# Supplementary material for: JUN dependency in distinct early and late BRAF inhibition adaptation states of melanoma
Source: Cell Discov. 2016 Sep 6;2:16028–. doi: 10.1038/celldisc.2016.28 (PMC5012007; doi:10.1038/celldisc.2016.28)
Supplement: Supplementary Table S1 [file celldisc201628-s17.xls]

## Sheet: Sheet1
Titz et al. Supplementary Table S1
Phospho-tyrosine profiling results for parental and resistant M229 cells
Global phospho-Tyr profiling of M229P cells, M229P cells treated with 1uM vemurafenib/PLX4032 (M229P+vem), and M229R5 cells treated with 1uM PLX4032 (M229R5+vem)
SEQMOD	identified phospho-peptide sequence; pY = phospho-Tyr; _X indicates charge state of peptide; C8 = carbamidomethyl cysteine
SYMBOL	gene symbol for protein
pYST position	phosphorylated sites with respect to Uniprot sequence
UniProt/UniProt2	Uniprot identifiers for protein
description
M229P r1	integrated peptide intensity for M229P sample (r1 = 1st technical replicate, r2 = 2nd technical replicate)
M229P r2	integrated peptide intensity for M229P sample (r1 = 1st technical replicate, r2 = 2nd technical replicate)
M229P + vem r1	integrated peptide intensity for M229P sample treated with 1uM vemurafenib (r1 = 1st technical replicate, r2 = 2nd technical replicate)
M229P + vem r2	integrated peptide intensity for M229P sample treated with 1uM vemurafenib (r1 = 1st technical replicate, r2 = 2nd technical replicate)
M229R5 r1	integrated peptide intensity for M229R5 sample (r1 = 1st technical replicate, r2 = 2nd technical replicate)
M229R5 r2	integrated peptide intensity for M229R5 sample (r1 = 1st technical replicate, r2 = 2nd technical replicate)
p-value	t-test p-value for M229P vs. M229R5 comparison
q-value	Benjamini-Hochberg (BH) adjusted p-values
SEQMOD	SYMBOL	pYST position	UniProt	UniProt2	description	M229P r1	M229P r2	M229P + vem r1	M229P + vem r2	M229R5 r1	M229R5 r2	p-value	q-value (BH FDR)
R.IADPEHDHTGFLTEpYVATR.W_3	MAPK3	pY204	P27361	MK03_HUMAN	Mitogen-activated protein kinase 3	3.90414e+07	3.90526e+07	2.02069e+06	1.90666e+06	1.41956e+07	1.35228e+07	0.000178422	0.00570949
K.VAQQPLSLVGC8EVVPDPSPDHLpYSFR.I_3	AFAP1L2	pY413	Q8N4X5	AF1L2_HUMAN	Actin filament-associated protein 1-like 2	6.41538e+07	6.22659e+07	6.99772e+07	6.22364e+07	6.13313e+06	7.43003e+06	0.000411648	0.00658636
K.VVQEYIDAFSDpYANFK_2	PTPRA	pY798	P18433	PTPRA_HUMAN	Receptor-type tyrosine-protein phosphatase alpha	2.08844e+07	2.05332e+07	1.85407e+07	2.20002e+07	9.55386e+06	8.54468e+06	0.00209324	0.0223279
K.YVDSEGHLpYTVPIR.E_2	CAV1	pY14	Q03135	CAV1_HUMAN	Caveolin-1	2.15182e+06	1.77022e+06	2.42009e+06	920820	9.34159e+06	8.71441e+06	0.00268711	0.0214969
R.NVLPSFISDWLpYVQK.M_3	FMO6P	pY256	O60774	FMO6_HUMAN	Putative dimethylaniline monooxygenase [N-oxide-forming] 6	9.89912e+07	9.24892e+07	1.68826e+08	1.66767e+08	3.54059e+07	3.11379e+07	0.00385304	0.0246594
R.NFTLETIVERpYR.Q_3	TRIM36	pY145	Q9NQ86	TRI36_HUMAN	E3 ubiquitin-protein ligase TRIM36	1.4708e+08	1.29742e+08	2.42648e+07	4.1024e+07	1.00325e+07	6.91445e+06	0.0045637	0.0243398
R.HTDDEMTGpYVATR.W_2	MAPK14	pY182	Q16539	MK14_HUMAN	Mitogen-activated protein kinase 14	219930	390858	415897	448747	1.59449e+06	1.7368e+06	0.00661765	0.0302521
R.VGEEEHVpYSFPNK.Q_3	PXN	pY118	P49023	PAXI_HUMAN	Paxillin	3.11321e+07	4.17075e+07	5.10712e+07	4.88795e+07	1.19182e+08	1.30272e+08	0.00744475	0.029779
R.VGEEEHVpYSFPNK.Q_2	PXN	pY118	P49023	PAXI_HUMAN	Paxillin	4.04343e+07	6.29509e+07	6.20552e+07	6.24198e+07	1.84341e+08	1.77668e+08	0.00814516	0.0289606
K.LC8DFGSASHVADNDITPpYLVSR.F_3	PRPF4B	pY849	Q13523	PRP4B_HUMAN	Serine/threonine-protein kinase PRP4 homolog	2.85086e+08	3.07419e+08	3.27279e+08	3.24341e+08	1.82715e+08	1.86821e+08	0.0102131	0.032682
R.VADPDHDHTGFLTEpYVATR.W_3	MAPK1	pY187	P28482	MK01_HUMAN	Mitogen-activated protein kinase 1	1.17147e+08	133354611	6.08338e+06	6.2142e+06	7.25578e+07	7.51174e+07	0.0245296	0.0713587
R.VLEDDPEATpYTTSGGK.I_2	EPHA2	pY772	P29317	EPHA2_HUMAN	Ephrin type-A receptor 2	426136	1.01965e+06	948594	921514	2.29078e+06	2.30102e+06	0.0338065	0.0901508
K.YC8RPESQEHPEADPGSAAPpYLK.T_3	STAT3	pY705	P40763	STAT3_HUMAN	Signal transducer and activator of transcription 3	8.03115e+06	1.13367e+07	2.79081e+07	2.49445e+07	2.28225e+06	2.72746e+06	0.0499542	0.122964
K.LC8DFGSASHVADNDITPpYLVSR.F_2	PRPF4B	pY849	Q13523	PRP4B_HUMAN	Serine/threonine-protein kinase PRP4 homolog	5.20835e+07	6.24418e+07	6.62851e+07	6.45467e+07	3.78814e+07	3.45742e+07	0.0607765	0.138918
R.IYQpYIQSR.F_2	DYRK1A	pY321	Q13627	DYR1A_HUMAN	Dual specificity tyrosine-phosphorylation-regulated kinase 1A	1.75234e+06	1.8364e+06	2.56899e+06	2.83985e+06	2.5966e+06	3.27595e+06	0.0793002	0.169174
R.YMEDSTYpYK.A_2	PTK2	pY577	Q05397	FAK1_HUMAN	Focal adhesion kinase 1	1.81851e+06	2.38976e+06	2.62578e+06	2.29075e+06	1.09933e+06	1.19545e+06	0.0807103	0.161421
R.THAVSVSETDDpYAEIIDEEDTYTMPSTR.D_3	PTK2	pY397	Q05397	FAK1_HUMAN	Focal adhesion kinase 1	2.7952e+06	2.05188e+06	830516	2.6902e+06	3.75611e+06	4.59493e+06	0.0888818	0.167307
R.TGHGYVpYEYPSR.Y_2	NEDD9	pY166	G5E9Y9	G5E9Y9_HUMAN	Neural cell expressed, developmentally down-regulated 9, isoform CRA_a	2.62405e+06	4.81074e+06	2.56124e+06	2.824e+06	822052	980586	0.123973	0.220397
R.VLEDDPEAApYTTR.G_2	EPHA5	pY833	P54756	EPHA5_HUMAN	Ephrin type-A receptor 5	4.19946e+06	6.04494e+06	7.85294e+06	8.58554e+06	1.46343e+06	2.90244e+06	0.128607	0.216602
R.DGVpYDVPLHNPPDAK.G_2	NEDD9	pY345	G5E9Y9	G5E9Y9_HUMAN	Neural cell expressed, developmentally down-regulated 9, isoform CRA_a	6.52763e+06	7.50679e+06	5.32498e+06	6.68761e+06	1.07068e+06	4.36125e+06	0.129132	0.206611
R.LLAQAEGEPC8pYIR.D_2	TYK2	pY292	P29597	TYK2_HUMAN	Non-receptor tyrosine-protein kinase TYK2	1.55947e+07	1.59404e+07	1.6295e+07	1.68353e+07	1.68138e+07	1.8184e+07	0.133891	0.204024
K.VPIVINPNApYDNLAIYK.S_2	PEAK1	pY635	Q9H792	PEAK1_HUMAN	Pseudopodium-enriched atypical kinase 1	2.87771e+06	1.11059e+06	2.90671e+06	2.00769e+06	4.97281e+06	3.82504e+06	0.149943	0.218099
K.VPIVINPNAYDNLAIpYK.S_2	PEAK1	pY641	Q9H792	PEAK1_HUMAN	Pseudopodium-enriched atypical kinase 1	2.87771e+06	1.11059e+06	2.90671e+06	2.00769e+06	4.97281e+06	3.82504e+06	0.149943	0.208616
R.GEPNVSpYIC8SR.Y_1	GSK3B	pY216	P49841	GSK3B_HUMAN	Glycogen synthase kinase-3 beta	5.83465e+06	7.4653e+06	5.48718e+06	7.8611e+06	8.03573e+06	8.76526e+06	0.189082	0.252109
K.YC8RPESQEHPEADPGAAPpYLK.T_3	STAT3	pY1593	P40763	STAT3_HUMAN	Signal transducer and activator of transcription 3	2.39386e+06	3.76272e+06	9.23103e+06	8.38494e+06	2.11574e+06	988496	0.227334	0.290987
R.NEEENIpYSVPHDSTQGK.I_2	ARHGAP35	pY1105	Q9NRY4	RHG35_HUMAN	Rho GTPase-activating protein 35	1.61344e+07	2.80436e+06	2.11867e+06	2.67514e+06	1.34655e+06	1.43854e+06	0.349329	0.429943
K.LGEGTpYATVFK.G_2	CDK18	pY153	Q07002	CDK18_HUMAN	Cyclin-dependent kinase 18	5.75029e+08	6.94057e+08	7.52106e+08	7.48375e+08	5.63213e+08	5.92616e+08	0.453135	0.537048
K.IGEGTYGVVpYK.A_2	CDK2	pY19	P24941	CDK2_HUMAN	Cyclin-dependent kinase 2	5.80691e+08	6.94964e+08	7.43952e+08	7.45767e+08	5.96319e+08	5.88869e+08	0.512318	0.585507
K.IGEGTpYGVVYK.A_2	CDK2	pY15	P24941	CDK2_HUMAN	Cyclin-dependent kinase 2	5.80691e+08	6.94964e+08	7.52106e+08	7.48375e+08	5.96319e+08	5.92616e+08	0.527355	0.581909
R.GEPNVSpYIC8SR.Y_2	GSK3B	pY216	P49841	GSK3B_HUMAN	Glycogen synthase kinase-3 beta	4.01557e+08	470703925	5.60189e+08	553879520	4.62204e+08	4.61443e+08	0.534858	0.570515
R.EATQPEPIpYAESTK.R_2	ADHFE1	pY572	E5RFL4	E5RFL4_HUMAN	Uncharacterized protein	679405	1.38626e+06	1.22236e+06	1.23097e+06	1.09047e+06	1.14823e+06	0.829989	0.856763
R.VADPDHDHTGFLTEpYVATR.W_2	MAPK1	pY187	P28482	MK01_HUMAN	Mitogen-activated protein kinase 1	4.67657e+06	6.56331e+06	118139	0	5.3597e+06	6.16012e+06	0.903863	0.903863
