# Supplementary material for: JUN dependency in distinct early and late BRAF inhibition adaptation states of melanoma
Source: Cell Discov. 2016 Sep 6;2:16028–. doi: 10.1038/celldisc.2016.28 (PMC5012007; doi:10.1038/celldisc.2016.28)
Supplement: Supplementary Table S2A [file celldisc201628-s18.xls]

## Sheet: Sheet1
Titz et al. Supplementary Table S2A
Global phospho-serine/threonine/tyrosine profiling results for two isogenic parental/resistant pairs of the RTK-resistance mechanism
Phospho(Ser/Thr/Tyr)-profiling of M229 and M238 isogenic parental/resistant melanoma cell line pairs
Short description of data
M229P, M229P (+1uM vemurafenib/vem, 6h), M229R, M238P, M238P (+1uM vemurafenib/vem), and M238R cells were processed and analyzed with the mass-spectrometry phospho-Ser/Thr/Tyr phospho-profiling procedure.
Identified phospho-peptides were quantified by run-run alignment and MS1-elution peak integration.
Quantification values were log-normalized.
T-test p-values were calculated for the parental/resistant comparison for each cell line and for each fraction separately and Benjamini-Hochberg (BH) adjusted.
Multiple detections of the same phosphorylation site (different charge states, fractions) were collapsed to the detection with the lowest BH-adjusted p-value (and corresponding fold-change) (*).
In addition, the sum of the raw quantification values over all charge states and fractions was calculated (**).
Sections
M229 & M238 combined
GENE & PHOSPHO-SITE		gene name and assigned phosphorylation site (with reference to selected Uniprot sequence)
SYMBOL		gene symbol for protein
PHOSPHO-SITE		detected phosphorylation site (with reference to selected Uniprot sequence)
UNIPROT/2		Uniprot database identifyers
DESCRIPTION
KINASES [PhosphoSite]		Upstream kinases for phosphorylation site(s). From PhosphoSitePlus® database (www.phosphosite.org).
SEQMOD MIN BH		Sequence and charge state (_X) of identified peptide with lowest BH-adjusted p-value (see "*" above)
ISOGENIC PAIR		for which isogenic pair (M229R/P or M238R/P) was peptide detected?
MIN BH Q-VALUE		Lowest BH-adjusted p-value (q-value) for peptide
FOLD-CHANGE (MIN BH)		fold-change (resistant/parental) with smalles BH-adjusted p-value for both cell lines
FOLD-CHANGE (MEAN)		geometric mean of fold-change (resistant/parental) for both cell lines (see FOLD-CHANGE (MIN BH) below)
M229		&	M238
FRACTIONS		in which fractions was peptide detected
FRACTION MIN		fraction with peptide with the lowest BH-adjusted p-value
SEQMOD MIN		sequence with the lowest BH-adjusted p-value
M229/M238 values		quantification values for the samples, sum over all charge states/fractions (see "**" avove)
MIN BH		lowest BH-adjusted p-value for peptide (see "*" above)
FOLD-CHANGE (MIN BH)		fold-change R/P for lowest BH adjusted p-value
FOLD-CHANGE BOOL (MIN BH)		is fold-change <0.5 or >2.0?
FOLD-CHANGE (SUM)		fold-change R/P calculated from the summed values (M229/M238 values)
M229 & M238 combined											M229													M238
SYMBOL	PHOSPHO- SITE	UNIPROT	UNIPROT2	DESCRIPTION	KINASES [PhosphoSite]	SEQMOD MIN BH	ISOGENIC PAIR	MIN BH Q-VALUE	FOLD-CHANGE (MIN BH)	FOLD-CHANGE (MEAN)	FRACTIONS	FRACTION MIN	SEQMOD MIN	M229P r1	M229+Vem r1	M229R r1	M229P r2	M229+Vem r2	M229R r2	MIN BH	FOLD-CHANGE (MIN BH)	FOLD-CHANGE BOOL (MIN BH)	FOLD-CHANGE (SUM)	FRACTIONS13	FRACTION MIN14	SEQMOD MIN15	M238P r1	M238+Vem r1	M238R r1	M238P r2	M238+Vem r2	M238R r2	MIN BH16	FOLD-CHANGE (MIN BH)2	FOLD-CHANGE BOOL (MIN BH)2	FOLD-CHANGE (SUM)4
FLNC	pS2233	Q14315	FLNC_HUMAN	Filamin-C	Akt1,Akt2	R.LGpSFGSITR.Q_2	M229 M238	0.00289279	339.339	158.537	LW,F1	LW	R.LGpSFGSITR.Q_2	2.15479e+07	7.56339e+06	1.14176e+09	7.36922e+06	1.15612e+07	1.25446e+09	0.0104033	74.0678	TRUE	82.8653	LW,F1	F1	R.LGpSFGSITR.Q_2	5.79492e+07	2.05824e+07	1.88544e+09	2.48303e+07	5.47262e+07	1.88851e+09	0.00289279	339.339	TRUE	45.5904
TMEM40	pS137	Q8WWA1	TMM40_HUMAN	Transmembrane protein 40		R.RGpSDPASGEVEASQLR.R_2	M229	0.127304	56.843	56.843	F2	F2	R.RGpSDPASGEVEASQLR.R_2	1.83897e+07	3.91191e+07	3.65965e+08	8.36158e+06	2.85962e+07	4.48107e+08	0.127304	56.843	TRUE	30.4312
CD44	pS706	P16070	CD44_HUMAN	CD44 antigen	CaMK2-alpha	K.pSQEMVHLVNK.E_2	M229	0.291188	39.4397	39.4397	F2	F2	K.pSQEMVHLVNK.E_2	1.53387e+08	2.28123e+07	3.18287e+09	1.23669e+08	4.54741e+07	7.74412e+09	0.291188	39.4397	TRUE	39.4397
IRF2BP2	pS360	Q7Z5L9	I2BP2_HUMAN	Interferon regulatory factor 2-binding protein 2		R.KPpSPEPEGEVGPPK.I_2	M229	0.101005	38.5191	38.5191	F2	F2	R.KPpSPEPEGEVGPPK.I_2	533605	292260	7.42397e+07	3.21492e+06	6.20077e+06	7.01503e+07	0.101005	38.5191	TRUE	38.5191
MAP1A	pS667	P78559	MAP1A_HUMAN	Microtubule-associated protein 1A		K.AELEEMEEVHPpSDEEEEDATK.A_3	M229	0.0456965	36.0303	36.0303	F2,F1	F1	K.AELEEMEEVHPpSDEEEEDATK.A_3	1.94851e+07	7.69088e+07	2.25451e+08	6.81149e+07	2.10959e+08	2.14783e+08	0.0456965	36.0303	TRUE	5.02551
MARCKS	pS27	P29966	MARCS_HUMAN	Myristoylated alanine-rich C-kinase substrate	CDK2	K.GEAAAERPGEAAVASpSPSK.A_3	M229	0.536793	34.2632	34.2632	F2	F2	K.GEAAAERPGEAAVASpSPSK.A_3	6.5639e+06	6.39342e+06	8.88188e+06	1.20095e+07	7.55398e+06	4.48315e+08	0.536793	34.2632	TRUE	24.6157
FLNC	pT2238	Q14315	FLNC_HUMAN	Filamin-C		R.LGSFGSIpTR.Q_1	M238	0.00832467	29.4547	29.4547														F1	F1	R.LGSFGSIpTR.Q_1	2.10139e+07	1.03741e+07	6.25429e+08	2.06124e+07	1.07219e+07	6.00662e+08	0.00832467	29.4547	TRUE	29.4547
ABCF1	pS228	Q8NE71	ABCF1_HUMAN	ATP-binding cassette sub-family F member 1		K.KAEQGpSEEEGEGEEEEEEGGESK.A_3	M229	0.127304	28.6448	28.6448	F2	F2	K.KAEQGpSEEEGEGEEEEEEGGESK.A_3	169436	83047.8	8.25248e+06	358700	101977	6.87587e+06	0.127304	28.6448	TRUE	28.6448
VCAN	pS2116	P13611	CSPG2_HUMAN	Versican core protein		R.QEIESETTpSEEQIQEEK.S_2	M238	0.0111608	27.3118	27.3118														LW,F1	F1	R.QEIESETTpSEEQIQEEK.S_2	1.35733e+07	3.60218e+07	1.11835e+08	1.01188e+07	2.76981e+07	1.02838e+08	0.0111608	27.3118	TRUE	9.06097
GPN1	pS338	Q9HCN4	GPN1_HUMAN	GPN-loop GTPase 1		R.GTLDEEDEEADpSDTDDIDHR.V_3	M229	0.127304	25.0003	25.0003	F2	F2	R.GTLDEEDEEADpSDTDDIDHR.V_3	5.52835e+06	6.70971e+06	1.34832e+08	4.37332e+06	3.76824e+06	1.12713e+08	0.127304	25.0003	TRUE	25.0003
MAP1A	pT675	P78559	MAP1A_HUMAN	Microtubule-associated protein 1A		K.AELEEMEEVHPSDEEEEDApTK.A_3	M229	0.00955089	24.993	24.993	F2,F1	F1	K.AELEEMEEVHPSDEEEEDApTK.A_3	1.06423e+07	6.56191e+07	2.06581e+08	6.50679e+07	2.03642e+08	2.00197e+08	0.00955089	24.993	TRUE	5.37284
EIF4G1	pS1187	Q04637	IF4G1_HUMAN	Eukaryotic translation initiation factor 4 gamma 1		R.SFpSKEVEER.S_2	M229	0.335112	24.5668	24.5668	F2	F2	R.SFpSKEVEER.S_2	8.73326e+06	3.75401e+06	2.17679e+08	2.51678e+07	2.36659e+07	6.15163e+08	0.335112	24.5668	TRUE	24.5668
HSPB1	pS15	P04792	HSPB1_HUMAN	Heat shock protein beta-1	PKCA,PKG1 iso2,MAPKAPK2,PKCD,PKACa	R.GPpSWDPFR.D_2	M238	0.0187095	17.9503	17.9503														F1	F1	R.GPpSWDPFR.D_2	3.68827e+06	1.20007e+06	3.29984e+07	0	0	3.32071e+07	0.0187095	17.9503	TRUE	17.9503
LIMA1	pS365	Q9UHB6	LIMA1_HUMAN	LIM domain and actin-binding protein 1		K.SEVQQPVHPKPLSPDpSR.A_2	M229	0.127304	16.52	16.52	F2	F2	K.SEVQQPVHPKPLSPDpSR.A_2	8.29927e+06	6.32524e+06	1.52856e+08	8.16897e+06	2.73028e+07	1.19199e+08	0.127304	16.52	TRUE	16.52
RBM33	pS205	Q96EV2	RBM33_HUMAN	RNA-binding protein 33		K.DIKEEpSDEEEEDDEESGR.L_3	M229	0.127304	15.7491	15.7491	F2	F2	K.DIKEEpSDEEEEDDEESGR.L_3	757733	691673	2.75302e+07	2.39128e+06	563041	2.20639e+07	0.127304	15.7491	TRUE	15.7491
AHNAK	pS5110	Q09666	AHNK_HUMAN	Neuroblast differentiation-associated protein AHNAK		K.FKAEAPLPpSPK.L_2	M229	0.359162	14.8976	14.8976	F2	F2	K.FKAEAPLPpSPK.L_2	2.82273e+08	1.19581e+08	1.93239e+09	2.28769e+08	7.74118e+07	5.68091e+09	0.359162	14.8976	TRUE	14.8976
PDHA1	pT269	A5YVE9	A5YVE9_HUMAN	Mitochondrial PDHA1		R.YGMGpTSVER.A_2	M229	0.476918	14.5017	14.5017	F1	F1	R.YGMGpTSVER.A_2	1.91374e+06	2.0343e+06	1.35193e+07	3.60031e+06	1.00911e+07	6.64436e+07	0.476918	14.5017	TRUE	14.5017
TMEM40	pS141	Q8WWA1	TMM40_HUMAN	Transmembrane protein 40		R.RGSDPApSGEVEASQLR.R_3	M229	0.231011	14.4784	14.4784	F2	F2	R.RGSDPApSGEVEASQLR.R_3	1.20771e+07	7.03905e+06	1.61801e+08	5.40871e+06	1.23988e+07	9.13657e+07	0.231011	14.4784	TRUE	14.4784
EHD2	pS438	Q9NZN4	EHD2_HUMAN	EH domain-containing protein 2		R.GPDEAMEDGEEGpSDDEAEWVVTK.D_3	M229 M238	0.014639	14.2709	13.986	LW,F1	LW	R.GPDEAMEDGEEGpSDDEAEWVVTK.D_3	2.00149e+07	3.47178e+07	2.319e+08	3.0161e+07	3.22686e+07	2.06e+08	0.0276683	13.7068	TRUE	8.72732	LW,F1	F1	R.GPDEAM8EDGEEGpSDDEAEWVVTK.D_2	1.25471e+08	1.56334e+08	1.52107e+09	1.45495e+08	1.28596e+08	1.30733e+09	0.014639	14.2709	TRUE	10.4382
BICD2	pS582	Q8TD16	BICD2_HUMAN	Protein bicaudal D homolog 2		R.pSPILLPK.G_1	M238	0.0321928	13.7944	13.7944														LW,F1	F1	R.pSPILLPK.G_1	9.65974e+07	1.68767e+08	2.3735e+08	1.26536e+08	1.97191e+08	2.67954e+08	0.0321928	13.7944	TRUE	2.26458
LIMA1	pS362	Q9UHB6	LIMA1_HUMAN	LIM domain and actin-binding protein 1		K.SEVQQPVHPKPLpSPDSR.A_2	M229	0.131555	13.0208	13.0208	F2	F2	K.SEVQQPVHPKPLpSPDSR.A_2	1.66784e+07	3.85633e+07	9.19193e+08	7.76518e+07	9.29079e+07	3.54903e+08	0.131555	13.0208	TRUE	13.5068
NEXN	pS80	Q0ZGT2	NEXN_HUMAN	Nexilin		K.EMLApSDDEEDVSSK.V_2	M229 M238	0.00832467	21.5958	12.4637	LW,F1	LW	K.EMLApSDDEEDVSSK.V_2	4.7236e+07	4.20439e+07	3.58046e+08	4.6503e+07	4.96008e+07	3.7688e+08	0.0392467	7.19325	TRUE	7.84013	LW,F1	F1	K.EMLApSDDEEDVSSK.V_2	9.46292e+07	1.29639e+08	1.83075e+09	1.06023e+08	1.45888e+08	1.75991e+09	0.00832467	21.5958	TRUE	17.8949
AHNAK	pS5841	Q09666	AHNK_HUMAN	Neuroblast differentiation-associated protein AHNAK		K.GHYEVTGpSDDETGK.L_2	M229	0.506186	12.4474	12.4474	F2	F2	K.GHYEVTGpSDDETGK.L_2	1.39194e+06	835083	1.11601e+07	7.31706e+06	3.08529e+06	9.72442e+07	0.506186	12.4474	TRUE	12.4474
APBB2	pS123	Q92870	APBB2_HUMAN	Amyloid beta A4 precursor protein-binding family B member 2		K.NLpSPTAVINITSEK.L_2	M238	0.00693108	11.1151	11.1151														F1	F1	K.NLpSPTAVINITSEK.L_2	7.08897e+06	599899	82924038	7.9196e+06	96517.3	8.3897e+07	0.00693108	11.1151	TRUE	11.1151
SSB	pS366	P05455	LA_HUMAN	Lupus La protein	CK2-A1	K.FApSDDEHDEHDENGATGPVK.R_4	M229	0.366043	10.6448	10.6448	F2	F2	K.FApSDDEHDEHDENGATGPVK.R_4	1.02624e+06	1.64184e+06	9.69304e+06	177497	6.29936e+06	3.12053e+06	0.366043	10.6448	TRUE	10.6448
FAM176B	pS115	Q9NVM1	F176B_HUMAN	Protein FAM176B		K.NVFTpSAEELER.A_2	M229 M238	0.00322175	12.8008	10.5916	LW,F1	LW	K.NVFTpSAEELER.A_2	2.36061e+07	1.67588e+07	1.99332e+08	2.16929e+07	1.47759e+07	1.984e+08	0.00322175	12.8008	TRUE	8.78015	LW,F1	F1	K.NVFTpSAEELER.A_2	5.65313e+07	5.46682e+07	3.81866e+08	4.85043e+07	2.80977e+07	3.46085e+08	0.0190117	8.76367	TRUE	6.93052
TGFB1I1	pS81	O43294	TGFI1_HUMAN	Transforming growth factor beta-1-induced transcript 1 protein		R.SPKPAAPAAPPFSpSSSGVLGTGLC8ELDR.L_3	M229	0.213656	10.2393	10.2393	F1	F1	R.SPKPAAPAAPPFSpSSSGVLGTGLC8ELDR.L_3	2.09419e+07	1.99721e+07	2.68599e+08	1.95946e+07	7.57354e+07	1.46466e+08	0.213656	10.2393	TRUE	10.2393
SIPA1L1	pS1549	O43166	SI1L1_HUMAN	Signal-induced proliferation-associated 1-like protein 1		K.LIDLEpSPTPESQK.S_2	M238	0.00893009	9.58558	9.58558														F1	F1	K.LIDLEpSPTPESQK.S_2	1.2856e+07	1.18932e+07	1.03154e+08	8.50982e+06	1.51766e+07	1.0165e+08	0.00893009	9.58558	TRUE	9.58558
LMO7	pS276pT278	Q8WWI1	LMO7_HUMAN	LIM domain only protein 7		R.EGFEpSDpTDSEFTFK.M_2	M238	0.030746	9.25322	9.25322														LW	LW	R.EGFEpSDpTDSEFTFK.M_2	4.46612e+07	6.38431e+07	4.42435e+08	4.78818e+07	1.04504e+08	4.13886e+08	0.030746	9.25322	TRUE	9.25322
ACTN1	pS140	P12814	ACTN1_HUMAN	Alpha-actinin-1		R.FAIQDIpSVEETSAK.E_2	M238	0.0378553	8.80615	8.80615														LW,F1	F1	R.FAIQDIpSVEETSAK.E_2	1.03289e+08	1.35131e+08	3.45726e+08	1.18393e+08	1.60324e+08	4.31753e+08	0.0378553	8.80615	TRUE	3.50718
HNRNPH2	pS104	P55795	HNRH2_HUMAN	Heterogeneous nuclear ribonucleoprotein H2	CDK2	K.HTGPNpSPDTANDGFVR.L_2	M229	0.433252	8.25834	8.25834	F2	F2	K.HTGPNpSPDTANDGFVR.L_2	8.60074e+06	1.51604e+06	5.11934e+07	2.26297e+07	9.14349e+07	2.06718e+08	0.433252	8.25834	TRUE	8.25834
HNRNPA2B1	pS259	P22626	ROA2_HUMAN	Heterogeneous nuclear ribonucleoproteins A2/B1		R.GFGDGYNGYGGGPGGGNFGGpSPGYGGGR.G_3	M229	0.0509644	8.25191	8.25191	LW	LW	R.GFGDGYNGYGGGPGGGNFGGpSPGYGGGR.G_3	1.22164e+07	6.84857e+06	7.47499e+07	5.30154e+06	1.04301e+07	6.98064e+07	0.0509644	8.25191	TRUE	8.25191
ARHGEF17	pS420	Q96PE2	ARHGH_HUMAN	Rho guanine nucleotide exchange factor 17		R.SPpSFGAGEGLLR.S_2	M238	0.00927787	8.21644	8.21644														F1	F1	R.SPpSFGAGEGLLR.S_2	1.57735e+07	1.96933e+07	1.19376e+08	1.27057e+07	3.42818e+06	114622533	0.00927787	8.21644	TRUE	8.21644
DTD1	pS197	Q8TEA8	DTD1_HUMAN	D-tyrosyl-tRNA(Tyr) deacylase 1		R.SASpSGAEGDVSSEREP_2	M238	0.0497258	8.1766	8.1766														LW,F1	LW	R.SASpSGAEGDVSSEREP_2	1.04504e+07	3.15414e+07	4.52314e+07	1.04842e+07	5.15177e+07	4.86824e+07	0.0497258	8.1766	TRUE	4.48607
RAB11FIP5	pS176	Q9BXF6	RFIP5_HUMAN	Rab11 family-interacting protein 5		R.NNLSApSMFDLSMK.D_2	M238	0.00807912	8.08662	8.08662														F1	F1	R.NNLSApSMFDLSMK.D_2	3.24107e+07	3.62306e+07	2.83817e+08	3.74637e+07	3.23825e+07	2.81231e+08	0.00807912	8.08662	TRUE	8.08662
ABLIM3	pS373	O94929	ABLM3_HUMAN	Actin-binding LIM protein 3		R.ASpSPGYIDSPTYSR.Q_2	M238	0.0148105	8.07359	8.07359														LW,F1	F1	R.ASpSPGYIDSPTYSR.Q_2	3.344e+07	2.79662e+07	1.62315e+08	2.22412e+07	2.26793e+07	1.57102e+08	0.0148105	8.07359	TRUE	5.73653
DOCK5	pS1766	Q9H7D0	DOCK5_HUMAN	Dedicator of cytokinesis protein 5		K.pSLQLMDNR.L_2	M238	0.00810495	8.04417	8.04417														F1	F1	K.pSLQLMDNR.L_2	3.63268e+07	6.15193e+07	3.01665e+08	3.9515e+07	5.65684e+07	3.08418e+08	0.00810495	8.04417	TRUE	8.04417
VCL	pS290	P18206	VINC_HUMAN	Vinculin		R.DPSApSPGDAGEQAIR.Q_2	M229 M238	0.0189448	10.292	8.00117	LW,F1	LW	R.DPSApSPGDAGEQAIR.Q_2	3.02145e+07	4.33819e+07	3.08007e+08	5.0173e+07	7.80456e+07	3.16595e+08	0.0773914	6.22027	TRUE	7.76989	LW,F1	F1	R.DPSApSPGDAGEQAIR.Q_2	1.25753e+08	1.67203e+08	1.36652e+09	1.35316e+08	1.81052e+08	1.23928e+09	0.0189448	10.292	TRUE	9.98127
DOCK5	pS1834	Q9H7D0	DOCK5_HUMAN	Dedicator of cytokinesis protein 5		R.NpSTELAPPLPVR.R_2	M238	0.16991	7.80762	7.80762														LW	LW	R.NpSTELAPPLPVR.R_2	1.13144e+07	2.48728e+07	1.08043e+08	1.04612e+07	2.36931e+07	6.19722e+07	0.16991	7.80762	TRUE	7.80762
TJP2	pS986	Q9UDY2	ZO2_HUMAN	Tight junction protein ZO-2		R.DNpSPPPAFKPEPPK.A_2	M229	0.127304	7.56263	7.56263	F2	F2	R.DNpSPPPAFKPEPPK.A_2	6.51981e+06	3.50614e+06	2.75898e+08	6.54233e+07	5.94453e+07	2.68181e+08	0.127304	7.56263	TRUE	7.56263
SH3BP4	pS246	Q9P0V3	SH3B4_HUMAN	SH3 domain-binding protein 4	Akt1	R.SYpSLSELSVLQAK.S_2	M229 M238	0.0312218	8.47484	7.44845	LW,F1	LW	R.SYpSLSELSVLQAK.S_2	3.74351e+07	2.26259e+07	2.15628e+08	2.57434e+07	2.65067e+07	1.97193e+08	0.0505242	6.54637	TRUE	6.5342	LW,F1	F1	R.SYpSLSELSVLQAK.S_2	9.44215e+07	7.18999e+07	5.83202e+08	6.93484e+07	5.79385e+07	5.04599e+08	0.0312218	8.47484	TRUE	6.64225
SRSF11	pS434	Q05519	SRS11_HUMAN	Serine/arginine-rich splicing factor 11		R.DYDEEEQGYDpSEKEK.K_2	M229	0.130693	7.40737	7.40737	F2	F2	R.DYDEEEQGYDpSEKEK.K_2	2.0677e+06	1.58851e+06	3.79082e+07	7.21744e+06	4.13412e+06	3.08703e+07	0.130693	7.40737	TRUE	7.40737
MYL9	pS20	P24844	MYL9_HUMAN	Myosin regulatory light polypeptide 9	PKCA,CaMK1-alpha,CRIK,DLK,PAK4,DAPK3,smMLCK,AurB,MRCKa,PAK1,DAPK1,ROCK1,ROCK2,PKACa,ILK	R.ATpSNVFAMFDQSQIQEFK.E_3	M229 M238	0.0109317	7.90452	7.27197	LW,F1	LW	R.ATpSNVFAMFDQSQIQEFK.E_3	8.94423e+07	1.51124e+08	4.24e+08	7.72127e+07	9.63771e+07	3.96694e+08	0.0801626	6.69003	TRUE	4.92451	F2,LW,F1	F1	R.ATpSNVFAM8FDQSQIQEFK.E_3	1.82336e+09	1.70364e+09	6.90673e+09	1.65227e+09	1.40919e+09	4.31285e+09	0.0109317	7.90452	TRUE	3.22808
CANX	pS554	P27824	CALX_HUMAN	Calnexin		K.QKpSDAEEDGGTVSQEEEDR.K_3	M229	0.395204	7.04115	7.04115	F2	F2	K.QKpSDAEEDGGTVSQEEEDR.K_3	2.25495e+06	2.52298e+06	1.37158e+07	6.05522e+06	1.20296e+06	4.47974e+07	0.395204	7.04115	TRUE	7.04115
TMX1	pS270	Q9H3N1	TMX1_HUMAN	Thioredoxin-related transmembrane protein 1		R.pSLGPSLATDKS_2	M238	0.00832467	7.01	7.01														LW,F1	F1	R.pSLGPSLATDKS_2	3.16967e+08	5.14418e+08	1.9795e+09	2.78571e+08	4.78243e+08	1.89053e+09	0.00832467	7.01	TRUE	6.49836
NCAPG	pS674	Q9BPX3	CND3_HUMAN	Condensin complex subunit 3		K.TLHC8EGTEINpSDDEQESK.E_3	M229	0.233781	6.8412	6.8412	F2	F2	K.TLHC8EGTEINpSDDEQESK.E_3	4.16793e+06	496202	8.96327e+07	1.66838e+07	1.20407e+07	5.30185e+07	0.233781	6.8412	TRUE	6.8412
MAP1B	pS1779	P46821	MAP1B_HUMAN	Microtubule-associated protein 1B		K.VQSLEGEKLpSPK.S_2	M229	0.131555	6.83666	6.83666	F2	F2	K.VQSLEGEKLpSPK.S_2	7.63276e+06	2.28853e+07	3.45282e+08	1.01418e+08	3.56732e+08	4.00258e+08	0.131555	6.83666	TRUE	6.83666
MYEF2	pS17	Q9P2K5	MYEF2_HUMAN	Myelin expression factor 2		K.AEVPGATGGDpSPHLQPAEPPGEPR.R_3	M229	0.0932231	6.81241	6.81241	F1	F1	K.AEVPGATGGDpSPHLQPAEPPGEPR.R_3	1.72951e+06	6.46583e+07	1.02318e+07	1.69689e+06	6.64503e+07	1.31102e+07	0.0932231	6.81241	TRUE	6.81241
MAP1A	pS1797pS1801	P78559	MAP1A_HUMAN	Microtubule-associated protein 1A		R.SPFEIIpSPPApSPPEMVGQR.V_2	M229 M238	0.0276683	9.70362	6.77576	LW	LW	R.SPFEIIpSPPApSPPEMVGQR.V_2	5.60718e+07	6.11687e+07	5.37693e+08	6.58534e+07	7.01611e+07	5.13906e+08	0.0276683	9.70362	TRUE	8.62495	LW	LW	R.SPFEIIpSPPApSPPEMVGQR.V_2	9.0194e+07	1.35746e+08	4.16662e+08	8.66425e+07	1.13845e+08	3.68648e+08	0.0394846	4.73132	TRUE	4.44088
JUN	pS63	P05412	JUN_HUMAN	Transcription factor AP-1	VRK1,JNK1,CK2-A1,ERK1,ERK7,JNK2,PLK3,CDK1,CDK3,PKD1,JNK3	K.NSDLLTpSPDVGLLK.L_2	M229 M238	0.0111608	11.3207	6.77138	F1	F1	K.NSDLLTpSPDVGLLK.L_2	9.60623e+06	1.09228e+07	3.54482e+07	5.09808e+06	1.2024e+07	2.41075e+07	0.178746	4.05022	TRUE	4.05022	LW,F1	F1	K.NSDLLTpSPDVGLLK.L_2	2.60522e+07	4.09449e+07	2.08629e+08	2.07367e+07	4.52563e+07	2.04669e+08	0.0111608	11.3207	TRUE	8.83324
CALD1	pS724pT730	Q05682	CALD1_HUMAN	Caldesmon	CDK1,CDK2	K.GNVFSpSPTAAGpTPNK.E_2	M229	0.0693122	6.72151	6.72151	LW	LW	K.GNVFSpSPTAAGpTPNK.E_2	6.77604e+06	1.03803e+07	3.60187e+07	4.82209e+06	1.3316e+07	4.19382e+07	0.0693122	6.72151	TRUE	6.72151
MAP1A	pS2106	P78559	MAP1A_HUMAN	Microtubule-associated protein 1A		R.SHWDDSTpSDSELEK.G_2	M229	0.1134	6.712	6.712	F2	F2	R.SHWDDSTpSDSELEK.G_2	4.76301e+07	5.25582e+07	2.37139e+08	2.56762e+07	1.63398e+07	2.54893e+08	0.1134	6.712	TRUE	6.712
HN1	pS88	Q9UK76	HN1_HUMAN	Hematological and neurological expressed 1 protein		R.RNSpSEASSGDFLDLK.G_3	M229 M238	0.291681	47.25	6.62646	F2	F2	R.RNSpSEASSGDFLDLK.G_3	7.55484e+08	8.17994e+08	1.48705e+09	3.87335e+08	5.96925e+08	8.21659e+08	0.291681	47.25	TRUE	2.02019	F2	F2	R.RNSpSEASSGDFLDLK.G_2	1.79659e+09	1.3494e+09	1.58019e+09	1.67634e+09	1.28557e+09	1.63751e+09	0.3872	0.92931	FALSE	0.926509
TGFB1I1	pS80	O43294	TGFI1_HUMAN	Transforming growth factor beta-1-induced transcript 1 protein		R.SPKPAAPAAPPFpSSSSGVLGTGLC8ELDR.L_3	M229 M238	0.0165572	3.24851	6.62409	F1	F1	R.SPKPAAPAAPPFpSSSSGVLGTGLC8ELDR.L_3	2.09419e+07	1.99736e+07	2.54618e+08	1.95946e+07	7.16622e+07	2.92921e+08	0.0587403	13.5073	TRUE	13.5073	F2	F2	R.SPKPAAPAAPPFpSSSSGVLGTGLCELDR.L_3	6.14387e+07	7.08922e+07	2.15642e+08	7.04367e+07	4.14964e+07	2.12757e+08	0.0165572	3.24851	TRUE	3.24851
C5orf42	pS440	Q9H799	CE042_HUMAN	Uncharacterized protein C5orf42		K.FLDLFLpSYILERDLPYSR.D_3	M238	0.0596179	6.55693	6.55693														F2	F2	K.FLDLFLpSYILERDLPYSR.D_3	6.19347e+07	4.14269e+07	4.65772e+08	6.58638e+07	4.66612e+07	3.72194e+08	0.0596179	6.55693	TRUE	6.55693
L1CAM	pS2529	P32004	L1CAM_HUMAN	Neural cell adhesion molecule L1		K.DETFGEYpSDNEEK.A_2	M229	0.098979	6.44489	6.44489	F2,LW	LW	K.DETFGEYpSDNEEK.A_2	9.0262e+07	7.78612e+07	3.42013e+08	4.93496e+07	4.04508e+07	2.47845e+08	0.098979	6.44489	TRUE	4.22499
FAT4	pT4912	Q6V0I7	FAT4_HUMAN	Protocadherin Fat 4		R.RAEGGPVGTQAAAPGpTADNTLPM8K.L_3	M238	0.0591499	6.18783	6.18783														F2	F2	R.RAEGGPVGTQAAAPGpTADNTLPM8K.L_3	5.52736e+07	1.52439e+08	4.10505e+08	6.44919e+07	1.20296e+08	3.30583e+08	0.0591499	6.18783	TRUE	6.18783
ATP2B1	pS1193	P20020	AT2B1_HUMAN	Plasma membrane calcium-transporting ATPase 1		R.IEDpSEPHIPLIDDTDAEDDAPTK.R_3	M229	0.0415284	5.96141	5.96141	F1	F1	R.IEDpSEPHIPLIDDTDAEDDAPTK.R_3	1.77539e+07	4.43254e+07	1.07401e+08	1.69379e+07	3.90327e+07	9.94108e+07	0.0415284	5.96141	TRUE	5.96141
MAP1A	pS1069	P78559	MAP1A_HUMAN	Microtubule-associated protein 1A		K.VPPPRpSPQAQEAPVNIDEGLTGC8TIQLLPAQDK.A_3	M229 M238	0.0183433	6.7606	5.86658	F1	F1	K.VPPPRpSPQAQEAPVNIDEGLTGC8TIQLLPAQDK.A_3	1.01051e+08	9.66007e+07	7.42509e+07	1.02976e+08	1.09578e+08	1.69553e+08	0.0932231	5.09079	TRUE	1.19496	F2	F2	K.VPPPRpSPQAQEAPVNIDEGLTGCTIQLLPAQDK.A_4	2.63123e+07	8.04412e+07	2.37807e+08	5.12096e+07	3.09196e+07	2.38685e+08	0.0183433	6.7606	TRUE	6.14655
TMPO	pS351	P42166	LAP2A_HUMAN	Lamina-associated polypeptide 2, isoform alpha		R.SHISDQpSPLSSK.R_2	M229	0.548801	5.82947	5.82947	F2	F2	R.SHISDQpSPLSSK.R_2	1.64136e+06	6.26437e+06	5.07529e+06	1.0959e+07	1.4022e+07	6.83779e+07	0.548801	5.82947	TRUE	5.82947
MAP1A	pT2105	P78559	MAP1A_HUMAN	Microtubule-associated protein 1A		R.SHWDDSpTSDSELEK.G_2	M229	0.256836	5.7781	5.7781	F2	F2	R.SHWDDSpTSDSELEK.G_2	4.19897e+07	5.25583e+07	1.36699e+08	2.56762e+07	1.63398e+07	2.54281e+08	0.256836	5.7781	TRUE	5.7781
LMO7	pS988	Q8WWI1	LMO7_HUMAN	LIM domain only protein 7		R.LPpSPTSPFSSLSQDQAATSK.A_2	M238	0.0248327	5.69154	5.69154														LW,F1	F1	R.LPpSPTSPFSSLSQDQAATSK.A_2	1.39868e+08	2.39167e+08	6.98512e+08	1.88362e+08	1.86061e+08	6.36344e+08	0.0248327	5.69154	TRUE	4.06683
L1CAM	pY2528	P32004	L1CAM_HUMAN	Neural cell adhesion molecule L1		R.PMKDETFGEpYSDNEEK.A_3	M229	0.104023	5.64324	5.64324	F2	F2	R.PMKDETFGEpYSDNEEK.A_3	2.94612e+07	4.48174e+07	1.37276e+08	2.10202e+07	2.27461e+07	1.47602e+08	0.104023	5.64324	TRUE	5.64324
FOSL2	pS200	P15408	FOSL2_HUMAN	Fos-related antigen 2		R.pSPPAPGLQPMR.S_2	M238	0.00810495	5.63887	5.63887														LW,F1	F1	R.pSPPAPGLQPMR.S_2	1.0023e+08	1.0842e+08	6.38754e+08	8.11067e+07	1.44148e+08	6.34696e+08	0.00810495	5.63887	TRUE	7.02255
MPRIP	pS1016	Q6WCQ1	MPRIP_HUMAN	Myosin phosphatase Rho-interacting protein		R.SKpSVIEQVSWDT_2	M238	0.0209128	5.54255	5.54255														F1	F1	R.SKpSVIEQVSWDT_2	1.2838e+08	159327838	7.09852e+08	1.1435e+08	1.51285e+08	6.35494e+08	0.0209128	5.54255	TRUE	5.54255
AHNAK	pS5448	Q09666	AHNK_HUMAN	Neuroblast differentiation-associated protein AHNAK		R.IpSAPNVDFNLEGPK.V_2	M229 M238	0.012459	4.98426	5.47317	LW,F1	F1	R.IpSAPNVDFNLEGPK.V_2	3.38149e+07	3.18401e+07	2.26206e+08	3.88439e+07	4.37014e+07	1.93092e+08	0.0587403	6.01003	TRUE	5.77077	LW,F1	F1	R.IpSAPNVDFNLEGPK.V_2	2.10693e+08	3.14982e+08	1.12723e+09	2.01265e+08	2.65962e+08	1.03743e+09	0.012459	4.98426	TRUE	5.25456
RRAS2	pS192	B7Z5Z2	B7Z5Z2_HUMAN	Uncharacterized protein		K.FQEQEC8PPpSPEPTR.K_2	M229 M238	0.0307863	6.75891	5.31109	F2,F1	F1	K.FQEQEC8PPpSPEPTR.K_2	2.80249e+07	3.10532e+07	1.50791e+08	4.70626e+07	2.75696e+07	2.33409e+08	0.0407088	4.17341	TRUE	5.11669	F1	F1	K.FQEQECPPpSPEPTR.K_2	3.86791e+07	2.8574e+07	2.3682e+08	3.94066e+07	2.64283e+07	2.0106e+08	0.0307863	6.75891	TRUE	5.60769
PTPN14	pS593pS594	Q15678	PTN14_HUMAN	Tyrosine-protein phosphatase non-receptor type 14		K.YVSGpSpSPDLVTR.K_2	M238	0.0270756	5.22388	5.22388														LW	LW	K.YVSGpSpSPDLVTR.K_2	5.81939e+07	7.66252e+07	3.12951e+08	6.05036e+07	7.60517e+07	3.07111e+08	0.0270756	5.22388	TRUE	5.22388
LMO7	pS706	Q8WWI1	LMO7_HUMAN	LIM domain only protein 7		K.SMpSDVSAEDVQNLR.Q_2	M238	0.00832467	5.18308	5.18308														LW,F1	F1	K.SMpSDVSAEDVQNLR.Q_2	1.47873e+08	1.6647e+08	4.65185e+08	1.16977e+08	1.93747e+08	4.54065e+08	0.00832467	5.18308	TRUE	3.47084
TNKS1BP1	pS836	Q9C0C2	TB182_HUMAN	182 kDa tankyrase-1-binding protein		R.pSQEADVQDWEFR.K_2	M238	0.0325865	5.14341	5.14341														LW,F1	F1	R.pSQEADVQDWEFR.K_2	1.08187e+08	8.82329e+07	3.04936e+08	7.01938e+07	7.75551e+07	2.73385e+08	0.0325865	5.14341	TRUE	3.24206
MAP1B	pS995	P46821	MAP1B_HUMAN	Microtubule-associated protein 1B		R.ESVApSGDDRAEEDMDEAIEK.G_3	M229	0.127304	5.12488	5.12488	F2	F2	R.ESVApSGDDRAEEDMDEAIEK.G_3	5.95755e+07	1.3419e+08	1.90164e+08	3.53285e+07	1.20152e+08	2.15828e+08	0.127304	5.12488	TRUE	4.27791
PPP1R12A	pS445	O14974	MYPT1_HUMAN	Protein phosphatase 1 regulatory subunit 12A	NuaK1	K.TGpSYGALAEITASK.E_2	M229 M238	0.0363535	5.74119	5.05466	LW,F1	F1	K.TGpSYGALAEITASK.E_2	4.74596e+07	7.56491e+07	2.03435e+08	5.33828e+07	5.93355e+07	1.8278e+08	0.0367147	4.45023	TRUE	3.82989	LW,F1	F1	K.TGpSYGALAEITASK.E_2	1.02398e+08	1.38207e+08	5.41585e+08	7.31926e+07	1.20296e+08	4.62236e+08	0.0363535	5.74119	TRUE	5.71682
PLEC	pS14053	Q15149	PLEC_HUMAN	Plectin		R.TSpSEDNLYLAVLR.A_2	M229 M238	0.0237568	9.92701	4.94228	LW,F1	F1	R.TSpSEDNLYLAVLR.A_2	8.31757e+07	6.97443e+07	7.20358e+08	7.56431e+07	8.68168e+07	6.44129e+08	0.0237568	9.92701	TRUE	8.59147	LW,F1	F1	R.TSpSEDNLYLAVLR.A_2	6.58158e+08	5.72635e+08	1.63192e+09	5.2679e+08	5.25649e+08	1.50594e+09	0.0317178	2.46058	TRUE	2.6481
SYNC	pS325	Q9H7C4	SYNCI_HUMAN	Syncoilin		R.RLpSAQFENLMAESR.Q_2	M238	0.046074	4.81966	4.81966														F2	F2	R.RLpSAQFENLMAESR.Q_2	3.9047e+07	1.015e+08	258984580	6.17494e+07	7.89938e+07	2.2682e+08	0.046074	4.81966	TRUE	4.81966
LIMA1	pS686	Q9UHB6	LIMA1_HUMAN	LIM domain and actin-binding protein 1		K.EGHSLEMENENLVENGADpSDEDDNSFLK.Q_3	M229	0.453471	4.72693	4.72693	F2	F2	K.EGHSLEMENENLVENGADpSDEDDNSFLK.Q_3	5.50075e+06	3.98535e+06	5.921e+07	1.03921e+07	2.55908e+07	1.59144e+07	0.453471	4.72693	TRUE	4.72693
FLNA	pS2180	P21333	FLNA_HUMAN	Filamin-A		K.IPEISIQDMTAQVTpSPSGK.T_2	M229 M238	0.0276683	3.83842	4.66636	LW,F1	LW	K.IPEISIQDMTAQVTpSPSGK.T_2	2.25966e+08	2.15502e+08	2.30192e+08	6.59212e+07	2.3504e+08	2.21983e+08	0.0276683	3.83842	TRUE	1.54914	LW,F1	F1	K.IPEISIQDMTAQVTpSPSGK.T_2	8.15004e+07	5.49764e+07	3.83701e+08	6.6908e+07	1.02547e+08	3.50712e+08	0.0282255	5.67288	TRUE	4.9486
XPC	pS94	Q01831	XPC_HUMAN	DNA repair protein complementing XP-C cells		K.VIKDEALpSDGDDLR.D_2	M238	0.0274479	4.59523	4.59523														F2	F2	K.VIKDEALpSDGDDLR.D_2	1.10274e+08	1.2347e+08	4.25364e+08	7.39714e+07	1.22192e+08	4.21287e+08	0.0274479	4.59523	TRUE	4.59523
MAP1A	pS2235	P78559	MAP1A_HUMAN	Microtubule-associated protein 1A		K.APSLDSSLPQLPpSPSSPGAPLLSNLPR.P_3	M229	0.0392467	4.57554	4.57554	LW	LW	K.APSLDSSLPQLPpSPSSPGAPLLSNLPR.P_3	8.17805e+06	8.30469e+06	3.6433e+07	8.3539e+06	8.32106e+06	3.92096e+07	0.0392467	4.57554	TRUE	4.57554
CNN3	pS323	Q15417	CNN3_HUMAN	Calponin-3		R.DYQYpSDQGIDY_2	M229 M238	0.0328295	3.42437	4.56046	LW	LW	R.DYQYpSDQGIDY_2	1.72119e+07	1.52714e+07	9.78246e+07	1.87305e+07	2.79552e+07	1.2047e+08	0.0801626	6.07345	TRUE	6.07345	LW	LW	R.DYQYpSDQGIDY_2	6.18228e+07	3.48445e+07	2.33829e+08	7.12619e+07	3.50991e+07	221902977	0.0328295	3.42437	TRUE	3.42437
BAG3	pS386	O95817	BAG3_HUMAN	BAG family molecular chaperone regulator 3		K.VPPAPVPCPPPSPGPSAVPSpSPK.S_3	M238	0.0665878	4.55683	4.55683														LW	LW	K.VPPAPVPCPPPSPGPSAVPSpSPK.S_3	1.25792e+07	1.8574e+07	1.06292e+08	3.57015e+07	1.60453e+07	113714809	0.0665878	4.55683	TRUE	4.55683
PURB	pS101	Q96QR8	PURB_HUMAN	Transcriptional activator protein Pur-beta		R.DSLGDFIEHYAQLGPSpSPEQLAAGAEEGGGPR.R_3	M229	0.288206	4.50449	4.50449	F1	F1	R.DSLGDFIEHYAQLGPSpSPEQLAAGAEEGGGPR.R_3	7.02635e+06	1.74885e+07	3.15563e+07	3.5592e+06	1.05054e+07	1.61263e+07	0.288206	4.50449	TRUE	4.50449
MAP1A	pS2237	P78559	MAP1A_HUMAN	Microtubule-associated protein 1A		K.APSLDSSLPQLPSPpSSPGAPLLSNLPR.P_3	M229	0.0688124	4.42869	4.42869	F1	F1	K.APSLDSSLPQLPSPpSSPGAPLLSNLPR.P_3	2.0786e+06	554472	1.45219e+07	4.41461e+06	1.34934e+07	1.42345e+07	0.0688124	4.42869	TRUE	4.42869
ATP2A2	pS663	P16615	AT2A2_HUMAN	Sarcoplasmic/endoplasmic reticulum calcium ATPase 2		R.EFDELNPpSAQR.D_2	M238	0.0337583	4.41343	4.41343														F1	F1	R.EFDELNPpSAQR.D_2	6.93378e+07	1.04531e+08	2.85248e+08	7.22362e+07	9.17352e+07	3.39579e+08	0.0337583	4.41343	TRUE	4.41343
SIPA1L2	pS1488	Q9P2F8	SI1L2_HUMAN	Signal-induced proliferation-associated 1-like protein 2		R.TLpSDESIC8SNR.R_2	M229	0.691838	4.39962	4.39962	F1	F1	R.TLpSDESIC8SNR.R_2	4.31703e+07	4.59919e+07	1.77673e+07	4.77075e+07	4.15049e+07	3.8206e+08	0.691838	4.39962	TRUE	4.39962
BCLAF1	pS177	Q9NYF8	BCLF1_HUMAN	Bcl-2-associated transcription factor 1		K.KAEGEPQEEpSPLK.S_2	M229	0.56002	4.39931	4.39931	F2	F2	K.KAEGEPQEEpSPLK.S_2	357839	2.16057e+06	8.46272e+06	2.08233e+07	9.98523e+06	8.47196e+07	0.56002	4.39931	TRUE	4.39931
LMO7	pS263	Q8WWI1	LMO7_HUMAN	LIM domain only protein 7		R.SLTSCSpSDITLR.G_2	M238	0.0305639	4.3894	4.3894														F1	F1	R.SLTSCSpSDITLR.G_2	4.54442e+07	6.0373e+07	1.72488e+08	3.96241e+07	4.64367e+07	200910290	0.0305639	4.3894	TRUE	4.3894
PRKCB	pT500	P05771	KPCB_HUMAN	Protein kinase C beta type	BVR	R.pTFCGTPDYIAPEIIAYQPYGK.S_3	M238	0.0243195	4.38281	4.38281														LW,F1	F1	R.pTFCGTPDYIAPEIIAYQPYGK.S_3	9.18867e+07	1.08726e+08	5.79678e+08	1.48618e+08	1.24164e+08	5.48382e+08	0.0243195	4.38281	TRUE	4.69038
TNS1	pS1314	Q9HBL0	TENS1_HUMAN	Tensin-1		R.HLGGSGSVVPGpSPCLDR.H_2	M238	0.0254771	4.33576	4.33576														F2	F2	R.HLGGSGSVVPGpSPCLDR.H_2	6.11311e+07	8.14923e+07	2.26666e+08	4.49638e+07	1.77448e+07	2.33336e+08	0.0254771	4.33576	TRUE	4.33576
PRKCB	pT504	P05771	KPCB_HUMAN	Protein kinase C beta type		R.TFCGpTPDYIAPEIIAYQPYGK.S_2	M238	0.0364982	4.31866	4.31866														LW	LW	R.TFCGpTPDYIAPEIIAYQPYGK.S_2	4.49679e+07	5.03167e+07	2.04494e+08	5.37808e+07	6.08964e+07	2.21969e+08	0.0364982	4.31866	TRUE	4.31866
IRS2	pT350	Q9Y4H2	IRS2_HUMAN	Insulin receptor substrate 2	JNK1	R.TDSLAApTPPAAK.C_2	M229	0.168026	4.30133	4.30133	LW	LW	R.TDSLAApTPPAAK.C_2	1.7987e+06	9.23055e+06	2.17798e+07	6.99058e+06	1.57909e+07	1.60258e+07	0.168026	4.30133	TRUE	4.30133
SIPA1L1	pS1585	O43166	SI1L1_HUMAN	Signal-induced proliferation-associated 1-like protein 1		R.TLpSDESIYNSQR.E_2	M238	0.0272897	4.29926	4.29926														LW,F1	F1	R.TLpSDESIYNSQR.E_2	5.95107e+07	6.89528e+07	1.19626e+08	5.29129e+07	4.68254e+07	1.23155e+08	0.0272897	4.29926	TRUE	2.15951
BAG3	pS381	O95817	BAG3_HUMAN	BAG family molecular chaperone regulator 3		K.VPPAPVPCPPPSPGPpSAVPSSPK.S_3	M238	0.0791275	4.18394	4.18394														LW	LW	K.VPPAPVPCPPPSPGPpSAVPSSPK.S_3	1.25792e+07	1.8574e+07	1.06292e+08	3.57015e+07	1.60453e+07	9.57115e+07	0.0791275	4.18394	TRUE	4.18394
MYL9	pT19pS20	P24844	MYL9_HUMAN	Myosin regulatory light polypeptide 9		R.ApTpSNVFAM8FDQSQIQEFK.E_2	M238	0.0493428	4.17219	4.17219														LW	LW	R.ApTpSNVFAM8FDQSQIQEFK.E_2	2.96164e+08	2.68879e+08	9.86124e+08	3.76236e+08	2.76966e+08	8.24212e+08	0.0493428	4.17219	TRUE	2.69235
MAP1A	pS2451	P78559	MAP1A_HUMAN	Microtubule-associated protein 1A		R.GELSPpSFLNPPLPPSIDDR.D_2	M238	0.0340611	4.09408	4.09408														LW,F1	F1	R.GELSPpSFLNPPLPPSIDDR.D_2	7.77823e+07	5.02471e+07	1.89156e+08	4.50669e+07	5.69916e+07	1.8801e+08	0.0340611	4.09408	TRUE	3.07015
TARS2	pS602	Q9BW92	SYTM_HUMAN	Threonyl-tRNA synthetase, mitochondrial		R.LLGVLAEpSCGGK.W_2	M229	0.535719	4.0743	4.0743	F2	F2	R.LLGVLAEpSCGGK.W_2	1.46584e+07	1.71077e+07	2.32777e+08	5.22121e+07	6.09502e+07	3.96731e+07	0.535719	4.0743	TRUE	4.0743
MAP1B	pS1312	P46821	MAP1B_HUMAN	Microtubule-associated protein 1B		K.VSAEAEVAPVSPEVTQEVVEEHC8ApSPEDK.T_3	M229	0.0587403	4.064	4.064	F1	F1	K.VSAEAEVAPVSPEVTQEVVEEHC8ApSPEDK.T_3	3.18846e+07	1.18168e+08	1.38154e+08	3.96146e+07	1.03651e+08	1.52419e+08	0.0587403	4.064	TRUE	4.064
FMN2	pS482	Q9NZ56	FMN2_HUMAN	Formin-2		R.pSADWTEELGAR.T_2	M238	0.0318524	4.05782	4.05782														LW,F1	F1	R.pSADWTEELGAR.T_2	5.10211e+07	5.24976e+07	1.33859e+08	5.0551e+07	3.70474e+07	9.63428e+07	0.0318524	4.05782	TRUE	2.26639
PRKCA	pS226	P17252	KPCA_HUMAN	Protein kinase C alpha type		R.STLNPQWNEpSFTFK.L_2	M238	0.0670128	4.05768	4.05768														F1	F1	R.STLNPQWNEpSFTFK.L_2	3.14714e+07	3.76688e+07	1.59399e+08	3.70482e+07	2.04164e+07	1.18631e+08	0.0670128	4.05768	TRUE	4.05768
MYO9B	pS1267pT1271	Q13459	MYO9B_HUMAN	Myosin-IXb		R.VSPPAPGpSAPEpTPEDK.S_2	M229 M238	0.0343913	5.65001	4.04932	LW	LW	R.VSPPAPGpSAPEpTPEDK.S_2	1.37135e+07	1.54871e+07	3.91877e+07	1.15404e+07	9.01207e+06	3.41019e+07	0.0792697	2.90211	TRUE	2.90211	LW	LW	R.VSPPAPGpSAPEpTPEDK.S_2	4.07915e+07	3.20472e+07	2.76089e+08	5.33935e+07	2.9599e+07	2.56057e+08	0.0343913	5.65001	TRUE	5.65001
PPP1R12A	pS299	O14974	MYPT1_HUMAN	Protein phosphatase 1 regulatory subunit 12A		K.pSPLIESTANMDNNQSQK.T_2	M238	0.07386	4.01091	4.01091														LW,F1	LW	K.pSPLIESTANMDNNQSQK.T_2	1.74378e+07	3.80505e+07	5.90709e+07	4.06263e+07	3.10901e+07	5.46921e+07	0.07386	4.01091	TRUE	1.95927
MAP1A	pS2449	P78559	MAP1A_HUMAN	Microtubule-associated protein 1A		R.GELpSPSFLNPPLPPSIDDR.D_3	M229 M238	0.0570118	3.67728	3.99451	LW	LW	R.GELpSPSFLNPPLPPSIDDR.D_3	6.92082e+07	3.6887e+07	2.46449e+08	7.36367e+07	4.51521e+07	2.84095e+08	0.0570118	3.67728	TRUE	3.71413	LW,F1	F1	R.GELpSPSFLNPPLPPSIDDR.D_2	1.00777e+08	7.51215e+07	2.66079e+08	8.43561e+07	1.11414e+08	2.95212e+08	0.0621018	4.33911	TRUE	3.03182
GFPT1	pT127pY129	Q06210	GFPT1_HUMAN	Glucosamine--fructose-6-phosphate aminotransferase [isomerizing] 1		K.NNEFIVIHNGIIpTNpYKDLK.K_3	M238	0.0214459	3.92562	3.92562														F2	F2	K.NNEFIVIHNGIIpTNpYKDLK.K_3	5.93574e+07	1.29041e+08	2.57824e+08	6.87804e+07	1.10279e+08	2.45196e+08	0.0214459	3.92562	TRUE	3.92562
TGFB1I1	pS68	O43294	TGFI1_HUMAN	Transforming growth factor beta-1-induced transcript 1 protein		R.pSPKPAAPAAPPFSSSSGVLGTGLC8ELDR.L_3	M229 M238	0.0251383	4.90157	3.87583	F1	F1	R.pSPKPAAPAAPPFSSSSGVLGTGLC8ELDR.L_3	5.52929e+07	1.93117e+07	2.9567e+08	6.62257e+07	2.71341e+07	2.99962e+08	0.0251383	4.90157	TRUE	4.90157	F2	F2	R.pSPKPAAPAAPPFSSSSGVLGTGLCELDR.L_3	6.14387e+07	7.08922e+07	2.13217e+08	7.30224e+07	4.14964e+07	1.98872e+08	0.0337232	3.06475	TRUE	3.06475
HSPB1	pS82	P04792	HSPB1_HUMAN	Heat shock protein beta-1	p70S6Kb,Akt1,PKCA,PKG1 iso2,PKCD,PKD1,MAPKAPK2,PKACa	R.QLpSSGVSEIR.H_2	M229 M238	0.00920323	7.04373	3.83855	LW,F1	F1	R.QLpSSGVSEIR.H_2	1.06796e+08	1.0619e+08	2.03652e+08	1.04337e+08	8.88159e+07	1.83901e+08	0.0171161	2.09186	TRUE	1.83559	LW,F1	F1	R.QLpSSGVSEIR.H_2	3.16099e+08	5.12787e+08	2.00475e+09	2.83272e+08	4.73118e+08	1.90328e+09	0.00920323	7.04373	TRUE	6.52024
PSMD2	pS16	Q13200	PSMD2_HUMAN	26S proteasome non-ATPase regulatory subunit 2		K.APVQPQQpSPAAAPGGTDEKPSGK.E_3	M229	0.131555	3.83265	3.83265	F2	F2	K.APVQPQQpSPAAAPGGTDEKPSGK.E_3	2.51996e+06	1.96335e+06	1.43188e+07	5.61512e+06	1.17376e+06	1.68601e+07	0.131555	3.83265	TRUE	3.83265
AHNAK	pS5752	Q09666	AHNK_HUMAN	Neuroblast differentiation-associated protein AHNAK	mTOR	K.ASLGpSLEGEAEAEASSPK.G_2	M229 M238	0.00955089	3.4387	3.81383	LW,F1	F1	K.ASLGpSLEGEAEAEASSPK.G_2	7.17888e+07	2.93853e+08	3.00048e+08	6.16182e+07	9.12847e+07	2.97698e+08	0.00955089	3.4387	TRUE	4.48062	LW,F1	LW	K.ASLGpSLEGEAEAEASSPK.G_2	5.79536e+08	1.23556e+09	2371119137	5.60368e+08	1.12948e+09	2.14284e+09	0.0328295	4.22989	TRUE	3.95994
MYL9	pT19	P24844	MYL9_HUMAN	Myosin regulatory light polypeptide 9	CRIK,DLK,DAPK3,smMLCK,DAPK1,ROCK1,PKACa,ILK	R.ApTSNVFAMFDQSQIQEFK.E_3	M229 M238	0.0392467	5.30127	3.76692	LW,F1	LW	R.ApTSNVFAMFDQSQIQEFK.E_3	7.40698e+07	1.13914e+08	3.43004e+08	6.24891e+07	7.85796e+07	3.51394e+08	0.0392467	5.30127	TRUE	5.08497	F2,LW,F1	LW	R.ApTSNVFAMFDQSQIQEFK.E_2	1.31949e+09	1.10714e+09	4.40494e+09	1.19557e+09	1.00335e+09	2.85954e+09	0.0643145	2.67666	TRUE	2.88839
PRKAB2	pS183	O43741	AAKB2_HUMAN	5-AMP-activated protein kinase subunit beta-2		R.DLSpSSPPGPYGQEMYAFR.S_2	M238	0.0340611	3.75639	3.75639														LW,F1	F1	R.DLSpSSPPGPYGQEMYAFR.S_2	62591705	2.33053e+07	1.67862e+08	4.00816e+07	7.26476e+07	1.7438e+08	0.0340611	3.75639	TRUE	3.33331
ATP2B4	pT1102pS1115	P23634	AT2B4_HUMAN	Plasma membrane calcium-transporting ATPase 4	PKCA	R.IQpTQIDVINTFQTGApSFK.G_3	M229	0.179683	3.75028	3.75028	F1	F1	R.IQpTQIDVINTFQTGApSFK.G_3	2.2635e+07	2.9456e+07	8.76258e+07	1.64042e+07	1.8782e+07	5.87823e+07	0.179683	3.75028	TRUE	3.75028
LIMA1	pS490	Q9UHB6	LIMA1_HUMAN	LIM domain and actin-binding protein 1		R.ETPHpSPGVEDAPIAK.V_2	M229	0.261231	3.75023	3.75023	F2	F2	R.ETPHpSPGVEDAPIAK.V_2	3.51494e+08	2.21143e+08	1.51668e+09	7.01758e+08	4.14404e+08	1.21001e+09	0.261231	3.75023	TRUE	2.58882
MAP4	pS507pT512	P27816	MAP4_HUMAN	Microtubule-associated protein 4		K.DMpSPLSEpTEMALGK.D_2	M229	0.263815	3.72639	3.72639	LW	LW	K.DMpSPLSEpTEMALGK.D_2	5.93457e+07	5.32885e+07	3.06956e+08	6.88821e+07	6.32028e+07	1.70871e+08	0.263815	3.72639	TRUE	3.72639
MCM3	pS711pT713	P25205	MCM3_HUMAN	DNA replication licensing factor MCM3		K.DGDSYDPYDFpSDpTEEEMPQVHTPK.T_3	M229	0.115026	3.70125	3.70125	F1	F1	K.DGDSYDPYDFpSDpTEEEMPQVHTPK.T_3	1.10857e+08	4.22905e+08	2.76552e+08	3.80912e+07	4.61762e+08	2.74743e+08	0.115026	3.70125	TRUE	3.70125
MAP4	pS507pS510	P27816	MAP4_HUMAN	Microtubule-associated protein 4		K.DMpSPLpSETEMALGK.D_2	M229 M238	0.0270756	3.01295	3.61416	LW	LW	K.DMpSPLpSETEMALGK.D_2	5.93457e+07	4.93682e+07	2.88057e+08	6.30404e+07	5.4544e+07	2.4253e+08	0.0773914	4.33535	TRUE	4.33535	LW	LW	K.DMpSPLpSETEMALGK.D_2	1.33167e+08	1.09617e+08	3.28903e+08	1.19672e+08	8.45412e+07	3.39068e+08	0.0270756	3.01295	TRUE	2.64188
TMEM115	pT329	Q12893	TM115_HUMAN	Transmembrane protein 115		K.VDSPLPSDKAPpTPPGK.G_3	M229 M238	0.242748	3.61089	3.61089	F2	F2	K.VDSPLPSDKAPpTPPGK.G_3	5.28745e+06	7.79781e+06	1.09478e+08	5.93226e+07	6.58708e+07	1.23821e+08	0.242748	3.61089	TRUE	3.61089	F2			1.85418e+08	1.57471e+08	1.63899e+08	1.26254e+08	1.41985e+08	1.40111e+08	1			0.97542
CHMP2B	pS199	Q9UQN3	CHM2B_HUMAN	Charged multivesicular body protein 2b		K.ATIpSDEEIER.Q_2	M229 M238	0.0210206	8.29203	3.5695	LW,F1	F1	K.ATIpSDEEIER.Q_2	8.38198e+07	8.68934e+07	1.30579e+08	7.60318e+07	7.99338e+07	1.27415e+08	0.0644096	1.53657	FALSE	1.61396	LW,F1	F1	K.ATIpSDEEIER.Q_2	8.99339e+07	1.90005e+08	4.09709e+08	9.73843e+07	1.96957e+08	4.5348e+08	0.0210206	8.29203	TRUE	4.60815
LMO7	pS3867	Q8WWI1	LMO7_HUMAN	LIM domain only protein 7		R.pSWASPVYTEADGTFSR.L_2	M238	0.0487455	3.55196	3.55196														LW,F1	LW	R.pSWASPVYTEADGTFSR.L_2	1.32447e+08	1.17862e+08	390906802	9.67652e+07	9.96035e+07	3.37867e+08	0.0487455	3.55196	TRUE	3.17948
SOX10	pS24	P56693	SOX10_HUMAN	Transcription factor SOX-10		R.CLpSPGSAPSLGPDGGGGGSGLR.A_2	M238	0.00832467	3.54784	3.54784														F1	F1	R.CLpSPGSAPSLGPDGGGGGSGLR.A_2	7.5621e+07	9.64262e+07	2.80208e+08	8.04068e+07	1.02134e+08	2.73354e+08	0.00832467	3.54784	TRUE	3.54784
RDBP	pS122	B4DYX9	B4DYX9_HUMAN	Uncharacterized protein		R.SIpSADDDLQESSR.R_2	M238	0.0109317	3.53821	3.53821														F1	F1	R.SIpSADDDLQESSR.R_2	8.03603e+06	2.05559e+07	2.94383e+07	8.21699e+06	2.35764e+07	2.80683e+07	0.0109317	3.53821	TRUE	3.53821
DAB2	pS401	P98082	DAB2_HUMAN	Disabled homolog 2		K.SSPNPFVGpSPPK.G_2	M229 M238	0.0107155	8.25199	3.50165	F1	F1	K.SSPNPFVGpSPPK.G_2	5.81195e+07	5.28755e+07	8.62117e+07	6.05683e+07	6.38585e+07	9.01456e+07	0.0587403	1.48589	FALSE	1.48589	LW,F1	F1	K.SSPNPFVGpSPPK.G_2	2.53885e+08	2.07999e+08	1.41315e+09	2.0837e+08	2.04255e+08	1.40971e+09	0.0107155	8.25199	TRUE	6.10671
MPRIP	pS362	Q6WCQ1	MPRIP_HUMAN	Myosin phosphatase Rho-interacting protein		R.DFTNEAPPAPLPDASApSPLSPHR.R_3	M229	0.0626065	3.45471	3.45471	F1	F1	R.DFTNEAPPAPLPDASApSPLSPHR.R_3	1.11369e+07	2.51932e+07	4.13844e+07	1.42227e+07	2.96611e+07	4.62255e+07	0.0626065	3.45471	TRUE	3.45471
LMO7	pS955pS960	Q8WWI1	LMO7_HUMAN	LIM domain only protein 7		R.TPNNVVpSTPAPpSPDASQLASSLSSQK.E_3	M238	0.07386	3.41933	3.41933														LW	LW	R.TPNNVVpSTPAPpSPDASQLASSLSSQK.E_3	3.01078e+07	5.40376e+07	143995758	4.72544e+07	1.01595e+08	120531446	0.07386	3.41933	TRUE	3.41933
DBN1	pT335	Q16643	DREB_HUMAN	Drebrin		R.MAPTPIPpTRSPSDSSTASTPVAEQIER.A_3	M229	0.174651	3.39553	3.39553	F1	F1	R.MAPTPIPpTRSPSDSSTASTPVAEQIER.A_3	3.51039e+06	2.7027e+07	2.87448e+07	1.44568e+07	2.42705e+07	3.22634e+07	0.174651	3.39553	TRUE	3.39553
YAP1	pS127	P46937	YAP1_HUMAN	Yorkie homolog	Akt1,LATS1,MST2,LATS2	R.AHpSSPASLQLGAVSPGTLTPTGVVSGPAATPTAQHLR.Q_3	M238	0.205094	3.39098	3.39098														F2	F2	R.AHpSSPASLQLGAVSPGTLTPTGVVSGPAATPTAQHLR.Q_3	5.46828e+06	3.20251e+07	1.05901e+08	6.17956e+07	3.90252e+07	1.22189e+08	0.205094	3.39098	TRUE	3.39098
MAP1A	pS1172	P78559	MAP1A_HUMAN	Microtubule-associated protein 1A		K.pSPC8GLTEQYLHK.D_3	M229 M238	0.101005	6.91037	3.38296	F2	F2	K.pSPC8GLTEQYLHK.D_3	3.21873e+08	1.60182e+08	2.23524e+09	3.57277e+08	1.45445e+08	1.88941e+09	0.101005	6.91037	TRUE	6.07324	F2	F2	K.pSPCGLTEQYLHK.D_3	1.30885e+08	6.36646e+07	1.92826e+08	9.11116e+07	1.05657e+08	1.74827e+08	0.15728	1.65612	FALSE	1.65612
PHLDB2	pS489	Q86SQ0	PHLB2_HUMAN	Pleckstrin homology-like domain family B member 2		K.LQLpSDEESVFEEALMSPDTR.Y_3	M229	0.426814	3.37609	3.37609	LW	LW	K.LQLpSDEESVFEEALMSPDTR.Y_3	6.58061e+06	1.03393e+07	2.12597e+07	2.2322e+06	1.03558e+07	8.49316e+06	0.426814	3.37609	TRUE	3.37609
LMO7	pT956pS960	Q8WWI1	LMO7_HUMAN	LIM domain only protein 7		R.TPNNVVSpTPAPpSPDASQLASSLSSQK.E_3	M238	0.0801582	3.37294	3.37294														LW	LW	R.TPNNVVSpTPAPpSPDASQLASSLSSQK.E_3	3.01078e+07	5.40376e+07	1.43269e+08	4.72544e+07	1.01595e+08	1.17669e+08	0.0801582	3.37294	TRUE	3.37294
ARHGEF7	pT704	Q14155	ARHG7_HUMAN	Rho guanine nucleotide exchange factor 7		K.SpTAALEEDAQILK.V_2	M238	0.0420279	3.36149	3.36149														LW,F1	F1	K.SpTAALEEDAQILK.V_2	7.34295e+07	6.30837e+07	1.7896e+08	6.73731e+07	7.9425e+07	1.54698e+08	0.0420279	3.36149	TRUE	2.36969
LIMCH1	pS718	Q9UPQ0	LIMC1_HUMAN	LIM and calponin homology domains-containing protein 1		K.pSPEPEATLTFPFLDK.M_2	M229 M238	0.00315187	6.19847	3.35732	LW,F1	LW	K.pSPEPEATLTFPFLDK.M_2	4.94098e+07	3.35567e+07	2.59485e+08	4.84498e+07	3.86412e+07	2.55897e+08	0.00315187	6.19847	TRUE	5.26654	LW,F1	F1	K.pSPEPEATLTFPFLDK.M_2	4.9073e+07	5.99372e+07	1.3465e+08	3.57417e+07	5.43894e+07	1.18823e+08	0.0485021	1.81844	FALSE	2.98854
PLEC	pS4384	Q15149	PLEC_HUMAN	Plectin		R.pSSSVGSSSSYPISPAVSR.T_2	M229	0.068508	3.33619	3.33619	F1	F1	R.pSSSVGSSSSYPISPAVSR.T_2	3.3113e+07	2.42399e+07	1.30288e+08	4.85935e+07	3.55727e+07	1.423e+08	0.068508	3.33619	TRUE	3.33619
MAP1A	pS1675	P78559	MAP1A_HUMAN	Microtubule-associated protein 1A		K.ELAPAWEDTpSPEQDNR.Y_2	M229 M238	0.0221591	5.0968	3.28475	LW,F1	LW	K.ELAPAWEDTpSPEQDNR.Y_2	5.36034e+07	3.67728e+07	3.00291e+08	4.85739e+07	6.93102e+07	3.25578e+08	0.0221591	5.0968	TRUE	6.12533	F1	F1	K.ELAPAWEDTpSPEQDNR.Y_2	6.35819e+07	8.0485e+07	1.47568e+08	7.21799e+07	8.13613e+07	1.3983e+08	0.0229125	2.11693	TRUE	2.11693
SYNPO	pS833	Q8N3V7	SYNPO_HUMAN	Synaptopodin		R.AApSPAKPSSLDLVPNLPK.G_2	M238	0.0165572	3.27666	3.27666														F2	F2	R.AApSPAKPSSLDLVPNLPK.G_2	1.19346e+08	1.65732e+08	4.22983e+08	1.38938e+08	1.48677e+08	423326515	0.0165572	3.27666	TRUE	3.27666
LMO7	pS704	Q8WWI1	LMO7_HUMAN	LIM domain only protein 7		K.pSMSDVSAEDVQNLR.Q_2	M238	0.0495415	3.2254	3.2254														LW,F1	LW	K.pSMSDVSAEDVQNLR.Q_2	1.41132e+08	2.05077e+08	5.20206e+08	151080710	2.30303e+08	4.41926e+08	0.0495415	3.2254	TRUE	3.29257
ZNF318	pS136	Q5VUA4	ZN318_HUMAN	Zinc finger protein 318		R.pSPGLCSDSLEK.S_2	M238	0.203168	3.20729	3.20729														LW	LW	R.pSPGLCSDSLEK.S_2	1.68689e+06	3.13872e+07	2.37171e+07	1.21878e+07	2.4795e+07	2.07829e+07	0.203168	3.20729	TRUE	3.20729
PRKAB2	pS184	O43741	AAKB2_HUMAN	5-AMP-activated protein kinase subunit beta-2		R.DLSSpSPPGPYGQEMYAFR.S_2	M238	0.0423082	3.19613	3.19613														LW,F1	F1	R.DLSSpSPPGPYGQEMYAFR.S_2	62591705	2.33053e+07	1.71104e+08	3.95359e+07	7.02981e+07	1.34705e+08	0.0423082	3.19613	TRUE	2.99438
CDC42EP1	pS121	Q00587	BORG5_HUMAN	Cdc42 effector protein 1		K.NAIpSLPQLNQAAYDSLVVGK.L_3	M238	0.114114	3.15893	3.15893														LW,F1	F1	K.NAIpSLPQLNQAAYDSLVVGK.L_3	2.77492e+07	4.78054e+07	8.42908e+07	3.73314e+07	3.38768e+07	5.9445e+07	0.114114	3.15893	TRUE	2.20858
LCRMP	pT623	B3SXQ8	B3SXQ8_HUMAN	Collapsin response mediator protein 4 long variant	GSK3B,CDK2	R.GMYDGPVFDLTTpTPK.G_2	M238	0.021357	3.15387	3.15387														LW,F1	F1	R.GMYDGPVFDLTTpTPK.G_2	1.43179e+08	1.3713e+08	3.04681e+08	123199155	1.46692e+08	2.67779e+08	0.021357	3.15387	TRUE	2.14905
TNKS1BP1	pS983	Q9C0C2	TB182_HUMAN	182 kDa tankyrase-1-binding protein		R.SFGTRPLpSSGFSPEEAQQQDEEFEK.K_3	M229	0.232936	3.15229	3.15229	F2	F2	R.SFGTRPLpSSGFSPEEAQQQDEEFEK.K_3	1.61284e+07	3.14409e+07	3.44926e+07	1.12192e+07	3.72308e+07	5.17151e+07	0.232936	3.15229	TRUE	3.15229
AHNAK	pS212pS216	Q09666	AHNK_HUMAN	Neuroblast differentiation-associated protein AHNAK		R.LPSGpSGAApSPTGSAVDIR.A_2	M238	0.0364019	3.1289	3.1289														LW	LW	R.LPSGpSGAApSPTGSAVDIR.A_2	3.23856e+08	4.13816e+08	1079430619	3.40194e+08	4.02899e+08	998313655	0.0364019	3.1289	TRUE	3.1289
MAP1B	pS1400pS1406	P46821	MAP1B_HUMAN	Microtubule-associated protein 1B		K.VLSPLRpSPPLIGpSESAYESFLSADDK.A_3	M229	0.674434	3.12262	3.12262	LW	LW	K.VLSPLRpSPPLIGpSESAYESFLSADDK.A_3	2.95524e+06	2.77436e+06	4.41964e+06	9.58039e+06	3.76612e+06	3.47243e+07	0.674434	3.12262	TRUE	3.12262
AHNAK	pS210pS216	Q09666	AHNK_HUMAN	Neuroblast differentiation-associated protein AHNAK		R.LPpSGSGAApSPTGSAVDIR.A_2	M238	0.0487455	3.11206	3.11206														LW	LW	R.LPpSGSGAApSPTGSAVDIR.A_2	3.23856e+08	4.33811e+08	1101415371	3.40194e+08	4.18062e+08	9.65145e+08	0.0487455	3.11206	TRUE	3.11206
YAP1	pS131	P46937	YAP1_HUMAN	Yorkie homolog		R.AHSSPApSLQLGAVSPGTLTPTGVVSGPAATPTAQHLR.Q_4	M238	0.0420276	3.10325	3.10325														F2	F2	R.AHSSPApSLQLGAVSPGTLTPTGVVSGPAATPTAQHLR.Q_4	4.34344e+07	6.89129e+07	1.42873e+08	4.35721e+07	5.08268e+07	1.27131e+08	0.0420276	3.10325	TRUE	3.10325
OSTF1	pS213	Q92882	OSTF1_HUMAN	Osteoclast-stimulating factor 1		R.TLSNAEDYLDDEDpSD_2	M229 M238	0.0296591	6.29545	3.078	LW,F1	LW	R.TLSNAEDYLDDEDpSD_2	1.16374e+08	2.84188e+08	2.15796e+08	1.53117e+08	3.1674e+08	1.84642e+08	0.243556	1.50491	FALSE	1.48591	LW	LW	R.TLSNAEDYLDDEDpSD_2	3.30786e+07	1.6614e+08	2.37911e+08	4.08591e+07	1.5685e+08	2.2756e+08	0.0296591	6.29545	TRUE	6.29545
TP53BP1	pS294	Q12888	TP53B_HUMAN	Tumor suppressor p53-binding protein 1		K.pSPEPEVLSTQEDLFDQSNK.T_3	M229	0.061877	3.04832	3.04832	LW,F1	LW	K.pSPEPEVLSTQEDLFDQSNK.T_3	1.23461e+08	1.33762e+08	3.60829e+08	1.21753e+08	1.5452e+08	2.15701e+08	0.061877	3.04832	TRUE	2.35114
UBAP2L	pS467	Q14157	UBP2L_HUMAN	Ubiquitin-associated protein 2-like		K.STSAPQMpSPGSSDNQSSSPQPAQQK.L_3	M238	0.226454	3.04801	3.04801														LW,F1	LW	K.STSAPQMpSPGSSDNQSSSPQPAQQK.L_3	2.87596e+07	5.70849e+07	4.58922e+07	2.78136e+07	5.6206e+07	6.48417e+07	0.226454	3.04801	TRUE	1.95736
PRKAB2	pS182	O43741	AAKB2_HUMAN	5-AMP-activated protein kinase subunit beta-2		R.DLpSSSPPGPYGQEMYAFR.S_2	M238	0.0439679	3.03845	3.03845														F1	F1	R.DLpSSSPPGPYGQEMYAFR.S_2	2.04779e+07	3.86562e+06	6.44697e+07	1.8348e+07	2.79893e+07	5.35007e+07	0.0439679	3.03845	TRUE	3.03845
EPB41L1	pT686	Q9H4G0	E41L1_HUMAN	Band 4.1-like protein 1		R.GACSpTPDMPQFEPVK.T_2	M238	0.0679777	3.03668	3.03668														F1	F1	R.GACSpTPDMPQFEPVK.T_2	2.65678e+07	1.57094e+07	5.59301e+07	1.16331e+07	8.84112e+06	6.0074e+07	0.0679777	3.03668	TRUE	3.03668
LASP1	pT104	Q14847	LASP1_HUMAN	LIM and SH3 domain protein 1		K.GFSVVADpTPELQR.I_2	M229 M238	0.0391378	3.64897	2.98614	F1	F1	K.GFSVVADpTPELQR.I_2	1.20055e+07	2.74711e+07	2.56622e+07	9.10652e+06	2.15982e+07	2.59297e+07	0.0644096	2.44372	TRUE	2.44372	F1	F1	K.GFSVVADpTPELQR.I_2	6.01164e+07	4.38478e+07	1.61433e+08	3.24261e+07	4.57935e+07	1.76252e+08	0.0391378	3.64897	TRUE	3.64897
MAP1B	pS831pS832	P46821	MAP1B_HUMAN	Microtubule-associated protein 1B		R.SLMpSpSPEDLTK.D_2	M229 M238	0.0432404	3.05492	2.96235	LW	LW	R.SLMpSpSPEDLTK.D_2	4.17951e+08	3.80693e+08	1.21255e+09	3.43579e+08	3.99097e+08	9.75006e+08	0.112071	2.87258	TRUE	2.87258	LW	LW	R.SLMpSpSPEDLTK.D_2	1.44739e+08	1.75734e+08	4.6911e+08	1.46015e+08	1.70562e+08	4.19122e+08	0.0432404	3.05492	TRUE	3.05492
MAP4	pS1073	P27816	MAP4_HUMAN	Microtubule-associated protein 4		K.VGpSLDNVGHLPAGGAVK.T_2	M238	0.00809421	2.93227	2.93227														F2	F2	K.VGpSLDNVGHLPAGGAVK.T_2	8.05949e+08	1.08985e+09	2.23524e+09	7.78211e+08	1.09171e+09	2.19256e+09	0.00809421	2.93227	TRUE	2.79505
AHNAK	pT3716	Q09666	AHNK_HUMAN	Neuroblast differentiation-associated protein AHNAK		K.VDIDpTPDINIEGSEGK.F_2	M238	0.0122406	2.91801	2.91801														F1	F1	K.VDIDpTPDINIEGSEGK.F_2	2.96323e+07	4.4331e+07	8.38916e+07	2.93575e+07	4.11181e+07	8.82414e+07	0.0122406	2.91801	TRUE	2.91801
PFKP	pS386	Q01813	K6PP_HUMAN	6-phosphofructokinase type C		R.pSFAGNLNTYK.R_2	M238	0.00832467	2.87626	2.87626														LW,F1	F1	R.pSFAGNLNTYK.R_2	8.44793e+07	6.88201e+07	2.07208e+08	8.09326e+07	2.56844e+07	2.13524e+08	0.00832467	2.87626	TRUE	2.54354
TANC2	pS1530pS1534	Q9HCD6	TANC2_HUMAN	Protein TANC2		K.EYPpSPPPpSPLR.R_2	M229	0.0295664	2.82845	2.82845	LW	LW	K.EYPpSPPPpSPLR.R_2	7.10102e+07	5.33188e+07	1.90137e+08	6.2781e+07	4.29352e+07	1.88285e+08	0.0295664	2.82845	TRUE	2.82845
SRRM2	pS1103	Q9UQ35	SRRM2_HUMAN	Serine/arginine repetitive matrix protein 2		R.SSpSPVTELASR.S_2	M229 M238	0.0683946	7.42573	2.8004	LW,F1	F1	R.SSpSPVTELASR.S_2	1.22949e+08	1.39783e+08	1.23448e+08	1.26608e+08	1.15711e+08	1.36495e+08	0.927376	1.05609	FALSE	1.04162	F1	F1	R.SSpSPVTELASR.S_2	1.71222e+07	5.36559e+07	7.00596e+07	5.29531e+06	6.24248e+07	9.64066e+07	0.0683946	7.42573	TRUE	7.42573
NAGK	pS76	Q9UJ70	NAGK_HUMAN	N-acetyl-D-glucosamine kinase	CDK1,AurB	R.SLGLSLpSGGDQEDAGR.I_2	M238	0.0626079	2.79983	2.79983														F1	F1	R.SLGLSLpSGGDQEDAGR.I_2	2.27794e+07	1.09692e+07	9.57517e+07	4.56761e+07	7.76035e+06	9.59121e+07	0.0626079	2.79983	TRUE	2.79983
MAP1B	pT1302	P46821	MAP1B_HUMAN	Microtubule-associated protein 1B		K.VSAEAEVAPVSPEVpTQEVVEEHC8ASPEDK.T_3	M229 M238	0.0596179	2.03212	2.77259	F1	F1	K.VSAEAEVAPVSPEVpTQEVVEEHC8ASPEDK.T_3	4.21701e+07	1.48439e+08	1.68305e+08	4.25353e+07	1.32128e+08	1.66523e+08	0.0761623	3.78288	TRUE	3.95285	F2	F2	K.VSAEAEVAPVSPEVpTQEVVEEHCASPEDK.T_3	9.928e+07	9.08741e+07	1.78396e+08	8.75404e+07	7.42632e+07	2.01245e+08	0.0596179	2.03212	TRUE	2.03212
AHNAK	pS570	Q09666	AHNK_HUMAN	Neuroblast differentiation-associated protein AHNAK		R.IpSMSEVDLNVAAPK.V_2	M238	0.0189448	2.76905	2.76905														LW,F1	F1	R.IpSMSEVDLNVAAPK.V_2	1.30592e+08	1.14084e+08	3.96607e+08	1.17849e+08	1.12789e+08	3.55303e+08	0.0189448	2.76905	TRUE	3.02651
KHDRBS1	pS20	Q07666	KHDR1_HUMAN	KH domain-containing, RNA-binding, signal transduction-associated protein 1		R.SGpSMDPSGAHPSVR.Q_2	M229	0.675397	2.75283	2.75283	F2	F2	R.SGpSMDPSGAHPSVR.Q_2	636283	2.06278e+06	110338	2.49045e+06	191664	8.49701e+06	0.675397	2.75283	TRUE	2.75283
BIN1	pS298	O00499	BIN1_HUMAN	Myc box-dependent-interacting protein 1		K.SPpSPPDGSPAATPEIR.V_2	M229 M238	0.0193139	2.2335	2.75232	LW,F1	LW	K.SPpSPPDGSPAATPEIR.V_2	4.8776e+07	5.72813e+07	1.5067e+08	4.48522e+07	6.25322e+07	1.62324e+08	0.0801626	3.39166	TRUE	3.34295	LW,F1	F1	K.SPpSPPDGSPAATPEIR.V_2	1.9412e+08	1.91539e+08	4.60232e+08	1.85822e+08	1.73608e+08	4.44231e+08	0.0193139	2.2335	TRUE	2.38053
MAP1B	pS1298	P46821	MAP1B_HUMAN	Microtubule-associated protein 1B		K.VSAEAEVAPVpSPEVTQEVVEEHC8ASPEDK.T_3	M229 M238	0.044686	2.11128	2.74364	F1	F1	K.VSAEAEVAPVpSPEVTQEVVEEHC8ASPEDK.T_3	3.46508e+07	1.0348e+08	1.24507e+08	3.96146e+07	1.03651e+08	1.40279e+08	0.0587403	3.5654	TRUE	3.5654	F2	F2	K.VSAEAEVAPVpSPEVTQEVVEEHCASPEDK.T_3	9.13841e+07	6.59101e+07	1.79944e+08	8.75404e+07	7.42632e+07	197815249	0.044686	2.11128	TRUE	2.11128
FLNB	pS2107	O75369	FLNB_HUMAN	Filamin-B		R.APpSVATVGSICDLNLK.I_2	M238	0.0340611	2.72582	2.72582														F1	F1	R.APpSVATVGSICDLNLK.I_2	1.65011e+07	1.96234e+07	5.36976e+07	2.39659e+07	1.19338e+07	5.66085e+07	0.0340611	2.72582	TRUE	2.72582
AKT1S1	pS203pS212	Q96B36	AKTS1_HUMAN	Proline-rich AKT1 substrate 1	mTOR	R.SpSDEENGPPSpSPDLDR.I_2	M238	0.073561	2.70721	2.70721														LW	LW	R.SpSDEENGPPSpSPDLDR.I_2	9.07935e+06	1.76379e+07	3.34178e+07	1.46513e+07	1.8036e+07	3.08261e+07	0.073561	2.70721	TRUE	2.70721
FLNA	pS1459	P21333	FLNA_HUMAN	Filamin-A		K.CSGPGLpSPGMVR.A_2	M238	0.0146413	2.699	2.699														F1	F1	K.CSGPGLpSPGMVR.A_2	5.85561e+07	4.48146e+07	1.46829e+08	5.28125e+07	5.28183e+07	1.53755e+08	0.0146413	2.699	TRUE	2.699
MLIP	pS135	Q5VWP3	MLIP_HUMAN	Muscular LMNA-interacting protein		K.AEYVLIVDpSEGEDEAASR.K_2	M238	0.166166	2.68603	2.68603														F1	F1	K.AEYVLIVDpSEGEDEAASR.K_2	3.73264e+07	2.64793e+07	6.49317e+07	8.78554e+06	3.33031e+07	5.89265e+07	0.166166	2.68603	TRUE	2.68603
FLNA	pS2152	P21333	FLNA_HUMAN	Filamin-A	p90RSK,PAK1,PKACa	R.APpSVANVGSHC8DLSLK.I_2	M229 M238	0.0115982	2.30385	2.68246	F2	F2	R.APpSVANVGSHC8DLSLK.I_2	2.80236e+08	1.86241e+08	4.6924e+08	7.13937e+07	1.22236e+08	6.29003e+08	0.249502	3.1233	TRUE	3.1233	F2	F2	R.APpSVANVGSHCDLSLK.I_2	1.13583e+09	5.8313e+08	2662341401	1.16645e+09	495966816	2525722032	0.0115982	2.30385	TRUE	2.25344
MYH9	pS1714	P35579	MYH9_HUMAN	Myosin-9		R.DELADEIANSpSGK.G_2	M229 M238	0.0308199	6.45909	2.6777	LW,F1	F1	R.DELADEIANSpSGK.G_2	1.71053e+07	1.39797e+07	8.62248e+07	1.22219e+07	1.48933e+07	8.2794e+07	0.0308199	6.45909	TRUE	5.76321	F1	F1	R.DELADEIANSpSGK.G_2	2.48711e+07	3.1682e+07	3.84742e+07	3.83625e+07	2.23837e+07	3.17197e+07	0.765219	1.11007	FALSE	1.11007
FRMD6	pS525	Q96NE9	FRMD6_HUMAN	FERM domain-containing protein 6		R.GQSTDpSLPQTICR.K_2	M238	0.0109317	2.672	2.672														F1	F1	R.GQSTDpSLPQTICR.K_2	6.94201e+07	1.2387e+08	1.75836e+08	6.42924e+07	1.18213e+08	1.81444e+08	0.0109317	2.672	TRUE	2.672
TMEM87A	pS540	Q8NBN3	TM87A_HUMAN	Transmembrane protein 87A		K.WVEENVPSSVTDVALPALLDpSDEER.M_3	M229 M238	0.0536512	22.254	2.64077	LW,F1	F1	K.WVEENVPSSVTDVALPALLDpSDEER.M_3	4.79007e+07	4.91989e+07	4.69814e+08	4.48714e+07	1.2352e+08	4.28297e+08	0.0536512	22.254	TRUE	9.68082	LW,F1	F1	K.WVEENVPSSVTDVALPALLDpSDEER.M_3	5.26511e+07	1.89084e+07	3.05745e+07	6.12878e+07	7.02051e+07	9.49126e+07	0.0658417	0.313367	TRUE	1.10135
ACIN1	pS1004	Q9UKV3	ACINU_HUMAN	Apoptotic chromatin condensation inducer in the nucleus		R.TAQVPpSPPR.G_2	M229	0.564097	2.63965	2.63965	LW,F1	F1	R.TAQVPpSPPR.G_2	1.81894e+08	2.44531e+08	1.70233e+08	1.86795e+08	3.55996e+08	3.53727e+08	0.564097	2.63965	TRUE	1.42114
CCNYL1	pS88	Q8N7R7	CCYL1_HUMAN	Cyclin-Y-like protein 1		R.ApSTIFLSK.S_2	M238	0.495788	2.61923	2.61923														LW	LW	R.ApSTIFLSK.S_2	1.30363e+06	1.57926e+07	3.95006e+07	2.09492e+07	3.60672e+06	1.87846e+07	0.495788	2.61923	TRUE	2.61923
RRAGD	pS96	Q9NQL2	RRAGD_HUMAN	Ras-related GTP-binding protein D		K.M8SPNETLFLEpSTNK.I_2	M238	0.0380598	2.61205	2.61205														LW,F1	F1	K.M8SPNETLFLEpSTNK.I_2	2.98588e+08	3.15886e+08	4.50783e+08	2.66221e+08	2.77068e+08	3.93169e+08	0.0380598	2.61205	TRUE	1.49422
RAB12	pS21	Q6IQ22	RAB12_HUMAN	Ras-related protein Rab-12		R.AGGGGGLGAGpSPALSGGQGR.R_2	M229 M238	0.069151	5.71524	2.59379	LW,F1	F1	R.AGGGGGLGAGpSPALSGGQGR.R_2	9.79177e+07	1.32321e+08	1.0216e+08	9.20443e+07	1.29996e+08	1.0848e+08	0.236291	1.17716	FALSE	1.10885	F1	F1	R.AGGGGGLGAGpSPALSGGQGR.R_2	2.4959e+07	6.89954e+07	7.99894e+07	7.50216e+06	7.09087e+07	1.05534e+08	0.069151	5.71524	TRUE	5.71524
FANCI	pT1140pT1143	Q9NVI1	FANCI_HUMAN	Fanconi anemia group I protein		K.AIIMQLGpTLLpTFFHELVQTALPSGSCVDTLLK.D_4	M229	0.596367	2.59251	2.59251	F1	F1	K.AIIMQLGpTLLpTFFHELVQTALPSGSCVDTLLK.D_4	8.90476e+07	7.69082e+07	9.96147e+07	9.64946e+07	9.67112e+07	3.81406e+08	0.596367	2.59251	TRUE	2.59251
BIN1	pS296	O00499	BIN1_HUMAN	Myc box-dependent-interacting protein 1		K.pSPSPPDGSPAATPEIR.V_2	M229 M238	0.015806	2.18016	2.56787	LW	LW	K.pSPSPPDGSPAATPEIR.V_2	2.69806e+07	3.88678e+07	8.40645e+07	2.33365e+07	3.10036e+07	6.81207e+07	0.102318	3.02453	TRUE	3.02453	LW,F1	F1	K.pSPSPPDGSPAATPEIR.V_2	1.94458e+08	2.12878e+08	4.45126e+08	1.96603e+08	1.98577e+08	453540609	0.015806	2.18016	TRUE	2.29802
LMO7	pS1516	Q8WWI1	LMO7_HUMAN	LIM domain only protein 7		R.GESLDNLDpSPR.S_2	M238	0.183108	2.56211	2.56211														F1	F1	R.GESLDNLDpSPR.S_2	1.6739e+07	6.30972e+07	1.13932e+08	7.26038e+07	5.72773e+07	1.14974e+08	0.183108	2.56211	TRUE	2.56211
PLEC	pS4389	Q15149	PLEC_HUMAN	Plectin		R.SSSVGpSSSSYPISPAVSR.T_2	M229 M238	0.0136525	1.79148	2.56111	LW,F1	F1	R.SSSVGpSSSSYPISPAVSR.T_2	8.56874e+07	6.03495e+07	2.49618e+08	7.40047e+07	6.92034e+07	2.68597e+08	0.0587403	3.66136	TRUE	3.24509	LW,F1	F1	R.SSSVGpSSSSYPISPAVSR.T_2	7.1851e+08	5.64082e+08	1.25041e+09	7.00242e+08	5.65241e+08	1.19957e+09	0.0136525	1.79148	FALSE	1.72685
ARHGAP17	pS674	Q68EM7	RHG17_HUMAN	Rho GTPase-activating protein 17		R.pSPSPPTQHTGQPPGQPSAPSQLSAPR.R_3	M238	0.105186	2.52875	2.52875														F2	F2	R.pSPSPPTQHTGQPPGQPSAPSQLSAPR.R_3	6.78315e+07	1.38597e+08	1.93262e+08	6.7347e+07	8.2156e+07	1.48571e+08	0.105186	2.52875	TRUE	2.52875
CRTC3	pS329	Q6UUV7	CRTC3_HUMAN	CREB-regulated transcription coactivator 3		R.pSNPSIQATLNK.T_2	M238	0.0109317	2.51362	2.51362														LW,F1	F1	R.pSNPSIQATLNK.T_2	2.0185e+08	1.94886e+08	3.47079e+08	2.01836e+08	1.62662e+08	3.26098e+08	0.0109317	2.51362	TRUE	1.66758
NEDD4L	pS449	Q96PU5	NED4L_HUMAN	E3 ubiquitin-protein ligase NEDD4-like		R.SLSpSPTVTLSAPLEGAK.D_2	M238	0.10934	2.50684	2.50684														F1	F1	R.SLSpSPTVTLSAPLEGAK.D_2	7.31874e+07	5.67059e+07	1.32136e+08	3.02162e+07	4.58796e+07	1.27081e+08	0.10934	2.50684	TRUE	2.50684
AHNAK	pS5749pS5752	Q09666	AHNK_HUMAN	Neuroblast differentiation-associated protein AHNAK	mTOR	K.ApSLGpSLEGEAEAEASSPK.G_2	M229 M238	0.0429761	1.84953	2.49431	LW	LW	K.ApSLGpSLEGEAEAEASSPK.G_2	9.52848e+07	1.39803e+08	3.34506e+08	9.92661e+07	1.3664e+08	3.07711e+08	0.0464405	3.36389	TRUE	3.30102	LW	LW	K.ApSLGpSLEGEAEAEASSPK.G_2	1.51025e+08	1.65856e+08	2.81649e+08	1.42284e+08	1.52678e+08	2.31061e+08	0.0429761	1.84953	FALSE	1.74802
AHNAK	pS572	Q09666	AHNK_HUMAN	Neuroblast differentiation-associated protein AHNAK		R.ISMpSEVDLNVAAPK.V_2	M238	0.0462517	2.49026	2.49026														LW	LW	R.ISMpSEVDLNVAAPK.V_2	9.26618e+07	6.36473e+07	2.27167e+08	9.98298e+07	1.17578e+08	2.52187e+08	0.0462517	2.49026	TRUE	2.49026
TNS1	pS1177	Q9HBL0	TENS1_HUMAN	Tensin-1		R.AQFSVAGVHTVPGpSPQAR.H_3	M238	0.0214459	2.48003	2.48003														F2	F2	R.AQFSVAGVHTVPGpSPQAR.H_3	7.72533e+07	119157239	1.98106e+08	7.86639e+07	9.27925e+07	1.88573e+08	0.0214459	2.48003	TRUE	2.48003
MAP1A	pS1654	P78559	MAP1A_HUMAN	Microtubule-associated protein 1A		R.GQDVVQEWQETpSPTREEPAGEQK.E_3	M229	0.261231	2.4561	2.4561	F2	F2	R.GQDVVQEWQETpSPTREEPAGEQK.E_3	4.00833e+07	5.14202e+07	6.98148e+07	3.29815e+07	6.71088e+07	1.0964e+08	0.261231	2.4561	TRUE	2.4561
PLEC	pS4386	Q15149	PLEC_HUMAN	Plectin		R.SSpSVGSSSSYPISPAVSR.T_2	M229 M238	0.0121814	1.80899	2.44681	LW,F1	F1	R.SSpSVGSSSSYPISPAVSR.T_2	8.63147e+07	5.94482e+07	2.36402e+08	9.43004e+07	6.92034e+07	2.83933e+08	0.0644096	3.30952	TRUE	2.8809	LW,F1	F1	R.SSpSVGSSSSYPISPAVSR.T_2	7.29954e+08	5.65511e+08	1.23153e+09	6.9489e+08	582851300	1.20654e+09	0.0121814	1.80899	FALSE	1.71111
LMO7	pS867	Q8WWI1	LMO7_HUMAN	LIM domain only protein 7		R.VTTEIQLPSQpSPVEEQSPASLSSLR.S_3	M238	0.0554242	2.44619	2.44619														F1	F1	R.VTTEIQLPSQpSPVEEQSPASLSSLR.S_3	2.59616e+07	4.99883e+06	6.53758e+07	3.26805e+07	1.55875e+07	7.80743e+07	0.0554242	2.44619	TRUE	2.44619
PALLD	pS893	Q8WX93	PALLD_HUMAN	Palladin		R.IApSDEEIQGTK.D_2	M229	0.224465	2.44213	2.44213	LW	LW	R.IApSDEEIQGTK.D_2	6.24034e+06	5.76493e+06	2.0449e+07	1.31133e+07	1.45589e+07	2.68152e+07	0.224465	2.44213	TRUE	2.44213
NAP1L4b	pS125	F5HFY4	F5HFY4_HUMAN	Nucleosome assembly protein 1-like 4b		R.EFITGDVEPTDAESEWHpSENEEEEK.L_3	M229 M238	0.0407894	10.6647	2.43909	F2,F1	F1	R.EFITGDVEPTDAESEWHpSENEEEEK.L_3	1.24385e+08	2.42854e+08	2.51464e+08	1.4311e+08	1.91369e+08	2.33263e+08	0.0407894	10.6647	TRUE	1.8121	F2	F2	R.EFITGDVEPTDAESEWHpSENEEEEK.L_3	3.40862e+08	2.84532e+08	2.1197e+08	3.08037e+08	2.86597e+08	2.26051e+08	0.0847202	0.557839	FALSE	0.675023
TJP2	pS1159	Q9UDY2	ZO2_HUMAN	Tight junction protein ZO-2		R.GSYGpSDAEEEEYR.Q_2	M229 M238	0.0345168	1.85216	2.43502	LW,F1	F1	R.GSYGpSDAEEEEYR.Q_2	4.75909e+07	5.26703e+07	1.32106e+08	4.00925e+07	5.56909e+07	1.28211e+08	0.0456965	3.20131	TRUE	2.96884	F1	F1	R.GSYGpSDAEEEEYR.Q_2	1.01202e+08	1.40984e+08	1.83038e+08	8.88314e+07	1.43182e+08	168934449	0.0345168	1.85216	FALSE	1.85216
LMO7	pT932	Q8WWI1	LMO7_HUMAN	LIM domain only protein 7		R.SYpTMDDAWK.Y_2	M238	0.0238536	2.42416	2.42416														F1	F1	R.SYpTMDDAWK.Y_2	3.27265e+07	4.82504e+07	8.47192e+07	3.91366e+07	4.48414e+07	8.9488e+07	0.0238536	2.42416	TRUE	2.42416
MAP1B	pS1219	P46821	MAP1B_HUMAN	Microtubule-associated protein 1B		K.DYNASASTISPPSSMEEDKFpSR.S_3	M229	0.117098	2.41082	2.41082	F2	F2	K.DYNASASTISPPSSMEEDKFpSR.S_3	2.71515e+07	2.08007e+06	6.12822e+07	2.26841e+07	1.6972e+07	5.88623e+07	0.117098	2.41082	TRUE	2.41082
MAP1B	pS1501	P46821	MAP1B_HUMAN	Microtubule-associated protein 1B		K.LGDVpSPTQIDVSQFGSFK.E_2	M229 M238	0.0587403	1.12336	2.40213	LW,F1	F1	K.LGDVpSPTQIDVSQFGSFK.E_2	2.45036e+08	1.68566e+08	2.89878e+08	2.3079e+08	1.79089e+08	2.98832e+08	0.0587403	1.12336	FALSE	1.23724	F2,LW,F1	F2	R.KLGDVpSPTQIDVSQFGSFK.E_3	5.35836e+08	3.92984e+08	1.3081e+09	4.77217e+08	2.70014e+08	9.07786e+08	0.0591499	5.13657	TRUE	2.18734
NAP1L4b	pS121	F5HFY4	F5HFY4_HUMAN	Nucleosome assembly protein 1-like 4b		R.EFITGDVEPTDAEpSEWHSENEEEEK.L_3	M229 M238	0.00533143	10.9651	2.3984	F1	F1	R.EFITGDVEPTDAEpSEWHSENEEEEK.L_3	2.0495e+07	1.93694e+08	2.15106e+08	1.86825e+07	1.35244e+08	2.14479e+08	0.00533143	10.9651	TRUE	10.9651	F2	F2	R.EFITGDVEPTDAEpSEWHSENEEEEK.L_3	485607667	4.90956e+08	3.58345e+08	4.83248e+08	4.84464e+08	3.42032e+08	0.0596179	0.524603	FALSE	0.722892
PI4KA	pS1378	P42356	PI4KA_HUMAN	Phosphatidylinositol 4-kinase alpha		R.pSNLDITVGSR.Q_2	M238	0.0357478	2.39465	2.39465														F1	F1	R.pSNLDITVGSR.Q_2	3.05166e+07	4.94365e+07	8.86775e+07	4.24726e+07	3.92599e+07	8.61061e+07	0.0357478	2.39465	TRUE	2.39465
RPRD1B	pY165	Q9NQG5	RPR1B_HUMAN	Regulation of nuclear pre-mRNA domain-containing protein 1B		R.TFQQIQEEEDDDYPGSpYSPQDPSAGPLLTEELIK.A_4	M229	0.384281	2.39114	2.39114	LW	LW	R.TFQQIQEEEDDDYPGSpYSPQDPSAGPLLTEELIK.A_4	1.50642e+07	4.05592e+07	4.49725e+07	2.24519e+07	2.72925e+07	5.70224e+07	0.384281	2.39114	TRUE	2.71869
TSC2	pT1462	P49815	TSC2_HUMAN	Tuberin	Akt1,p90RSK	R.GYpTISDSAPSR.R_2	M238	0.0703951	2.38173	2.38173														F1	F1	R.GYpTISDSAPSR.R_2	1.08101e+07	1.25958e+07	2.77092e+07	9.99849e+06	1.37227e+07	2.18511e+07	0.0703951	2.38173	TRUE	2.38173
ARHGAP17	pT679	Q68EM7	RHG17_HUMAN	Rho GTPase-activating protein 17		R.SPSPPpTQHTGQPPGQPSAPSQLSAPR.R_3	M238	0.0679899	2.31744	2.31744														F2	F2	R.SPSPPpTQHTGQPPGQPSAPSQLSAPR.R_3	6.7583e+07	1.15291e+08	169679142	6.7347e+07	7.49562e+07	1.43013e+08	0.0679899	2.31744	TRUE	2.31744
GBF1	pS1298	Q92538	GBF1_HUMAN	Golgi-specific brefeldin A-resistance guanine nucleotide exchange factor 1		R.ADAPDAGAQpSDSELPSYHQNDVSLDR.G_3	M229	0.270103	2.31268	2.31268	F2	F2	R.ADAPDAGAQpSDSELPSYHQNDVSLDR.G_3	9.65947e+06	2.10621e+07	4.72316e+07	2.8835e+07	2.11681e+07	4.1794e+07	0.270103	2.31268	TRUE	2.31268
DTD1	pS196	Q8TEA8	DTD1_HUMAN	D-tyrosyl-tRNA(Tyr) deacylase 1		R.SApSSGAEGDVSSEREP_2	M238	0.362572	2.30905	2.30905														LW,F1	LW	R.SApSSGAEGDVSSEREP_2	1.11762e+07	3.22614e+07	4.43858e+07	3.21786e+07	4.10122e+07	4.95801e+07	0.362572	2.30905	TRUE	2.16737
MAP4	pT521	P27816	MAP4_HUMAN	Microtubule-associated protein 4		K.DVpTPPPETEVVLIK.N_2	M229 M238	0.0194742	1.91525	2.2982	LW,F1	LW	K.DVpTPPPETEVVLIK.N_2	3.20161e+08	3.1714e+08	5.99499e+08	3.22889e+08	2.79731e+08	5.35084e+08	0.0194742	1.91525	FALSE	1.76438	F2,LW,F1	LW	K.DVpTPPPETEVVLIK.N_3	7.29552e+08	9.89582e+08	2.02056e+09	7.1938e+08	9.88355e+08	1.85462e+09	0.0270756	2.75772	TRUE	2.6745
CHMP7	pS417	Q8WUX9	CHMP7_HUMAN	Charged multivesicular body protein 7		R.IpSDAELEAELEK.L_2	M229	0.133498	2.29223	2.29223	LW	LW	R.IpSDAELEAELEK.L_2	3.60428e+07	5.55115e+07	7.82835e+07	4.13046e+07	4.73689e+07	9.90145e+07	0.133498	2.29223	TRUE	2.29223
PRKD3	pS27pS31	O94806	KPCD3_HUMAN	Serine/threonine-protein kinase D3		K.SVLPTAIPAVLPAApSPCSpSPK.T_3	M238	0.495788	2.28902	2.28902														LW	LW	K.SVLPTAIPAVLPAApSPCSpSPK.T_3	2.33697e+07	2.658e+07	2.88951e+07	0	3.44957e+07	2.45986e+07	0.495788	2.28902	TRUE	2.28902
PML	pS518pS527	P29590	PML_HUMAN	Protein PML	ERK1,ERK2	K.AVpSPPHLDGPPpSPR.S_2	M229 M238	0.0109317	2.16926	2.28649	F1	F1	K.AVpSPPHLDGPPpSPR.S_2	4.19392e+07	5.14554e+07	1.12173e+08	4.89204e+07	4.09629e+07	1.06803e+08	0.0587403	2.41005	TRUE	2.41005	LW,F1	F1	K.AVpSPPHLDGPPpSPR.S_2	3.92021e+08	4.56116e+08	8.13641e+08	3.7484e+08	4.48518e+08	8.55431e+08	0.0109317	2.16926	TRUE	2.1765
PTPN14	pS594	Q15678	PTN14_HUMAN	Tyrosine-protein phosphatase non-receptor type 14		K.YVSGSpSPDLVTR.K_2	M238	0.511352	2.28417	2.28417														F1	F1	K.YVSGSpSPDLVTR.K_2	3.45307e+07	2.67225e+07	3.25261e+07	3.428e+07	2.99089e+07	1.24649e+08	0.511352	2.28417	TRUE	2.28417
HAUS7	pS26	Q99871	HAUS7_HUMAN	HAUS augmin-like complex subunit 7		R.GGDDYpSEDEGDSSVSR.A_2	M229	0.630227	2.27726	2.27726	F1	F1	R.GGDDYpSEDEGDSSVSR.A_2	1.91965e+06	873743	1.6845e+06	1.52098e+06	2.75838e+06	6.1507e+06	0.630227	2.27726	TRUE	2.27726
MAP1B	pS1816	P46821	MAP1B_HUMAN	Microtubule-associated protein 1B		K.TATCHpSSSSPPIDAASAEPYGFR.A_3	M238	0.152733	2.26901	2.26901														F2	F2	K.TATCHpSSSSPPIDAASAEPYGFR.A_3	6.82518e+07	8.30288e+07	2.09274e+08	92527812	6.87156e+07	1.55537e+08	0.152733	2.26901	TRUE	2.26901
TNS1	pS1269	Q9HBL0	TENS1_HUMAN	Tensin-1		K.VATTPGpSPSLGR.H_2	M229	0.247904	2.26804	2.26804	LW	LW	K.VATTPGpSPSLGR.H_2	4.09064e+06	9.11217e+06	1.3021e+07	8.98674e+06	1.80492e+07	1.6639e+07	0.247904	2.26804	TRUE	2.26804
MAP1B	pT1949	P46821	MAP1B_HUMAN	Microtubule-associated protein 1B		R.pTPEEGGYSYDISEK.T_2	M229 M238	0.0194742	2.75781	2.26464	LW,F1	LW	R.pTPEEGGYSYDISEK.T_2	3.09945e+07	3.36287e+07	8.98041e+07	2.91182e+07	3.15054e+07	8.87976e+07	0.0194742	2.75781	TRUE	2.97111	LW,F1	LW	R.pTPEEGGYSYDISEK.T_2	6.07563e+07	5.22076e+07	1.06204e+08	6.17362e+07	5.80808e+07	9.43823e+07	0.0270756	1.85967	FALSE	1.63754
STK39	pS385	Q9UEW8	STK39_HUMAN	STE20/SPS1-related proline-alanine-rich protein kinase		K.TEDGDWEWpSDDEMDEK.S_2	M238	0.0464686	2.25187	2.25187														F1	F1	K.TEDGDWEWpSDDEMDEK.S_2	3.33949e+07	3.86582e+07	8.32435e+07	3.49616e+07	3.73436e+07	7.06865e+07	0.0464686	2.25187	TRUE	2.25187
MAP1B	pS1265	P46821	MAP1B_HUMAN	Microtubule-associated protein 1B	GSK3B iso2,GSK3B,mTOR	K.SPSLSPSPPpSPLEK.T_2	M229 M238	0.00832467	4.21047	2.24445	LW	LW	K.SPSLSPSPPpSPLEK.T_2	1.03544e+08	5.37128e+07	1.13089e+08	7.27935e+07	5.79891e+07	9.78869e+07	0.607673	1.19643	FALSE	1.19643	F1	F1	K.SPSLSPSPPpSPLEK.T_2	1.64413e+08	1.05797e+08	6.51272e+08	1.4856e+08	9.51947e+07	6.66491e+08	0.00832467	4.21047	TRUE	4.21047
TANC2	pS1442pS1445	Q9HCD6	TANC2_HUMAN	Protein TANC2		R.PSQGLPVIQpSPPpSSPPHR.D_3	M229	0.354419	2.24365	2.24365	F1	F1	R.PSQGLPVIQpSPPpSSPPHR.D_3	4.03244e+07	2.84793e+07	9.48394e+07	2.63109e+07	2.53116e+07	5.46666e+07	0.354419	2.24365	TRUE	2.24365
CDC42EP3	pS89	Q9UKI2	BORG2_HUMAN	Cdc42 effector protein 3		R.ANpSTSDSVFTETPSPVLK.N_2	M238	0.0410223	2.22509	2.22509														LW,F1	F1	R.ANpSTSDSVFTETPSPVLK.N_2	9.82348e+07	4.20514e+07	1.17829e+08	8.63812e+07	4.51618e+07	1.09385e+08	0.0410223	2.22509	TRUE	1.23074
BAG3	pT285pS289	O95817	BAG3_HUMAN	BAG family molecular chaperone regulator 3	mTOR	R.SSpTPLHpSPSPIR.V_2	M229	0.0587403	2.22128	2.22128	F1	F1	R.SSpTPLHpSPSPIR.V_2	7.96166e+07	8.6978e+07	1.73882e+08	7.20538e+07	9.74508e+07	1.63019e+08	0.0587403	2.22128	TRUE	2.22128
MAP1A	pS2237pS2238	P78559	MAP1A_HUMAN	Microtubule-associated protein 1A		K.APSLDSSLPQLPSPpSpSPGAPLLSNLPR.P_3	M229	0.0669342	2.19534	2.19534	LW	LW	K.APSLDSSLPQLPSPpSpSPGAPLLSNLPR.P_3	4.2366e+06	2.74191e+06	8.82162e+06	4.21579e+06	1.61306e+07	9.73427e+06	0.0669342	2.19534	TRUE	2.19534
AKT1S1	pS183	Q96B36	AKTS1_HUMAN	Proline-rich AKT1 substrate 1	mTOR	K.pSLPVSVPVWGFK.E_2	M238	0.0212443	2.18168	2.18168														LW,F1	F1	K.pSLPVSVPVWGFK.E_2	2.16117e+08	1.45195e+08	5.05149e+08	2.17642e+08	1.22847e+08	4.57995e+08	0.0212443	2.18168	TRUE	2.22046
LMO7	pS1510	Q8WWI1	LMO7_HUMAN	LIM domain only protein 7		R.GEpSLDNLDSPR.S_2	M238	0.109521	2.17784	2.17784														LW,F1	F1	R.GEpSLDNLDSPR.S_2	7.92785e+07	1.00734e+08	1.66821e+08	1.17444e+08	9.65548e+07	1.66554e+08	0.109521	2.17784	TRUE	1.69465
RTN4	pS184	Q9NQC3	RTN4_HUMAN	Reticulon-4		R.RGSSGpSVDETLFALPAASEPVIR.S_3	M238	0.173678	2.1766	2.1766														F2	F2	R.RGSSGpSVDETLFALPAASEPVIR.S_3	4.01377e+07	7.1103e+07	8.23686e+07	5.0683e+07	3.02838e+07	1.15312e+08	0.173678	2.1766	TRUE	2.1766
FSIP2	pY4218	Q5CZC0	FSIP2_HUMAN	Fibrous sheath-interacting protein 2		K.MVDSVpYCNILQMSDSLVSIQK.S_3	M238	0.0936931	2.17536	2.17536														F2	F2	K.MVDSVpYCNILQMSDSLVSIQK.S_3	2.37421e+08	629846421	519373148	1.97622e+08	6.42898e+08	4.27001e+08	0.0936931	2.17536	TRUE	2.17536
MAP1B	pS1818	P46821	MAP1B_HUMAN	Microtubule-associated protein 1B		K.TATCHSSpSSPPIDAASAEPYGFR.A_3	M238	0.0650847	2.16925	2.16925														F2	F2	K.TATCHSSpSSPPIDAASAEPYGFR.A_3	6.79811e+07	7.97818e+07	1.68371e+08	9.25684e+07	6.64564e+07	179901690	0.0650847	2.16925	TRUE	2.16925
MAP1B	pS1298pS1312	P46821	MAP1B_HUMAN	Microtubule-associated protein 1B		K.VSAEAEVAPVpSPEVTQEVVEEHC8ApSPEDK.T_3	M229	0.0506206	2.15211	2.15211	LW,F1	LW	K.VSAEAEVAPVpSPEVTQEVVEEHC8ApSPEDK.T_3	3.57961e+07	3.50438e+07	8.47511e+07	4.12788e+07	3.81961e+07	7.93821e+07	0.0506206	2.15211	TRUE	2.12953
DTD1	pS194	Q8TEA8	DTD1_HUMAN	D-tyrosyl-tRNA(Tyr) deacylase 1		R.pSASSGAEGDVSSEREP_2	M238	0.22832	2.15151	2.15151														LW	LW	R.pSASSGAEGDVSSEREP_2	1.06913e+07	2.85358e+07	3.85539e+07	2.71184e+07	4.02065e+07	4.27942e+07	0.22832	2.15151	TRUE	2.15151
NFX1	pS915pS918	Q12986	NFX1_HUMAN	Transcriptional repressor NF-X1		R.IAAIpSMApSKITDMQLGGSVEISK.L_3	M238	0.0822269	2.14426	2.14426														F2	F2	R.IAAIpSMApSKITDMQLGGSVEISK.L_3	2.40972e+08	6.69353e+08	5.19436e+08	2.0499e+08	6.37201e+08	436821221	0.0822269	2.14426	TRUE	2.14426
CCM2	pS384	Q9BSQ5	CCM2_HUMAN	Malcavernin		R.GIITDpSFGR.H_2	M238	0.00810495	2.14083	2.14083														F1	F1	R.GIITDpSFGR.H_2	7.15609e+07	7.61694e+07	1.50553e+08	6.91393e+07	7.53896e+07	1.50663e+08	0.00810495	2.14083	TRUE	2.14083
EIF2S2	pT111	P20042	IF2B_HUMAN	Eukaryotic translation initiation factor 2 subunit 2		K.IESDVQEPpTEPEDDLDIMLGNK.K_3	M238	0.272998	2.12931	2.12931														LW	LW	K.IESDVQEPpTEPEDDLDIMLGNK.K_3	2.14717e+07	3.19752e+07	6.12358e+07	2.51031e+07	5.6286e+07	3.79367e+07	0.272998	2.12931	TRUE	2.12931
OSBP	pS351	P22059	OSBP1_HUMAN	Oxysterol-binding protein 1		K.GDMpSDEDDENEFFDAPEIITMPENLGHK.R_3	M229 M238	0.106867	1.65767	2.11622	F1	F1	K.GDMpSDEDDENEFFDAPEIITMPENLGHK.R_3	9.18534e+06	6.60307e+07	3.85701e+07	5.7867e+06	4.36666e+06	1.87874e+06	0.755618	2.70162	TRUE	2.70162	F2	F2	K.GDMpSDEDDENEFFDAPEIITMPENLGHK.R_3	7.84228e+07	9.72291e+07	1.12422e+08	5.87471e+07	7.24242e+07	1.1496e+08	0.106867	1.65767	FALSE	1.65767
IQSEC1	pS512	Q6DN90	IQEC1_HUMAN	IQ motif and SEC7 domain-containing protein 1		R.NpSWDSPAFSNDVIR.K_2	M238	0.0318524	2.11528	2.11528														F1	F1	R.NpSWDSPAFSNDVIR.K_2	2.2791e+07	3.24356e+07	5.31989e+07	2.5061e+07	2.66202e+07	4.80215e+07	0.0318524	2.11528	TRUE	2.11528
TBC1D2	pS920	Q9BYX2	TBD2A_HUMAN	TBC1 domain family member 2A		R.AVSEGCApSEDEVEGEA_2	M238	0.172758	2.10577	2.10577														LW	LW	R.AVSEGCApSEDEVEGEA_2	1.4402e+07	1.27082e+07	4.07485e+07	1.92324e+07	1.03393e+07	3.00779e+07	0.172758	2.10577	TRUE	2.10577
GCC2	pT988	Q8IWJ2	GCC2_HUMAN	GRIP and coiled-coil domain-containing protein 2		K.EpTQTVKEELESLR.S_2	M238	0.0521935	2.10537	2.10537														F2	F2	K.EpTQTVKEELESLR.S_2	2019044393	2175252142	4642697076	2142579806	2179872405	4119058669	0.0521935	2.10537	TRUE	2.10537
DOK1	pS281	Q99704	DOK1_HUMAN	Docking protein 1		K.LPpSPPGPQELLDSPPALYAEPLDSLR.I_3	M229	0.131168	2.09189	2.09189	LW	LW	K.LPpSPPGPQELLDSPPALYAEPLDSLR.I_3	6.78765e+06	7.38149e+06	1.27785e+07	6.91021e+06	3.86407e+06	1.5876e+07	0.131168	2.09189	TRUE	2.09189
LRRFIP1	pS115	Q32MZ4	LRRF1_HUMAN	Leucine-rich repeat flightless-interacting protein 1		R.NM8PGLSAATLASLGGTpSSR.R_2	M238	0.242405	2.08389	2.08389														LW,F1	F1	R.NM8PGLSAATLASLGGTpSSR.R_2	3.47702e+08	2.44988e+08	4.02384e+08	2.5608e+08	2.09218e+08	3.785e+08	0.242405	2.08389	TRUE	1.29332
MAP4	pT282	P27816	MAP4_HUMAN	Microtubule-associated protein 4		K.DMESPpTKLDVTLAK.D_3	M229 M238	0.0165572	1.70928	2.07731	F2	F2	K.DMESPpTKLDVTLAK.D_3	4.0482e+08	4.26853e+08	7.52712e+08	3.27415e+08	4.81774e+08	1.09587e+09	0.233781	2.52457	TRUE	2.52457	F2	F2	K.DMESPpTKLDVTLAK.D_3	7096091446	6590734505	12516910459	6544420060	6531733029	12466636883	0.0165572	1.70928	FALSE	1.83157
ARHGEF7	pS703	Q14155	ARHG7_HUMAN	Rho guanine nucleotide exchange factor 7		K.pSTAALEEDAQILK.V_2	M238	0.0418343	2.07223	2.07223														LW,F1	LW	K.pSTAALEEDAQILK.V_2	7.34295e+07	5.99864e+07	1.79958e+08	6.73731e+07	7.9425e+07	1.70019e+08	0.0418343	2.07223	TRUE	2.48558
TNC	pS72	P24821	TENA_HUMAN	Tenascin		K.LPVGSQCSVDLESApSGEK.D_2	M238	0.0485021	2.06814	2.06814														F1	F1	K.LPVGSQCSVDLESApSGEK.D_2	9.58291e+07	7.91875e+07	1.67342e+08	6.94578e+07	1.0627e+08	1.74495e+08	0.0485021	2.06814	TRUE	2.06814
PCDH1	pS962	Q08174	PCDH1_HUMAN	Protocadherin-1		R.IHLPLNYPPGpSPDLGR.H_3	M238	0.0818597	2.05352	2.05352														F2	F2	R.IHLPLNYPPGpSPDLGR.H_3	8.32395e+07	9.26576e+07	1.42343e+08	5.76035e+07	3.45778e+07	1.46881e+08	0.0818597	2.05352	TRUE	2.05352
SF3B1	pT223pT227	O75533	SF3B1_HUMAN	Splicing factor 3B subunit 1		K.LSSWDQAEpTPGHpTPSLR.W_3	M229	0.711022	2.0427	2.0427	F1	F1	K.LSSWDQAEpTPGHpTPSLR.W_3	4.47232e+07	4.00659e+07	9.5064e+07	1.77012e+08	2.15176e+07	3.57875e+08	0.711022	2.0427	TRUE	2.0427
EIF5B	pS113	O60841	IF2P_HUMAN	Eukaryotic translation initiation factor 5B		K.QSFDDNDpSEELEDKDSK.S_3	M229 M238	0.239975	3.68733	2.04053	F2	F2	K.QSFDDNDpSEELEDKDSK.S_3	2.78044e+06	4.77077e+06	4.58678e+07	1.94027e+07	2.92454e+07	3.59289e+07	0.239975	3.68733	TRUE	3.68733	F2	F2	K.QSFDDNDpSEELEDKDSK.S_2	1.47756e+08	1.47543e+08	1.25583e+08	1.10306e+08	1.2815e+08	1.65916e+08	0.761174	1.12921	FALSE	1.12957
KLC2	pS582	Q9H0B6	KLC2_HUMAN	Kinesin light chain 2	AMPKA1	R.ASpSLNFLNK.S_2	M238	0.0357478	2.03623	2.03623														F1	F1	R.ASpSLNFLNK.S_2	3.47086e+08	3.21969e+08	6.33542e+08	2.8493e+08	302286566	599057494	0.0357478	2.03623	TRUE	1.95027
PDLIM5	pT110	Q96HC4	PDLI5_HUMAN	PDZ and LIM domain protein 5		K.EVVKPVPIpTSPAVSK.V_2	M238	0.216286	2.01648	2.01648														F2	F2	K.EVVKPVPIpTSPAVSK.V_2	8.78235e+07	7.80018e+07	1.88033e+08	6.97596e+07	6.66595e+07	1.2973e+08	0.216286	2.01648	TRUE	2.01648
NPM1	pS70	P06748	NPM_HUMAN	Nucleophosmin	CDK1,CDK2	K.DELHIVEAEAMNYEGpSPIK.V_3	M229	0.185551	1.98625	1.98625	LW,F1	F1	K.DELHIVEAEAMNYEGpSPIK.V_3	2.87869e+06	5.02592e+06	3.35683e+06	3.43826e+06	8.04531e+06	6.15442e+06	0.185551	1.98625	FALSE	1.50567
MAP4	pS280	P27816	MAP4_HUMAN	Microtubule-associated protein 4		K.DMEpSPTKLDVTLAK.D_2	M229 M238	0.0193772	1.9028	1.98373	F2	F2	K.DMEpSPTKLDVTLAK.D_2	1.52643e+09	1.61659e+09	3.21037e+09	1.49008e+09	1.74174e+09	3.72091e+09	0.127304	2.06809	TRUE	2.29778	F2	F2	K.DMEpSPTKLDVTLAK.D_2	6965439340	6555288213	12759432069	6530925465	6458465932	12438541887	0.0193772	1.9028	FALSE	1.86702
C15orf52	pS201	Q6ZUT6	CO052_HUMAN	Uncharacterized protein C15orf52		R.pSPPTQVAISSDSAR.K_2	M238	0.0957254	1.98278	1.98278														LW	LW	R.pSPPTQVAISSDSAR.K_2	4.81241e+07	8.131e+07	9.94385e+07	4.35487e+07	8.52454e+07	8.2329e+07	0.0957254	1.98278	FALSE	1.98278
PGM1	pS117	P36871	PGM1_HUMAN	Phosphoglucomutase-1		K.AIGGIILTApSHNPGGPNGDFGIK.F_3	M229	0.106372	1.97553	1.97553	F2,F1	F1	K.AIGGIILTApSHNPGGPNGDFGIK.F_3	4.46404e+07	3.95257e+07	1.91549e+07	1.80591e+07	4.3473e+07	1.56213e+07	0.106372	1.97553	FALSE	0.554648
SQSTM1	pT269pS272	Q13501	SQSTM_HUMAN	Sequestosome-1	CDK1	R.SRLpTPVpSPESSSTEEK.S_2	M229	0.136668	1.97103	1.97103	F1	F1	R.SRLpTPVpSPESSSTEEK.S_2	2.76962e+07	1.27696e+07	4.39947e+07	1.8829e+07	1.10738e+07	4.77081e+07	0.136668	1.97103	FALSE	1.97103
AAK1	pS637	Q2M2I8	AAK1_HUMAN	AP2-associated protein kinase 1	NDR1	R.ILpSDVTHSAVFGVPASK.S_2	M238	0.0759662	1.96881	1.96881														F2	F2	R.ILpSDVTHSAVFGVPASK.S_2	4.34268e+08	3.65977e+08	8.48764e+08	4.6099e+08	3.44823e+08	7.63104e+08	0.0759662	1.96881	FALSE	1.80045
TRIO	pS2455	O75962	TRIO_HUMAN	Triple functional domain protein		R.AGAApSPLNSPLSSAVPSLGK.E_2	M238	0.21847	1.95279	1.95279														F1	F1	R.AGAApSPLNSPLSSAVPSLGK.E_2	1.12788e+07	1.67218e+07	3.85948e+07	2.87387e+07	1.5609e+07	3.95511e+07	0.21847	1.95279	FALSE	1.95279
MAP1B	pT1788	P46821	MAP1B_HUMAN	Microtubule-associated protein 1B	ERK2	K.SDISPLpTPR.E_2	M229	0.205692	1.95249	1.95249	F1	F1	K.SDISPLpTPR.E_2	8.25335e+07	8.2395e+07	1.37939e+08	8.40799e+07	9.64132e+07	1.87371e+08	0.205692	1.95249	FALSE	1.95249
FAM134A	pS385	Q8NC44	F134A_HUMAN	Protein FAM134A		R.QALDpSEEEEEDVAAK.E_2	M238	0.0121814	1.94257	1.94257														LW,F1	F1	R.QALDpSEEEEEDVAAK.E_2	1.26879e+08	1.18338e+08	2.15247e+08	1.24893e+08	1.24127e+08	2.29713e+08	0.0121814	1.94257	FALSE	1.76732
MAP1B	pS1016	P46821	MAP1B_HUMAN	Microtubule-associated protein 1B		K.GEAEQpSEEEADEEDKAEDAR.E_3	M229	0.233781	1.93466	1.93466	F2	F2	K.GEAEQpSEEEADEEDKAEDAR.E_3	4.53882e+07	4.49121e+07	6.49174e+07	2.6381e+07	3.17647e+07	7.39314e+07	0.233781	1.93466	FALSE	1.93466
PCYT1A	pS315	C9JEJ2	C9JEJ2_HUMAN	Uncharacterized protein	ERK1,ERK2	R.MLQAIpSPK.Q_2	M229	0.572251	1.93459	1.93459	LW,F1	F1	R.MLQAIpSPK.Q_2	2.05099e+08	2.5198e+08	1.73773e+08	1.89676e+08	3.65029e+08	3.32245e+08	0.572251	1.93459	FALSE	1.28179
AHNAK	pS5749pS5763	Q09666	AHNK_HUMAN	Neuroblast differentiation-associated protein AHNAK	CDK1,mTOR	K.ApSLGSLEGEAEAEASpSPK.G_2	M229	0.0276683	1.93101	1.93101	LW	LW	K.ApSLGSLEGEAEAEASpSPK.G_2	8.11917e+07	1.17689e+08	1.56122e+08	8.25026e+07	1.11708e+08	1.59973e+08	0.0276683	1.93101	FALSE	1.93101
PRKACB	pT196	P22694	KAPCB_HUMAN	cAMP-dependent protein kinase catalytic subunit beta		R.pTWTLCGTPEYLAPEIILSK.G_2	M238	0.178037	1.92857	1.92857														LW	LW	R.pTWTLCGTPEYLAPEIILSK.G_2	3.58138e+07	9.77584e+07	9.51269e+07	5.19993e+07	1.06059e+08	7.42266e+07	0.178037	1.92857	FALSE	1.92857
AHNAK	pS5763	Q09666	AHNK_HUMAN	Neuroblast differentiation-associated protein AHNAK	CDK1,mTOR	K.ASLGSLEGEAEAEASpSPK.G_2	M229 M238	0.0589952	2.58119	1.91851	LW,F1	LW	K.ASLGSLEGEAEAEASpSPK.G_2	6.61225e+07	4.19163e+07	1.70526e+08	5.94194e+07	6.07439e+07	1.48505e+08	0.0589952	2.58119	TRUE	2.54124	LW,F1	F1	K.ASLGSLEGEAEAEASpSPK.G_3	8.23732e+08	7.02317e+08	1.24308e+09	7.60574e+08	5.86878e+08	569547656	0.0947027	1.42596	FALSE	1.14411
MAP1A	pS644	P78559	MAP1A_HUMAN	Microtubule-associated protein 1A		R.EEpSEPEVKEDVIEK.A_2	M238	0.0637787	1.91437	1.91437														F2	F2	R.EEpSEPEVKEDVIEK.A_2	8.71005e+07	9.91709e+07	1.69901e+08	7.9752e+07	7.94768e+07	1.49517e+08	0.0637787	1.91437	FALSE	1.91437
CDC42EP1	pS192	Q00587	BORG5_HUMAN	Cdc42 effector protein 1		R.SDpSLLSFR.L_2	M238	0.0461439	1.90738	1.90738														F1	F1	R.SDpSLLSFR.L_2	8.33171e+07	7.51337e+07	1.71725e+08	8.50192e+07	7.77961e+07	1.49356e+08	0.0461439	1.90738	FALSE	1.90738
SPAG9	pT217	O60271	JIP4_HUMAN	C-Jun-amino-terminal kinase-interacting protein 4		K.ERPISLGIFPLPAGDGLLpTPDAQK.G_3	M238	0.0596179	1.8991	1.8991														F2	F2	K.ERPISLGIFPLPAGDGLLpTPDAQK.G_3	3.35533e+07	3.65883e+07	6.58716e+07	3.18351e+07	2.75626e+07	5.83076e+07	0.0596179	1.8991	FALSE	1.8991
EIF3B	pS152	P55884	EIF3B_HUMAN	Eukaryotic translation initiation factor 3 subunit B		R.ALENGDADEPpSFSDPEDFVDDVSEEELLGDVLK.D_3	M229	0.457903	1.89769	1.89769	LW,F1	F1	R.ALENGDADEPpSFSDPEDFVDDVSEEELLGDVLK.D_3	8.22549e+06	345595	1.05456e+07	1.04952e+07	1.3348e+07	7.52307e+06	0.457903	1.89769	FALSE	0.965169
FLNA	pS1084	P21333	FLNA_HUMAN	Filamin-A		K.AFGPGLQGGSAGpSPAR.F_2	M238	0.262566	1.89459	1.89459														F1	F1	K.AFGPGLQGGSAGpSPAR.F_2	1.16153e+07	1.79386e+07	4.3303e+07	3.09782e+07	1.66744e+07	3.73942e+07	0.262566	1.89459	FALSE	1.89459
MAP1B	pS1792	P46821	MAP1B_HUMAN	Microtubule-associated protein 1B		R.EpSSPLYSPTFSDSTSAVK.E_2	M238	0.0256181	1.88549	1.88549														F1	F1	R.EpSSPLYSPTFSDSTSAVK.E_2	2.21325e+08	2.35932e+08	3.88417e+08	2.05638e+08	2.25396e+08	4.16617e+08	0.0256181	1.88549	FALSE	1.88549
EIF3B	pS154	P55884	EIF3B_HUMAN	Eukaryotic translation initiation factor 3 subunit B		R.ALENGDADEPSFpSDPEDFVDDVSEEELLGDVLK.D_3	M229 M238	0.460678	1.88148	1.88148	LW,F1	F1	R.ALENGDADEPSFpSDPEDFVDDVSEEELLGDVLK.D_3	7.83532e+06	1.06613e+07	8.08305e+06	6.60577e+06	1.3938e+07	1.22879e+07	0.460678	1.88148	FALSE	1.41062	LW	LW	R.ALENGDADEPSFpSDPEDFVDDVSEEELLGDVLK.D_3	9.65667e+06	1.43303e+07	3.4664e+06	0	8.54155e+06	1.19237e+07	0.973979	NA	NA	1.59373
FMN2	pT345	Q9NZ56	FMN2_HUMAN	Formin-2		R.GAGDpTDEEGEEDAFEDAPR.G_2	M238	0.496447	1.88113	1.88113														LW	LW	R.GAGDpTDEEGEEDAFEDAPR.G_2	3.59441e+07	5.6394e+07	7.29839e+07	2.16089e+07	3.6284e+07	3.52807e+07	0.496447	1.88113	FALSE	1.88113
BAD	pS14	F5H1R6	F5H1R6_HUMAN	Uncharacterized protein	Akt1,B-Raf,Pim3,c-Raf,Pim2,A-Raf,Pim1,PAK1,p70S6K,PKCE,PKACa,RSK2,PKCT,PKCI,p90RSK,PKD1	R.pSAPPNLWAAQR.Y_2	M238	0.162481	1.86728	1.86728														F1	F1	R.pSAPPNLWAAQR.Y_2	2.83617e+07	4.36932e+07	6.58754e+07	4.93153e+07	2.74827e+07	7.91694e+07	0.162481	1.86728	FALSE	1.86728
SYNPO2	pS902pS906	Q9UMS6	SYNP2_HUMAN	Synaptopodin-2		R.AQpSPTPpSLPASWK.Y_2	M238	0.2618	1.85755	1.85755														LW	LW	R.AQpSPTPpSLPASWK.Y_2	4.9324e+07	4.47618e+07	7.60097e+07	5.29006e+07	4.56801e+07	1.13878e+08	0.2618	1.85755	FALSE	1.85755
MAP1B	pT1302pS1312	P46821	MAP1B_HUMAN	Microtubule-associated protein 1B		K.VSAEAEVAPVSPEVpTQEVVEEHC8ApSPEDK.T_3	M229	0.0509644	1.85663	1.85663	LW,F1	LW	K.VSAEAEVAPVSPEVpTQEVVEEHC8ApSPEDK.T_3	3.58634e+07	3.82783e+07	8.05083e+07	4.08198e+07	5.03682e+07	7.75259e+07	0.0509644	1.85663	FALSE	2.06087
AKAP2	pS154	Q9Y2D5	AKAP2_HUMAN	A-kinase anchor protein 2		R.DALGDSLQVPVSPpSSTTSSR.C_2	M238	0.0328295	1.85062	1.85062														LW	LW	R.DALGDSLQVPVSPpSSTTSSR.C_2	1.11488e+08	4.66775e+07	212089959	1.20255e+08	7.88759e+07	2.16778e+08	0.0328295	1.85062	FALSE	1.85062
AHNAK	pS5752pS5763	Q09666	AHNK_HUMAN	Neuroblast differentiation-associated protein AHNAK	CDK1,mTOR	K.ASLGpSLEGEAEAEASpSPK.G_2	M229 M238	0.0276683	1.93565	1.84725	LW	LW	K.ASLGpSLEGEAEAEASpSPK.G_2	8.11917e+07	6.83485e+07	1.56478e+08	8.25026e+07	7.27815e+07	1.60376e+08	0.0276683	1.93565	FALSE	1.93565	LW	LW	K.ASLGpSLEGEAEAEASpSPK.G_3	3.4257e+08	3.74221e+08	5.05332e+08	3.24245e+08	3.63819e+08	4.54604e+08	0.0640896	1.7629	FALSE	1.43958
NEDD4L	pS446	Q96PU5	NED4L_HUMAN	E3 ubiquitin-protein ligase NEDD4-like		R.pSLSSPTVTLSAPLEGAK.D_2	M238	0.0741165	1.84561	1.84561														LW,F1	F1	R.pSLSSPTVTLSAPLEGAK.D_2	2.12272e+08	1.9365e+08	389257101	1.7325e+08	1.42969e+08	3.17352e+08	0.0741165	1.84561	FALSE	1.83286
HMCN1	pS2876pT2883	Q96RW7	HMCN1_HUMAN	Hemicentin-1		K.GANpSDLPEEVpTVLVNK.S_2	M238	0.0270756	1.84218	1.84218														LW	LW	K.GANpSDLPEEVpTVLVNK.S_2	3.54007e+08	4.20303e+08	6.54771e+08	3.6232e+08	364077914	6.64836e+08	0.0270756	1.84218	FALSE	1.84218
MAP1B	pT2034	P46821	MAP1B_HUMAN	Microtubule-associated protein 1B		R.pTPDTSTYC8YETAEK.I_2	M229 M238	0.0990079	2.88518	1.83921	LW	LW	R.pTPDTSTYC8YETAEK.I_2	1.38594e+07	1.54304e+07	4.0023e+07	1.14781e+07	1.72755e+07	3.30801e+07	0.0990079	2.88518	TRUE	2.88518	LW	LW	R.pTPDTSTYCYETAEK.I_2	2.41661e+07	2.47585e+07	3.13246e+07	2.94423e+07	2.44504e+07	3.15278e+07	0.361632	1.17244	FALSE	1.17244
MAP1B	pS1396pS1400	P46821	MAP1B_HUMAN	Microtubule-associated protein 1B		K.VLpSPLRpSPPLIGSESAYESFLSADDK.A_3	M229 M238	0.333332	1.66812	1.83593	LW,F1	LW	K.VLpSPLRpSPPLIGSESAYESFLSADDK.A_3	2.09035e+08	6.40733e+07	2.89509e+08	1.24991e+08	7.2506e+06	1.10699e+08	0.416482	2.02062	TRUE	1.19813	LW,F1	LW	K.VLpSPLRpSPPLIGSESAYESFLSADDK.A_3	1.11901e+08	2.77581e+06	1.69721e+08	6.84186e+07	5.27278e+07	87757296	0.333332	1.66812	FALSE	1.4279
DDX46	pS804	Q7L014	DDX46_HUMAN	Probable ATP-dependent RNA helicase DDX46		K.AALGLQDpSDDEDAAVDIDEQIESMFNSK.K_3	M229 M238	0.671212	1.97372	1.83011	LW,F1	LW	K.AALGLQDpSDDEDAAVDIDEQIESMFNSK.K_3	2.94691e+07	6.16261e+07	3.6321e+07	1.04922e+07	6.86369e+06	2.14101e+07	0.671212	1.97372	FALSE	1.44468	LW,F1	F1	K.AALGLQDpSDDEDAAVDIDEQIESMFNSK.K_3	1.04801e+07	2.27352e+07	9.73202e+06	1.72531e+07	1.94358e+07	2.97579e+07	0.729998	1.69696	FALSE	1.42392
PGRMC1	pS54	O00264	PGRC1_HUMAN	Membrane-associated progesterone receptor component 1		R.GDQPAApSGDSDDDEPPPLPR.L_3	M229 M238	0.0282255	2.56663	1.82319	LW,F1	F1	R.GDQPAApSGDSDDDEPPPLPR.L_3	1.54805e+08	1.78212e+08	1.78942e+08	1.50549e+08	1.66524e+08	1.62871e+08	0.185551	1.29509	FALSE	1.1194	F1	F1	R.GDQPAApSGDSDDDEPPPLPR.L_3	112322431	1.13971e+08	2.67312e+08	1.08425e+08	1.05175e+08	2.99265e+08	0.0282255	2.56663	TRUE	2.56663
DBN1	pS339	Q16643	DREB_HUMAN	Drebrin		R.SPpSDSSTASTPVAEQIER.A_2	M229 M238	0.0487455	2.30672	1.82179	LW,F1	LW	R.SPpSDSSTASTPVAEQIER.A_2	3.83347e+07	4.36282e+07	7.50137e+07	4.69454e+07	4.88309e+07	8.25076e+07	0.0761052	1.43881	FALSE	1.8471	F2,LW,F1	LW	R.SPpSDSSTASTPVAEQIER.A_2	2.23946e+08	2.8398e+08	3.56257e+08	2.29875e+08	2.69168e+08	4.75309e+08	0.0487455	2.30672	TRUE	1.83236
FAM54B	pS238	Q9H019	FA54B_HUMAN	Protein FAM54B		K.ASpSFADMMGILK.D_2	M238	0.0321165	1.81847	1.81847														LW,F1	F1	K.ASpSFADMMGILK.D_2	3.35115e+07	6.91101e+07	4.19607e+07	3.13181e+07	5.87591e+07	3.74292e+07	0.0321165	1.81847	FALSE	1.22459
MAP1B	pT1503	P46821	MAP1B_HUMAN	Microtubule-associated protein 1B		K.LGDVSPpTQIDVSQFGSFK.E_2	M229 M238	0.0305308	2.32973	1.80043	LW	LW	K.LGDVSPpTQIDVSQFGSFK.E_2	1.13818e+08	8.37078e+07	1.61914e+08	1.08837e+08	8.18736e+07	1.47884e+08	0.10829	1.39138	FALSE	1.39138	F2,F1	F2	R.KLGDVSPpTQIDVSQFGSFK.E_3	4.43959e+08	2.68367e+08	1.07565e+09	4.24933e+08	1.5477e+08	8.81164e+08	0.0305308	2.32973	TRUE	2.25208
MAP1A	pS1818	P78559	MAP1A_HUMAN	Microtubule-associated protein 1A		R.VPSAPGQEpSPIPDPK.L_2	M238	0.0223836	1.79724	1.79724														LW,F1	F1	R.VPSAPGQEpSPIPDPK.L_2	1.21651e+08	1.16262e+08	2.08855e+08	1.2381e+08	1.18583e+08	2.1966e+08	0.0223836	1.79724	FALSE	1.74576
PGRMC1	pS57	O00264	PGRC1_HUMAN	Membrane-associated progesterone receptor component 1		R.GDQPAASGDpSDDDEPPPLPR.L_2	M229 M238	0.00832467	2.68004	1.77092	LW,F1	F1	R.GDQPAASGDpSDDDEPPPLPR.L_2	3.0346e+08	3.74614e+08	3.36569e+08	2.97288e+08	3.51267e+08	3.41184e+08	0.194817	1.17019	FALSE	1.12818	LW,F1	F1	R.GDQPAASGDpSDDDEPPPLPR.L_3	5.43136e+08	5.54995e+08	1.539e+09	5.44952e+08	4.83546e+08	1.37853e+09	0.00832467	2.68004	TRUE	2.68134
AHNAK	pS210	Q09666	AHNK_HUMAN	Neuroblast differentiation-associated protein AHNAK		R.LPpSGSGAASPTGSAVDIR.A_2	M238	0.073561	1.76767	1.76767														LW	LW	R.LPpSGSGAASPTGSAVDIR.A_2	9.2278e+07	9.49017e+07	1.75886e+08	9.44443e+07	9.60922e+07	1.54176e+08	0.073561	1.76767	FALSE	1.76767
MAP1B	pS1915	P46821	MAP1B_HUMAN	Microtubule-associated protein 1B		K.pSPSDSGYSYETIGK.T_2	M229 M238	0.0587403	2.40338	1.76405	LW,F1	F1	K.pSPSDSGYSYETIGK.T_2	6.8498e+07	4.99906e+07	1.57254e+08	8.4384e+07	7.76213e+07	1.56185e+08	0.0587403	2.40338	TRUE	2.0502	LW,F1	F1	K.pSPSDSGYSYETIGK.T_2	1.2389e+08	9.56371e+07	1.73322e+08	1.52944e+08	1.34572e+08	1.39747e+08	0.48379	1.29479	FALSE	1.13089
EIF4G2	pT508	P78344	IF4G2_HUMAN	Eukaryotic translation initiation factor 4 gamma 2		R.TQpTPPLGQTPQLGLK.T_2	M238	0.0311539	1.75539	1.75539														LW,F1	F1	R.TQpTPPLGQTPQLGLK.T_2	1.05608e+08	1.62013e+08	1.75331e+08	1.26639e+08	1.65848e+08	1.76158e+08	0.0311539	1.75539	FALSE	1.51343
DLC1	pS577	Q96QB1	RHG07_HUMAN	Rho GTPase-activating protein 7		K.DGPpSPGGTLMDLSER.Q_2	M238	0.418774	1.75463	1.75463														LW,F1	F1	K.DGPpSPGGTLMDLSER.Q_2	3.92352e+07	9.54133e+07	9.43453e+07	8.15452e+07	7.51808e+07	7.38049e+07	0.418774	1.75463	FALSE	1.3922
HDGF	pS188	B7Z525	B7Z525_HUMAN	Uncharacterized protein		R.AGDLLEDpSPK.R_2	M229	0.322269	1.74962	1.74962	LW,F1	LW	R.AGDLLEDpSPK.R_2	1.75805e+08	3.92475e+08	4.8193e+08	3.52457e+08	4.23836e+08	5.19969e+08	0.322269	1.74962	FALSE	1.89659
AKAP2	pS152	Q9Y2D5	AKAP2_HUMAN	A-kinase anchor protein 2		R.DALGDSLQVPVpSPSSTTSSR.C_2	M229 M238	0.0482005	1.55907	1.74446	LW	LW	R.DALGDSLQVPVpSPSSTTSSR.C_2	2.71355e+07	1.59202e+07	5.47168e+07	3.40937e+07	1.39244e+07	6.4796e+07	0.131168	1.95189	FALSE	1.95189	LW,F1	F1	R.DALGDSLQVPVpSPSSTTSSR.C_2	2.19698e+08	8.66901e+07	3.59713e+08	2.07463e+08	7.92187e+07	2.98527e+08	0.0482005	1.55907	FALSE	1.54096
SQSTM1	pS272	Q13501	SQSTM_HUMAN	Sequestosome-1	CDK1	R.LTPVpSPESSSTEEK.S_2	M229	0.213656	1.7429	1.7429	LW,F1	F1	R.LTPVpSPESSSTEEK.S_2	4.90021e+07	4.14768e+07	8.62319e+07	5.92803e+07	4.58415e+07	9.01261e+07	0.213656	1.7429	FALSE	1.62869
MAP1B	pS1389	P46821	MAP1B_HUMAN	Microtubule-associated protein 1B		R.ASVSPMDEPVPDSEpSPIEK.V_2	M229 M238	0.0321165	2.03828	1.7407	LW,F1	F1	R.ASVSPMDEPVPDSEpSPIEK.V_2	6.34366e+07	5.11706e+07	6.63908e+07	5.11981e+07	4.51872e+07	8.52848e+07	0.366744	1.48657	FALSE	1.32312	LW,F1	F1	R.ASVSPMDEPVPDSEpSPIEK.V_2	1.92969e+08	1.36749e+08	2.71137e+08	1.22984e+08	1.30815e+08	2.74189e+08	0.0321165	2.03828	TRUE	1.72597
AHNAK	pS216	Q09666	AHNK_HUMAN	Neuroblast differentiation-associated protein AHNAK		R.LPSGSGAApSPTGSAVDIR.A_2	M238	0.0411856	1.73823	1.73823														LW,F1	LW	R.LPSGSGAApSPTGSAVDIR.A_2	2.63872e+08	3.11969e+08	5.19222e+08	2.54242e+08	3.10279e+08	5.94238e+08	0.0411856	1.73823	FALSE	2.14906
PCYT1B	pS315	Q9Y5K3	PCY1B_HUMAN	Choline-phosphate cytidylyltransferase B		R.MLQALpSPK.Q_2	M229	0.641838	1.73751	1.73751	LW,F1	F1	R.MLQALpSPK.Q_2	1.85958e+08	2.51799e+08	1.80888e+08	1.91014e+08	3.96194e+08	3.25734e+08	0.641838	1.73751	FALSE	1.34393
TLE3	pS203	Q04726	TLE3_HUMAN	Transducin-like enhancer protein 3		R.ESSANNSVpSPSESLR.A_2	M229	0.0604959	1.73671	1.73671	F1	F1	R.ESSANNSVpSPSESLR.A_2	2.3553e+07	2.56881e+07	4.04264e+07	2.47049e+07	2.4649e+07	4.33834e+07	0.0604959	1.73671	FALSE	1.73671
BRD2	pS633	P25440	BRD2_HUMAN	Bromodomain-containing protein 2		K.TAPPALPTGYDpSEEEEESRPMSYDEK.R_3	M229	0.544839	1.7361	1.7361	F1	F1	K.TAPPALPTGYDpSEEEEESRPMSYDEK.R_3	5.98888e+06	4.07847e+07	2.3909e+07	1.6462e+07	2.69941e+07	1.50679e+07	0.544839	1.7361	FALSE	1.7361
PRKACB	pT198	P22694	KAPCB_HUMAN	cAMP-dependent protein kinase catalytic subunit beta	PDK1,PKACa	R.TWpTLCGTPEYLAPEIILSK.G_3	M238	0.0980249	1.73558	1.73558														LW,F1	LW	R.TWpTLCGTPEYLAPEIILSK.G_3	9.65329e+07	1.4434e+08	1.63313e+08	8.06576e+07	1.51869e+08	1.48102e+08	0.0980249	1.73558	FALSE	1.75751
TRIP12	pS1039	Q14CA3	Q14CA3_HUMAN	TRIP12 protein		R.DDSLDLpSPQGR.L_2	M238	0.130697	1.73367	1.73367														LW,F1	F1	R.DDSLDLpSPQGR.L_2	1.26618e+08	9.18934e+07	1.66821e+08	8.4211e+07	8.40595e+07	1.71168e+08	0.130697	1.73367	FALSE	1.60314
DLG1	pS575	Q12959	DLG1_HUMAN	Disks large homolog 1		R.EQMMNSSISSGSGpSLR.T_2	M238	0.0442761	1.73263	1.73263														F1	F1	R.EQMMNSSISSGSGpSLR.T_2	4.4776e+07	6.96845e+07	8.67724e+07	5.08153e+07	5.12163e+07	7.88518e+07	0.0442761	1.73263	FALSE	1.73263
SQSTM1	pS275	Q13501	SQSTM_HUMAN	Sequestosome-1		R.LTPVSPEpSSSTEEK.S_2	M229	0.236392	1.72218	1.72218	F1	F1	R.LTPVSPEpSSSTEEK.S_2	2.6475e+07	2.02338e+07	4.71144e+07	3.58398e+07	2.70809e+07	6.02028e+07	0.236392	1.72218	FALSE	1.72218
CHD3	pS1601pS1605	Q12873	CHD3_HUMAN	Chromodomain-helicase-DNA-binding protein 3		K.METEADAPpSPAPpSLGER.L_2	M238	0.5307	1.71626	1.71626														LW	LW	K.METEADAPpSPAPpSLGER.L_2	2.65427e+07	4.90794e+07	3.17543e+07	3.1226e+07	4.24026e+07	6.73918e+07	0.5307	1.71626	FALSE	1.71626
THRAP3	pS379	Q9Y2W1	TR150_HUMAN	Thyroid hormone receptor-associated protein 3		K.GSFpSDTGLGDGK.M_2	M229	0.14543	1.71398	1.71398	F1	F1	K.GSFpSDTGLGDGK.M_2	3.70489e+07	4.08007e+07	5.63752e+07	3.552e+07	4.2684e+07	6.80064e+07	0.14543	1.71398	FALSE	1.71398
CEP170	pS968pT969pS971	Q5SW79	CE170_HUMAN	Centrosomal protein of 170 kDa		R.CpSpTGpSPSKDVTK.S_2	M229	0.412671	1.71354	1.71354	LW	LW	R.CpSpTGpSPSKDVTK.S_2	3.93427e+06	1.31922e+06	4.45738e+06	2.91495e+06	7.35987e+06	7.27904e+06	0.412671	1.71354	FALSE	1.71354
CTTN	pS368	Q8N707	Q8N707_HUMAN	CTTN protein	ERK1,CDK1,PAK1,ERK2,CDK2	K.TQTPPVpSPAPQPTEER.L_3	M238	0.128622	1.71258	1.71258														LW,F1	F1	K.TQTPPVpSPAPQPTEER.L_3	5.52584e+07	4.42586e+07	7.34912e+07	3.6897e+07	5.91309e+07	8.09711e+07	0.128622	1.71258	FALSE	1.67611
IWS1	pS398pS400	Q96ST2	IWS1_HUMAN	Protein IWS1 homolog		K.AAVLpSDpSEDEEKASAK.K_2	M229	0.480294	1.71091	1.71091	F1	F1	K.AAVLpSDpSEDEEKASAK.K_2	2.35633e+07	2.81588e+07	5.19002e+07	2.31298e+07	6.14621e+06	2.79875e+07	0.480294	1.71091	FALSE	1.71091
TBC1D2B	pS957	Q9UPU7	TBD2B_HUMAN	TBC1 domain family member 2B		R.DTSPDKGELVpSDEEEDT_2	M238	0.00920323	1.71042	1.71042														F1	F1	R.DTSPDKGELVpSDEEEDT_2	3.58022e+07	2.96488e+07	6.11317e+07	3.64054e+07	3.12814e+07	6.23736e+07	0.00920323	1.71042	FALSE	1.71042
PXN	pS332	P49023	PAXI_HUMAN	Paxillin		K.TGSSSPPGGPPKPGpSQLDSMLGSLQSDLNK.L_3	M229	0.379461	1.7018	1.7018	F1	F1	K.TGSSSPPGGPPKPGpSQLDSMLGSLQSDLNK.L_3	7.74961e+07	1.06339e+08	1.36028e+08	5.49404e+07	1.00834e+08	8.93526e+07	0.379461	1.7018	FALSE	1.7018
PAK2	pS141	Q13177	PAK2_HUMAN	Serine/threonine-protein kinase PAK 2	PAK2	K.YLpSFTPPEK.D_2	M229 M238	0.0146252	1.70244	1.67766	F1	F1	K.YLpSFTPPEK.D_2	5.50306e+07	7.11644e+07	8.84155e+07	6.05314e+07	7.47929e+07	1.02636e+08	0.128336	1.65323	FALSE	1.65323	F1	F1	K.YLpSFTPPEK.D_2	397955504	3.88987e+08	7.00249e+08	4.24884e+08	360089136	7.00586e+08	0.0146252	1.70244	FALSE	1.70244
CDC42EP4	pS64	Q9H3Q1	BORG4_HUMAN	Cdc42 effector protein 4		K.AGEPDGEpSLDEQPSSSSSK.R_2	M229	0.539348	1.67408	1.67408	F1	F1	K.AGEPDGEpSLDEQPSSSSSK.R_2	3.71496e+06	2.93501e+06	3.43483e+06	1.55834e+06	5.99058e+06	5.39309e+06	0.539348	1.67408	FALSE	1.67408
LMO7	pT278	Q8WWI1	LMO7_HUMAN	LIM domain only protein 7		R.EGFESDpTDSEFTFK.M_2	M238	0.516204	1.66691	1.66691														F1	F1	R.EGFESDpTDSEFTFK.M_2	5.01617e+08	5.07874e+08	4.64072e+08	462699812	4.85879e+08	1143359328	0.516204	1.66691	FALSE	1.66691
ATG4B	pS383	Q9Y4P1	ATG4B_HUMAN	Cysteine protease ATG4B		R.FFDpSEDEDFEILSL_2	M229 M238	0.177316	1.78034	1.66211	LW	LW	R.FFDpSEDEDFEILSL_2	1.20957e+07	2.42548e+07	1.76048e+07	1.01914e+07	1.17467e+07	2.20739e+07	0.177316	1.78034	FALSE	1.78034	LW	LW	R.FFDpSEDEDFEILSL_2	1.36517e+07	2.12068e+07	1.66092e+07	1.3632e+07	4.41638e+07	2.57277e+07	0.383427	1.55173	FALSE	1.55173
RBM33	pS41	Q96EV2	RBM33_HUMAN	RNA-binding protein 33		R.AADEDWDpSELEDDLLGEDLLSGK.K_3	M229 M238	0.336735	1.60141	1.6557	LW	LW	R.AADEDWDpSELEDDLLGEDLLSGK.K_3	1.19049e+07	1.76406e+07	1.5457e+07	7.64366e+06	1.80267e+07	1.60783e+07	0.336735	1.60141	FALSE	1.61318	LW	LW	R.AADEDWDpSELEDDLLGEDLLSGK.K_2	9.93112e+06	4.6842e+06	6.78981e+06	1.355e+07	1.88716e+07	3.34061e+07	0.760855	1.71184	FALSE	1.71184
CEP55	pT430	Q53EZ4	CEP55_HUMAN	Centrosomal protein of 55 kDa		K.SPpTAALNESLVEC8PK.C_2	M229	0.650146	1.65441	1.65441	LW	LW	K.SPpTAALNESLVEC8PK.C_2	3.42895e+07	2.1528e+07	2.64911e+07	1.70663e+07	6.19479e+07	5.84724e+07	0.650146	1.65441	FALSE	1.65441
PRKX	pT203	P51817	PRKX_HUMAN	cAMP-dependent protein kinase catalytic subunit PRKX		R.TWpTLCGTPEYLAPEVIQSK.G_2	M238	0.00920323	1.65068	1.65068														LW,F1	F1	R.TWpTLCGTPEYLAPEVIQSK.G_2	6.1602e+07	7.27463e+07	1.05241e+08	6.35604e+07	7.91695e+07	1.12182e+08	0.00920323	1.65068	FALSE	1.73713
ZDHHC5	pS380	Q9C0B5	ZDHC5_HUMAN	Palmitoyltransferase ZDHHC5		R.GDpSLKEPTSIAESSR.H_2	M229 M238	0.125199	1.17764	1.64633	F2	F2	R.GDpSLKEPTSIAESSR.H_2	2.65986e+06	9.5731e+06	7.24984e+07	6.65075e+07	6.36077e+07	8.66931e+07	0.449836	2.30154	TRUE	2.30154	F2	F2	R.GDpSLKEPTSIAESSR.H_2	4.28423e+08	4.34457e+08	4.8135e+08	4.14493e+08	4.44544e+08	4.85284e+08	0.125199	1.17764	FALSE	1.14677
EHD2	pS470	Q9NZN4	EHD2_HUMAN	EH domain-containing protein 2		K.YDEIFYNLAPADGKLSGpSK.A_3	M238	0.593002	1.64289	1.64289														F2	F2	K.YDEIFYNLAPADGKLSGpSK.A_3	4.7365e+07	3.73107e+07	1.41884e+08	8.06578e+07	6.4459e+07	6.84425e+07	0.593002	1.64289	FALSE	1.64289
PXN	pS336	P49023	PAXI_HUMAN	Paxillin		K.TGSSSPPGGPPKPGSQLDpSMLGSLQSDLNK.L_4	M229	0.77267	1.63874	1.63874	F1	F1	K.TGSSSPPGGPPKPGSQLDpSMLGSLQSDLNK.L_4	1.04219e+07	2.12516e+07	2.59684e+07	9.4588e+06	6.63264e+06	6.6109e+06	0.77267	1.63874	FALSE	1.63874
SPTBN1	pT2328	Q01082	SPTB2_HUMAN	Spectrin beta chain, brain 1		R.AQpTLPTSVVTITSESSPGK.R_2	M238	0.0439658	1.63133	1.63133														F2,LW,F1	LW	R.AQpTLPTSVVTITSESSPGK.R_2	2.74801e+08	3.21571e+08	2.35147e+08	2.76041e+08	3.21993e+08	2.46852e+08	0.0439658	1.63133	FALSE	0.875023
MAP1B	pS1154	P46821	MAP1B_HUMAN	Microtubule-associated protein 1B		R.DVMSDETNNEETEpSPSQEFVNITK.Y_3	M229 M238	0.416482	1.52798	1.62645	LW	LW	R.DVMSDETNNEETEpSPSQEFVNITK.Y_3	1.6526e+07	1.53774e+07	2.71286e+07	2.57819e+07	2.42019e+07	3.75168e+07	0.416482	1.52798	FALSE	1.52798	LW	LW	R.DVMSDETNNEETEpSPSQEFVNITK.Y_3	9.65561e+06	2.96488e+07	6.36466e+07	5.26907e+07	4.10606e+07	4.42916e+07	0.608458	1.73127	FALSE	1.73127
NSFL1C	pS114	Q9UNZ2	NSF1C_HUMAN	NSFL1 cofactor p47		K.pSPNELVDDLFK.G_2	M229 M238	0.00832467	1.52323	1.62615	LW,F1	F1	K.pSPNELVDDLFK.G_2	5.88754e+07	4.57157e+07	1.58437e+08	6.23838e+07	4.54689e+07	1.38478e+08	0.0587403	1.73602	FALSE	2.4486	F1	F1	K.pSPNELVDDLFK.G_2	2.79719e+07	1.76593e+07	4.20235e+07	2.73898e+07	1.83436e+07	4.23052e+07	0.00832467	1.52323	FALSE	1.52323
SOCS5	pS211	O75159	SOCS5_HUMAN	Suppressor of cytokine signaling 5		K.IHLpSELMLEKCPFPAGSDLAQK.W_3	M229	0.717928	1.62447	1.62447	F1	F1	K.IHLpSELMLEKCPFPAGSDLAQK.W_3	2.27505e+06	4.58222e+06	9.2186e+06	1.29362e+07	2.05268e+07	1.54917e+07	0.717928	1.62447	FALSE	1.62447
TNKS1BP1	pS494pS498	Q9C0C2	TB182_HUMAN	182 kDa tankyrase-1-binding protein		R.LDpSPPPpSPITEASEAAEAAEAGNLAVSSR.E_3	M229 M238	0.0739129	2.37615	1.62396	LW	LW	R.LDpSPPPpSPITEASEAAEAAEAGNLAVSSR.E_3	4.01988e+07	2.80868e+07	6.42685e+07	5.37402e+07	3.44007e+07	3.99927e+07	0.898061	1.10988	FALSE	1.10988	LW	LW	R.LDpSPPPpSPITEASEAAEAAEAGNLAVSSR.E_3	4.24856e+07	4.1016e+07	9.25406e+07	4.31422e+07	4.67362e+07	110923830	0.0739129	2.37615	TRUE	2.37615
KPNA3	pS60	O00505	IMA3_HUMAN	Importin subunit alpha-3		R.NVPQEESLEDpSDVDADFK.A_2	M229 M238	0.0420279	1.19149	1.62363	LW,F1	LW	R.NVPQEESLEDpSDVDADFK.A_2	7.37661e+07	2.07752e+08	1.26049e+08	4.95409e+07	1.8392e+08	1.27377e+08	0.105058	2.21251	TRUE	2.05525	LW,F1	F1	R.NVPQEESLEDpSDVDADFK.A_2	7.00475e+08	6.47619e+08	7.68762e+08	6.3489e+08	6.54974e+08	7.86943e+08	0.0420279	1.19149	FALSE	1.165
LMO7	pS276	Q8WWI1	LMO7_HUMAN	LIM domain only protein 7		R.EGFEpSDTDSEFTFK.M_2	M229 M238	0.0259994	2.49475	1.62337	LW,F1	LW	R.EGFEpSDTDSEFTFK.M_2	1.04923e+08	1.53147e+08	1.16926e+08	1.21067e+08	1.60296e+08	1.08241e+08	0.258917	1.05635	FALSE	0.996359	LW,F1	F1	R.EGFEpSDTDSEFTFK.M_2	8.16131e+08	814828858	1971804959	7.45503e+08	7.60023e+08	1.82915e+09	0.0259994	2.49475	TRUE	2.43396
MAP1B	pS1387	P46821	MAP1B_HUMAN	Microtubule-associated protein 1B		R.ASVSPMDEPVPDpSESPIEK.V_2	M229 M238	0.0333938	2.03953	1.613	LW,F1	LW	R.ASVSPMDEPVPDpSESPIEK.V_2	6.34366e+07	5.11706e+07	6.95297e+07	6.70473e+07	6.21076e+07	8.06286e+07	0.510682	1.27568	FALSE	1.15078	LW,F1	F1	R.ASVSPMDEPVPDpSESPIEK.V_2	1.92969e+08	1.36749e+08	2.70293e+08	1.21406e+08	1.30815e+08	3.15552e+08	0.0333938	2.03953	TRUE	1.86352
RTN4	pT188	Q9NQC3	RTN4_HUMAN	Reticulon-4		R.RGSSGSVDEpTLFALPAASEPVIR.S_3	M238	0.492774	1.58724	1.58724														F2	F2	R.RGSSGSVDEpTLFALPAASEPVIR.S_3	4.53264e+07	6.64933e+07	1.10546e+08	6.38348e+07	1.3952e+07	6.27184e+07	0.492774	1.58724	FALSE	1.58724
VAMP4	pS30	O75379	VAMP4_HUMAN	Vesicle-associated membrane protein 4	CK2-A1	R.NLLEDDpSDEEEDFFLR.G_2	M229 M238	0.0510976	1.78988	1.57128	LW,F1	LW	R.NLLEDDpSDEEEDFFLR.G_2	5.86413e+07	6.06817e+07	8.02798e+07	5.54605e+07	5.68611e+07	8.13617e+07	0.0510976	1.78988	FALSE	1.41664	LW,F1	F1	R.NLLEDDpSDEEEDFFLR.G_2	1.60853e+08	8.96965e+07	1.90171e+08	1.32799e+08	7.49237e+07	1.50625e+08	0.290245	1.37938	FALSE	1.16054
TNKS1BP1	pS494pS504	Q9C0C2	TB182_HUMAN	182 kDa tankyrase-1-binding protein		R.LDpSPPPSPITEApSEAAEAAEAGNLAVSSR.E_3	M229 M238	0.0801464	2.23461	1.57016	LW	LW	R.LDpSPPPSPITEApSEAAEAAEAGNLAVSSR.E_3	3.99823e+07	2.80868e+07	6.42685e+07	5.37402e+07	2.09084e+07	3.91335e+07	0.914504	1.10328	FALSE	1.10328	LW	LW	R.LDpSPPPSPITEApSEAAEAAEAGNLAVSSR.E_3	4.79887e+07	4.1016e+07	9.27181e+07	4.31422e+07	2.4179e+07	110923830	0.0801464	2.23461	TRUE	2.23461
LRRFIP1	pS116	Q32MZ4	LRRF1_HUMAN	Leucine-rich repeat flightless-interacting protein 1		R.NMPGLSAATLASLGGTSpSR.R_2	M229 M238	0.0367147	1.89643	1.56632	LW,F1	F1	R.NMPGLSAATLASLGGTSpSR.R_2	4.23567e+07	1.0475e+08	1.02369e+08	6.19121e+07	7.87628e+07	8.96691e+07	0.0367147	1.89643	FALSE	1.84176	LW,F1	F1	R.NMPGLSAATLASLGGTSpSR.R_2	3.33096e+08	2.20298e+08	3.8443e+08	2.75942e+08	2.05966e+08	3.24685e+08	0.314485	1.29367	FALSE	1.16432
RPRD1B	pS166	Q9NQG5	RPR1B_HUMAN	Regulation of nuclear pre-mRNA domain-containing protein 1B	mTOR	R.TFQQIQEEEDDDYPGSYpSPQDPSAGPLLTEELIK.A_4	M229	0.194113	1.55799	1.55799	LW	LW	R.TFQQIQEEEDDDYPGSYpSPQDPSAGPLLTEELIK.A_4	2.1847e+07	3.33441e+07	3.41099e+07	3.24767e+07	4.73172e+07	5.67418e+07	0.194113	1.55799	FALSE	1.67241
MAP2	pS833	P11137	MAP2_HUMAN	Microtubule-associated protein 2		K.pSVPSETVVEDSR.T_2	M229 M238	0.0270756	2.31162	1.55361	LW	LW	K.pSVPSETVVEDSR.T_2	1.02768e+08	9.07277e+07	1.13619e+08	8.72418e+07	4.03102e+07	8.47826e+07	0.944873	1.04417	FALSE	1.04417	LW	LW	K.pSVPSETVVEDSR.T_2	1.05035e+08	4.27254e+07	2.45134e+08	1.03874e+08	4.40907e+07	2.37784e+08	0.0270756	2.31162	TRUE	2.31162
PXN	pS320	P49023	PAXI_HUMAN	Paxillin		K.TGpSSSPPGGPPKPGSQLDSMLGSLQSDLNK.L_4	M229	0.76861	1.54989	1.54989	F1	F1	K.TGpSSSPPGGPPKPGSQLDSMLGSLQSDLNK.L_4	1.04219e+07	1.92427e+07	2.59684e+07	1.14571e+07	6.63264e+06	7.94154e+06	0.76861	1.54989	FALSE	1.54989
DEK	pS32	P35659	DEK_HUMAN	Protein DEK	CK2-A1	R.EEpSEEEEDEDDEEEEEEEKEK.S_3	M229	0.257566	1.54206	1.54206	F2	F2	R.EEpSEEEEDEDDEEEEEEEKEK.S_3	6.5809e+07	7.48826e+07	1.14058e+08	6.51006e+07	7.7912e+07	8.78124e+07	0.257566	1.54206	FALSE	1.54206
MAP4	pT571	P27816	MAP4_HUMAN	Microtubule-associated protein 4		K.DGVLTLANNVpTPAK.D_2	M229	0.46353	1.54185	1.54185	LW	LW	K.DGVLTLANNVpTPAK.D_2	1.48156e+07	1.98913e+07	3.38456e+07	2.11561e+07	2.80131e+07	2.16171e+07	0.46353	1.54185	FALSE	1.54185
TNKS1BP1	pS494pT501	Q9C0C2	TB182_HUMAN	182 kDa tankyrase-1-binding protein		R.LDpSPPPSPIpTEASEAAEAAEAGNLAVSSR.E_3	M229 M238	0.356727	2.09238	1.53614	LW	LW	R.LDpSPPPSPIpTEASEAAEAAEAGNLAVSSR.E_3	4.17374e+07	2.80868e+07	5.3026e+07	4.62934e+07	1.65723e+07	4.62526e+07	0.47304	1.12777	FALSE	1.12777	LW	LW	R.LDpSPPPSPIpTEASEAAEAAEAGNLAVSSR.E_3	4.79887e+07	5.96882e+07	141940075	5.7119e+07	2.81077e+07	7.79848e+07	0.356727	2.09238	TRUE	2.09238
GTF2F1	pS385pT389	P35269	T2FA_HUMAN	General transcription factor IIF subunit 1	GTF2F1	R.GNpSRPGpTPSAEGGSTSSTLR.A_3	M229	0.360981	1.52764	1.52764	F1	F1	R.GNpSRPGpTPSAEGGSTSSTLR.A_3	3.53541e+07	5.04826e+07	5.03051e+07	2.33255e+07	4.08935e+07	3.93363e+07	0.360981	1.52764	FALSE	1.52764
AHNAK	pS5731	Q09666	AHNK_HUMAN	Neuroblast differentiation-associated protein AHNAK		K.GGVTGpSPEASISGSK.G_2	M229 M238	0.0587403	1.46137	1.52604	LW,F1	F1	K.GGVTGpSPEASISGSK.G_2	4.00991e+08	4.81512e+08	5.82807e+08	3.74799e+08	4.90405e+08	5.28724e+08	0.0587403	1.46137	FALSE	1.43277	LW	LW	K.GGVTGpSPEASISGSK.G_2	1.11289e+07	7.94071e+07	2.74989e+07	1.84642e+07	6.58127e+07	1.96596e+07	0.387126	1.59356	FALSE	1.59356
IGF2R	pS2484	P11717	MPRI_HUMAN	Cation-independent mannose-6-phosphate receptor		K.LVSFHDDpSDEDLLHI_2	M238	0.193356	1.52245	1.52245														F2	F2	K.LVSFHDDpSDEDLLHI_2	8.29603e+08	8.05482e+08	1.11799e+09	6.38349e+08	5.9909e+08	9.92286e+08	0.193356	1.52245	FALSE	1.43756
LRRC16A	pT916	Q5VZK9	LR16A_HUMAN	Leucine-rich repeat-containing protein 16A		R.LEDLDTCMMpTPK.S_2	M238	0.0391378	1.50868	1.50868														F1	F1	R.LEDLDTCMMpTPK.S_2	3.76761e+07	4.29105e+07	6.05564e+07	3.94847e+07	5.04187e+07	5.58545e+07	0.0391378	1.50868	FALSE	1.50868
RPLP0P6	pS307	Q8NHW5	RLA0L_HUMAN	60S acidic ribosomal protein P0-like		K.EESEEpSDEDMGFGLFD_2	M229	0.45766	1.50075	1.50075	LW	LW	K.EESEEpSDEDMGFGLFD_2	4.06315e+07	3.67641e+07	5.97852e+07	5.86232e+07	4.30655e+07	8.91717e+07	0.45766	1.50075	FALSE	1.50075
CCDC88A	pS1702	Q3V6T2	GRDN_HUMAN	Girdin		K.SSpSQENLLDEVMK.S_2	M238	0.0844587	1.49861	1.49861														F1	F1	K.SSpSQENLLDEVMK.S_2	3.86658e+07	1.80175e+07	5.61144e+07	3.2582e+07	1.7757e+07	5.06579e+07	0.0844587	1.49861	FALSE	1.49861
PDCD5	pS119	O14737	PDCD5_HUMAN	Programmed cell death protein 5		K.VMDpSDEDDDY_2	M229	0.154142	1.49773	1.49773	LW,F1	LW	K.VMDpSDEDDDY_2	7.51501e+08	9.01932e+08	1.32434e+09	5.68863e+08	6.71731e+08	9.27623e+08	0.154142	1.49773	FALSE	1.70556
PDLIM4	pS112	P50479	PDLI4_HUMAN	PDZ and LIM domain protein 4		R.IHIDPEIQDGpSPTTSR.R_3	M238	0.107271	1.49735	1.49735														F2	F2	R.IHIDPEIQDGpSPTTSR.R_3	2.15336e+09	2142357758	3471294749	2.06345e+09	2.25856e+09	3020006613	0.107271	1.49735	FALSE	1.53938
PGRMC1	pY180	O00264	PGRC1_HUMAN	Membrane-associated progesterone receptor component 1		K.EGEEPTVpYSDEEEPKDESAR.K_2	M238	0.0519087	1.49733	1.49733														F2	F2	K.EGEEPTVpYSDEEEPKDESAR.K_2	9.49411e+08	8.1928e+08	1456681167	9.26303e+08	737659318	1351883392	0.0519087	1.49733	FALSE	1.49733
CDK11B	pT751	P21127	CD11B_HUMAN	Cyclin-dependent kinase 11B		R.GpTSPRPPEGGLGYSQLGDDDLK.E_3	M229	0.366043	1.49581	1.49581	F2	F2	R.GpTSPRPPEGGLGYSQLGDDDLK.E_3	1.25029e+08	1.1597e+08	1.29923e+08	1.11186e+08	1.33667e+08	1.82873e+08	0.366043	1.49581	FALSE	1.3242
AHNAK	pS177	Q09666	AHNK_HUMAN	Neuroblast differentiation-associated protein AHNAK		K.DIDISpSPEFK.I_2	M238	0.0340611	1.49504	1.49504														LW,F1	F1	K.DIDISpSPEFK.I_2	9.21634e+08	1.00835e+09	1.33777e+09	9.92999e+08	1.06315e+09	1.36852e+09	0.0340611	1.49504	FALSE	1.41348
PLEC	pS4386pS4389	Q15149	PLEC_HUMAN	Plectin		R.SSpSVGpSSSSYPISPAVSR.T_2	M238	0.0487455	1.49448	1.49448														LW	LW	R.SSpSVGpSSSSYPISPAVSR.T_2	3.10762e+08	290444624	4.5018e+08	2.84233e+08	2.96917e+08	4.39025e+08	0.0487455	1.49448	FALSE	1.49448
DAXX	pS495	Q9UER7	DAXX_HUMAN	Death domain-associated protein 6		K.DGDKpSPMSSLQISNEK.N_2	M229	0.217741	1.49197	1.49197	F2	F2	K.DGDKpSPMSSLQISNEK.N_2	3.90921e+07	7.11937e+07	6.34155e+07	3.87801e+07	6.80154e+07	5.27674e+07	0.217741	1.49197	FALSE	1.49197
CTNND1	pS288	O60716	CTND1_HUMAN	Catenin delta-1		R.pSMGYDDLDYGMMSDYGTAR.R_2	M229	0.131763	1.49083	1.49083	LW	LW	R.pSMGYDDLDYGMMSDYGTAR.R_2	3.73819e+07	4.58314e+07	5.27896e+07	3.86563e+07	3.34546e+07	6.05708e+07	0.131763	1.49083	FALSE	1.49083
CTNND1	pY291	O60716	CTND1_HUMAN	Catenin delta-1	Src	R.SMGpYDDLDYGMMSDYGTAR.R_2	M229	0.118569	1.48849	1.48849	LW	LW	R.SMGpYDDLDYGMMSDYGTAR.R_2	3.73819e+07	4.58314e+07	5.34744e+07	3.21936e+07	4.99839e+07	5.00883e+07	0.118569	1.48849	FALSE	1.48849
MAP4	pS3218	P27816	MAP4_HUMAN	Microtubule-associated protein 4		K.VDLTLLpSPK.S_2	M238	0.506274	1.47827	1.47827														F1	F1	K.VDLTLLpSPK.S_2	5.0264e+06	7.19685e+06	7.20144e+06	8.52797e+06	15994181	1.28356e+07	0.506274	1.47827	FALSE	1.47827
MICALL1	pS620	Q8N3F8	MILK1_HUMAN	MICAL-like protein 1	CDK2	R.SPVPSPGSpSSPQLQVK.S_2	M238	0.0340611	1.47583	1.47583														F1	F1	R.SPVPSPGSpSSPQLQVK.S_2	1.257e+08	7.9681e+07	1.74875e+08	1.19025e+08	9.30647e+07	1.86297e+08	0.0340611	1.47583	FALSE	1.47583
ARHGAP35	pS975	Q9NRY4	RHG35_HUMAN	Rho GTPase-activating protein 35		R.AGpSPLCNSNLQDSEEDIEPSYSLFR.E_3	M238	0.713289	1.47457	1.47457														LW	LW	R.AGpSPLCNSNLQDSEEDIEPSYSLFR.E_3	3.75407e+07	3.47471e+07	2.74469e+07	2.84045e+07	3.22701e+07	6.97942e+07	0.713289	1.47457	FALSE	1.47457
GRINL1A	pT96	P0CAP2	GRL1A_HUMAN	Protein GRINL1A		R.QKAIAEVDVGpTDK.A_2	M238	0.044686	1.47288	1.47288														F2	F2	R.QKAIAEVDVGpTDK.A_2	3.059e+08	2.94444e+08	448936257	2.8899e+08	3.32651e+08	427263637	0.044686	1.47288	FALSE	1.47288
SPTAN1	pS1217	Q13813	SPTA2_HUMAN	Spectrin alpha chain, brain		R.pSLQQLAEER.S_2	M229 M238	0.0562231	1.5776	1.46804	F1	F1	R.pSLQQLAEER.S_2	3.35114e+07	3.73921e+07	3.99849e+07	3.50335e+07	4.97418e+07	5.36528e+07	0.37366	1.36608	FALSE	1.36608	LW,F1	F1	R.pSLQQLAEER.S_2	1.00137e+08	1.42081e+08	1.18133e+08	1.04548e+08	1.0105e+08	1.29148e+08	0.0562231	1.5776	FALSE	1.20811
FAM21A	pS539	Q641Q2	FA21A_HUMAN	WASH complex subunit FAM21A		K.GLFpSDEEDSEDLFSSQSASK.L_2	M238	0.196159	1.45954	1.45954														LW,F1	LW	K.GLFpSDEEDSEDLFSSQSASK.L_2	6.85796e+07	1.02629e+08	9.62542e+07	6.46994e+07	8.25824e+07	9.54089e+07	0.196159	1.45954	FALSE	1.43806
SAAL1	pS56	E9PRZ1	E9PRZ1_HUMAN	Uncharacterized protein		K.SSpSDDEEQLTELDEEMENEIC8R.V_3	M229	0.535917	1.45779	1.45779	LW	LW	K.SSpSDDEEQLTELDEEMENEIC8R.V_3	9.7513e+06	1.58439e+07	1.29093e+07	1.35754e+07	2.05438e+07	2.10961e+07	0.535917	1.45779	FALSE	1.45779
EIF3B	pS152pS164	P55884	EIF3B_HUMAN	Eukaryotic translation initiation factor 3 subunit B		R.ALENGDADEPpSFSDPEDFVDDVpSEEELLGDVLK.D_3	M229	0.328021	1.45053	1.45053	LW	LW	R.ALENGDADEPpSFSDPEDFVDDVpSEEELLGDVLK.D_3	9.58067e+06	1.25717e+07	1.29501e+07	1.1224e+07	1.54103e+07	1.72277e+07	0.328021	1.45053	FALSE	1.45053
FKBP15	pS1162pS1164	Q5T1M5	FKB15_HUMAN	FK506-binding protein 15		R.SpSLpSGDEEDELFK.G_2	M229 M238	0.0980249	1.31553	1.45035	LW	LW	R.SpSLpSGDEEDELFK.G_2	5.74966e+07	5.46049e+07	9.14836e+07	4.2437e+07	4.55914e+07	6.83078e+07	0.314188	1.59898	FALSE	1.59898	LW	LW	R.SpSLpSGDEEDELFK.G_2	1.01527e+08	8.33622e+07	1.23445e+08	9.21668e+07	8.65242e+07	1.31364e+08	0.0980249	1.31553	FALSE	1.31553
ANXA2	pS127	P07355	ANXA2_HUMAN	Annexin A2		K.GLGTDEDpSLIEIICSR.T_2	M238	0.0693421	1.44987	1.44987														F1	F1	K.GLGTDEDpSLIEIICSR.T_2	4.14341e+07	2.38121e+07	5.84019e+07	3.59932e+07	2.43356e+07	5.38577e+07	0.0693421	1.44987	FALSE	1.44987
MAP1B	pS1378pS1389	P46821	MAP1B_HUMAN	Microtubule-associated protein 1B		R.ASVpSPMDEPVPDSEpSPIEK.V_2	M229	0.399956	1.4489	1.4489	LW	LW	R.ASVpSPMDEPVPDSEpSPIEK.V_2	3.53666e+07	3.03457e+07	3.83047e+07	2.13218e+07	1.84553e+07	4.38314e+07	0.399956	1.4489	FALSE	1.4489
CTNNB1	pT551	P35222	CTNB1_HUMAN	Catenin beta-1		R.pTSMGGTQQQFVEGVR.M_2	M229	0.280267	1.44838	1.44838	F1	F1	R.pTSMGGTQQQFVEGVR.M_2	2.13835e+07	1.25642e+07	2.51297e+07	1.51715e+07	2.44574e+07	2.78159e+07	0.280267	1.44838	FALSE	1.44838
RPRD1A	pS156	Q96P16	RPR1A_HUMAN	Regulation of nuclear pre-mRNA domain-containing protein 1A		K.VDENENC8SSLGpSPSEPPQTLDLVR.A_3	M229	0.492729	1.44715	1.44715	LW	LW	K.VDENENC8SSLGpSPSEPPQTLDLVR.A_3	2.01147e+07	2.35128e+07	1.97158e+07	1.4037e+07	2.27956e+07	2.97068e+07	0.492729	1.44715	FALSE	1.44715
DHX29	pS200	Q7Z478	DHX29_HUMAN	ATP-dependent RNA helicase DHX29		K.FQSPQIQATIpSPPLQPK.T_3	M238	0.800485	1.44372	1.44372														F1	F1	K.FQSPQIQATIpSPPLQPK.T_3	915347	2.81233e+06	2.27926e+06	6.40477e+06	1.05451e+07	8.28893e+06	0.800485	1.44372	FALSE	1.44372
TK1	pS231	P04183	KITH_HUMAN	Thymidine kinase, cytosolic		R.KLFAPQQILQC8pSPAN_2	M229 M238	0.0932231	1.49602	1.44284	LW,F1	F1	R.KLFAPQQILQC8pSPAN_2	7.80404e+07	9.37776e+07	1.1385e+08	8.47225e+07	8.88893e+07	1.24728e+08	0.0932231	1.49602	FALSE	1.4658	LW	LW	K.LFAPQQILQCpSPAN_2	3.19978e+07	3.4769e+07	2.76124e+07	2.06261e+07	2.5834e+07	4.56167e+07	0.608458	1.39156	FALSE	1.39156
CDC42EP4	pS118	Q9H3Q1	BORG4_HUMAN	Cdc42 effector protein 4		K.NAMpSLPQLNEK.E_2	M229 M238	0.115026	1.89925	1.44174	F1	F1	K.NAMpSLPQLNEK.E_2	2.56498e+07	5.63044e+07	4.63207e+07	2.75195e+07	5.63228e+07	5.4661e+07	0.115026	1.89925	FALSE	1.89925	F1	F1	K.NAMpSLPQLNEK.E_2	7.77144e+07	1.49864e+08	8.60623e+07	7.12223e+07	1.59303e+08	7.69397e+07	0.409742	1.09444	FALSE	1.09444
NUFIP2	pS652	Q7Z417	NUFP2_HUMAN	Nuclear fragile X mental retardation-interacting protein 2		R.NDpSWGSFDLR.A_2	M229 M238	0.0815261	2.11536	1.44092	F1	F1	R.NDpSWGSFDLR.A_2	3.68725e+07	4.109e+07	8.49124e+07	3.83711e+07	3.61827e+07	7.42552e+07	0.0815261	2.11536	TRUE	2.11536	LW,F1	F1	R.NDpSWGSFDLR.A_2	1.6706e+08	1.63474e+08	1.57202e+08	1.27858e+08	1.77302e+08	1.44089e+08	0.627542	0.981507	FALSE	1.02161
TP53BP1	pS552	Q12888	TP53B_HUMAN	Tumor suppressor p53-binding protein 1		R.IDEDGENTQIEDTEPMpSPVLNSK.F_2	M229	0.136969	1.44063	1.44063	LW,F1	LW	R.IDEDGENTQIEDTEPMpSPVLNSK.F_2	7.32645e+07	9.25895e+07	1.31462e+08	9.38513e+07	1.08634e+08	1.27641e+08	0.136969	1.44063	FALSE	1.55044
CTNNA2	pS654	P26232	CTNA2_HUMAN	Catenin alpha-2		R.SRTpSVQTEDDQLIAGQSAR.A_2	M238	0.38091	1.43717	1.43717														F2	F2	R.SRTpSVQTEDDQLIAGQSAR.A_2	5.08471e+07	3.02573e+07	9.72192e+07	6.536e+07	4.28575e+07	6.97902e+07	0.38091	1.43717	FALSE	1.43717
LMO7	pS246	Q8WWI1	LMO7_HUMAN	LIM domain only protein 7		R.EDpSFESLDSLGSR.S_2	M238	0.0136525	1.43629	1.43629														F2,LW,F1	F1	R.EDpSFESLDSLGSR.S_2	6.15784e+08	4.55922e+08	5.6632e+08	6.55983e+08	4.28109e+08	4.53039e+08	0.0136525	1.43629	FALSE	0.80153
ANKRD57	pS213	Q53LP3	ANR57_HUMAN	Ankyrin repeat domain-containing protein 57		R.DLVMGSpSPQLK.R_2	M238	0.731287	1.43536	1.43536														LW	LW	R.DLVMGSpSPQLK.R_2	4.61755e+07	5.09906e+07	9.13078e+07	4.20574e+07	7.66753e+07	3.53381e+07	0.731287	1.43536	FALSE	1.43536
PRKAR2A	pS99	P13861	KAP2_HUMAN	cAMP-dependent protein kinase type II-alpha regulatory subunit	PKACa	R.RVpSVCAETYNPDEEEEDTDPR.V_3	M238	0.41397	1.43175	1.43175														F2	F2	R.RVpSVCAETYNPDEEEEDTDPR.V_3	1.09474e+08	1.30911e+08	1.34035e+08	6.40032e+07	1.37096e+08	1.14341e+08	0.41397	1.43175	FALSE	1.43175
PDAP1	pS57pS63	Q13442	HAP28_HUMAN	28 kDa heat- and acid-stable phosphoprotein		K.pSLDSDEpSEDEEDDYQQK.R_2	M229 M238	0.126807	1.59709	1.42755	LW	LW	K.pSLDSDEpSEDEEDDYQQK.R_2	9.21722e+07	1.24128e+08	1.46078e+08	8.02024e+07	1.12835e+08	1.2922e+08	0.126807	1.59709	FALSE	1.59709	LW	LW	K.pSLDSDEpSEDEEDDYQQK.R_2	2.3473e+08	2.43717e+08	3.32181e+08	2.75109e+08	2.70979e+08	3.18373e+08	0.166578	1.276	FALSE	1.276
RPLP2	pS102	P05387	RLA2_HUMAN	60S acidic ribosomal protein P2		K.KEEpSEESDDDMGFGLFD_2	M229	0.166849	1.42629	1.42629	LW	LW	K.KEEpSEESDDDMGFGLFD_2	1.01088e+08	1.47418e+08	1.64143e+08	1.26111e+08	1.60205e+08	1.59909e+08	0.166849	1.42629	FALSE	1.42629
PCYT1A	pT342	C9JEJ2	C9JEJ2_HUMAN	Uncharacterized protein		K.pTSPPC8SPANLSR.H_2	M229 M238	0.0560216	1.77298	1.42602	F1	F1	K.pTSPPC8SPANLSR.H_2	1.11419e+08	1.13415e+08	1.19196e+08	9.94653e+07	1.21525e+08	1.22679e+08	0.275472	1.14696	FALSE	1.14696	LW,F1	LW	K.pTSPPCSPANLSR.H_2	8.10456e+07	2.41445e+08	2.03718e+08	9.56696e+07	2.67439e+08	2.26631e+08	0.0560216	1.77298	FALSE	2.43527
BCL2L13	pS370	Q9BXK5	B2L13_HUMAN	Bcl-2-like protein 13		K.pSSPATSLFVELDEEEVK.A_2	M238	0.499085	1.42419	1.42419														LW,F1	LW	K.pSSPATSLFVELDEEEVK.A_2	8.65699e+07	1.14958e+08	1.12742e+08	6.9454e+07	8.69018e+07	6.74677e+07	0.499085	1.42419	FALSE	1.15501
MAP7D1	pS273	Q3KQU3	MA7D1_HUMAN	MAP7 domain-containing protein 1		K.pSSATLWNSPSR.N_2	M238	0.0478914	1.42392	1.42392														F1	F1	K.pSSATLWNSPSR.N_2	1.32631e+08	1.00394e+08	1.92536e+08	1.2682e+08	8.84484e+07	1.76903e+08	0.0478914	1.42392	FALSE	1.42392
C20orf30	pS24	Q96A57	CT030_HUMAN	UPF0414 transmembrane protein C20orf30		R.LSpSTDDGYIDLQFK.K_2	M238	0.536197	1.4239	1.4239														F1	F1	R.LSpSTDDGYIDLQFK.K_2	4.69602e+07	2.40752e+07	5.27935e+07	1.85444e+07	9.73326e+06	4.04783e+07	0.536197	1.4239	FALSE	1.4239
MAP7D1	pS274	Q3KQU3	MA7D1_HUMAN	MAP7 domain-containing protein 1		K.SpSATLWNSPSR.N_2	M238	0.0168429	1.42094	1.42094														LW,F1	F1	K.SpSATLWNSPSR.N_2	2.15262e+08	1.46739e+08	2.33534e+08	2.38745e+08	1.31801e+08	2.40258e+08	0.0168429	1.42094	FALSE	1.04358
LMO7	pS1493	Q8WWI1	LMO7_HUMAN	LIM domain only protein 7		R.SApSVNKEPVSLPGIMR.R_3	M238	0.0387031	1.41321	1.41321														F2	F2	R.SApSVNKEPVSLPGIMR.R_3	3.01274e+08	2.1123e+08	4.09393e+08	2.84162e+08	1.41497e+08	4.17948e+08	0.0387031	1.41321	FALSE	1.41321
CDK11B	pS752	P21127	CD11B_HUMAN	Cyclin-dependent kinase 11B		R.GTpSPRPPEGGLGYSQLGDDDLK.E_3	M229	0.392805	1.41241	1.41241	F2	F2	R.GTpSPRPPEGGLGYSQLGDDDLK.E_3	8.63498e+07	7.26573e+07	1.0036e+08	8.64484e+07	7.9506e+07	1.43701e+08	0.392805	1.41241	FALSE	1.41241
TP53BP1	pS500	Q12888	TP53B_HUMAN	Tumor suppressor p53-binding protein 1		K.NpSPEDLGLSLTGDSC8K.L_2	M229 M238	0.0886083	1.39201	1.41157	LW,F1	F1	K.NpSPEDLGLSLTGDSC8K.L_2	2.90924e+08	2.96188e+08	4.24958e+08	2.93965e+08	3.01656e+08	3.94032e+08	0.11742	1.43141	FALSE	1.40025	LW,F1	LW	K.NpSPEDLGLSLTGDSCK.L_2	2.25034e+08	2.71347e+08	2.93634e+08	2.03068e+08	2.6705e+08	2.69438e+08	0.0886083	1.39201	FALSE	1.31528
NFIC	pS339	P08651	NFIC_HUMAN	Nuclear factor 1 C-type		K.SPFNSPpSPQDSPR.L_2	M229 M238	0.0715315	2.37646	1.40317	F1	F1	K.SPFNSPpSPQDSPR.L_2	2.80545e+07	2.5597e+07	7.48242e+07	3.14088e+07	2.73451e+07	6.64881e+07	0.0715315	2.37646	TRUE	2.37646	F1	F1	K.SPFNSPpSPQDSPR.L_2	212226664	2.99047e+08	168840474	1.89491e+08	3.02656e+08	1.6398e+08	0.142345	0.828493	FALSE	0.828493
CTNND1	pS349	O60716	CTND1_HUMAN	Catenin delta-1		R.GSLApSLDSLR.K_2	M229 M238	0.10829	1.81716	1.40285	LW,F1	LW	R.GSLApSLDSLR.K_2	7.89865e+07	6.97732e+07	1.23801e+08	7.39191e+07	7.69256e+07	1.51373e+08	0.10829	1.81716	FALSE	1.79964	LW,F1	F1	R.GSLApSLDSLR.K_2	1.5506e+08	2.21608e+08	1.44934e+08	1.31103e+08	1.62426e+08	1.33888e+08	0.358722	1.083	FALSE	0.974348
CRK	pS40	P46108	CRK_HUMAN	Adapter molecule crk		R.DpSSTSPGDYVLSVSENSR.V_2	M229	0.492729	1.39703	1.39703	LW	LW	R.DpSSTSPGDYVLSVSENSR.V_2	2.36821e+07	2.38518e+07	4.10935e+07	4.14185e+07	2.0732e+07	4.98539e+07	0.492729	1.39703	FALSE	1.39703
CD2AP	pS458	Q9Y5K6	CD2AP_HUMAN	CD2-associated protein		K.pSVDFDSLTVR.T_2	M238	0.0993804	1.39161	1.39161														LW,F1	F1	K.pSVDFDSLTVR.T_2	7.03936e+07	3.28982e+07	8.43303e+07	5.342e+07	5.85938e+07	7.07524e+07	0.0993804	1.39161	FALSE	1.25255
NMD3	pT470	C9JA08	C9JA08_HUMAN	Uncharacterized protein		R.DSAIPVESDpTDDEGAPR.I_2	M229 M238	0.0222268	1.3921	1.38652	LW	LW	R.DSAIPVESDpTDDEGAPR.I_2	2.23443e+07	3.69909e+07	2.91608e+07	1.94539e+07	3.60692e+07	2.85605e+07	0.118815	1.38095	FALSE	1.38095	F1	F1	R.DSAIPVESDpTDDEGAPR.I_2	3.29422e+07	4.22656e+07	4.68758e+07	3.48259e+07	3.70464e+07	4.74644e+07	0.0222268	1.3921	FALSE	1.3921
PTPLAD1	pS114	Q9P035	HACD3_HUMAN	3-hydroxyacyl-CoA dehydratase 3		R.WLDEpSDAEMELR.A_2	M229 M238	0.113694	1.32326	1.385	LW,F1	F1	R.WLDEpSDAEMELR.A_2	2.37145e+08	2.59726e+08	3.86949e+08	2.62417e+08	2.74397e+08	3.47792e+08	0.14543	1.44961	FALSE	1.47077	LW,F1	F1	R.WLDEpSDAEM8ELR.A_2	1.38952e+09	1.02267e+09	1.43491e+09	1.28529e+09	1.00724e+09	1.4062e+09	0.113694	1.32326	FALSE	1.06217
PRKAR2A	pS78pS80	P13861	KAP2_HUMAN	cAMP-dependent protein kinase type II-alpha regulatory subunit	CK2-A1	K.GDpSEpSEEDEDLEVPVPSR.F_2	M229 M238	0.0580011	1.37608	1.38111	LW	LW	K.GDpSEpSEEDEDLEVPVPSR.F_2	1.02749e+08	1.28559e+08	1.62644e+08	1.03888e+08	7.86076e+07	1.04818e+08	0.432615	1.38615	FALSE	1.29435	LW,F1	LW	K.GDpSEpSEEDEDLEVPVPSR.F_2	1.07646e+08	9.57332e+07	1.74874e+08	1.22005e+08	9.96254e+07	1.35778e+08	0.0580011	1.37608	FALSE	1.35271
PLEC	pS4389pY4393	Q15149	PLEC_HUMAN	Plectin		R.SSSVGpSSSSpYPISPAVSR.T_2	M238	0.187692	1.38082	1.38082														LW	LW	R.SSSVGpSSSSpYPISPAVSR.T_2	3.10762e+08	290444624	4.5018e+08	2.88167e+08	2.96917e+08	376834145	0.187692	1.38082	FALSE	1.38082
PDAP1	pS60pS63	Q13442	HAP28_HUMAN	28 kDa heat- and acid-stable phosphoprotein		K.SLDpSDEpSEDEEDDYQQK.R_2	M229 M238	0.187692	1.293	1.37537	LW	LW	K.SLDpSDEpSEDEEDDYQQK.R_2	1.16427e+08	1.54016e+08	2.07257e+08	1.16992e+08	1.53101e+08	1.49862e+08	0.303799	1.46299	FALSE	1.52995	LW	LW	K.SLDpSDEpSEDEEDDYQQK.R_2	2.53076e+08	2.70597e+08	3.66988e+08	2.98066e+08	2.79171e+08	3.34621e+08	0.187692	1.293	FALSE	1.27301
USP24	pT2559	Q9UPU5	UBP24_HUMAN	Ubiquitin carboxyl-terminal hydrolase 24		R.pTISAQDTLAYATALLNEK.E_2	M238	0.572078	1.37041	1.37041														LW	LW	R.pTISAQDTLAYATALLNEK.E_2	2.09053e+07	2.78897e+07	4.66444e+07	4.17939e+07	4.40113e+07	3.9279e+07	0.572078	1.37041	FALSE	1.37041
MAP1B	pS1793pS1797	P46821	MAP1B_HUMAN	Microtubule-associated protein 1B		R.ESpSPLYpSPTFSDSTSAVK.E_2	M229	0.0506206	1.36843	1.36843	LW	LW	R.ESpSPLYpSPTFSDSTSAVK.E_2	2.34446e+08	6.4434e+07	3.26716e+08	2.34936e+08	5.13479e+07	3.156e+08	0.0506206	1.36843	FALSE	1.36843
ITSN1	pS902	Q15811	ITSN1_HUMAN	Intersectin-1		R.SAFTPATATGSpSPSPVLGQGEK.V_2	M238	0.289955	1.36803	1.36803														F1	F1	R.SAFTPATATGSpSPSPVLGQGEK.V_2	3.43815e+07	3.32621e+07	5.55278e+07	3.59371e+07	3.85673e+07	4.06703e+07	0.289955	1.36803	FALSE	1.36803
RCAN1	pS163pS167	P53805	RCAN1_HUMAN	Calcipressin-1	DYRK1A,ERK1,MEKK3,ERK2,GSK3B	K.QFLIpSPPApSPPVGWK.Q_2	M238	0.560577	1.36773	1.36773														LW	LW	K.QFLIpSPPApSPPVGWK.Q_2	4.68179e+07	4.65701e+07	6.11422e+07	2.89689e+07	5.55675e+07	4.2514e+07	0.560577	1.36773	FALSE	1.36773
PPP1R12A	pT696	O14974	MYPT1_HUMAN	Protein phosphatase 1 regulatory subunit 12A	c-Raf,PAK1,ROCK1,PKACa,PKG1,DAPK3,ROCK2,ILK	R.RSpTQGVTLTDLQEAEK.T_2	M238	0.305781	1.36615	1.36615														F2	F2	R.RSpTQGVTLTDLQEAEK.T_2	1.15774e+08	2.06531e+08	2.01298e+08	1.58153e+08	2.05273e+08	172928659	0.305781	1.36615	FALSE	1.36615
NOP56	pS569pS570	O00567	NOP56_HUMAN	Nucleolar protein 56		K.EEPVpSpSGPEEAVGK.S_2	M229 M238	0.70976	1.36477	1.36477	LW	LW	K.EEPVpSpSGPEEAVGK.S_2	3.54424e+07	3.53343e+07	5.92389e+07	2.909e+07	3.06191e+07	2.88333e+07	0.70976	1.36477	FALSE	1.36477	LW			3.99175e+07	7.26819e+07	5.42843e+07	77190787	1.02185e+08	5.9242e+07	1			0.969413
USP15	pS229	Q9Y4E8	UBP15_HUMAN	Ubiquitin carboxyl-terminal hydrolase 15		K.pSPGASNFSTLPK.I_2	M238	0.0275452	1.3647	1.3647														LW,F1	F1	K.pSPGASNFSTLPK.I_2	2.135e+08	1.38209e+08	2.33616e+08	2.12403e+08	1.47759e+08	2.51465e+08	0.0275452	1.3647	FALSE	1.13895
TFIP11	pS210	Q9UBB9	TFP11_HUMAN	Tuftelin-interacting protein 11		R.TTQSMQDFPVVDpSEEEAEEEFQK.E_3	M229	0.834761	1.36182	1.36182	LW	LW	R.TTQSMQDFPVVDpSEEEAEEEFQK.E_3	7.03583e+06	1.49613e+07	1.43368e+07	2.49377e+07	2.89831e+07	2.92054e+07	0.834761	1.36182	FALSE	1.36182
FAM40A	pS335	Q5VSL9	FA40A_HUMAN	Protein FAM40A		R.AApSPPASASDLIEQQQK.R_2	M229 M238	0.00810495	1.73821	1.36084	LW,F1	LW	R.AApSPPASASDLIEQQQK.R_2	7.5843e+07	5.51311e+07	6.19807e+07	4.71637e+07	6.36604e+07	6.46388e+07	0.958801	1.0654	FALSE	1.02937	LW,F1	F1	R.AApSPPASASDLIEQQQK.R_2	1.80135e+08	1.96459e+08	3.42246e+08	1.88896e+08	2.0014e+08	2.98525e+08	0.00810495	1.73821	FALSE	1.73636
SYNPO	pS1898	Q8N3V7	SYNPO_HUMAN	Synaptopodin		K.RGpSLPAEASC8TT_2	M229	0.522886	1.35586	1.35586	F1	F1	K.RGpSLPAEASC8TT_2	1.49649e+07	1.51938e+06	2.14777e+07	2.22231e+07	2.68048e+07	2.89442e+07	0.522886	1.35586	FALSE	1.35586
LMO7	pS1491	Q8WWI1	LMO7_HUMAN	LIM domain only protein 7		R.pSASVNKEPVSLPGIMR.R_2	M238	0.0859888	1.34902	1.34902														F2	F2	R.pSASVNKEPVSLPGIMR.R_2	530784896	2.24411e+08	680000080	467819380	2.0437e+08	6.67135e+08	0.0859888	1.34902	FALSE	1.34902
RRAGD	pT97	Q9NQL2	RRAGD_HUMAN	Ras-related GTP-binding protein D		K.MSPNETLFLESpTNK.I_2	M238	0.203475	1.34725	1.34725														LW,F1	F1	K.MSPNETLFLESpTNK.I_2	2.73569e+08	2.46555e+08	3.83416e+08	2.51666e+08	2.46107e+08	310507936	0.203475	1.34725	FALSE	1.32117
SRRM2	pS2453	Q9UQ35	SRRM2_HUMAN	Serine/arginine repetitive matrix protein 2		R.MGQAPSQSLLPPAQDQPRSPVPpSAFSDQSR.C_3	M229	0.572251	1.34615	1.34615	F1	F1	R.MGQAPSQSLLPPAQDQPRSPVPpSAFSDQSR.C_3	9.46953e+06	2.08238e+07	1.45555e+07	1.56582e+07	2.13944e+07	1.927e+07	0.572251	1.34615	FALSE	1.34615
WRAP53	pS85pS90	Q9BUR4	WAP53_HUMAN	Telomerase Cajal body protein 1		R.EGDPVSLSTPLETEFGpSPSELpSPR.I_3	M229	0.516568	1.34179	1.34179	LW	LW	R.EGDPVSLSTPLETEFGpSPSELpSPR.I_3	1.66276e+07	2.40015e+07	2.6876e+07	2.7572e+07	3.44914e+07	3.24307e+07	0.516568	1.34179	FALSE	1.34179
TUBA1B	pS13	F8VWV9	F8VWV9_HUMAN	Uncharacterized protein		K.TIGGGDDpSFNTFFSETGAGK.H_2	M229 M238	0.0171772	2.21303	1.3412	LW,F1	LW	K.TIGGGDDpSFNTFFSETGAGK.H_2	4.90201e+07	5.72408e+07	1.12309e+08	5.15291e+07	6.48455e+07	1.12211e+08	0.0171772	2.21303	TRUE	2.23293	F1	F1	K.TIGGGDDpSFNTFFSETGAGK.H_2	6.97884e+07	5.53514e+07	5.43766e+07	5.81025e+07	4.60254e+07	4.95766e+07	0.26053	0.812827	FALSE	0.812827
PGRMC1	pS181	O00264	PGRC1_HUMAN	Membrane-associated progesterone receptor component 1	p38-alpha	K.EGEEPTVYpSDEEEPKDESAR.K_2	M229 M238	0.0796247	1.53205	1.34029	F2	F2	K.EGEEPTVYpSDEEEPKDESAR.K_2	9.56555e+08	1.2138e+09	1.19288e+09	8.58782e+08	7.71039e+08	1.50648e+09	0.231011	1.17252	FALSE	1.48698	F2,LW	F2	K.EGEEPTVYpSDEEEPKDESAR.K_2	3.48448e+09	3.02759e+09	5.27095e+09	2.78589e+09	3.35418e+09	4540531295	0.0796247	1.53205	FALSE	1.56474
TNKS1BP1	pS984	Q9C0C2	TB182_HUMAN	182 kDa tankyrase-1-binding protein		R.SFGTRPLSpSGFSPEEAQQQDEEFEK.K_3	M229	0.699816	1.33917	1.33917	F2	F2	R.SFGTRPLSpSGFSPEEAQQQDEEFEK.K_3	4.41624e+07	3.26729e+07	3.79489e+07	1.11782e+07	9.80884e+06	3.61617e+07	0.699816	1.33917	FALSE	1.33917
PHACTR4	pS118	Q8IZ21	PHAR4_HUMAN	Phosphatase and actin regulator 4		R.SSpSPVQVEEEPVR.L_2	M229 M238	0.0471502	1.38782	1.33869	LW,F1	F1	R.SSpSPVQVEEEPVR.L_2	4.84774e+07	5.8438e+07	6.71784e+07	5.05217e+07	4.71339e+07	6.19804e+07	0.225057	1.2913	FALSE	1.30465	F1	F1	R.SSpSPVQVEEEPVR.L_2	6.29329e+07	5.55248e+07	8.52311e+07	5.71148e+07	5.01361e+07	8.13735e+07	0.0471502	1.38782	FALSE	1.38782
EIF3B	pS154pS164	P55884	EIF3B_HUMAN	Eukaryotic translation initiation factor 3 subunit B		R.ALENGDADEPSFpSDPEDFVDDVpSEEELLGDVLK.D_3	M229 M238	0.491316	1.33349	1.33349	LW	LW	R.ALENGDADEPSFpSDPEDFVDDVpSEEELLGDVLK.D_3	9.58067e+06	1.39874e+07	9.45948e+06	6.20647e+06	7.29327e+06	1.15925e+07	0.491316	1.33349	FALSE	1.33349	LW			0	1.6609e+06	0	1.45537e+07	1.38105e+07	11879420	1			0.816247
DBN1	pS337	Q16643	DREB_HUMAN	Drebrin		R.pSPSDSSTASTPVAEQIER.A_2	M229 M238	0.163192	1.43378	1.3303	LW,F1	LW	R.pSPSDSSTASTPVAEQIER.A_2	6.28276e+07	2.81442e+07	6.45034e+07	5.61667e+07	2.76314e+07	7.29186e+07	0.406529	1.23429	FALSE	1.15486	F2,LW,F1	F1	R.pSPSDSSTASTPVAEQIER.A_2	2.23946e+08	2.87952e+08	3.50198e+08	3.28774e+08	1.52336e+08	4.66348e+08	0.163192	1.43378	FALSE	1.47732
ZMYND8	pS490	Q9ULU4	PKCB1_HUMAN	Protein kinase C-binding protein 1		K.TGQAGSLSGpSPKPFSPQLSAPITTK.T_3	M229	0.828294	1.32988	1.32988	F1	F1	K.TGQAGSLSGpSPKPFSPQLSAPITTK.T_3	7.36769e+06	6.08764e+07	2.52829e+07	2.99723e+07	6.54123e+07	2.43749e+07	0.828294	1.32988	FALSE	1.32988
PSMA3	pS250	P25788	PSA3_HUMAN	Proteasome subunit alpha type-3		K.ESLKEEDEpSDDDNM_2	M229 M238	0.0842915	1.59051	1.32927	LW,F1	F1	K.ESLKEEDEpSDDDNM_2	2.15194e+09	2.61593e+09	3.17926e+09	1.82356e+09	2.50238e+09	3.13515e+09	0.0842915	1.59051	FALSE	1.58833	F1	F1	K.ESLKEEDEpSDDDNM_2	5.02521e+07	3.89632e+07	45006468	4.34841e+07	5.09773e+07	5.91281e+07	0.649946	1.11093	FALSE	1.11093
CSRP1	pS192	P21291	CSRP1_HUMAN	Cysteine and glycine-rich protein 1		K.GFGFGQGAGALVHpSE_2	M229 M238	0.133766	1.25729	1.32829	LW,F1	LW	K.GFGFGQGAGALVHpSE_2	1.94558e+08	2.13565e+08	3.31506e+08	2.14444e+08	1.99073e+08	2.11138e+08	0.416482	1.40329	FALSE	1.32675	LW,F1	F1	K.GFGFGQGAGALVHpSE_2	4.63534e+08	3.57604e+08	5.62226e+08	4.34368e+08	3.18625e+08	5.21938e+08	0.133766	1.25729	FALSE	1.20744
BCLAF1	pS397pT402	Q9NYF8	BCLF1_HUMAN	Bcl-2-associated transcription factor 1		K.FNDpSEGDDpTEETEDYR.Q_2	M238	0.696025	1.3193	1.3193														LW	LW	K.FNDpSEGDDpTEETEDYR.Q_2	2.46854e+07	3.30569e+07	2.68732e+07	3.31974e+07	4.38367e+07	4.94917e+07	0.696025	1.3193	FALSE	1.3193
FRMD6	pT523pS525	Q96NE9	FRMD6_HUMAN	FERM domain-containing protein 6		R.GQSpTDpSLPQTICR.K_2	M238	0.16991	1.31371	1.31371														LW	LW	R.GQSpTDpSLPQTICR.K_2	5.32808e+07	4.58644e+07	7.84728e+07	5.92071e+07	7.06352e+07	6.93042e+07	0.16991	1.31371	FALSE	1.31371
LSM14A	pS192	Q8ND56	LS14A_HUMAN	Protein LSM14 homolog A		K.pSPTMEQAVQTASAHLPAPAAVGR.R_3	M229 M238	0.0308199	3.15677	1.31154	F2,F1	F1	K.pSPTMEQAVQTASAHLPAPAAVGR.R_3	3.11245e+08	8.28875e+08	6.33595e+08	2.85391e+08	7.42665e+08	6.2805e+08	0.0308199	3.15677	TRUE	2.1146	F2	F2	K.pSPTMEQAVQTASAHLPAPAAVGR.R_3	1.01534e+09	8.98425e+08	5.8552e+08	8.87279e+08	8.0907e+08	4.76502e+08	0.0830669	0.544902	FALSE	0.558188
ABCF1	pT108pS109	Q8NE71	ABCF1_HUMAN	ATP-binding cassette sub-family F member 1	CK2-A1	K.LSVPpTpSDEEDEVPAPKPR.G_3	M229	0.899478	1.31116	1.31116	F1	F1	K.LSVPpTpSDEEDEVPAPKPR.G_3	4.71936e+07	7.22914e+07	7.13003e+07	2.47857e+07	4.46887e+07	2.30759e+07	0.899478	1.31116	FALSE	1.31116
SRRM2	pS2692pS2694	Q9UQ35	SRRM2_HUMAN	Serine/arginine repetitive matrix protein 2		R.SLpSYpSPVER.R_2	M238	0.274599	1.30902	1.30902														LW	LW	R.SLpSYpSPVER.R_2	1.35351e+08	1.95254e+08	2.10778e+08	1.77324e+08	2.45509e+08	1.9852e+08	0.274599	1.30902	FALSE	1.30902
IRF2BP2	pS175	Q7Z5L9	I2BP2_HUMAN	Interferon regulatory factor 2-binding protein 2		K.LEEPPELNRQpSPNPR.R_3	M229 M238	0.664115	1.308	1.308	F2	F2	K.LEEPPELNRQpSPNPR.R_3	1.37001e+08	1.41267e+08	1.09137e+08	5.64384e+07	1.18951e+08	1.43882e+08	0.664115	1.308	FALSE	1.308	F2			3.98306e+08	3.65453e+08	3.91967e+08	3.31947e+08	3.58876e+08	3.26525e+08	1			0.983895
PDAP1	pS57pS60	Q13442	HAP28_HUMAN	28 kDa heat- and acid-stable phosphoprotein		K.pSLDpSDESEDEEDDYQQK.R_3	M229 M238	0.336735	1.59295	1.30696	LW	LW	K.pSLDpSDESEDEEDDYQQK.R_3	2.95925e+07	3.71798e+07	6.22856e+07	3.70128e+07	5.46469e+07	4.38137e+07	0.336735	1.59295	FALSE	1.59295	LW	LW	K.pSLDpSDESEDEEDDYQQK.R_3	2.2495e+07	1.50242e+07	2.86076e+07	2.69373e+07	1.81116e+07	2.43992e+07	0.778661	1.07231	FALSE	1.07231
STUB1	pS19	Q9UNE7	CHIP_HUMAN	E3 ubiquitin-protein ligase CHIP		R.LGAGGGpSPEKSPSAQELK.E_2	M229	0.536793	1.30367	1.30367	F2	F2	R.LGAGGGpSPEKSPSAQELK.E_2	1.79905e+08	7.2885e+07	2.52284e+08	3.01347e+08	1.79797e+08	2.98604e+08	0.536793	1.30367	FALSE	1.1447
LATS1	pS464	O95835	LATS1_HUMAN	Serine/threonine-protein kinase LATS1	NuaK2,NuaK1	R.SNpSFNNPLGNR.A_2	M238	0.0196177	1.30221	1.30221														F1	F1	R.SNpSFNNPLGNR.A_2	9.55623e+07	9.48825e+07	1.27214e+08	9.9359e+07	8.54389e+07	126614972	0.0196177	1.30221	FALSE	1.30221
SSH3	pS9	Q8TE77	SSH3_HUMAN	Protein phosphatase Slingshot homolog 3		R.pSPPGSGASTPVGPWDQAVQR.R_2	M238	0.838351	1.29201	1.29201														LW	LW	R.pSPPGSGASTPVGPWDQAVQR.R_2	6.88183e+07	8.08554e+07	8.9822e+07	3.05769e+07	1.10112e+08	3.85981e+07	0.838351	1.29201	FALSE	1.29201
HN1	pS87	Q9UK76	HN1_HUMAN	Hematological and neurological expressed 1 protein		R.NpSSEASSGDFLDLK.G_2	M229 M238	0.0960255	1.74933	1.28489	F2,LW	LW	R.NpSSEASSGDFLDLK.G_2	7.77946e+08	8.30792e+08	1.13753e+09	3.53545e+08	6.31737e+08	7.58881e+08	0.0960255	1.74933	FALSE	1.67603	F2	F2	R.RNpSSEASSGDFLDLK.G_2	1.73678e+09	1.34699e+09	1.57762e+09	1.70864e+09	1297450179	1.63953e+09	0.244498	0.943755	FALSE	0.933746
HSP90AA1	pS263	P07900	HS90A_HUMAN	Heat shock protein HSP 90-alpha	PKACa,CK2-A1	K.ESEDKPEIEDVGpSDEEEEK.K_3	M229 M238	0.127304	1.8514	1.28447	F2	F2	K.ESEDKPEIEDVGpSDEEEEK.K_3	4.73649e+08	4.21429e+08	7.34957e+08	4.20591e+08	5.2141e+08	7.45148e+08	0.127304	1.8514	FALSE	1.65515	F2	F2	K.ESEDKPEIEDVGpSDEEEEK.K_2	1.53179e+08	1.24088e+08	121245749	1.05967e+08	9.69677e+07	1.0969e+08	0.830215	0.891142	FALSE	0.891142
FRMD6	pS522pS525	Q96NE9	FRMD6_HUMAN	FERM domain-containing protein 6		R.GQpSTDpSLPQTICR.K_2	M238	0.2248	1.28439	1.28439														LW	LW	R.GQpSTDpSLPQTICR.K_2	5.48545e+07	6.19646e+07	7.90729e+07	5.92071e+07	7.06352e+07	6.7427e+07	0.2248	1.28439	FALSE	1.28439
METTL13	pS267	Q8N6R0	MTL13_HUMAN	Methyltransferase-like protein 13		R.LGpSVSLDLCDGDTGEPR.Y_2	M238	0.969816	1.28262	1.28262														LW	LW	R.LGpSVSLDLCDGDTGEPR.Y_2	3.29138e+07	1.31514e+07	1.2518e+07	0	1.51256e+07	2.96978e+07	0.969816	1.28262	FALSE	1.28262
EXOSC9	pS306	Q06265	EXOS9_HUMAN	Exosome complex component RRP45		K.APIDTpSDVEEK.A_2	M229 M238	0.0481779	1.71562	1.27142	LW	LW	K.APIDTpSDVEEK.A_2	6.43447e+07	6.71541e+07	6.15042e+07	5.45691e+07	5.93927e+07	5.05397e+07	0.843546	0.942227	FALSE	0.942227	LW,F1	F1	K.APIDTpSDVEEK.A_2	9.34184e+07	1.84343e+08	1.18103e+08	1.10054e+08	2.05641e+08	1.26351e+08	0.0481779	1.71562	FALSE	1.20141
ARL6IP4	pS271	Q66PJ3	AR6P4_HUMAN	ADP-ribosylation factor-like protein 6-interacting protein 4		R.pSAGEEEDGPVLTDEQK.S_2	M229 M238	0.0877826	2.13507	1.26787	LW	LW	R.pSAGEEEDGPVLTDEQK.S_2	2.21473e+07	2.28838e+07	5.10974e+07	2.25414e+07	2.12668e+07	4.4316e+07	0.0877826	2.13507	TRUE	2.13507	LW,F1	F1	R.pSAGEEEDGPVLTDEQK.S_2	1.58274e+08	1.44588e+08	1.61203e+08	1.78924e+08	1.29553e+08	1.4552e+08	0.10318	0.752901	FALSE	0.909622
MAP7D1	pS544pS548pT554	Q3KQU3	MA7D1_HUMAN	MAP7 domain-containing protein 1		K.ESAAPApSPAPpSPAPSPpTPAPPQK.E_3	M238	0.495788	1.26666	1.26666														LW	LW	K.ESAAPApSPAPpSPAPSPpTPAPPQK.E_3	1.76654e+07	2.43963e+07	2.85706e+07	2.69958e+07	3.23474e+07	2.79998e+07	0.495788	1.26666	FALSE	1.26666
ATXN2L	pS559	Q8WWM7	ATX2L_HUMAN	Ataxin-2-like protein		K.LQPSSpSPENSLDPFPPR.I_2	M238	0.102516	1.26369	1.26369														LW,F1	F1	K.LQPSSpSPENSLDPFPPR.I_2	8.59249e+07	1.34445e+08	1.27681e+08	1.1665e+08	1.2502e+08	1.19666e+08	0.102516	1.26369	FALSE	1.22101
DOCK7	pS1432	Q96N67	DOCK7_HUMAN	Dedicator of cytokinesis protein 7		R.SPpSGSAFGSQENLR.W_2	M238	0.120152	1.25985	1.25985														LW,F1	F1	R.SPpSGSAFGSQENLR.W_2	2.73282e+08	3.2387e+08	3.01245e+08	2.40491e+08	2.94931e+08	3.14563e+08	0.120152	1.25985	FALSE	1.1986
OXSR1	pS339	O95747	OXSR1_HUMAN	Serine/threonine-protein kinase OSR1		K.TEDGGWEWpSDDEFDEESEEGK.A_2	M238	0.213743	1.25825	1.25825														LW,F1	LW	K.TEDGGWEWpSDDEFDEESEEGK.A_2	1.42026e+08	1.6555e+08	1.95524e+08	1.54489e+08	1.54627e+08	1.65397e+08	0.213743	1.25825	FALSE	1.21721
YBX1	pS314	P67809	YBOX1_HUMAN	Nuclease-sensitive element-binding protein 1		K.AADPPAENSpSAPEAEQGGAE_2	M229	0.535917	1.25735	1.25735	LW	LW	K.AADPPAENSpSAPEAEQGGAE_2	4.29805e+06	6.55108e+06	5.42619e+06	3.29009e+06	3.37006e+06	4.11472e+06	0.535917	1.25735	FALSE	1.25735
MAP7D1	pS460	Q3KQU3	MA7D1_HUMAN	MAP7 domain-containing protein 1		R.LSASTASELpSPK.S_2	M229 M238	0.18516	1.20027	1.25726	F1	F1	R.LSASTASELpSPK.S_2	2.59141e+07	3.07963e+07	3.03131e+07	2.6935e+07	2.64771e+07	3.31199e+07	0.18516	1.20027	FALSE	1.20027	F1	F1	R.LSASTASELpSPK.S_2	3.0725e+07	3.47469e+07	3.81327e+07	2.35138e+07	33835446	3.32974e+07	0.247243	1.31696	FALSE	1.31696
SRRM2	pS377pS398	Q9UQ35	SRRM2_HUMAN	Serine/arginine repetitive matrix protein 2		R.HGGpSPQPLATTPLSQEPVNPPSEApSPTR.D_3	M229 M238	0.155294	1.63515	1.25537	F1	F1	R.HGGpSPQPLATTPLSQEPVNPPSEApSPTR.D_3	2.60052e+07	3.80738e+07	5.08622e+07	3.55993e+07	3.7016e+07	4.98706e+07	0.155294	1.63515	FALSE	1.63515	F1	F1	R.HGGpSPQPLATTPLSQEPVNPPSEApSPTR.D_3	4.14913e+07	4.87483e+07	4.33429e+07	2.86298e+07	3.87065e+07	2.424e+07	0.980201	0.963802	FALSE	0.963802
EIF4G3	pS495	O43432	IF4G3_HUMAN	Eukaryotic translation initiation factor 4 gamma 3		R.RpSPVPAQIAITVPK.T_2	M238	0.0811718	1.25383	1.25383														F2,LW,F1	F2	R.RpSPVPAQIAITVPK.T_2	4.19285e+08	4.81995e+08	5.4006e+08	4.08587e+08	4.1564e+08	5.20664e+08	0.0811718	1.25383	FALSE	1.28126
TANC2	pT168	Q9HCD6	TANC2_HUMAN	Protein TANC2		K.DC8SYGAVpTSPTSTLESR.D_2	M229	0.390147	1.24638	1.24638	LW	LW	K.DC8SYGAVpTSPTSTLESR.D_2	1.88656e+07	1.47005e+07	2.83536e+07	2.35406e+07	1.55296e+07	2.45006e+07	0.390147	1.24638	FALSE	1.24638
TIMELESS	pS1173	Q9UNS1	TIM_HUMAN	Protein timeless homolog		R.QLLDpSDEEQEEDEGR.N_2	M229	0.693988	1.24198	1.24198	F1	F1	R.QLLDpSDEEQEEDEGR.N_2	1.44382e+07	1.81205e+07	2.6867e+07	2.46165e+07	1.87789e+07	2.16382e+07	0.693988	1.24198	FALSE	1.24198
AMN1	pT129	Q8IY45	AMN1_HUMAN	Protein AMN1 homolog		K.RC8CNLpTDEGVVALALNC8QLLK.I_3	M229	0.572251	1.24164	1.24164	F1	F1	K.RC8CNLpTDEGVVALALNC8QLLK.I_3	3.98621e+07	5.79637e+07	4.49958e+07	4.65653e+07	6.15854e+07	6.23161e+07	0.572251	1.24164	FALSE	1.24164
SLC4A1AP	pS312	Q9BWU0	NADAP_HUMAN	Kanadaptin		K.MLGEDpSDEEEEMDTSER.K_2	M229	0.206801	1.23954	1.23954	F1	F1	K.MLGEDpSDEEEEMDTSER.K_2	3.1545e+07	3.35617e+07	3.76705e+07	2.75863e+07	4.03591e+07	3.56251e+07	0.206801	1.23954	FALSE	1.23954
GAB2	pS140	Q9UQC2	GAB2_HUMAN	GRB2-associated-binding protein 2		R.pSSPAELSSSSQHLLR.E_2	M238	0.152733	1.23698	1.23698														F2	F2	R.pSSPAELSSSSQHLLR.E_2	2.42908e+08	2.61505e+08	2.94828e+08	2.18e+08	2.54342e+08	2.75307e+08	0.152733	1.23698	FALSE	1.23698
KLC1	pS2543	Q07866	KLC1_HUMAN	Kinesin light chain 1		R.ASpSLNVLNVGGK.A_2	M229 M238	0.021357	2.00792	1.23429	LW,F1	F1	R.ASpSLNVLNVGGK.A_2	2.55467e+08	2.78966e+08	1.99719e+08	2.61104e+08	2.68946e+08	1.99575e+08	0.126223	0.758728	FALSE	0.772971	F2,LW,F1	F1	R.ASpSLNVLNVGGK.A_2	7.20977e+08	7.40444e+08	1.14213e+09	7.09388e+08	7.8678e+08	1.18097e+09	0.021357	2.00792	TRUE	1.62413
SRRM1	pT872	Q8IYB3	SRRM1_HUMAN	Serine/arginine repetitive matrix protein 1		K.KEpTESEAEDNLDDLEK.H_3	M229	0.535719	1.23164	1.23164	F2	F2	K.KEpTESEAEDNLDDLEK.H_3	1.1487e+08	1.585e+08	1.18541e+08	1.20137e+08	1.62741e+08	1.70902e+08	0.535719	1.23164	FALSE	1.23164
HNRNPK	pY380	P61978	HNRPK_HUMAN	Heterogeneous nuclear ribonucleoprotein K	Src	R.GSpYGDLGGPIITTQVTIPK.D_2	M229	0.559384	1.22988	1.22988	LW	LW	R.GSpYGDLGGPIITTQVTIPK.D_2	2.5439e+07	2.73278e+07	3.5209e+07	2.37527e+07	1.76406e+07	2.52906e+07	0.559384	1.22988	FALSE	1.22988
SCAF1	pS734pS738	Q9H7N4	SFR19_HUMAN	Splicing factor, arginine/serine-rich 19		R.EVLYDpSEGLpSGEER.G_2	M229 M238	0.68528	1.16239	1.22864	LW	LW	R.EVLYDpSEGLpSGEER.G_2	4.15812e+07	4.50049e+07	7.5897e+07	4.65921e+07	4.63875e+07	3.86101e+07	0.739699	1.29866	FALSE	1.29866	LW	LW	R.EVLYDpSEGLpSGEER.G_2	7.12759e+07	6.72027e+07	6.34285e+07	5.66545e+07	9.19598e+07	8.5277e+07	0.68528	1.16239	FALSE	1.16239
TP53BP1	pS639pS640	Q12888	TP53B_HUMAN	Tumor suppressor p53-binding protein 1		R.SEALpSpSVLDQEEAMEIK.E_2	M229	0.782798	1.22836	1.22836	LW	LW	R.SEALpSpSVLDQEEAMEIK.E_2	1.81925e+07	2.16673e+07	3.22357e+07	2.25555e+07	2.41475e+07	1.78174e+07	0.782798	1.22836	FALSE	1.22836
TPMT	pS14	P51580	TPMT_HUMAN	Thiopurine S-methyltransferase		R.TSLDIEEYpSDTEVQK.N_2	M238	0.509991	1.22547	1.22547														F1	F1	R.TSLDIEEYpSDTEVQK.N_2	5.01409e+07	7.29807e+07	8.00832e+07	6.13915e+07	5.35656e+07	5.65963e+07	0.509991	1.22547	FALSE	1.22547
TOP2A	pS1213	P11388	TOP2A_HUMAN	DNA topoisomerase 2-alpha	ERK1,CDK1,ERK2	K.TQMAEVLPpSPR.G_2	M238	0.208913	1.22419	1.22419														F1	F1	K.TQMAEVLPpSPR.G_2	1.53993e+08	1.18033e+08	166589630	1.37881e+08	1.07292e+08	1.90719e+08	0.208913	1.22419	FALSE	1.22419
CTNNA1	pS641	P35221	CTNA1_HUMAN	Catenin alpha-1	CK2-A1	R.TPEELDDpSDFETEDFDVR.S_3	M229 M238	0.154371	1.66978	1.22071	LW,F1	F1	R.TPEELDDpSDFETEDFDVR.S_3	4.02447e+08	4.53087e+08	7.28588e+08	3.96942e+08	4.1638e+08	5.9474e+08	0.154371	1.66978	FALSE	1.65543	LW,F1	LW	R.TPEELDDpSDFETEDFDVR.S_3	1.39326e+09	1.25171e+09	1.29581e+09	1.19665e+09	1.12935e+09	1.13784e+09	0.339267	0.892407	FALSE	0.939666
PPP1R2	pY75	P41236	IPP2_HUMAN	Protein phosphatase inhibitor 2		K.IDEPSTPpYHSMMGDDEDAC8SDTEATEAMAPDILAR.K_3	M229	0.327495	1.21977	1.21977	F1	F1	K.IDEPSTPpYHSMMGDDEDAC8SDTEATEAMAPDILAR.K_3	2.25581e+07	2.99014e+07	2.85582e+07	2.67429e+07	3.50861e+07	3.15775e+07	0.327495	1.21977	FALSE	1.21977
SMAP	pS24	O00193	SMAP_HUMAN	Small acidic protein		R.SASPDDDLGpSSNWEAADLGNEER.K_3	M229 M238	0.120431	1.77339	1.21975	LW,F1	F1	R.SASPDDDLGpSSNWEAADLGNEER.K_3	2.9587e+08	4.3089e+08	5.30892e+08	3.65139e+08	3.83678e+08	5.20092e+08	0.120431	1.77339	FALSE	1.58997	F1	F1	R.SASPDDDLGpSSNWEAADLGNEER.K_3	2.18299e+08	2.47404e+08	1.7527e+08	236845672	2.91176e+08	206574530	0.242624	0.838952	FALSE	0.838952
NUP98	pS888	P52948	NUP98_HUMAN	Nuclear pore complex protein Nup98-Nup96		K.YGLQDpSDEEEEEHPSK.T_2	M229	0.291681	1.21631	1.21631	F2	F2	K.YGLQDpSDEEEEEHPSK.T_2	2.84452e+08	3.03195e+08	2.87928e+08	2.34749e+08	2.07419e+08	2.68332e+08	0.291681	1.21631	FALSE	1.07138
NAV1	pS391	Q8NEY1	NAV1_HUMAN	Neuron navigator 1		K.SGYMpSDSDLMGK.T_2	M238	0.511352	1.21462	1.21462														F1	F1	K.SGYMpSDSDLMGK.T_2	5.58354e+07	5.43694e+07	5.17685e+07	4.6779e+07	5.36828e+07	7.28685e+07	0.511352	1.21462	FALSE	1.21462
PPP1R2	pS87	P41236	IPP2_HUMAN	Protein phosphatase inhibitor 2	CK2-A1	K.IDEPSTPYHSMMGDDEDAC8pSDTEATEAMAPDILAR.K_4	M229 M238	0.206801	1.31253	1.20021	F1	F1	K.IDEPSTPYHSMMGDDEDAC8pSDTEATEAMAPDILAR.K_4	4.16211e+07	6.2643e+07	5.44578e+07	3.13875e+07	4.94706e+07	4.68395e+07	0.206801	1.31253	FALSE	1.38747	F2	F2	K.IDEPSTPYHSMMGDDEDACpSDTEATEAMAPDILAR.K_3	1.0209e+08	8.20641e+07	1.25542e+08	8.36963e+07	7.13886e+07	7.83569e+07	0.977148	1.09749	FALSE	1.09749
DSP	pS2821pS2825	P15924	DESP_HUMAN	Desmoplakin		K.GLPSPYNMSpSAPGpSR.S_2	M238	0.16991	1.19452	1.19452														LW	LW	K.GLPSPYNMSpSAPGpSR.S_2	7.09327e+07	7.15172e+07	9.14856e+07	7.63298e+07	51648316	8.44227e+07	0.16991	1.19452	FALSE	1.19452
SRRM2	pS2272	Q9UQ35	SRRM2_HUMAN	Serine/arginine repetitive matrix protein 2		R.TPAAAAAMNLApSPR.T_2	M238	0.23502	1.19364	1.19364														F1	F1	R.TPAAAAAMNLApSPR.T_2	6.49404e+07	6.49592e+07	6.93403e+07	5.44325e+07	6.08013e+07	7.31482e+07	0.23502	1.19364	FALSE	1.19364
PCYT1A	pS343pS347	C9JEJ2	C9JEJ2_HUMAN	Uncharacterized protein		K.TpSPPC8pSPANLSR.H_2	M229	0.724095	1.19249	1.19249	LW	LW	K.TpSPPC8pSPANLSR.H_2	4.97669e+08	5.16291e+08	5.8933e+08	3.50599e+08	3.79556e+08	4.22218e+08	0.724095	1.19249	FALSE	1.19249
CTNNB1	pS191	P35222	CTNB1_HUMAN	Catenin beta-1	CDK5,JNK1,JNK2	R.pSPQMVSAIVR.T_2	M238	0.495788	1.19222	1.19222														LW	LW	R.pSPQMVSAIVR.T_2	7.85818e+07	5.12967e+07	7.83997e+07	7.09125e+07	5.21981e+07	9.98298e+07	0.495788	1.19222	FALSE	1.19222
C9orf30	pS274	Q96H12	CI030_HUMAN	UPF0439 protein C9orf30		K.EWPVSSFNRPFPNpSP_2	M229	0.952218	1.19192	1.19192	F1	F1	K.EWPVSSFNRPFPNpSP_2	2.14544e+07	1.56843e+07	3.03004e+07	1.31841e+07	2.77141e+07	1.09859e+07	0.952218	1.19192	FALSE	1.19192
ZDHHC5	pT385	Q9C0B5	ZDHC5_HUMAN	Palmitoyltransferase ZDHHC5		R.GDSLKEPpTSIAESSR.H_3	M238	0.671436	1.19097	1.19097														F2	F2	R.GDSLKEPpTSIAESSR.H_3	1.53924e+08	1.50083e+08	1.54527e+08	9.80614e+07	1.39073e+08	145579460	0.671436	1.19097	FALSE	1.19097
WAPAL	pS77	Q7Z5K2	WAPL_HUMAN	Wings apart-like protein homolog		K.VEEESTGDPFGFDpSDDESLPVSSK.N_2	M238	0.793201	1.18919	1.18919														LW	LW	K.VEEESTGDPFGFDpSDDESLPVSSK.N_2	3.70732e+07	1.9858e+07	3.88995e+07	5.13905e+07	5.04751e+07	6.63008e+07	0.793201	1.18919	FALSE	1.18919
TCOF1	pS156	Q13428	TCOF_HUMAN	Treacle protein	CDK1	K.TVANLLSGKpSPR.K_2	M229	0.650795	1.1879	1.1879	F2	F2	K.TVANLLSGKpSPR.K_2	2.24015e+08	2.14808e+08	1.93245e+08	1.83666e+08	1.46845e+08	2.91037e+08	0.650795	1.1879	FALSE	1.1879
CHMP3	pS200	Q9Y3E7	CHMP3_HUMAN	Charged multivesicular body protein 3		K.VTDALPEPEPPGAMAApSEDEEEEEEALEAMQSR.L_3	M238	0.611766	1.18425	1.18425														LW	LW	K.VTDALPEPEPPGAMAApSEDEEEEEEALEAMQSR.L_3	3.44138e+07	9.5368e+06	5.2181e+07	5.02188e+07	4.46394e+07	4.8045e+07	0.611766	1.18425	FALSE	1.18425
COL6A3	pS998	P12111	CO6A3_HUMAN	Collagen alpha-3(VI) chain		K.NADPAELEQIVLSPAFILAAEpSLPK.I_3	M238	0.845596	1.17898	1.17898														F1	F1	K.NADPAELEQIVLSPAFILAAEpSLPK.I_3	189202	77019.3	107991	77407.5	123998	206335	0.845596	1.17898	FALSE	1.17898
NOP56	pS570	O00567	NOP56_HUMAN	Nucleolar protein 56		K.EEPVSpSGPEEAVGK.S_2	M229 M238	0.0957254	1.56672	1.17859	LW,F1	LW	K.EEPVSpSGPEEAVGK.S_2	8.70105e+07	8.36138e+07	7.63764e+07	7.7024e+07	7.60999e+07	7.84835e+07	0.78664	0.886608	FALSE	0.944069	LW	LW	K.EEPVSpSGPEEAVGK.S_2	2.66628e+07	5.63436e+07	4.7537e+07	3.10222e+07	7.24129e+07	4.28391e+07	0.0957254	1.56672	FALSE	1.56672
HDLBP	pS31	Q00341	VIGLN_HUMAN	Vigilin		K.VATLNpSEEESDPPTYK.D_2	M238	0.0919666	1.17157	1.17157														LW,F1	F1	K.VATLNpSEEESDPPTYK.D_2	1.34814e+08	9.83464e+07	1.50098e+08	1.53923e+08	1.14489e+08	1.34271e+08	0.0919666	1.17157	FALSE	0.984872
CTNNA1	pT634	P35221	CTNA1_HUMAN	Catenin alpha-1		R.pTPEELDDSDFETEDFDVR.S_3	M229 M238	0.155053	1.8046	1.16352	LW,F1	F1	R.pTPEELDDSDFETEDFDVR.S_3	1.19763e+08	1.37503e+08	2.2165e+08	1.42063e+08	1.36538e+08	1.82819e+08	0.155053	1.8046	FALSE	1.5448	LW,F1	F1	R.pTPEELDDSDFETEDFDVR.S_3	2.04681e+08	1.84651e+08	1.71937e+08	1.83616e+08	1.81532e+08	1.53251e+08	0.239094	0.750184	FALSE	0.837472
MARK3	pS469	P27448	MARK3_HUMAN	MAP/microtubule affinity-regulating kinase 3		K.GIAPApSPMLGNASNPNK.A_2	M238	0.250073	1.1633	1.1633														F1	F1	K.GIAPApSPMLGNASNPNK.A_2	3.70381e+07	5.19121e+07	4.29334e+07	4.11273e+07	6.17772e+07	4.79965e+07	0.250073	1.1633	FALSE	1.1633
DKC1	pS494	A8MUT5	A8MUT5_HUMAN	Uncharacterized protein		K.AGLESGAEPGDGDpSDTTK.K_2	M229	0.78664	1.1626	1.1626	LW	LW	K.AGLESGAEPGDGDpSDTTK.K_2	3.62415e+07	5.67304e+07	6.13146e+07	5.74588e+07	5.26784e+07	4.76217e+07	0.78664	1.1626	FALSE	1.1626
PI4K2A	pS462	Q9BTU6	P4K2A_HUMAN	Phosphatidylinositol 4-kinase type 2-alpha		R.SSpSESYTQSFQSR.K_2	M238	0.832751	1.16241	1.16241														F1	F1	R.SSpSESYTQSFQSR.K_2	6.28344e+07	5.14637e+07	4.59686e+07	6.97921e+07	4.95549e+07	1.08198e+08	0.832751	1.16241	FALSE	1.16241
TJAP1	pS545	Q5JTD0	TJAP1_HUMAN	Tight junction-associated protein 1		R.KDpSLTQAQEQGNLLN_2	M229 M238	0.147956	1.50286	1.1593	F1	F1	R.KDpSLTQAQEQGNLLN_2	2.82194e+07	3.33756e+07	4.02703e+07	2.97738e+07	2.84551e+07	4.68853e+07	0.147956	1.50286	FALSE	1.50286	F1	F1	R.KDpSLTQAQEQGNLLN_2	9.29987e+07	6.62244e+07	8.36987e+07	8.64079e+07	7.01588e+07	7.674e+07	0.247243	0.894274	FALSE	0.894274
CCDC165	pT1408pS1412	Q9Y4B5	CC165_HUMAN	Coiled-coil domain-containing protein 165		K.EDVpTPPLpSPDDLK.Y_2	M229	0.792558	1.15897	1.15897	LW	LW	K.EDVpTPPLpSPDDLK.Y_2	6.28883e+07	3.25382e+07	9.91626e+07	7.7972e+07	2.52702e+07	6.40907e+07	0.792558	1.15897	FALSE	1.15897
MRE11A	pS688pS689	P49959	MRE11_HUMAN	Double-strand break repair protein MRE11A		K.GVDFEpSpSEDDDDDPFMNTSSLR.R_3	M229	0.685314	1.15858	1.15858	LW	LW	K.GVDFEpSpSEDDDDDPFMNTSSLR.R_3	2.46379e+07	2.7617e+07	2.70934e+07	1.80377e+07	3.3294e+07	2.23497e+07	0.685314	1.15858	FALSE	1.15858
SMAP	pS15	O00193	SMAP_HUMAN	Small acidic protein		R.pSASPDDDLGSSNWEAADLGNEER.K_2	M229 M238	0.0777735	1.61829	1.15765	LW,F1	F1	R.pSASPDDDLGSSNWEAADLGNEER.K_2	3.84457e+08	4.69086e+08	5.21798e+08	4.04939e+08	4.90593e+08	5.45796e+08	0.0777735	1.61829	FALSE	1.35242	LW,F1	F1	R.pSASPDDDLGSSNWEAADLGNEER.K_3	756047811	9.1526e+08	6.63777e+08	7.00871e+08	8.82058e+08	6.44758e+08	0.10073	0.828129	FALSE	0.898152
ARHGEF2	pS151	Q92974	ARHG2_HUMAN	Rho guanine nucleotide exchange factor 2		K.SVpSTTNIAGHFNDESPLGLR.R_2	M238	0.492774	1.15173	1.15173														F2	F2	K.SVpSTTNIAGHFNDESPLGLR.R_2	7.184e+08	4.66553e+08	7.82414e+08	6.42933e+08	4.7403e+08	6.87739e+08	0.492774	1.15173	FALSE	1.07994
DNAJC2	pS47	Q99543	DNJC2_HUMAN	DnaJ homolog subfamily C member 2		R.NApSASFQELEDK.K_2	M229	0.693894	1.14949	1.14949	F1	F1	R.NApSASFQELEDK.K_2	3.72243e+07	1.97243e+07	3.54968e+07	3.59231e+07	2.01787e+07	4.85856e+07	0.693894	1.14949	FALSE	1.14949
SKIV2L	pS256	Q15477	SKIV2_HUMAN	Helicase SKI2W		R.ASpSLEDLVLK.E_2	M229 M238	0.0692636	1.80107	1.14944	LW,F1	F1	R.ASpSLEDLVLK.E_2	2.97342e+08	2.91861e+08	2.1455e+08	2.6938e+08	2.58813e+08	2.10415e+08	0.106372	0.733574	FALSE	0.749865	LW,F1	F1	R.ASpSLEDLVLK.E_2	6.03117e+08	5.81096e+08	9.25788e+08	4.86473e+08	5.49932e+08	8.84772e+08	0.0692636	1.80107	FALSE	1.66169
TNKS1BP1	pS1620pS1621	Q9C0C2	TB182_HUMAN	182 kDa tankyrase-1-binding protein		R.VPpSpSDEEVVEEPQSR.R_2	M229 M238	0.223972	1.26905	1.14818	LW	LW	R.VPpSpSDEEVVEEPQSR.R_2	4.43e+08	5.37272e+08	4.24194e+08	3.97391e+08	4.72598e+08	4.48822e+08	0.776279	1.03882	FALSE	1.03882	LW	LW	R.VPpSpSDEEVVEEPQSR.R_2	4.30094e+08	4.68508e+08	6.21377e+08	4.93702e+08	4.70676e+08	5.50962e+08	0.223972	1.26905	FALSE	1.26905
PUS1	pT426	Q9Y606	TRUA_HUMAN	tRNA pseudouridine synthase A, mitochondrial		K.VPSPLEGSEGDGDpTD_2	M229 M238	0.10113	1.38433	1.14481	LW	LW	K.VPSPLEGSEGDGDpTD_2	2.74442e+07	3.09105e+07	3.8446e+07	2.59986e+07	3.11424e+07	3.55365e+07	0.10113	1.38433	FALSE	1.38433	LW	LW	K.VPSPLEGSEGDGDpTD_2	5.26737e+07	4.66652e+07	5.62798e+07	5.54997e+07	4.60659e+07	4.61308e+07	0.79206	0.946726	FALSE	0.946726
PLEC	pS4618	Q15149	PLEC_HUMAN	Plectin		K.GYYSPYSVpSGSGSTAGSR.T_2	M238	0.0846648	1.142	1.142														F1	F1	K.GYYSPYSVpSGSGSTAGSR.T_2	2.18017e+08	1.87321e+08	2.45987e+08	2.06276e+08	1.69654e+08	2.38554e+08	0.0846648	1.142	FALSE	1.142
OSBP	pS190pS193	P22059	OSBP1_HUMAN	Oxysterol-binding protein 1		K.MLAEpSDEpSGDEESVSQTDK.T_2	M229 M238	0.758812	1.2236	1.13766	LW	LW	K.MLAEpSDEpSGDEESVSQTDK.T_2	1.78667e+07	2.05973e+07	1.55867e+07	1.65999e+07	1.41929e+07	2.08707e+07	0.900012	1.05776	FALSE	1.05776	LW	LW	K.MLAEpSDEpSGDEESVSQTDK.T_2	3.71336e+07	4.92634e+07	3.6153e+07	4.48885e+07	6.95089e+07	6.4209e+07	0.758812	1.2236	FALSE	1.2236
MAP1B	pS1965	P46821	MAP1B_HUMAN	Microtubule-associated protein 1B		K.TTpSPPEVSGYSYEK.T_2	M229 M238	0.0462517	2.11087	1.13724	LW,F1	F1	K.TTpSPPEVSGYSYEK.T_2	3.74173e+08	3.53615e+08	2.7602e+08	3.96772e+08	3.7569e+08	2.94243e+08	0.115026	0.612696	FALSE	0.739693	LW,F1	LW	K.TTpSPPEVSGYSYEK.T_2	5.16011e+08	2.90765e+08	5.63567e+08	4.94555e+08	2.77463e+08	5.46852e+08	0.0462517	2.11087	TRUE	1.09881
CDC42EP3	pT90	Q9UKI2	BORG2_HUMAN	Cdc42 effector protein 3		R.ANSpTSDSVFTETPSPVLK.N_2	M238	0.778661	1.13197	1.13197														LW	LW	R.ANSpTSDSVFTETPSPVLK.N_2	7.77044e+07	3.02829e+07	6.50399e+07	5.93181e+07	3.6209e+07	9.00653e+07	0.778661	1.13197	FALSE	1.13197
ERICH1	pS238	Q86X53	ERIC1_HUMAN	Glutamate-rich protein 1		R.EEDGADApSEEDLTR.A_2	M229	0.464089	1.13196	1.13196	LW,F1	F1	R.EEDGADApSEEDLTR.A_2	3.21266e+07	3.49903e+07	3.2924e+07	2.58301e+07	2.73334e+07	3.33132e+07	0.464089	1.13196	FALSE	1.14287
DKC1	pT496	A8MUT5	A8MUT5_HUMAN	Uncharacterized protein		K.AGLESGAEPGDGDSDpTTK.K_2	M229	0.787598	1.13063	1.13063	LW,F1	LW	K.AGLESGAEPGDGDSDpTTK.K_2	5.55565e+07	5.43669e+07	7.69692e+07	8.19579e+07	7.55607e+07	9.46227e+07	0.787598	1.13063	FALSE	1.24781
TPD52L2	pS166	O43399	TPD54_HUMAN	Tumor protein D54		R.NSATFKpSFEDR.V_2	M229	0.709457	1.13059	1.13059	F2	F2	R.NSATFKpSFEDR.V_2	8.62063e+07	8.00216e+07	1.31274e+08	1.42581e+08	1.82994e+08	1.2739e+08	0.709457	1.13059	FALSE	1.13059
USP24	pS2561	Q9UPU5	UBP24_HUMAN	Ubiquitin carboxyl-terminal hydrolase 24		R.TIpSAQDTLAYATALLNEK.E_2	M229	0.697573	1.12985	1.12985	LW,F1	LW	R.TIpSAQDTLAYATALLNEK.E_2	2.83806e+07	2.10804e+07	2.68077e+07	1.94583e+07	2.08442e+07	1.90359e+07	0.697573	1.12985	FALSE	0.958293
EPRS	pS882pS886	P07814	SYEP_HUMAN	Bifunctional aminoacyl-tRNA synthetase	CDK5	K.EYIPGQPPLSQpSSDSpSPTR.N_2	M229 M238	0.672047	1.13031	1.12656	LW	LW	K.EYIPGQPPLSQpSSDSpSPTR.N_2	4.19479e+07	2.78591e+07	3.94589e+07	2.49891e+07	1.85226e+07	3.57004e+07	0.842948	1.12284	FALSE	1.12284	LW	LW	K.EYIPGQPPLSQpSSDSpSPTR.N_2	6.8191e+07	9.04848e+07	7.78751e+07	8.51057e+07	1.04896e+08	9.53971e+07	0.672047	1.13031	FALSE	1.13031
KIF23	pS1735	Q02241	KIF23_HUMAN	Kinesin-like protein KIF23		R.SVSPpSPVPLLFQPDQNAPPIR.L_3	M229	0.573044	1.12594	1.12594	LW	LW	R.SVSPpSPVPLLFQPDQNAPPIR.L_3	2.35499e+07	2.67137e+07	2.60395e+07	2.69105e+07	3.15914e+07	3.07757e+07	0.573044	1.12594	FALSE	1.12594
ITGA5	pS127	P08648	ITA5_HUMAN	Integrin alpha-5		R.LLESSLSpSSEGEEPVEYK.S_2	M238	0.0336766	1.12215	1.12215														F1	F1	R.LLESSLSpSSEGEEPVEYK.S_2	4.28385e+07	3.7107e+07	4.85318e+07	4.26332e+07	3.59634e+07	4.73805e+07	0.0336766	1.12215	FALSE	1.12215
ENSA	pS67	O43768	ENSA_HUMAN	Alpha-endosulfine		K.YFDpSGDYNMAK.A_2	M229 M238	0.0554414	1.19432	1.12101	LW,F1	F1	K.YFDpSGDYNMAK.A_2	2.71584e+08	3.87759e+08	2.76876e+08	2.54949e+08	3.81068e+08	2.73648e+08	0.535735	1.05219	FALSE	1.04557	LW,F1	F1	K.YFDpSGDYNMAK.A_2	1.34281e+09	1.41534e+09	1.53401e+09	1.28104e+09	1.38588e+09	1.4674e+09	0.0554414	1.19432	FALSE	1.14389
TP53BP1	pS1758pS1759	Q12888	TP53B_HUMAN	Tumor suppressor p53-binding protein 1		K.LPDGPTGpSpSEEEEEFLEIPPFNK.Q_3	M229	0.98521	1.11908	1.11908	LW	LW	K.LPDGPTGpSpSEEEEEFLEIPPFNK.Q_3	8.60849e+06	6.88985e+06	4.99792e+06	1.25255e+06	7.20609e+06	6.03738e+06	0.98521	1.11908	FALSE	1.11908
UBL7	pS230	Q96S82	UBL7_HUMAN	Ubiquitin-like protein 7		R.DMPGGFLFEGLpSDDEDDFHPNTR.S_3	M238	0.582801	1.1187	1.1187														F2	F2	R.DMPGGFLFEGLpSDDEDDFHPNTR.S_3	7.29435e+07	7.00438e+07	7.61124e+07	5.87825e+07	6.81304e+07	7.12489e+07	0.582801	1.1187	FALSE	1.1187
VCL	pS721	P18206	VINC_HUMAN	Vinculin		K.pSLLDASEEAIKK.D_2	M238	0.152733	1.11756	1.11756														F2	F2	K.pSLLDASEEAIKK.D_2	1321947113	1926634177	1544076618	1371150481	1871060855	1465624002	0.152733	1.11756	FALSE	1.11756
TRAFD1	pS415	O14545	TRAD1_HUMAN	TRAF-type zinc finger domain-containing protein 1		R.LDSQPQETpSPELPR.R_2	M229 M238	0.079031	0.905035	1.11613	LW,F1	LW	R.LDSQPQETpSPELPR.R_2	1.31397e+08	1.12702e+08	1.65032e+08	1.33987e+08	1.41241e+08	1.8533e+08	0.133807	1.37645	FALSE	1.32021	LW,F1	F1	R.LDSQPQETpSPELPR.R_2	6.59058e+08	6.39397e+08	6.12383e+08	6.49058e+08	5.87274e+08	6.0369e+08	0.079031	0.905035	FALSE	0.929636
MAP1B	pS1657	P46821	MAP1B_HUMAN	Microtubule-associated protein 1B		R.SEQSSMSIEFGQESPEQpSLAMDFSR.Q_3	M229	0.995775	1.11606	1.11606	LW	LW	R.SEQSSMSIEFGQESPEQpSLAMDFSR.Q_3	1.51537e+07	1.30054e+07	2.55966e+07	1.14756e+07	1.7184e+07	4.12309e+06	0.995775	1.11606	FALSE	1.11606
MICALL1	pS621	Q8N3F8	MILK1_HUMAN	MICAL-like protein 1	CDK2	R.SPVPSPGSSpSPQLQVK.S_2	M229 M238	0.0584901	1.5796	1.11344	F1	F1	R.SPVPSPGSSpSPQLQVK.S_2	5.50704e+07	4.80535e+07	4.60402e+07	6.72684e+07	4.54777e+07	4.99778e+07	0.335191	0.784853	FALSE	0.784853	F1	F1	R.SPVPSPGSSpSPQLQVK.S_2	9.70271e+07	9.48014e+07	1.71147e+08	1.19025e+08	9.30647e+07	1.70128e+08	0.0584901	1.5796	FALSE	1.5796
TSC22D4	pS165	Q9Y3Q8	T22D4_HUMAN	TSC22 domain family protein 4		R.pSFTGGLGQLVVPSK.A_2	M238	0.774085	1.11342	1.11342														LW	LW	R.pSFTGGLGQLVVPSK.A_2	7.34963e+07	1.30165e+08	6.36374e+07	5.43361e+07	1.11476e+08	7.8694e+07	0.774085	1.11342	FALSE	1.11342
ARHGEF2	pT152	Q92974	ARHG2_HUMAN	Rho guanine nucleotide exchange factor 2		K.SVSpTTNIAGHFNDESPLGLR.R_2	M238	0.475712	1.11308	1.11308														F2	F2	K.SVSpTTNIAGHFNDESPLGLR.R_2	3.58174e+08	2.24607e+08	4.08318e+08	329172148	2.54736e+08	3.56755e+08	0.475712	1.11308	FALSE	1.11308
CHD4	pT1904	Q14839	CHD4_HUMAN	Chromodomain-helicase-DNA-binding protein 4		R.LANRAPEPpTPQQVAQQQ_2	M229	0.223168	1.11294	1.11294	F1	F1	R.LANRAPEPpTPQQVAQQQ_2	3.23065e+08	4.26619e+08	3.5982e+08	3.40234e+08	4.98631e+08	3.78393e+08	0.223168	1.11294	FALSE	1.11294
ARHGEF2	pT153	Q92974	ARHG2_HUMAN	Rho guanine nucleotide exchange factor 2		K.SVSTpTNIAGHFNDESPLGLR.R_2	M238	0.462612	1.11104	1.11104														F2	F2	K.SVSTpTNIAGHFNDESPLGLR.R_2	3.70576e+08	2.46792e+08	4.08392e+08	329172148	2.24465e+08	3.69059e+08	0.462612	1.11104	FALSE	1.11104
CANX	pS554pS564	P27824	CALX_HUMAN	Calnexin		K.QKpSDAEEDGGTVpSQEEEDR.K_3	M229	0.939705	1.1105	1.1105	F1	F1	K.QKpSDAEEDGGTVpSQEEEDR.K_3	1.78591e+07	2.03515e+07	2.42444e+07	1.61806e+07	1.60515e+07	1.35567e+07	0.939705	1.1105	FALSE	1.1105
ZNF828	pS204	Q96JM3	ZN828_HUMAN	Zinc finger protein 828		K.LAPVPpSPEPQKPAPVSPESVK.A_3	M238	0.878259	1.10811	1.10811														F2	F2	K.LAPVPpSPEPQKPAPVSPESVK.A_3	1.75838e+08	1.89066e+08	147919331	1.20682e+08	2.14312e+08	1.80657e+08	0.878259	1.10811	FALSE	1.10811
PDCL	pS296	Q13371	PHLP_HUMAN	Phosducin-like protein		R.NSATCHSEDpSDLEID_2	M238	0.434919	1.10594	1.10594														F1	F1	R.NSATCHSEDpSDLEID_2	2.92686e+07	5.85508e+07	3.46388e+07	3.486e+07	4.83637e+07	3.62837e+07	0.434919	1.10594	FALSE	1.10594
NMD3	pS468	C9JA08	C9JA08_HUMAN	Uncharacterized protein		R.DSAIPVEpSDTDDEGAPR.I_2	M229	0.813448	1.1039	1.1039	LW	LW	R.DSAIPVEpSDTDDEGAPR.I_2	2.23443e+07	3.89687e+07	2.91608e+07	2.2668e+07	2.88888e+07	2.05284e+07	0.813448	1.1039	FALSE	1.1039
SMAP	pS17	O00193	SMAP_HUMAN	Small acidic protein		R.SApSPDDDLGSSNWEAADLGNEER.K_3	M229 M238	0.118051	1.45258	1.09478	LW,F1	LW	R.SApSPDDDLGSSNWEAADLGNEER.K_3	3.02421e+08	4.40258e+08	5.44413e+08	3.46414e+08	3.70663e+08	4.97544e+08	0.118051	1.45258	FALSE	1.60589	LW,F1	F1	R.SApSPDDDLGSSNWEAADLGNEER.K_3	413213571	5.39284e+08	3.93784e+08	3.98068e+08	5.41585e+08	3.77866e+08	0.121435	0.825109	FALSE	0.95115
PTGES3	pS113	Q15185	TEBP_HUMAN	Prostaglandin E synthase 3	CK2-A1	K.DWEDDpSDEDMSNFDR.F_2	M229 M238	0.00832467	0.638878	1.09446	LW,F1	LW	K.DWEDDpSDEDMSNFDR.F_2	2.96042e+09	3.49601e+09	5.98502e+09	3.43624e+09	3.66323e+09	5.86027e+09	0.0531354	1.8749	FALSE	1.85179	LW,F1	F1	K.DWEDDpSDEDM8SNFDR.F_2	6.32601e+09	6.67747e+09	4.00232e+09	2.79746e+09	6.4755e+09	3.87183e+09	0.00832467	0.638878	FALSE	0.863064
PCYT1A	pS362	P49585	PCY1A_HUMAN	Choline-phosphate cytidylyltransferase A		K.AAAYDIpSEDEED_2	M229 M238	0.337726	1.2812	1.08861	LW	LW	K.AAAYDIpSEDEED_2	1.28346e+08	1.39742e+08	1.4691e+08	1.29957e+08	1.35958e+08	1.84027e+08	0.337726	1.2812	FALSE	1.2812	LW	LW	K.AAAYDIpSEDEED_2	3.66419e+08	4.53121e+08	3.80829e+08	4.09333e+08	4.36123e+08	3.36723e+08	0.614134	0.924975	FALSE	0.924975
FLNA	pS968	P21333	FLNA_HUMAN	Filamin-A		K.SPFSVAVSPpSLDLSK.I_2	M238	0.794904	1.08857	1.08857														LW,F1	F1	K.SPFSVAVSPpSLDLSK.I_2	7.73522e+07	4.55117e+07	9.79724e+07	6.58009e+07	5.41725e+07	6.27338e+07	0.794904	1.08857	FALSE	1.12262
CTNND1	pS346pS349	O60716	CTND1_HUMAN	Catenin delta-1		R.GpSLApSLDSLR.K_2	M229	0.691707	1.08227	1.08227	LW	LW	R.GpSLApSLDSLR.K_2	1.43847e+08	1.30816e+08	1.38409e+08	1.18274e+08	1.06689e+08	1.45274e+08	0.691707	1.08227	FALSE	1.08227
RAB11FIP5	pS207	Q9BXF6	RFIP5_HUMAN	Rab11 family-interacting protein 5		K.KYDLEpSASAILPSSAIEDPDLGSLGK.M_3	M238	0.60565	1.07807	1.07807														F2	F2	K.KYDLEpSASAILPSSAIEDPDLGSLGK.M_3	1.02846e+08	1.29978e+08	1.00119e+08	8.92777e+07	9.75858e+07	1.07005e+08	0.60565	1.07807	FALSE	1.07807
PRKAR1A	pS77	P10644	KAP0_HUMAN	cAMP-dependent protein kinase type I-alpha regulatory subunit		R.TDpSREDEISPPPPNPVVK.G_3	M229	0.699816	1.0687	1.0687	F2	F2	R.TDpSREDEISPPPPNPVVK.G_3	4.70244e+08	5.36314e+08	5.48028e+08	5.92948e+08	7.37817e+08	5.88205e+08	0.699816	1.0687	FALSE	1.0687
TJAP1	pS300	Q5JTD0	TJAP1_HUMAN	Tight junction-associated protein 1		R.GpSPEEELPLPAFEK.L_2	M229 M238	0.0252455	2.11698	1.06792	LW	LW	R.GpSPEEELPLPAFEK.L_2	8.15284e+07	7.04034e+07	4.31133e+07	5.31305e+07	6.37541e+07	2.94294e+07	0.337726	0.538715	FALSE	0.538715	LW,F1	F1	R.GpSPEEELPLPAFEK.L_2	1.39466e+08	1.62911e+08	2.42398e+08	1.18807e+08	1.8131e+08	2.46139e+08	0.0252455	2.11698	TRUE	1.89155
DPYSL2	pT509	Q16555	DPYL2_HUMAN	Dihydropyrimidinase-related protein 2	GSK3B	R.GLYDGPVC8EVSVpTPK.T_2	M229 M238	0.0122406	0.502906	1.06369	LW,F1	LW	R.GLYDGPVC8EVSVpTPK.T_2	6.49408e+07	1.66879e+08	1.59463e+08	6.91349e+07	1.60235e+08	1.14884e+08	0.0669342	2.24981	TRUE	2.04621	LW,F1	F1	R.GLYDGPVCEVSVpTPK.T_2	1.09751e+09	1.48769e+09	4.82013e+08	1032221676	1.42849e+09	4.63242e+08	0.0122406	0.502906	FALSE	0.443839
KLC1	pS2542	Q07866	KLC1_HUMAN	Kinesin light chain 1		K.RApSSLNVLNVGGK.A_2	M238	0.60565	1.0588	1.0588														F2	F2	K.RApSSLNVLNVGGK.A_2	1.54577e+08	1.48068e+08	1.547e+08	1.55105e+08	164356466	1.73192e+08	0.60565	1.0588	FALSE	1.0588
TMF1	pS344	P82094	TMF1_HUMAN	TATA element modulatory factor		R.SVSEINpSDDELSGK.G_2	M229 M238	0.30062	1.13939	1.0587	LW,F1	F1	R.SVSEINpSDDELSGK.G_2	1.07868e+08	1.2381e+08	1.21529e+08	1.09571e+08	1.01105e+08	1.07892e+08	0.30062	1.13939	FALSE	1.05511	F1	F1	R.SVSEINpSDDELSGK.G_2	8.06858e+07	4.96898e+07	7.45294e+07	7.74101e+07	4.38064e+07	8.0992e+07	0.826031	0.983716	FALSE	0.983716
PTPN14	pS314	Q15678	PTN14_HUMAN	Tyrosine-protein phosphatase non-receptor type 14		K.IC8TEQSNpSPPPIR.R_2	M229 M238	0.185551	1.66638	1.05833	F1	F1	K.IC8TEQSNpSPPPIR.R_2	6.83379e+07	6.81086e+07	1.016e+08	6.93138e+07	6.63628e+07	1.27779e+08	0.185551	1.66638	FALSE	1.66638	F1	F1	K.ICTEQSNpSPPPIR.R_2	1.05168e+08	1.12427e+08	9.9633e+07	1.64554e+08	1.11353e+08	8.16632e+07	0.362576	0.672159	FALSE	0.672159
LRRFIP2	pT331	Q9Y608	LRRF2_HUMAN	Leucine-rich repeat flightless-interacting protein 2		R.RGSGDpTSSLIDPDTSLSELR.D_3	M238	0.857196	1.05423	1.05423														F2	F2	R.RGSGDpTSSLIDPDTSLSELR.D_3	2.15257e+08	1.91461e+08	2.41804e+08	2.04528e+08	2.12231e+08	200747615	0.857196	1.05423	FALSE	1.05423
TP53BP1	pT382	Q12888	TP53B_HUMAN	Tumor suppressor p53-binding protein 1		R.STPFIVPSSPpTEQEGR.Q_2	M229 M238	0.283769	1.11884	1.05341	LW	LW	R.STPFIVPSSPpTEQEGR.Q_2	1.26747e+08	1.41912e+08	1.31169e+08	1.21466e+08	1.35396e+08	1.15009e+08	0.999223	0.991804	FALSE	0.991804	F1	F1	R.STPFIVPSSPpTEQEGR.Q_2	3.1557e+08	2.78219e+08	3.28492e+08	2.76106e+08	2.7173e+08	3.33497e+08	0.283769	1.11884	FALSE	1.11884
RIOK1	pS22	Q9BRS2	RIOK1_HUMAN	Serine/threonine-protein kinase RIO1		R.VVPGQFDDADSpSDSENR.D_2	M229 M238	0.422946	1.11314	1.05122	LW,F1	F1	R.VVPGQFDDADSpSDSENR.D_2	4.21102e+07	4.41862e+07	5.13944e+07	4.59452e+07	4.92137e+07	4.17088e+07	0.422946	1.11314	FALSE	1.05733	LW,F1	F1	R.VVPGQFDDADSpSDSENR.D_2	1.07738e+08	7.09279e+07	1.09085e+08	1.01436e+08	7.5115e+07	1.02521e+08	0.878366	0.992739	FALSE	1.01162
RANGAP1	pS428pS442	P46060	RAGP1_HUMAN	Ran GTPase-activating protein 1	CDK1,CDK2	K.ILDPNTGEPAPVLSpSPPPADVSTFLAFPpSPEK.L_3	M229	0.931442	1.04994	1.04994	LW	LW	K.ILDPNTGEPAPVLSpSPPPADVSTFLAFPpSPEK.L_3	3.32404e+07	4.59462e+07	4.32505e+07	9.44861e+07	9.86426e+07	8.78593e+07	0.931442	1.04994	FALSE	1.02649
C11orf63	pS216	Q6NUN7	CK063_HUMAN	Uncharacterized protein C11orf63		R.RSKPFSELSDpSDLEEK.S_2	M238	0.85944	1.04844	1.04844														F2	F2	R.RSKPFSELSDpSDLEEK.S_2	4.31325e+07	4.82349e+07	4.83175e+07	4.17486e+07	4.21086e+07	4.06753e+07	0.85944	1.04844	FALSE	1.04844
SRRM2	pS1320pS1329	Q9UQ35	SRRM2_HUMAN	Serine/arginine repetitive matrix protein 2	mTOR	K.ELSNpSPLRENSFGpSPLEFR.N_3	M229 M238	0.366223	0.854495	1.04425	F1	F1	K.ELSNpSPLRENSFGpSPLEFR.N_3	4.39437e+07	5.85594e+07	7.15802e+07	3.96966e+07	2.95476e+07	3.51558e+07	0.786339	1.27613	FALSE	1.27613	F1	F1	K.ELSNpSPLRENSFGpSPLEFR.N_3	8.27466e+07	7.0023e+07	6.02113e+07	7.20911e+07	5.47191e+07	7.20967e+07	0.366223	0.854495	FALSE	0.854495
EIF4EBP2	pT37pT46	Q13542	4EBP2_HUMAN	Eukaryotic translation initiation factor 4E-binding protein 2	mTOR	R.TVAISDAAQLPHDYCTpTPGGTLFSTpTPGGTR.I_3	M238	0.762771	1.04217	1.04217														F1	F1	R.TVAISDAAQLPHDYCTpTPGGTLFSTpTPGGTR.I_3	4.07324e+07	8.37892e+06	3.90488e+07	3.3985e+07	1.043e+07	3.88197e+07	0.762771	1.04217	FALSE	1.04217
GOLGA4	pS71	Q13439	GOGA4_HUMAN	Golgin subfamily A member 4		R.VPpSVESLFR.S_2	M229 M238	0.0471502	1.35531	1.04043	LW,F1	F1	R.VPpSVESLFR.S_2	8.06979e+07	8.50613e+07	6.64029e+07	8.83283e+07	1.01776e+08	6.94724e+07	0.179772	0.798701	FALSE	0.803871	F1	F1	R.VPpSVESLFR.S_2	8.23247e+07	7.4596e+07	1.04882e+08	7.44147e+07	7.28144e+07	1.07548e+08	0.0471502	1.35531	FALSE	1.35531
TLE4	pS208	Q04727	TLE4_HUMAN	Transducin-like enhancer protein 4		K.SSSVpSPSASFR.G_2	M229	0.987217	1.03943	1.03943	F1	F1	K.SSSVpSPSASFR.G_2	2.79588e+07	2.46503e+07	2.54704e+07	2.93626e+07	4.31216e+07	3.41114e+07	0.987217	1.03943	FALSE	1.03943
KIF1B	pS1487	O60333	KIF1B_HUMAN	Kinesin-like protein KIF1B		R.GDpSLILEHQWELEK.L_2	M229	0.964102	1.03775	1.03775	F2	F2	R.GDpSLILEHQWELEK.L_2	4.50768e+07	3.34028e+07	4.00948e+07	1.75088e+07	3.59034e+07	2.48534e+07	0.964102	1.03775	FALSE	1.03775
GOLGA4	pS40	Q13439	GOGA4_HUMAN	Golgin subfamily A member 4		R.TpSSFTEQLDEGTPNR.E_2	M229 M238	0.18549	0.874141	1.03688	F1	F1	R.TpSSFTEQLDEGTPNR.E_2	3.46067e+07	3.26101e+07	3.66731e+07	2.91798e+07	3.67837e+07	4.17796e+07	0.353382	1.22993	FALSE	1.22993	LW,F1	F1	R.TpSSFTEQLDEGTPNR.E_2	2.74537e+08	1.75861e+08	2.06552e+08	2.62096e+08	1.95874e+08	2.51283e+08	0.18549	0.874141	FALSE	0.853163
THRAP3	pS243	Q9Y2W1	TR150_HUMAN	Thyroid hormone receptor-associated protein 3		R.ASAVSELpSPR.E_2	M229	0.999223	1.03683	1.03683	LW	LW	R.ASAVSELpSPR.E_2	5.09674e+07	1.18588e+08	6.90897e+07	9.54137e+07	1.06351e+08	8.26822e+07	0.999223	1.03683	FALSE	1.03683
NUP188	pT1712	Q5SRE5	NU188_HUMAN	Nucleoporin NUP188 homolog		R.GAPSSPApTGVLPSPQGK.S_2	M238	0.811197	1.03665	1.03665														F1	F1	R.GAPSSPApTGVLPSPQGK.S_2	7.2253e+07	1.05418e+08	7.90974e+07	8.62571e+07	9.41574e+07	8.52219e+07	0.811197	1.03665	FALSE	1.03665
HDGF	pS155pS156	B7Z525	B7Z525_HUMAN	Uncharacterized protein		K.GNAEGpSpSDEEGKLVIDEPAK.E_3	M229 M238	0.116121	0.587647	1.03651	F1	F1	K.GNAEGpSpSDEEGKLVIDEPAK.E_3	1.64591e+08	2.18256e+08	3.26389e+08	2.81754e+07	2.05752e+07	1.23429e+07	0.88764	1.82825	FALSE	1.75722	F1	F1	K.GNAEGpSpSDEEGKLVIDEPAK.E_2	2.03301e+08	1.90672e+08	1.34159e+08	1.82632e+08	1.73536e+08	9.2633e+07	0.116121	0.587647	FALSE	0.587647
GFPT1	pT262	Q06210	GFPT1_HUMAN	Glucosamine--fructose-6-phosphate aminotransferase [isomerizing] 1		R.VDSpTTC8LFPVEEK.A_2	M229 M238	0.0430376	1.31854	1.03456	LW,F1	F1	R.VDSpTTC8LFPVEEK.A_2	2.87976e+08	3.96215e+08	2.59828e+08	2.85779e+08	4.19291e+08	2.53644e+08	0.338781	0.811739	FALSE	0.894933	LW	LW	R.VDSpTTCLFPVEEK.A_2	6.52222e+08	6.69752e+08	8.36199e+08	6.19384e+08	7.20547e+08	8.40462e+08	0.0430376	1.31854	FALSE	1.31854
WBP11	pS237	Q9Y2W2	WBP11_HUMAN	WW domain-binding protein 11		R.DEDMLYpSPELAQR.G_2	M229	0.834761	1.03451	1.03451	LW,F1	LW	R.DEDMLYpSPELAQR.G_2	5.28101e+07	5.75507e+07	5.61967e+07	6.10586e+07	7.27337e+07	6.29541e+07	0.834761	1.03451	FALSE	1.04639
BCL2L13	pT374	Q9BXK5	B2L13_HUMAN	Bcl-2-like protein 13		K.SSPApTSLFVELDEEEVK.A_2	M238	0.978514	1.03412	1.03412														F1	F1	K.SSPApTSLFVELDEEEVK.A_2	4.1187e+07	3.15525e+07	4.44413e+07	2.88731e+07	1.47485e+07	2.80093e+07	0.978514	1.03412	FALSE	1.03412
NUP188	pS1709	Q5SRE5	NU188_HUMAN	Nucleoporin NUP188 homolog		R.GAPSpSPATGVLPSPQGK.S_2	M238	0.85156	1.03121	1.03121														F1	F1	R.GAPSpSPATGVLPSPQGK.S_2	7.2253e+07	1.05858e+08	7.90315e+07	8.70293e+07	9.27817e+07	8.52219e+07	0.85156	1.03121	FALSE	1.03121
FAM122B	pS115pS119	Q7Z309	F122B_HUMAN	Protein FAM122B		R.IDFTPVpSPAPpSPTR.G_2	M229 M238	0.331682	0.799188	1.03036	LW,F1	LW	R.IDFTPVpSPAPpSPTR.G_2	9.87073e+07	1.08815e+08	7.36803e+07	6.13988e+07	5.54847e+07	3.44449e+07	0.331682	0.799188	FALSE	0.675335	LW	LW	R.IDFTPVpSPAPpSPTR.G_2	8.64631e+07	1.09246e+08	1.06958e+08	5.1263e+07	6.64443e+07	7.59994e+07	0.608458	1.32841	FALSE	1.32841
TRIO	pS2455pS2459	O75962	TRIO_HUMAN	Triple functional domain protein		R.AGAApSPLNpSPLSSAVPSLGK.E_2	M229 M238	0.118815	0.509642	1.02974	LW	LW	R.AGAApSPLNpSPLSSAVPSLGK.E_2	7.83035e+07	1.91817e+07	4.55154e+07	9.38235e+07	2.12969e+07	4.22077e+07	0.118815	0.509642	FALSE	0.509642	LW	LW	R.AGAApSPLNpSPLSSAVPSLGK.E_2	5.13933e+07	3.51576e+07	1.48516e+08	9.94147e+07	6.89017e+07	1.65254e+08	0.170517	2.08059	TRUE	2.08059
IRS2	pS973	Q9Y4H2	IRS2_HUMAN	Insulin receptor substrate 2		R.pSPLSDYMNLDFSSPK.S_2	M238	0.881753	1.02885	1.02885														F1	F1	R.pSPLSDYMNLDFSSPK.S_2	3.53758e+07	2.96843e+07	3.72112e+07	3.10405e+07	2.01356e+07	3.1121e+07	0.881753	1.02885	FALSE	1.02885
LRRFIP2	pS332	Q9Y608	LRRF2_HUMAN	Leucine-rich repeat flightless-interacting protein 2		R.RGSGDTpSSLIDPDTSLSELR.D_3	M238	0.828475	1.02818	1.02818														F2	F2	R.RGSGDTpSSLIDPDTSLSELR.D_3	2.18393e+08	204885848	2.24816e+08	2.04505e+08	2.16131e+08	2.10001e+08	0.828475	1.02818	FALSE	1.02818
GFPT1	pS261	Q06210	GFPT1_HUMAN	Glucosamine--fructose-6-phosphate aminotransferase [isomerizing] 1	AMPKA1,CaMK2-alpha	R.VDpSTTC8LFPVEEK.A_2	M229 M238	0.079031	1.34977	1.02441	LW,F1	F1	R.VDpSTTC8LFPVEEK.A_2	2.79564e+08	4.02231e+08	2.58311e+08	2.73973e+08	4.15682e+08	2.30525e+08	0.202565	0.777478	FALSE	0.883113	LW,F1	F1	R.VDpSTTCLFPVEEK.A_2	1.19903e+09	1.3031e+09	1662858652	1.11767e+09	1.25425e+09	1.51352e+09	0.079031	1.34977	FALSE	1.37108
PRRC2C	pT2673	Q9Y520	PRC2C_HUMAN	Protein PRRC2C		K.AFGSGIDIKPGpTPPIAGR.S_3	M238	0.609865	1.01448	1.01448														F2	F2	K.AFGSGIDIKPGpTPPIAGR.S_3	8.88113e+07	7.2807e+07	9.02341e+07	9.08379e+07	5.9012e+07	9.20158e+07	0.609865	1.01448	FALSE	1.01448
SRRM2	pS2449	Q9UQ35	SRRM2_HUMAN	Serine/arginine repetitive matrix protein 2		R.pSPVPSAFSDQSR.C_2	M229 M238	0.0969183	0.834313	1.01214	LW,F1	LW	R.pSPVPSAFSDQSR.C_2	2.57399e+08	2.12946e+08	3.11796e+08	2.53548e+08	2.49785e+08	3.17328e+08	0.346083	1.22786	FALSE	1.23129	LW,F1	F1	R.pSPVPSAFSDQSR.C_2	3.89937e+08	436552725	3.36565e+08	3.72958e+08	4.31224e+08	3.26425e+08	0.0969183	0.834313	FALSE	0.869046
MCRS1	pS282	Q96EZ8	MCRS1_HUMAN	Microspherule protein 1		K.GDQVLNFpSDAEDLIDDSK.L_2	M229 M238	0.0558341	0.524827	1.01087	LW	LW	K.GDQVLNFpSDAEDLIDDSK.L_2	1.51869e+07	1.11572e+07	2.70913e+07	1.37864e+07	2.36135e+07	2.93209e+07	0.070177	1.94704	FALSE	1.94704	F1	F1	K.GDQVLNFpSDAEDLIDDSK.L_2	2.91184e+07	1.67559e+07	1.39404e+07	2.47697e+07	1.94565e+07	1.43415e+07	0.0558341	0.524827	FALSE	0.524827
CTTN	pT364	Q8N707	Q8N707_HUMAN	CTTN protein		K.TQpTPPVSPAPQPTEER.L_2	M229 M238	0.0870174	1.71638	1.0086	LW,F1	F1	K.TQpTPPVSPAPQPTEER.L_2	5.58905e+07	5.34009e+07	2.59952e+07	3.88479e+07	3.73997e+07	2.96547e+07	0.30062	0.592681	FALSE	0.587405	LW,F1	LW	K.TQpTPPVSPAPQPTEER.L_2	1.87755e+08	1.87378e+08	3.02849e+08	1.9323e+08	1.97754e+08	2.56262e+08	0.0870174	1.71638	FALSE	1.46754
NOC2L	pS672pS673	Q9Y3T9	NOC2L_HUMAN	Nucleolar complex protein 2 homolog		K.DLFDLNpSpSEEDDTEGFSER.G_2	M229 M238	0.030746	0.401044	1.00548	LW	LW	K.DLFDLNpSpSEEDDTEGFSER.G_2	1.29789e+07	9.48487e+07	2.49142e+07	3.6276e+07	1.40704e+08	6.88315e+07	0.607673	2.52088	TRUE	1.90328	LW	LW	K.DLFDLNpSpSEEDDTEGFSER.G_2	2.02383e+08	1.00642e+08	8.31198e+07	1.91073e+08	9.1973e+07	1.10144e+08	0.030746	0.401044	TRUE	0.491196
MPHOSPH8	pS51	Q99549	MPP8_HUMAN	M-phase phosphoprotein 8		R.GAEAFGDpSEEDGEDVFEVEK.I_2	M229 M238	0.0259994	0.648821	0.995941	LW	LW	R.GAEAFGDpSEEDGEDVFEVEK.I_2	1.34528e+08	3.22742e+07	1.90725e+08	1.52642e+08	1.60164e+08	2.48293e+08	0.267256	1.52877	FALSE	1.52877	LW,F1	F1	R.GAEAFGDpSEEDGEDVFEVEK.I_2	1.04142e+08	4.16899e+08	4.35907e+08	4.2938e+08	4.48447e+08	4.24466e+08	0.0259994	0.648821	FALSE	1.61263
PAK4	pS474	O96013	PAK4_HUMAN	Serine/threonine-protein kinase PAK 4	PAK4	K.pSLVGTPYWMAPELISR.L_2	M229 M238	0.333122	0.900976	0.995674	LW	LW	K.pSLVGTPYWMAPELISR.L_2	2.40512e+07	3.52403e+07	2.78544e+07	2.91909e+07	3.93098e+07	3.07293e+07	0.657015	1.10033	FALSE	1.10033	LW,F1	LW	K.pSLVGTPYWMAPELISR.L_2	7.0752e+07	1.1313e+08	6.9431e+07	7.67994e+07	1.00628e+08	7.27029e+07	0.333122	0.900976	FALSE	0.963284
FRMD4A	pS800	Q9P2Q2	FRM4A_HUMAN	FERM domain-containing protein 4A		R.AAGALGSASSGpSMPNLAAR.G_2	M238	0.688217	0.995459	0.995459														F1	F1	R.AAGALGSASSGpSMPNLAAR.G_2	8.77057e+07	4.86091e+07	8.63806e+07	8.69478e+07	6.49834e+07	8.74798e+07	0.688217	0.995459	FALSE	0.995459
PXN	pS302	P49023	PAXI_HUMAN	Paxillin		R.pSSPGGQDEGGFMAQGK.T_2	M229 M238	0.0139644	0.675102	0.995073	F1	F1	R.pSSPGGQDEGGFMAQGK.T_2	3.72394e+07	3.90331e+07	4.3056e+07	3.32432e+07	3.6846e+07	6.03207e+07	0.366929	1.4667	FALSE	1.4667	LW,F1	F1	R.pSSPGGQDEGGFMAQGK.T_2	3.97949e+08	4.28775e+08	2.716e+08	4.08297e+08	4.18613e+08	2.81366e+08	0.0139644	0.675102	FALSE	0.685852
NUCKS1	pS19	Q9H1E3	NUCKS_HUMAN	Nuclear ubiquitous casein and cyclin-dependent kinases substrate		K.VVDYSQFQEpSDDADEDYGR.D_2	M229 M238	0.044686	0.599411	0.994338	LW,F1	F1	K.VVDYSQFQEpSDDADEDYGR.D_2	5.06889e+08	5.77373e+08	7.26106e+08	4.49712e+08	3.87952e+08	6.22252e+08	0.0777735	1.64947	FALSE	1.40953	F2,LW,F1	F2	R.KVVDYSQFQEpSDDADEDYGR.D_3	4.41017e+09	4.99129e+09	3.2187e+09	4.16774e+09	4.2915e+09	2.7501e+09	0.044686	0.599411	FALSE	0.695834
TP53BP1	pS380	Q12888	TP53B_HUMAN	Tumor suppressor p53-binding protein 1	CDK1	R.STPFIVPSpSPTEQEGR.Q_2	M229 M238	0.0644096	1.13308	0.990028	LW,F1	F1	R.STPFIVPSpSPTEQEGR.Q_2	2.84639e+08	2.70397e+08	3.06498e+08	2.80848e+08	2.77814e+08	3.19775e+08	0.0644096	1.13308	FALSE	1.1075	LW,F1	LW	R.STPFIVPSpSPTEQEGR.Q_2	4.47655e+08	3.85938e+08	4.43974e+08	4.04285e+08	3.73349e+08	4.50128e+08	0.163193	0.865038	FALSE	1.04949
SMC4	pT39	Q9NTJ3	SMC4_HUMAN	Structural maintenance of chromosomes protein 4		R.pTESPATAAETASEELDNR.S_2	M229	0.984873	0.988636	0.988636	LW	LW	R.pTESPATAAETASEELDNR.S_2	2.4143e+08	2.9002e+08	2.16209e+08	2.15796e+08	2.82091e+08	2.35821e+08	0.984873	0.988636	FALSE	0.988636
MAP4	pS636	P27816	MAP4_HUMAN	Microtubule-associated protein 4		K.KC8pSLPAEEDSVLEK.L_2	M229 M238	0.0214459	0.438014	0.984452	F2	F2	K.KC8pSLPAEEDSVLEK.L_2	6.31183e+07	8.21472e+07	1.7766e+08	6.70039e+07	7.79096e+07	1.10247e+08	0.291188	2.21259	TRUE	2.21259	F2	F2	K.KCpSLPAEEDSVLEK.L_2	5.62507e+08	5.32181e+08	2.93509e+08	5.53067e+08	5.12285e+08	2.55231e+08	0.0214459	0.438014	TRUE	0.491891
NCOR2	pS149pT156	Q9Y618	NCOR2_HUMAN	Nuclear receptor corepressor 2		K.LEPVpSPPSPPHpTDPELELVPPR.L_3	M229 M238	0.237383	0.745665	0.983298	LW	LW	K.LEPVpSPPSPPHpTDPELELVPPR.L_3	3.69261e+07	5.01689e+07	5.50423e+07	4.6008e+07	4.12837e+07	5.2495e+07	0.259453	1.29666	FALSE	1.29666	LW	LW	K.LEPVpSPPSPPHpTDPELELVPPR.L_3	8.51047e+07	6.63971e+07	5.38663e+07	7.1974e+07	1.14191e+08	6.32618e+07	0.237383	0.745665	FALSE	0.745665
SCAF1	pS239	Q9H7N4	SFR19_HUMAN	Splicing factor, arginine/serine-rich 19		R.FDIYDPFHPTDEAYpSPPPAPEQK.Y_3	M229 M238	0.101005	0.72018	0.982747	F2	F2	R.FDIYDPFHPTDEAYpSPPPAPEQK.Y_3	3.83133e+07	3.23384e+07	2.80866e+07	3.89613e+07	6.2616e+06	2.7565e+07	0.101005	0.72018	FALSE	0.72018	F2	F2	R.FDIYDPFHPTDEAYpSPPPAPEQK.Y_3	6.02216e+07	9.6109e+07	1.07107e+08	1.04134e+08	8.7251e+07	1.13301e+08	0.492774	1.34104	FALSE	1.34104
DHX16	pS103pS107	O60231	DHX16_HUMAN	Putative pre-mRNA-splicing factor ATP-dependent RNA helicase DHX16		R.LLEDpSEESpSEETVSR.A_2	M229 M238	0.642653	0.861849	0.982672	LW	LW	R.LLEDpSEESpSEETVSR.A_2	1.23759e+08	1.50849e+08	1.4795e+08	1.12924e+08	1.24707e+08	1.17237e+08	0.670265	1.12043	FALSE	1.12043	LW	LW	R.LLEDpSEESpSEETVSR.A_2	1.75242e+08	2.19694e+08	1.90161e+08	2.29927e+08	2.60656e+08	1.59034e+08	0.642653	0.861849	FALSE	0.861849
GFPT1	pT263	Q06210	GFPT1_HUMAN	Glucosamine--fructose-6-phosphate aminotransferase [isomerizing] 1		R.VDSTpTC8LFPVEEK.A_2	M229	0.898061	0.981403	0.981403	LW	LW	R.VDSTpTC8LFPVEEK.A_2	1.77962e+08	2.92031e+08	1.79203e+08	1.70952e+08	2.87645e+08	1.63221e+08	0.898061	0.981403	FALSE	0.981403
TP53BP1	pS1460	Q12888	TP53B_HUMAN	Tumor suppressor p53-binding protein 1		R.pSDSPEIPFQAAAGPSDGLDASSPGNSFVGLR.V_3	M229	0.981864	0.978829	0.978829	LW	LW	R.pSDSPEIPFQAAAGPSDGLDASSPGNSFVGLR.V_3	5.05884e+07	5.79917e+07	5.40964e+07	6.36521e+07	6.08156e+07	5.77255e+07	0.981864	0.978829	FALSE	0.978829
MFAP1	pT267	P55081	MFAP1_HUMAN	Microfibrillar-associated protein 1		R.SLAALDALNpTDDENDEEEYEAWK.V_3	M229 M238	0.10002	1.152	0.978385	LW,F1	LW	R.SLAALDALNpTDDENDEEEYEAWK.V_3	1.03352e+08	1.18454e+08	1.04018e+08	9.82081e+07	1.20742e+08	1.07306e+08	0.10002	1.152	FALSE	1.04844	F1	F1	R.SLAALDALNpTDDENDEEEYEAWK.V_2	1.18853e+08	9.73834e+07	8.20109e+07	9.58746e+07	8.58228e+07	8.4572e+07	0.110563	0.830934	FALSE	0.775786
KIAA1967	pS675pS678	Q8N163	K1967_HUMAN	Protein KIAA1967		R.pSVApSNQSEMEFSSLQDMPK.E_2	M229	0.931442	0.977803	0.977803	LW	LW	R.pSVApSNQSEMEFSSLQDMPK.E_2	7.5163e+07	6.74935e+07	8.8209e+07	9.11616e+07	7.31377e+07	7.9234e+07	0.931442	0.977803	FALSE	1.00672
TP53BP1	pS1462	Q12888	TP53B_HUMAN	Tumor suppressor p53-binding protein 1		R.SDpSPEIPFQAAAGPSDGLDASSPGNSFVGLR.V_3	M229 M238	0.944873	0.977096	0.977096	LW	LW	R.SDpSPEIPFQAAAGPSDGLDASSPGNSFVGLR.V_3	5.2309e+07	5.40474e+07	5.72926e+07	5.56189e+07	5.37634e+07	4.81634e+07	0.944873	0.977096	FALSE	0.977096	LW			4.63526e+07	5.64648e+07	4.74043e+07	7.27542e+07	4.11699e+07	7.17569e+07	1			1.00046
TMPO	pS67	P42167	LAP2B_HUMAN	Lamina-associated polypeptide 2, isoforms beta/gamma		K.GPPDFSpSDEEREPTPVLGSGAAAAGR.S_3	M229	0.967624	0.975494	0.975494	F2	F2	K.GPPDFSpSDEEREPTPVLGSGAAAAGR.S_3	1.77562e+07	4.66399e+07	2.05837e+07	4.03954e+07	4.14153e+07	3.61428e+07	0.967624	0.975494	FALSE	0.975494
PXN	pT318	P49023	PAXI_HUMAN	Paxillin		K.pTGSSSPPGGPPKPGSQLDSMLGSLQSDLNK.L_3	M229 M238	0.39916	0.574857	0.971378	F1	F1	K.pTGSSSPPGGPPKPGSQLDSMLGSLQSDLNK.L_3	6.71681e+07	1.1783e+08	1.30032e+08	5.8619e+07	3.31652e+07	7.64364e+07	0.453079	1.64141	FALSE	1.64141	F2	F2	K.pTGSSSPPGGPPKPGSQLDSMLGSLQSDLNK.L_3	3.64686e+08	4.21505e+08	1.73155e+08	209203167	3.45875e+08	1.56749e+08	0.39916	0.574857	FALSE	0.574857
TRAFD1	pS327	O14545	TRAD1_HUMAN	TRAF-type zinc finger domain-containing protein 1		R.ALPSLNTGSSpSPR.G_2	M238	0.798693	0.970174	0.970174														F1	F1	R.ALPSLNTGSSpSPR.G_2	145916855	1.43907e+08	1.49885e+08	1.68549e+08	1.23113e+08	1.55202e+08	0.798693	0.970174	FALSE	0.970174
ZC3HC1	pS335	Q86WB0	NIPA_HUMAN	Nuclear-interacting partner of ALK		R.SQDATFpSPGSEQAEK.S_2	M229	0.960523	0.968057	0.968057	F1	F1	R.SQDATFpSPGSEQAEK.S_2	1.24816e+07	1.37993e+07	1.0371e+07	1.10725e+07	1.6492e+07	1.24308e+07	0.960523	0.968057	FALSE	0.968057
SLTM	pS553	Q9NWH9	SLTM_HUMAN	SAFB-like transcription modulator		K.pSPGHMVILDQTK.G_2	M229	0.700678	0.967576	0.967576	F2	F2	K.pSPGHMVILDQTK.G_2	3.35237e+08	3.37686e+08	3.11183e+08	2.98793e+08	2.8952e+08	3.02289e+08	0.700678	0.967576	FALSE	0.967576
IRF2BPL	pS659	Q9H1B7	I2BPL_HUMAN	Interferon regulatory factor 2-binding protein-like		R.NSSpSPVSPASVPGQR.R_2	M229	0.995149	0.965893	0.965893	F1	F1	R.NSSpSPVSPASVPGQR.R_2	6.66387e+07	8.44625e+07	5.57684e+07	6.81306e+07	8.79111e+07	7.44042e+07	0.995149	0.965893	FALSE	0.965893
LMO7	pS988pS991	Q8WWI1	LMO7_HUMAN	LIM domain only protein 7		R.LPpSPTpSPFSSLSQDQAATSK.A_2	M238	0.950309	0.964894	0.964894														LW	LW	R.LPpSPTpSPFSSLSQDQAATSK.A_2	7.33612e+07	3.81017e+07	6.82581e+07	8.46647e+07	7.0878e+07	8.42202e+07	0.950309	0.964894	FALSE	0.964894
ALKBH5	pS961	Q6P6C2	ALKB5_HUMAN	Probable alpha-ketoglutarate-dependent dioxygenase ABH5		K.SYESSEDC8SEAAGpSPAR.K_2	M229	0.981751	0.96056	0.96056	F1	F1	K.SYESSEDC8SEAAGpSPAR.K_2	1.23914e+06	1.56645e+06	1.39278e+06	1.66764e+06	1.36214e+06	1.39936e+06	0.981751	0.96056	FALSE	0.96056
LARP1	pS548	Q6PKG0	LARP1_HUMAN	La-related protein 1		K.GLSApSLPDLDSENWIEVK.K_2	M229 M238	0.279313	0.597343	0.956147	LW,F1	F1	K.GLSApSLPDLDSENWIEVK.K_2	8.46298e+07	6.36919e+07	7.11786e+07	1.06892e+08	9.49595e+07	7.84698e+07	0.279313	0.597343	FALSE	0.781365	LW,F1	LW	K.GLSApSLPDLDSENWIEVK.K_2	1.5667e+08	1.73494e+08	1.86321e+08	2.16265e+08	2.19804e+08	3.13472e+08	0.780282	1.53047	FALSE	1.34016
HPS5	pS534	Q9UPZ3	HPS5_HUMAN	Hermansky-Pudlak syndrome 5 protein		R.SPpSPLVSLQAVK.E_2	M238	0.941398	0.955312	0.955312														F1	F1	R.SPpSPLVSLQAVK.E_2	4.71531e+07	5.8437e+07	4.03098e+07	2.88681e+07	6.32192e+07	3.23142e+07	0.941398	0.955312	FALSE	0.955312
NIPBL	pS2658	Q6KC79	NIPBL_HUMAN	Nipped-B-like protein		K.AITSLLGGGpSPK.N_2	M229 M238	0.114619	0.773477	0.954788	LW	LW	K.AITSLLGGGpSPK.N_2	3.65235e+07	3.98663e+07	3.37885e+07	3.31847e+07	3.25693e+07	4.83695e+07	0.685314	1.1786	FALSE	1.1786	LW,F1	F1	K.AITSLLGGGpSPK.N_2	2.05564e+08	1.70322e+08	1.08858e+08	1.68402e+08	1.23386e+08	1.05958e+08	0.114619	0.773477	FALSE	0.574426
EIF5B	pS214	O60841	IF2P_HUMAN	Eukaryotic translation initiation factor 5B		K.NKPGPNIEpSGNEDDDASFK.I_3	M229 M238	0.103134	0.614916	0.953672	F2	F2	K.NKPGPNIEpSGNEDDDASFK.I_3	3.8807e+08	4.3853e+08	4.26975e+08	2.95411e+08	3.38555e+08	5.08951e+08	0.278175	1.47905	FALSE	1.36935	F2	F2	K.NKPGPNIEpSGNEDDDASFK.I_2	1.83795e+09	1679186474	1.21381e+09	1510319011	1.48317e+09	1.03732e+09	0.103134	0.614916	FALSE	0.672326
SORBS3	pS530	O60504	VINEX_HUMAN	Vinexin	ERK2	R.LC8DDGPQLPTpSPR.L_2	M229 M238	0.137052	0.841293	0.952952	LW,F1	LW	R.LC8DDGPQLPTpSPR.L_2	1.21491e+08	1.22912e+08	1.44087e+08	1.39858e+08	1.26912e+08	1.49263e+08	0.694175	1.07943	FALSE	1.12244	LW,F1	LW	R.LCDDGPQLPTpSPR.L_2	596547371	5.34325e+08	5.36072e+08	5.82445e+08	5.35833e+08	5.49703e+08	0.137052	0.841293	FALSE	0.920935
TFE3	pS554pS560	P19532	TFE3_HUMAN	Transcription factor E3		R.AASDPLLSpSVSPAVpSK.A_2	M238	0.861524	0.950092	0.950092														LW	LW	R.AASDPLLSpSVSPAVpSK.A_2	5.57003e+07	3.70646e+07	4.90499e+07	4.41052e+07	1.90336e+06	4.57744e+07	0.861524	0.950092	FALSE	0.950092
SMARCA5	pS66	O60264	SMCA5_HUMAN	SWI/SNF-related matrix-associated actin-dependent regulator of chromatin subfamily A member 5		K.GGPEGVAAQAVASAASAGPADAEMEEIFDDApSPGK.Q_3	M229 M238	0.403828	1.20126	0.945342	LW	LW	K.GGPEGVAAQAVASAASAGPADAEMEEIFDDApSPGK.Q_3	1.72489e+07	2.96568e+07	1.94482e+07	1.38394e+07	2.68578e+07	1.7897e+07	0.403828	1.20126	FALSE	1.20126	LW	LW	K.GGPEGVAAQAVASAASAGPADAEMEEIFDDApSPGK.Q_3	1.75814e+07	1.1576e+07	2.52165e+07	5.22985e+07	5.93016e+07	2.67703e+07	0.806332	0.743945	FALSE	0.743945
NEDD4L	pS448	Q96PU5	NED4L_HUMAN	E3 ubiquitin-protein ligase NEDD4-like	SGK1,PKACa	R.SLpSSPTVTLSAPLEGAK.D_2	M229 M238	0.030746	2.11113	0.944344	LW	LW	R.SLpSSPTVTLSAPLEGAK.D_2	6.96521e+07	7.98471e+07	3.29318e+07	7.97899e+07	7.79658e+07	3.01957e+07	0.0801626	0.422421	TRUE	0.422421	LW,F1	LW	R.SLpSSPTVTLSAPLEGAK.D_2	1.83187e+08	1.44485e+08	3.6168e+08	1.68181e+08	1.29661e+08	3.53551e+08	0.030746	2.11113	TRUE	2.03556
DHX16	pS103pS106	O60231	DHX16_HUMAN	Putative pre-mRNA-splicing factor ATP-dependent RNA helicase DHX16		R.LLEDpSEEpSSEETVSR.A_2	M229 M238	0.382715	0.871344	0.942729	LW	LW	R.LLEDpSEEpSSEETVSR.A_2	1.26241e+08	1.39245e+08	1.26701e+08	1.12924e+08	1.24707e+08	1.17237e+08	0.931442	1.01996	FALSE	1.01996	LW	LW	R.LLEDpSEEpSSEETVSR.A_2	2.00708e+08	2.19652e+08	1.90161e+08	2.00046e+08	2.60656e+08	1.59034e+08	0.382715	0.871344	FALSE	0.871344
NKAP	pS149	Q8N5F7	NKAP_HUMAN	NF-kappa-B-activating protein		R.IGELGAPEVWGLpSPK.N_2	M229 M238	0.136969	0.788118	0.942512	LW,F1	LW	R.IGELGAPEVWGLpSPK.N_2	6.15445e+07	7.41182e+07	4.79184e+07	6.05164e+07	7.29934e+07	4.33598e+07	0.136969	0.788118	FALSE	0.747809	F1	F1	R.IGELGAPEVWGLpSPK.N_2	2.66099e+07	2.3706e+07	2.56802e+07	2.2181e+07	2.25811e+07	2.93146e+07	0.46305	1.12715	FALSE	1.12715
SRRM2	pS2132	Q9UQ35	SRRM2_HUMAN	Serine/arginine repetitive matrix protein 2		R.pSPGMLEPLGSSR.T_2	M229 M238	0.225263	0.818797	0.94055	LW,F1	F1	R.pSPGMLEPLGSSR.T_2	1.53702e+08	1.27017e+08	1.54596e+08	1.35869e+08	2.17321e+08	1.47705e+08	0.700725	1.08041	FALSE	1.04396	LW,F1	F1	R.pSPGMLEPLGSSR.T_2	1.75629e+08	2.14178e+08	1.54152e+08	1.62998e+08	2.17387e+08	1.26822e+08	0.225263	0.818797	FALSE	0.829747
KLC2	pS610	Q9H0B6	KLC2_HUMAN	Kinesin light chain 2		R.TLSSpSSMDLSR.R_2	M238	0.534372	0.940215	0.940215														F1	F1	R.TLSSpSSMDLSR.R_2	2.05428e+08	1.44431e+08	2.05216e+08	2.02563e+08	1.30643e+08	1.78383e+08	0.534372	0.940215	FALSE	0.940215
DOCK7	pS1438	Q96N67	DOCK7_HUMAN	Dedicator of cytokinesis protein 7		R.SPSGSAFGpSQENLR.W_2	M229 M238	0.20826	1.15009	0.940136	F1	F1	R.SPSGSAFGpSQENLR.W_2	5.35605e+07	6.49047e+07	5.15787e+07	5.62282e+07	7.0268e+07	3.27952e+07	0.497953	0.768512	FALSE	0.768512	F1	F1	R.SPSGSAFGpSQENLR.W_2	2.38295e+08	233795386	251461260	2.20377e+08	2.47603e+08	2.76051e+08	0.20826	1.15009	FALSE	1.15009
MAP1B	pS1653	P46821	MAP1B_HUMAN	Microtubule-associated protein 1B		R.SEQSSMSIEFGQEpSPEQSLAMDFSR.Q_3	M229 M238	0.768773	0.768557	0.939222	LW	LW	R.SEQSSMSIEFGQEpSPEQSLAMDFSR.Q_3	1.51537e+07	1.30054e+07	2.64415e+07	1.14756e+07	1.7184e+07	4.12309e+06	0.981864	1.14778	FALSE	1.14778	F1	F1	R.SEQSSMSIEFGQEpSPEQSLAMDFSR.Q_3	8.72919e+06	5.06495e+06	1.53916e+07	18517030	7.09325e+06	5.54861e+06	0.768773	0.768557	FALSE	0.768557
NCOR2	pS2269	Q9Y618	NCOR2_HUMAN	Nuclear receptor corepressor 2		K.pSPGNTSQPPAFFSK.L_2	M229 M238	0.0274975	0.49861	0.937373	LW	LW	K.pSPGNTSQPPAFFSK.L_2	7.36833e+07	7.23577e+07	1.25262e+08	6.72347e+07	6.2607e+07	1.23068e+08	0.0506206	1.76223	FALSE	1.76223	F1	F1	K.pSPGNTSQPPAFFSK.L_2	1.94592e+08	2.04263e+08	1.05074e+08	1.91946e+08	2.01138e+08	8.76582e+07	0.0274975	0.49861	TRUE	0.49861
DOCK7	pS1434	Q96N67	DOCK7_HUMAN	Dedicator of cytokinesis protein 7		R.SPSGpSAFGSQENLR.W_2	M229 M238	0.0757112	1.21643	0.936207	F1	F1	R.SPSGpSAFGSQENLR.W_2	5.45536e+07	6.49047e+07	4.51099e+07	5.35669e+07	6.8855e+07	3.27952e+07	0.279313	0.72054	FALSE	0.72054	F1	F1	R.SPSGpSAFGSQENLR.W_2	2.40173e+08	2.72458e+08	2.84173e+08	2.20377e+08	2.55746e+08	2.76051e+08	0.0757112	1.21643	FALSE	1.21643
LARP4	pS597	Q71RC2	LARP4_HUMAN	La-related protein 4		R.ASTApSPC8NNNINAATAVALQEPR.K_3	M229	0.931442	0.936117	0.936117	LW	LW	R.ASTApSPC8NNNINAATAVALQEPR.K_3	2.45386e+07	4.32188e+07	1.99324e+07	2.97374e+07	4.24321e+07	3.08762e+07	0.931442	0.936117	FALSE	0.936117
ZRANB2	pS188	O95218	ZRAB2_HUMAN	Zinc finger Ran-binding domain-containing protein 2		K.YNLDApSEEEDSNK.K_2	M229 M238	0.12908	0.768143	0.934744	LW,F1	F1	K.YNLDApSEEEDSNK.K_2	1.17878e+08	1.32706e+08	1.33784e+08	1.19085e+08	1.28648e+08	1.30646e+08	0.458937	1.13748	FALSE	1.11591	F1	F1	K.YNLDApSEEEDSNK.K_2	171297808	2.05716e+08	1.45974e+08	1.76319e+08	1.59072e+08	1.21046e+08	0.12908	0.768143	FALSE	0.768143
PRCC	pT261	Q92733	PRCC_HUMAN	Proline-rich protein PRCC		K.QIpTQEEDDSDEEVAPENFFSLPEK.A_3	M229 M238	0.400074	0.810344	0.933514	LW	LW	K.QIpTQEEDDSDEEVAPENFFSLPEK.A_3	1.75325e+07	2.24173e+07	1.38806e+07	1.75563e+07	2.52827e+07	2.38541e+07	0.942243	1.07541	FALSE	1.07541	LW,F1	F1	K.QIpTQEEDDSDEEVAPENFFSLPEK.A_3	6.00951e+07	8.53521e+07	5.83178e+07	6.29431e+07	1.04905e+08	7.38165e+07	0.400074	0.810344	FALSE	1.07393
FARP1	pS872	Q9Y4F1	FARP1_HUMAN	FERM, RhoGEF and pleckstrin domain-containing protein 1		K.SSSPAPEFLASpSPPDNK.S_2	M238	0.536197	0.932794	0.932794														F1	F1	K.SSSPAPEFLASpSPPDNK.S_2	7.01359e+07	7.65896e+07	6.54784e+07	7.8321e+07	7.5437e+07	7.30014e+07	0.536197	0.932794	FALSE	0.932794
SCRIB	pS1220	Q14160	SCRIB_HUMAN	Protein scribble homolog		R.NpSLESISSIDR.E_2	M229 M238	0.1019	1.13591	0.931995	LW,F1	F1	R.NpSLESISSIDR.E_2	1.51052e+08	1.16216e+08	1.03396e+08	1.30097e+08	1.18893e+08	1.06637e+08	0.147956	0.764686	FALSE	0.747052	F1	F1	R.NpSLESISSIDR.E_2	8.22437e+07	9.97264e+07	9.6385e+07	8.22761e+07	8.76215e+07	9.04948e+07	0.1019	1.13591	FALSE	1.13591
TRIM28	pS824	Q13263	TIF1B_HUMAN	Transcription intermediary factor 1-beta		K.FSAVLVEPPPMSLPGAGLSpSQELSGGPGDGP_3	M229	0.938293	0.931762	0.931762	LW	LW	K.FSAVLVEPPPMSLPGAGLSpSQELSGGPGDGP_3	1.12194e+08	9.98517e+06	1.51124e+08	1.75537e+08	5.87873e+07	1.16973e+08	0.938293	0.931762	FALSE	0.931762
PRRX1	pS21	P54821	PRRX1_HUMAN	Paired mesoderm homeobox protein 1		R.LDpSPGNLDTLQAK.K_2	M238	0.502063	0.931586	0.931586														LW	LW	R.LDpSPGNLDTLQAK.K_2	6.08878e+07	4.09225e+07	5.67677e+07	5.62046e+07	2.39199e+07	5.23139e+07	0.502063	0.931586	FALSE	0.931586
SORBS3	pT529	O60504	VINEX_HUMAN	Vinexin		R.LC8DDGPQLPpTSPR.L_2	M229	0.842537	0.931371	0.931371	LW	LW	R.LC8DDGPQLPpTSPR.L_2	6.50723e+07	5.66068e+07	5.92237e+07	5.15504e+07	6.39651e+07	4.93953e+07	0.842537	0.931371	FALSE	0.931371
SRSF11	pS207	Q05519	SRS11_HUMAN	Serine/arginine-rich splicing factor 11	CDK2	K.LNHVAAGLVpSPSLK.S_2	M238	0.745396	0.92815	0.92815														F2	F2	K.LNHVAAGLVpSPSLK.S_2	1.74435e+08	209828259	156198781	1.95438e+08	1.67908e+08	1.87099e+08	0.745396	0.92815	FALSE	0.92815
NCOR2	pS2234	Q9Y618	NCOR2_HUMAN	Nuclear receptor corepressor 2		K.TSVLGGGEDGIEPVpSPPEGMTEPGHSR.S_3	M229	0.784696	0.92788	0.92788	F2	F2	K.TSVLGGGEDGIEPVpSPPEGMTEPGHSR.S_3	4.45394e+07	6.5573e+07	4.05949e+07	3.2804e+07	3.72158e+07	3.11705e+07	0.784696	0.92788	FALSE	0.92788
SCARF2	pS682	Q96GP6	SREC2_HUMAN	Scavenger receptor class F member 2		R.APpSPPPPGSEAAPSPSK.R_2	M229 M238	0.690415	1.20616	0.926794	F1	F1	R.APpSPPPPGSEAAPSPSK.R_2	6.36428e+06	3.11575e+06	1.4579e+06	2.38099e+06	6.5051e+06	4.7699e+06	0.86103	0.712135	FALSE	0.712135	LW	LW	R.APpSPPPPGSEAAPSPSK.R_2	5.04287e+06	1.91649e+07	7.88667e+06	8.59882e+06	1.08411e+07	8.56736e+06	0.690415	1.20616	FALSE	1.20616
SEC62	pT375	Q99442	SEC62_HUMAN	Translocation protein SEC62		K.EELEQQpTDGDCEEDEEEENDGETPK.S_3	M238	0.881753	0.924908	0.924908														F1	F1	K.EELEQQpTDGDCEEDEEEENDGETPK.S_3	2.06851e+07	8.25506e+06	1.21334e+07	1.49434e+07	1.50884e+07	2.08197e+07	0.881753	0.924908	FALSE	0.924908
SRSF6	pS303	Q13247	SRSF6_HUMAN	Serine/arginine-rich splicing factor 6		R.SNpSPLPVPPSK.A_2	M229	0.931442	0.922309	0.922309	LW,F1	LW	R.SNpSPLPVPPSK.A_2	5.02123e+08	4.69827e+08	4.0212e+08	5.33649e+08	6.81972e+08	6.81681e+08	0.931442	0.922309	FALSE	1.04637
TP53BP1	pS1113	Q12888	TP53B_HUMAN	Tumor suppressor p53-binding protein 1		K.MVIQGPpSSPQGEAMVTDVLEDQK.E_3	M229	0.463817	0.921175	0.921175	LW,F1	LW	K.MVIQGPpSSPQGEAMVTDVLEDQK.E_3	9.44463e+07	8.44724e+07	8.948e+07	1.07137e+08	1.22988e+08	9.96878e+07	0.463817	0.921175	FALSE	0.93841
DDX55	pS594	Q8NHQ9	DDX55_HUMAN	ATP-dependent RNA helicase DDX55		K.TVDLGIpSDLEDDC8_2	M229 M238	0.445962	1.51181	0.920566	LW	LW	K.TVDLGIpSDLEDDC8_2	4.24201e+07	4.00201e+07	5.48401e+07	5.06129e+07	5.24513e+07	8.58084e+07	0.445962	1.51181	FALSE	1.51181	LW	LW	K.TVDLGIpSDLEDDC_2	6.07021e+07	6.33945e+07	3.22593e+06	6.0016e+07	6.61103e+07	6.44422e+07	0.651102	0.560547	FALSE	0.560547
CTR9	pT925	Q6PD62	CTR9_HUMAN	RNA polymerase-associated protein CTR9 homolog		K.GGEFDEFVNDDpTDDDLPISK.K_2	M229 M238	0.059611	0.622687	0.918816	F2,LW,F1	LW	K.GGEFDEFVNDDpTDDDLPISK.K_2	2.53387e+08	3.10793e+08	2.12586e+08	1.27141e+08	1.99256e+08	1.55255e+08	0.0801626	1.35577	FALSE	0.966661	F2,F1	F1	K.GGEFDEFVNDDpTDDDLPISK.K_2	2.25922e+08	1.94178e+08	1.49761e+08	2.44966e+08	2.40251e+08	1.22515e+08	0.059611	0.622687	FALSE	0.578218
ARHGAP35	pS1179	Q9NRY4	RHG35_HUMAN	Rho GTPase-activating protein 35		R.TSFSVGpSDDELGPIR.K_2	M229 M238	0.0317988	0.632596	0.918656	LW,F1	LW	R.TSFSVGpSDDELGPIR.K_2	1.06534e+08	1.63572e+08	1.47588e+08	1.12427e+08	1.06355e+08	1.21108e+08	0.118815	1.33407	FALSE	1.22714	LW,F1	F1	R.TSFSVGpSDDELGPIR.K_2	867764528	7.48788e+08	5.4806e+08	8.35322e+08	6.78984e+08	4.86816e+08	0.0317988	0.632596	FALSE	0.607647
TOP2B	pS1576	Q02880	TOP2B_HUMAN	DNA topoisomerase 2-beta		K.KTpSFDQDSDVDIFPSDFPTEPPSLPR.T_3	M238	0.928121	0.917833	0.917833														F2	F2	K.KTpSFDQDSDVDIFPSDFPTEPPSLPR.T_3	2.62494e+08	4.23372e+08	2.66553e+08	2.23952e+08	3.72574e+08	1.79923e+08	0.928121	0.917833	FALSE	0.917833
FAM82A2	pS46	Q96TC7	RMD3_HUMAN	Regulator of microtubule dynamics protein 3		R.SQpSLPNSLDYTQTSDPGR.H_2	M229 M238	0.0468823	0.567847	0.917412	LW,F1	F1	R.SQpSLPNSLDYTQTSDPGR.H_2	5.86112e+07	5.84087e+07	6.18783e+07	4.52753e+07	6.03747e+07	6.82281e+07	0.425972	1.48217	FALSE	1.25239	F1	F1	R.SQpSLPNSLDYTQTSDPGR.H_2	9.36826e+07	5.8092e+07	5.75374e+07	8.95236e+07	4.91346e+07	4.64956e+07	0.0468823	0.567847	FALSE	0.567847
ADD3	pS423	Q9UEY8	ADDG_HUMAN	Gamma-adducin	CDK2	K.SDVEIPATVTAFSFEDDTVPLpSPLK.Y_3	M229	0.694175	0.917208	0.917208	LW	LW	K.SDVEIPATVTAFSFEDDTVPLpSPLK.Y_3	1.36216e+07	1.41992e+07	1.38972e+07	1.68045e+07	1.27125e+07	1.40098e+07	0.694175	0.917208	FALSE	0.917208
PNN	pS443	Q9H307	PININ_HUMAN	Pinin		K.SLpSPGKENVSALDMEK.E_3	M229 M238	0.227057	0.544305	0.916222	F2	F2	K.SLpSPGKENVSALDMEK.E_3	3.42424e+08	4.45239e+08	4.25872e+08	3.71317e+08	4.15751e+08	5.02498e+08	0.247563	1.54226	FALSE	1.30071	F2	F2	K.SLpSPGKENVSALDMEK.E_3	4.72528e+08	6.95722e+08	3.09696e+08	4.33768e+08	6.53907e+08	3.74382e+08	0.227057	0.544305	FALSE	0.754806
PNN	pS441	Q9H307	PININ_HUMAN	Pinin		K.pSLSPGKENVSALDMEK.E_2	M229 M238	0.0673612	0.762786	0.913032	F2	F2	K.pSLSPGKENVSALDMEK.E_2	2.18771e+08	2.8757e+08	2.35423e+08	2.57209e+08	2.90693e+08	2.84762e+08	0.657728	1.09287	FALSE	1.09287	F2	F2	K.pSLSPGKENVSALDMEK.E_2	3.49667e+08	5.54573e+08	2.63398e+08	3.6608e+08	3.67136e+08	2.82564e+08	0.0673612	0.762786	FALSE	0.762786
AHNAK	pS511	Q09666	AHNK_HUMAN	Neuroblast differentiation-associated protein AHNAK		K.ISMQDVDLSLGpSPK.L_2	M229 M238	0.23273	0.799916	0.910082	LW,F1	F1	K.ISMQDVDLSLGpSPK.L_2	1.00653e+08	7.50036e+07	1.19524e+08	1.13751e+08	7.62356e+07	1.00206e+08	0.940644	1.03542	FALSE	1.02484	LW,F1	F1	K.ISMQDVDLSLGpSPK.L_2	3.06464e+08	1.14782e+08	2.58348e+08	2.61642e+08	1.26465e+08	2.29246e+08	0.23273	0.799916	FALSE	0.858279
LRRC16A	pS1360	Q5VZK9	LR16A_HUMAN	Leucine-rich repeat-containing protein 16A		K.SNDpSGEEAEKEFIFV_2	M238	0.85625	0.909582	0.909582														F1	F1	K.SNDpSGEEAEKEFIFV_2	3.03279e+07	2.96058e+07	3.68574e+07	3.06429e+07	2.00476e+07	1.86005e+07	0.85625	0.909582	FALSE	0.909582
PCBP1	pS190	Q15365	PCBP1_HUMAN	Poly(rC)-binding protein 1		R.VMTIPYQPMPASpSPVIC8AGGQDR.C_3	M229 M238	0.491316	1.08865	0.907392	LW	LW	R.VMTIPYQPMPASpSPVIC8AGGQDR.C_3	1.03992e+08	1.24857e+08	1.18463e+08	1.18111e+08	1.04736e+08	1.23329e+08	0.491316	1.08865	FALSE	1.08865	LW	LW	R.VMTIPYQPMPASpSPVICAGGQDR.C_3	7.38731e+07	4.35946e+07	4.91053e+07	4.92733e+07	5.0352e+07	4.40321e+07	0.517874	0.756315	FALSE	0.756315
TCOF1	pS1228	Q13428	TCOF_HUMAN	Treacle protein		K.LDSpSPSVSSTLAAK.D_2	M238	0.0499973	0.905146	0.905146														LW,F1	F1	K.LDSpSPSVSSTLAAK.D_2	3.35531e+08	4.22039e+08	3.14708e+08	3.53387e+08	4.26138e+08	3.04775e+08	0.0499973	0.905146	FALSE	0.899212
DYNC1LI1	pT515	Q9Y6G9	DC1L1_HUMAN	Cytoplasmic dynein 1 light intermediate chain 1		R.KPVTVSPTTPpTSPTEGEAS_2	M238	0.444376	0.905042	0.905042														F1	F1	R.KPVTVSPTTPpTSPTEGEAS_2	4.48963e+08	1.61526e+08	3.72036e+08	3.79856e+08	1.27365e+08	3.7808e+08	0.444376	0.905042	FALSE	0.905042
SYNPO	pS1830	Q8N3V7	SYNPO_HUMAN	Synaptopodin		R.pSPLPAGPSSCTSPR.S_2	M238	0.372331	0.896987	0.896987														LW	LW	R.pSPLPAGPSSCTSPR.S_2	2.78296e+07	2.25903e+07	2.6797e+07	3.13727e+07	2.66618e+07	2.63067e+07	0.372331	0.896987	FALSE	0.896987
HUWE1	pS1907	Q7Z6Z7	HUWE1_HUMAN	E3 ubiquitin-protein ligase HUWE1		R.GSGTApSDDEFENLR.I_2	M229 M238	0.0587403	0.71416	0.896847	LW,F1	F1	R.GSGTApSDDEFENLR.I_2	4.41978e+08	4.79276e+08	3.0601e+08	4.03688e+08	4.23709e+08	2.69509e+08	0.0587403	0.71416	FALSE	0.680551	LW,F1	F1	R.GSGTApSDDEFENLR.I_2	4.11064e+08	3.81977e+08	4.50066e+08	3.94454e+08	3.97548e+08	4.23838e+08	0.117697	1.12627	FALSE	1.0849
RPRD2	pS374	Q5VT52	RPRD2_HUMAN	Regulation of nuclear pre-mRNA domain-containing protein 2		R.DVEDMELpSDVEDDGSK.I_2	M229 M238	0.0909555	0.655118	0.895483	LW,F1	F1	R.DVEDMELpSDVEDDGSK.I_2	1.00165e+08	1.29152e+08	1.27524e+08	1.1589e+08	1.41863e+08	1.21682e+08	0.206801	1.22404	FALSE	1.15344	LW,F1	LW	R.DVEDMELpSDVEDDGSK.I_2	1.73394e+08	1.63321e+08	1.10751e+08	1.82184e+08	1.72834e+08	1.14274e+08	0.0909555	0.655118	FALSE	0.632842
PPP1R2	pT89	P41236	IPP2_HUMAN	Protein phosphatase inhibitor 2		K.IDEPSTPYHSMMGDDEDAC8SDpTEATEAMAPDILAR.K_3	M229 M238	0.155667	0.6785	0.89136	F1	F1	K.IDEPSTPYHSMMGDDEDAC8SDpTEATEAMAPDILAR.K_3	2.25581e+07	3.46118e+07	1.73295e+07	2.60755e+07	3.50861e+07	1.56684e+07	0.155667	0.6785	FALSE	0.6785	F2	F2	K.IDEPSTPYHSMMGDDEDACSDpTEATEAMAPDILAR.K_3	1.05621e+08	7.74219e+07	9.8485e+07	7.97599e+07	1.01466e+08	1.18596e+08	0.609865	1.171	FALSE	1.171
CRK	pT42	P46108	CRK_HUMAN	Adapter molecule crk		R.DSSpTSPGDYVLSVSENSR.V_2	M238	0.717256	0.890154	0.890154														F1	F1	R.DSSpTSPGDYVLSVSENSR.V_2	3.96803e+07	4.41389e+07	4.18588e+07	5.92853e+07	4.37924e+07	4.62358e+07	0.717256	0.890154	FALSE	0.890154
RANGAP1	pS427pS442	P46060	RAGP1_HUMAN	Ran GTPase-activating protein 1	CDK1,CDK2	K.ILDPNTGEPAPVLpSSPPPADVSTFLAFPpSPEK.L_3	M229	0.931442	0.890134	0.890134	LW	LW	K.ILDPNTGEPAPVLpSSPPPADVSTFLAFPpSPEK.L_3	2.08259e+07	1.84488e+07	1.06194e+07	2.13432e+07	1.86185e+07	2.69168e+07	0.931442	0.890134	FALSE	0.890134
CTNNB1	pS552	P35222	CTNB1_HUMAN	Catenin beta-1	Akt1,PKACa,Akt2	R.TpSMGGTQQQFVEGVR.M_2	M229 M238	0.357846	0.524432	0.88958	LW	LW	R.TpSMGGTQQQFVEGVR.M_2	3.36859e+07	1.86381e+07	3.73545e+07	1.59773e+07	2.59668e+07	3.75859e+07	0.462044	1.50897	FALSE	1.50897	F2	F2	R.RTpSMGGTQQQFVEGVR.M_2	2.07055e+08	1.24842e+08	1.21956e+08	1.3733e+08	1.74503e+08	5.86498e+07	0.357846	0.524432	FALSE	0.524432
IGF1R	pT1366	P08069	IGF1R_HUMAN	Insulin-like growth factor 1 receptor		R.ALPLPQSSpTC_2	M238	0.771287	0.888532	0.888532														LW	LW	R.ALPLPQSSpTC_2	4.67181e+07	6.4753e+07	4.23239e+07	6.26623e+07	6.76214e+07	5.48642e+07	0.771287	0.888532	FALSE	0.888532
RBM5	pS624	P52756	RBM5_HUMAN	RNA-binding protein 5		R.GLVAAYSGDpSDNEEELVER.L_2	M229 M238	0.25576	0.584082	0.888139	LW,F1	F1	R.GLVAAYSGDpSDNEEELVER.L_2	6.46637e+07	6.21703e+07	8.27631e+07	4.26626e+07	5.20551e+07	5.95385e+07	0.570307	1.35048	FALSE	1.32588	LW,F1	F1	R.GLVAAYSGDpSDNEEELVER.L_2	2.09969e+08	179934786	1.45469e+08	1.6158e+08	1.31943e+08	7.54463e+07	0.25576	0.584082	FALSE	0.594578
CTU2	pS508	Q2VPK5	CTU2_HUMAN	Cytoplasmic tRNA 2-thiolation protein 2		R.DC8LIEDpSDDEAGQS_2	M229 M238	0.0801089	0.809454	0.886618	LW	LW	R.DC8LIEDpSDDEAGQS_2	4.05957e+07	3.61742e+07	3.57439e+07	3.84011e+07	4.25009e+07	4.09728e+07	0.885737	0.971137	FALSE	0.971137	LW	LW	R.DCLIEDpSDDEAGQS_2	6.00904e+07	3.13885e+07	4.95289e+07	6.38307e+07	2.43039e+07	5.07796e+07	0.0801089	0.809454	FALSE	0.809454
EPRS	pS883pS886	P07814	SYEP_HUMAN	Bifunctional aminoacyl-tRNA synthetase	CDK5	K.EYIPGQPPLSQSpSDSpSPTR.N_2	M238	0.838351	0.885666	0.885666														LW	LW	K.EYIPGQPPLSQSpSDSpSPTR.N_2	6.02489e+07	1.10549e+08	7.78751e+07	8.51057e+07	1.04816e+08	5.08605e+07	0.838351	0.885666	FALSE	0.885666
RANBP3	pS333	Q9H6Z4	RANB3_HUMAN	Ran-binding protein 3		R.VLpSPPKLNEVSSDANR.E_2	M229 M238	0.095042	0.578629	0.88415	F2	F2	R.VLpSPPKLNEVSSDANR.E_2	1.80966e+08	2.54407e+08	1.77469e+08	1.95799e+08	2.37896e+08	2.21194e+08	0.231011	1.35099	FALSE	1.05812	F2	F2	R.VLpSPPKLNEVSSDANR.E_3	812853061	8.82393e+08	531692785	746871054	8.75741e+08	4.39514e+08	0.095042	0.578629	FALSE	0.622679
TRIP12	pS354	Q14CA3	Q14CA3_HUMAN	TRIP12 protein		R.SEpSPPAELPSLR.R_2	M238	0.109794	0.878052	0.878052														F1	F1	R.SEpSPPAELPSLR.R_2	1.58121e+08	1.52337e+08	1.33687e+08	1.58648e+08	1.57648e+08	1.44452e+08	0.109794	0.878052	FALSE	0.878052
G3BP1	pS232	Q13283	G3BP1_HUMAN	Ras GTPase-activating protein-binding protein 1		K.SSpSPAPADIAQTVQEDLR.T_2	M229 M238	0.160823	0.738387	0.875451	LW,F1	LW	K.SSpSPAPADIAQTVQEDLR.T_2	2.29062e+09	2.02864e+09	2.32152e+09	2.32104e+09	2.14629e+09	2.30256e+09	0.369165	1.03796	FALSE	1.00269	LW,F1	F1	K.SSpSPAPADIAQTVQEDLR.T_2	5593376825	4.29828e+09	4.15623e+09	4.73555e+09	4.05099e+09	3.93065e+09	0.160823	0.738387	FALSE	0.782935
CDC42EP3	pS144	Q9UKI2	BORG2_HUMAN	Cdc42 effector protein 3		R.LpSCEPVMEEK.A_2	M238	0.606349	0.875235	0.875235														LW	LW	R.LpSCEPVMEEK.A_2	3.54488e+07	7.08794e+06	3.51279e+07	4.57547e+07	6.93899e+06	3.59442e+07	0.606349	0.875235	FALSE	0.875235
STRN3	pS229	Q13033	STRN3_HUMAN	Striatin-3		K.NLEQILNGGEpSPK.Q_2	M229	0.700725	0.87368	0.87368	F1	F1	K.NLEQILNGGEpSPK.Q_2	5.66522e+07	2.03524e+07	4.04818e+07	5.62236e+07	1.66743e+07	5.81355e+07	0.700725	0.87368	FALSE	0.87368
NCOR2	pS149pS152	Q9Y618	NCOR2_HUMAN	Nuclear receptor corepressor 2		K.LEPVpSPPpSPPHTDPELELVPPR.L_3	M229 M238	0.257428	0.60725	0.873356	LW	LW	K.LEPVpSPPpSPPHTDPELELVPPR.L_3	3.69261e+07	5.12903e+07	5.50423e+07	4.6008e+07	4.12837e+07	4.91291e+07	0.337726	1.25607	FALSE	1.25607	LW	LW	K.LEPVpSPPpSPPHTDPELELVPPR.L_3	8.07297e+07	6.63971e+07	5.34838e+07	1.11523e+08	8.88703e+07	6.32618e+07	0.257428	0.60725	FALSE	0.60725
ZNF768	pS90pS97	Q9H5H4	ZN768_HUMAN	Zinc finger protein 768		R.pSPGLVPPpSPEFAPR.S_2	M229	0.834761	0.866354	0.866354	LW	LW	R.pSPGLVPPpSPEFAPR.S_2	7.93223e+07	6.70027e+07	9.86388e+07	1.35815e+08	5.50309e+07	8.77459e+07	0.834761	0.866354	FALSE	0.866354
BYSL	pS98	Q13895	BYST_HUMAN	Bystin		R.MPQDGpSDDEDEEWPTLEK.A_2	M229 M238	0.0584901	0.685244	0.863544	LW,F1	LW	R.MPQDGpSDDEDEEWPTLEK.A_2	1.28373e+08	1.56317e+08	1.38366e+08	1.25508e+08	1.36831e+08	1.3125e+08	0.478309	1.08824	FALSE	1.06198	LW,F1	F1	R.MPQDGpSDDEDEEWPTLEK.A_2	2.16875e+08	2.28883e+08	1.51162e+08	1.96913e+08	2.15968e+08	1.73622e+08	0.0584901	0.685244	FALSE	0.784905
MKI67	pS3067	P46013	KI67_HUMAN	Antigen KI-67		R.IEPAEELNpSNDM8K.T_2	M238	0.409742	0.859941	0.859941														F1	F1	R.IEPAEELNpSNDM8K.T_2	6.97368e+07	3.74786e+07	6.26867e+07	6.17532e+07	2.60781e+07	5.03869e+07	0.409742	0.859941	FALSE	0.859941
PPP6R3	pS617	Q5H9R7	PP6R3_HUMAN	Serine/threonine-protein phosphatase 6 regulatory subunit 3		R.IQQFDDGGpSDEEDIWEEK.H_2	M229	0.0276683	0.85579	0.85579	LW,F1	LW	R.IQQFDDGGpSDEEDIWEEK.H_2	3.79619e+08	1.53807e+08	3.31276e+08	3.95732e+08	1.4566e+08	3.21413e+08	0.0276683	0.85579	FALSE	0.841798
PLEC	pS4386pS4396	Q15149	PLEC_HUMAN	Plectin		R.SSpSVGSSSSYPIpSPAVSR.T_2	M238	0.971025	0.854191	0.854191														LW	LW	R.SSpSVGSSSSYPIpSPAVSR.T_2	3.00968e+08	2.81118e+08	7.62712e+07	2.88167e+08	2.76894e+08	4.26963e+08	0.971025	0.854191	FALSE	0.854191
PLEC	pS4389pS4396	Q15149	PLEC_HUMAN	Plectin		R.SSSVGpSSSSYPIpSPAVSR.T_2	M238	0.971025	0.854191	0.854191														LW	LW	R.SSSVGpSSSSYPIpSPAVSR.T_2	3.00968e+08	2.81118e+08	7.62712e+07	2.88167e+08	2.76894e+08	4.26963e+08	0.971025	0.854191	FALSE	0.854191
RNF20	pS136	Q5VTR2	BRE1A_HUMAN	E3 ubiquitin-protein ligase BRE1A		K.ALVVPEPEPDpSDSNQER.K_2	M229 M238	0.438359	0.653216	0.853217	LW	LW	K.ALVVPEPEPDpSDSNQER.K_2	4.31318e+07	4.96156e+07	4.80172e+07	2.78649e+07	4.5708e+07	3.11054e+07	0.905606	1.11445	FALSE	1.11445	LW	LW	K.ALVVPEPEPDpSDSNQER.K_2	4.98951e+07	5.89636e+07	4.40731e+07	4.90027e+07	4.71272e+07	2.05285e+07	0.438359	0.653216	FALSE	0.653216
HCA90	pS774	Q96RR5	Q96RR5_HUMAN	Hepatocellular carcinoma-associated antigen 90	CDK1	K.SSDQPLTVPVpSPK.F_2	M229	0.591502	0.850405	0.850405	F1	F1	K.SSDQPLTVPVpSPK.F_2	9.4586e+07	1.11721e+08	9.79454e+07	1.23358e+08	1.02792e+08	8.73952e+07	0.591502	0.850405	FALSE	0.850405
GOLGA4	pS41	Q13439	GOGA4_HUMAN	Golgin subfamily A member 4		R.TSpSFTEQLDEGTPNR.E_2	M229 M238	0.035474	0.801184	0.849554	LW,F1	F1	R.TSpSFTEQLDEGTPNR.E_2	6.44567e+07	3.87615e+07	6.03856e+07	5.60667e+07	5.24141e+07	5.6061e+07	0.905797	0.900844	FALSE	0.966174	LW,F1	F1	R.TSpSFTEQLDEGTPNR.E_2	2.2903e+08	1.45831e+08	1.85315e+08	2.27229e+08	1.37233e+08	1.75564e+08	0.035474	0.801184	FALSE	0.790953
PITRM1	pY875pT876	Q5JRX3	PREP_HUMAN	Presequence protease, mitochondrial		R.TVPpYpTDPDHASLKILAR.L_2	M229	0.189985	0.849232	0.849232	F1	F1	R.TVPpYpTDPDHASLKILAR.L_2	2.14526e+07	4.31225e+07	1.87252e+07	2.06708e+07	5.45761e+07	1.70473e+07	0.189985	0.849232	FALSE	0.849232
LIMA1	pS692	Q9UHB6	LIMA1_HUMAN	LIM domain and actin-binding protein 1		K.EGHSLEMENENLVENGADSDEDDNpSFLK.Q_3	M229	0.824802	0.846429	0.846429	F2	F2	K.EGHSLEMENENLVENGADSDEDDNpSFLK.Q_3	5.50075e+06	3.98535e+06	1.02862e+07	1.10259e+07	1.22903e+07	3.70241e+06	0.824802	0.846429	FALSE	0.846429
BCLAF1	pS222	Q9NYF8	BCLF1_HUMAN	Bcl-2-associated transcription factor 1		K.SSATSGDIWPGLSAYDNpSPR.S_2	M229 M238	0.26053	0.817947	0.842193	F1	F1	K.SSATSGDIWPGLSAYDNpSPR.S_2	4.31366e+07	3.73857e+07	3.10229e+07	3.14473e+07	4.01509e+07	3.36531e+07	0.693988	0.867158	FALSE	0.867158	F1	F1	K.SSATSGDIWPGLSAYDNpSPR.S_2	5.80851e+07	6.20351e+07	4.8665e+07	5.12109e+07	6.20093e+07	4.07333e+07	0.26053	0.817947	FALSE	0.817947
SRRM2	pS864	Q9UQ35	SRRM2_HUMAN	Serine/arginine repetitive matrix protein 2		R.QGSITSPQANEQpSVTPQRR.S_3	M229	0.535719	0.840722	0.840722	F2	F2	R.QGSITSPQANEQpSVTPQRR.S_3	1.38746e+07	1.79375e+07	1.22672e+07	1.81722e+07	7.33849e+06	1.46753e+07	0.535719	0.840722	FALSE	0.840722
RBM15	pS294	Q96T37	RBM15_HUMAN	Putative RNA-binding protein 15		R.SLpSPGGAALGYR.D_2	M229 M238	0.146227	0.831647	0.838849	LW,F1	F1	R.SLpSPGGAALGYR.D_2	1.69922e+08	1.77429e+08	1.22818e+08	1.4947e+08	1.71837e+08	1.33228e+08	0.354419	0.846112	FALSE	0.801668	F1	F1	R.SLpSPGGAALGYR.D_2	1.70923e+08	1.91841e+08	1.38473e+08	1.53565e+08	1.8579e+08	131386906	0.146227	0.831647	FALSE	0.831647
SRRM2	pS1101pS1103	Q9UQ35	SRRM2_HUMAN	Serine/arginine repetitive matrix protein 2		R.pSSpSPVTELASR.S_2	M238	0.474557	0.837787	0.837787														LW	LW	R.pSSpSPVTELASR.S_2	9.13678e+07	1.2814e+08	9.18824e+07	1.11968e+08	1.27009e+08	7.84694e+07	0.474557	0.837787	FALSE	0.837787
TUBA4A	pS325	A8MUB1	A8MUB1_HUMAN	Tubulin, alpha 1 (Testis specific), isoform CRA_a		R.pSIQFVDWCPTGFK.V_2	M238	0.623599	0.837715	0.837715														F1	F1	R.pSIQFVDWCPTGFK.V_2	2.35574e+07	1.40628e+07	1.83538e+07	1.55801e+07	1.33216e+07	1.44323e+07	0.623599	0.837715	FALSE	0.837715
DIDO1	pS1040	Q9BTC0	DIDO1_HUMAN	Death-inducer obliterator 1		R.pSPPEGDTTLFLSR.L_2	M229 M238	0.0801359	0.642971	0.837015	LW,F1	LW	R.pSPPEGDTTLFLSR.L_2	1.00085e+08	9.92969e+07	1.13993e+08	9.64495e+07	1.00147e+08	1.0409e+08	0.267256	1.08962	FALSE	1.10965	LW,F1	F1	R.pSPPEGDTTLFLSR.L_2	114237981	1.55953e+08	8.48094e+07	1.24127e+08	1.37329e+08	5.32165e+07	0.0801359	0.642971	FALSE	0.579052
BUD13	pS271	Q9BRD0	BUD13_HUMAN	BUD13 homolog		R.HDpSPDLAPNVTYSLPR.T_2	M229 M238	0.292966	0.681884	0.832104	F2	F2	R.HDpSPDLAPNVTYSLPR.T_2	3.45904e+07	6.84988e+07	3.1389e+07	8.42363e+06	3.30992e+07	1.22883e+07	0.985526	1.01542	FALSE	1.01542	F2	F2	R.HDpSPDLAPNVTYSLPR.T_2	1.03143e+08	1.30187e+08	5.28814e+07	9.68015e+07	1.24342e+08	8.34578e+07	0.292966	0.681884	FALSE	0.681884
LEO1	pS658	Q8WVC0	LEO1_HUMAN	RNA polymerase-associated protein LEO1		K.KYVIpSDEEEEDDD_2	M229 M238	0.00533143	1.90797	0.831712	LW,F1	F1	K.KYVIpSDEEEEDDD_2	2.24172e+08	2.5692e+08	3.78303e+08	2.19403e+08	2.70676e+08	4.01293e+08	0.00533143	1.90797	FALSE	1.75753	LW,F1	F1	K.KYVIpSDEEEEDDD_2	3.90099e+08	3.24098e+08	1.82345e+08	3.85178e+08	3.02234e+08	1.77394e+08	0.0321165	0.362556	TRUE	0.464014
ZNF318	pS173	Q5VUA4	ZN318_HUMAN	Zinc finger protein 318		R.LGpSPVDNLEDMDRDDLTDDSVFTR.S_3	M229	0.435029	0.829643	0.829643	F1	F1	R.LGpSPVDNLEDMDRDDLTDDSVFTR.S_3	3.24468e+07	4.38779e+07	3.14538e+07	3.50732e+07	3.90236e+07	2.45638e+07	0.435029	0.829643	FALSE	0.829643
G3BP1	pS149	Q13283	G3BP1_HUMAN	Ras GTPase-activating protein-binding protein 1		R.YQDEVFGGFVTEPQEEpSEEEVEEPEER.Q_3	M229 M238	0.0957254	0.587765	0.828875	LW,F1	LW	R.YQDEVFGGFVTEPQEEpSEEEVEEPEER.Q_3	1.734e+08	1.82922e+08	2.17083e+08	1.89919e+08	1.99235e+08	2.36091e+08	0.157299	1.16889	FALSE	1.24732	LW,F1	LW	R.YQDEVFGGFVTEPQEEpSEEEVEEPEER.Q_3	4.94351e+08	4.03975e+08	3.1043e+08	4.09899e+08	3.67702e+08	2.44491e+08	0.0957254	0.587765	FALSE	0.613682
CCNH	pT315	P51946	CCNH_HUMAN	Cyclin-H		K.HEEEEWpTDDDLVESL_2	M229 M238	0.067259	0.515097	0.825845	F1	F1	K.HEEEEWpTDDDLVESL_2	4.84571e+07	5.50953e+07	7.97093e+07	3.77426e+07	3.70665e+07	3.44245e+07	0.79846	1.32406	FALSE	1.32406	F1	F1	K.HEEEEWpTDDDLVESL_2	4.38727e+07	4.12529e+07	2.59518e+07	4.16362e+07	2.86826e+07	1.80935e+07	0.067259	0.515097	FALSE	0.515097
G3BP2	pS141pS149	Q9UN86	G3BP2_HUMAN	Ras GTPase-activating protein-binding protein 2		R.YEDEVFGDpSEPELDEEpSEDEVEEEQEER.Q_3	M229	0.670634	0.825522	0.825522	LW	LW	R.YEDEVFGDpSEPELDEEpSEDEVEEEQEER.Q_3	1.67274e+07	1.62535e+07	1.69663e+07	2.50719e+07	3.25894e+07	1.75399e+07	0.670634	0.825522	FALSE	0.825522
SMARCC2	pS347	Q8TAQ2	SMRC2_HUMAN	SWI/SNF complex subunit SMARCC2		K.DMDEPpSPVPNVEEVTLPK.T_2	M229 M238	0.00832467	0.625432	0.823308	LW,F1	LW	K.DMDEPpSPVPNVEEVTLPK.T_2	1.28489e+08	1.32441e+08	1.3294e+08	1.28877e+08	1.56044e+08	1.30219e+08	0.144202	1.08379	FALSE	1.02251	LW,F1	F1	K.DMDEPpSPVPNVEEVTLPK.T_2	1.86018e+08	2.06751e+08	1.36128e+08	1.82554e+08	2.15278e+08	1.16997e+08	0.00832467	0.625432	FALSE	0.686772
MAP4	pS507pT521	P27816	MAP4_HUMAN	Microtubule-associated protein 4		K.DMpSPLSETEMALGKDVpTPPPETEVVLIK.N_3	M238	0.705532	0.822706	0.822706														LW	LW	K.DMpSPLSETEMALGKDVpTPPPETEVVLIK.N_3	6.00661e+07	5.35403e+07	6.21801e+07	5.7297e+07	5.71445e+07	3.43753e+07	0.705532	0.822706	FALSE	0.822706
SMN1	pS31	Q16637	SMN_HUMAN	Survival motor neuron protein		R.GTGQSDDpSDIWDDTALIK.A_2	M229	0.251222	0.822314	0.822314	LW	LW	R.GTGQSDDpSDIWDDTALIK.A_2	4.50337e+07	3.78875e+07	4.02188e+07	5.1253e+07	5.32942e+07	3.89591e+07	0.251222	0.822314	FALSE	0.822314
PRRC2C	pS2105	Q9Y520	PRC2C_HUMAN	Protein PRRC2C		K.LPDLpSPVENK.E_2	M229 M238	0.0641841	0.582325	0.819202	LW,F1	F1	K.LPDLpSPVENK.E_2	1.31206e+08	7.39463e+07	7.06694e+07	1.1335e+08	6.79821e+07	7.30263e+07	0.0641841	0.582325	FALSE	0.587577	F1	F1	K.LPDLpSPVENK.E_2	1.74144e+08	8.28021e+07	2.09313e+08	1.69573e+08	8.37221e+07	1.86798e+08	0.206074	1.15244	FALSE	1.15244
PCBP1	pS189	Q15365	PCBP1_HUMAN	Poly(rC)-binding protein 1		R.VMTIPYQPMPApSSPVICAGGQDR.C_3	M238	0.660543	0.819149	0.819149														LW	LW	R.VMTIPYQPMPApSSPVICAGGQDR.C_3	4.61095e+07	5.61479e+07	4.91053e+07	4.92733e+07	7.35002e+07	2.90273e+07	0.660543	0.819149	FALSE	0.819149
TP53BP1	pS1430	Q12888	TP53B_HUMAN	Tumor suppressor p53-binding protein 1		R.ETAVPGPLGIEDISPNLpSPDDK.S_2	M229	0.545395	0.818689	0.818689	LW	LW	R.ETAVPGPLGIEDISPNLpSPDDK.S_2	2.88911e+07	2.22841e+07	2.92341e+07	3.91975e+07	2.1931e+07	2.65093e+07	0.545395	0.818689	FALSE	0.818689
SVIL	pS245	O95425	SVIL_HUMAN	Supervillin		R.DSSFTEVPRpSPK.H_2	M229	0.678099	0.81735	0.81735	F2	F2	R.DSSFTEVPRpSPK.H_2	2.68966e+08	1.76245e+08	1.57063e+08	1.4942e+08	2.81364e+08	1.84905e+08	0.678099	0.81735	FALSE	0.81735
USP7	pS18	Q93009	UBP7_HUMAN	Ubiquitin carboxyl-terminal hydrolase 7		K.AGEQQLpSEPEDMEMEAGDTDDPPR.I_3	M229 M238	0.612823	0.749923	0.816266	LW	LW	K.AGEQQLpSEPEDMEMEAGDTDDPPR.I_3	2.05635e+07	3.3125e+07	2.18964e+07	2.64791e+07	3.53594e+07	1.99e+07	0.683679	0.888479	FALSE	0.888479	LW	LW	K.AGEQQLpSEPEDMEMEAGDTDDPPR.I_3	4.49055e+07	4.19528e+07	2.19094e+07	4.51106e+07	3.84609e+07	4.55958e+07	0.612823	0.749923	FALSE	0.749923
TFPT	pS249pS252	P0C1Z6	TFPT_HUMAN	TCF3 fusion partner		K.LLPYPTLApSPApSD_2	M229 M238	0.166849	1.30255	0.814973	LW	LW	K.LLPYPTLApSPApSD_2	8.11716e+07	7.39381e+07	9.9972e+07	8.21549e+07	9.01737e+07	1.12768e+08	0.166849	1.30255	FALSE	1.30255	LW	LW	K.LLPYPTLApSPApSD_2	5.347e+07	5.36956e+07	3.71706e+07	5.69584e+07	5.65724e+07	1.91378e+07	0.189389	0.509909	FALSE	0.509909
GATAD2A	pS100pS107pS114	Q86YP4	P66A_HUMAN	Transcriptional repressor p66-alpha		R.RPPpSPDVIVLpSDNEQPSpSPR.V_3	M229	0.91232	0.813349	0.813349	LW	LW	R.RPPpSPDVIVLpSDNEQPSpSPR.V_3	2.22984e+07	3.55705e+07	3.7286e+07	3.44945e+07	9.92062e+06	8.90642e+06	0.91232	0.813349	FALSE	0.813349
SRRM2	pT866	Q9UQ35	SRRM2_HUMAN	Serine/arginine repetitive matrix protein 2	CDK1	R.QGSITSPQANEQSVpTPQRR.S_3	M229	0.531055	0.813332	0.813332	F2	F2	R.QGSITSPQANEQSVpTPQRR.S_3	1.38831e+07	1.79843e+07	1.0169e+07	1.66632e+07	1.56e+07	1.46753e+07	0.531055	0.813332	FALSE	0.813332
SMN1	pT25	Q16637	SMN_HUMAN	Survival motor neuron protein		R.GpTGQSDDSDIWDDTALIK.A_2	M229	0.0506206	0.813024	0.813024	LW	LW	R.GpTGQSDDSDIWDDTALIK.A_2	4.76767e+07	4.94686e+07	3.8023e+07	4.70095e+07	5.33038e+07	3.89591e+07	0.0506206	0.813024	FALSE	0.813024
MCF2L2	pS437pY445pS457	Q86YR7	MF2L2_HUMAN	Probable guanine nucleotide exchange factor MCF2L2		K.VpSQWCEAGIpYLLASQAVDKCQpSR.E_3	M238	0.245635	0.812605	0.812605														LW	LW	K.VpSQWCEAGIpYLLASQAVDKCQpSR.E_3	7.34622e+07	7.72322e+07	5.31997e+07	6.43719e+07	6.02416e+07	5.88049e+07	0.245635	0.812605	FALSE	0.812605
SERBP1	pS25	Q8NC51	PAIRB_HUMAN	Plasminogen activator inhibitor 1 RNA-binding protein		R.FDQLFDDEpSDPFEVLK.A_2	M229 M238	0.420564	0.689057	0.812534	LW	LW	R.FDQLFDDEpSDPFEVLK.A_2	1.67068e+07	1.94192e+07	1.08541e+07	8.99351e+06	1.36113e+07	1.37703e+07	0.999223	0.958136	FALSE	0.958136	F1	F1	R.FDQLFDDEpSDPFEVLK.A_2	2.06532e+07	7.52171e+06	1.0419e+07	1.24535e+07	1.01133e+07	1.23934e+07	0.420564	0.689057	FALSE	0.689057
ARHGEF2	pS174	Q92974	ARHG2_HUMAN	Rho guanine nucleotide exchange factor 2		R.ILSQpSTDSLNMR.N_2	M229 M238	0.105654	0.531342	0.810371	LW,F1	F1	R.ILSQpSTDSLNMR.N_2	3.72406e+08	3.94687e+08	2.58714e+08	2.928e+08	3.58266e+08	1.46816e+08	0.105654	0.531342	FALSE	0.60963	F1	F1	R.ILSQpSTDSLNMR.N_2	3.60232e+08	2.23337e+08	4.11049e+08	3.02555e+08	213518637	4.0811e+08	0.162874	1.23593	FALSE	1.23593
PPP1R12C	pS2128	Q9BZL4	PP12C_HUMAN	Protein phosphatase 1 regulatory subunit 12C		K.pSPVLEEAPFSR.R_2	M238	0.461083	0.809984	0.809984														LW	LW	K.pSPVLEEAPFSR.R_2	4.62213e+07	7.66583e+07	4.64033e+07	5.58398e+07	105965238	3.62645e+07	0.461083	0.809984	FALSE	0.809984
YTHDC1	pS308	Q96MU7	YTDC1_HUMAN	YTH domain-containing protein 1		R.GIpSPIVFDR.S_2	M229 M238	0.116121	0.756553	0.808439	F1	F1	R.GIpSPIVFDR.S_2	7.89123e+07	9.15734e+07	6.46468e+07	6.87783e+07	6.78328e+07	6.29406e+07	0.354419	0.863883	FALSE	0.863883	LW,F1	F1	R.GIpSPIVFDR.S_2	2.05817e+08	1.9819e+08	1.30942e+08	1.71659e+08	1.49991e+08	1.11774e+08	0.116121	0.756553	FALSE	0.642999
CRK	pS41	P46108	CRK_HUMAN	Adapter molecule crk		R.DSpSTSPGDYVLSVSENSR.V_2	M238	0.388328	0.807652	0.807652														LW,F1	F1	R.DSpSTSPGDYVLSVSENSR.V_2	7.66498e+07	1.28897e+08	1.12935e+08	1.13824e+08	1.08767e+08	6.51557e+07	0.388328	0.807652	FALSE	0.93499
NUP188	pS1717	Q5SRE5	NU188_HUMAN	Nucleoporin NUP188 homolog		R.GAPSSPATGVLPpSPQGK.S_2	M229	0.500027	0.807319	0.807319	F1	F1	R.GAPSSPATGVLPpSPQGK.S_2	3.63447e+07	2.85173e+07	2.34311e+07	3.39441e+07	3.41603e+07	3.33144e+07	0.500027	0.807319	FALSE	0.807319
COIL	pT122	P38432	COIL_HUMAN	Coilin		R.AFQLEEGEEpTEPDCK.Y_2	M238	0.150879	0.805774	0.805774														F1	F1	R.AFQLEEGEEpTEPDCK.Y_2	7.43079e+07	1.10402e+08	6.51698e+07	8.49751e+07	9.32727e+07	6.31763e+07	0.150879	0.805774	FALSE	0.805774
PI4K2A	pS464	Q9BTU6	P4K2A_HUMAN	Phosphatidylinositol 4-kinase type 2-alpha		R.SSSEpSYTQSFQSR.K_2	M238	0.534372	0.803661	0.803661														F1	F1	R.SSSEpSYTQSFQSR.K_2	6.28344e+07	5.14637e+07	6.72598e+07	6.97921e+07	4.95549e+07	3.93269e+07	0.534372	0.803661	FALSE	0.803661
BAG3	pS377pS385	O95817	BAG3_HUMAN	BAG family molecular chaperone regulator 3		K.VPPAPVPC8PPPpSPGPSAVPpSSPK.S_3	M229 M238	0.0580011	0.617532	0.803545	LW	LW	K.VPPAPVPC8PPPpSPGPSAVPpSSPK.S_3	9.52027e+07	1.91213e+07	9.96391e+07	7.63217e+07	2.40723e+07	7.97048e+07	0.931442	1.04559	FALSE	1.04559	LW	LW	K.VPPAPVPCPPPpSPGPSAVPpSSPK.S_3	3.76456e+08	6.16517e+07	2.31673e+08	3.74443e+08	9.37395e+07	2.20566e+08	0.0580011	0.617532	FALSE	0.602264
SRRM2	pS876	Q9UQ35	SRRM2_HUMAN	Serine/arginine repetitive matrix protein 2		R.SC8FESpSPDPELK.S_2	M229 M238	0.0223836	0.779296	0.798697	LW,F1	LW	R.SC8FESpSPDPELK.S_2	4.44065e+08	5.05969e+08	3.79977e+08	4.71566e+08	5.13377e+08	4.08125e+08	0.0506206	0.818582	FALSE	0.86072	LW,F1	F1	R.SCFESpSPDPELK.S_2	1.30427e+09	1.23853e+09	9.66753e+08	1.32522e+09	1219298280	9.88064e+08	0.0223836	0.779296	FALSE	0.743419
SRRM2	pS2123	Q9UQ35	SRRM2_HUMAN	Serine/arginine repetitive matrix protein 2		R.PSMpSPTPLDR.C_2	M229	0.253577	0.798407	0.798407	LW,F1	LW	R.PSMpSPTPLDR.C_2	1.55139e+08	1.55494e+08	1.25657e+08	1.60363e+08	1.5852e+08	1.24936e+08	0.253577	0.798407	FALSE	0.794272
PXN	pS303	P49023	PAXI_HUMAN	Paxillin		R.SpSPGGQDEGGFMAQGK.T_2	M229 M238	0.0509375	0.693245	0.797245	F1	F1	R.SpSPGGQDEGGFMAQGK.T_2	3.72394e+07	4.03798e+07	4.27222e+07	6.29532e+07	3.39806e+07	4.9139e+07	0.952218	0.916846	FALSE	0.916846	LW,F1	F1	R.SpSPGGQDEGGFMAQGK.T_2	3.93615e+08	3.92137e+08	2.7304e+08	379692842	3.96203e+08	2.70606e+08	0.0509375	0.693245	FALSE	0.703014
ARFGEF2	pS277	Q9Y6D5	BIG2_HUMAN	Brefeldin A-inhibited guanine nucleotide-exchange protein 2		R.GSpSLSGTDDGAQEVVK.D_2	M238	0.37363	0.796206	0.796206														F1	F1	R.GSpSLSGTDDGAQEVVK.D_2	4.27161e+07	3.46049e+07	2.72108e+07	3.33793e+07	1.42712e+07	3.33769e+07	0.37363	0.796206	FALSE	0.796206
ARHGEF2	pS886	Q92974	ARHG2_HUMAN	Rho guanine nucleotide exchange factor 2	PAK1,MARK2,PKACa,PAK4	R.pSLPAGDALYLSFNPPQPSR.G_2	M229 M238	0.166487	0.716531	0.795416	LW	LW	R.pSLPAGDALYLSFNPPQPSR.G_2	6.862e+07	6.18022e+07	6.2886e+07	5.20209e+07	4.22467e+07	5.30949e+07	0.830529	0.882984	FALSE	0.961373	LW,F1	LW	R.pSLPAGDALYLSFNPPQPSR.G_2	1.57838e+08	8.35802e+07	9.63147e+07	1.21512e+08	1.16312e+08	7.78427e+07	0.166487	0.716531	FALSE	0.623437
HNRNPA3	pY360	P51991	ROA3_HUMAN	Heterogeneous nuclear ribonucleoprotein A3		R.SSGSPpYGGGYGSGGGSGGYGSR.R_2	M238	0.342695	0.793469	0.793469														F1	F1	R.SSGSPpYGGGYGSGGGSGGYGSR.R_2	109451348	1.19012e+08	1.03613e+08	1.13317e+08	1.24757e+08	7.31474e+07	0.342695	0.793469	FALSE	0.793469
SMN1	pS28pS31	Q16637	SMN_HUMAN	Survival motor neuron protein		R.GTGQpSDDpSDIWDDTALIK.A_2	M229 M238	0.3143	0.680521	0.792957	LW	LW	R.GTGQpSDDpSDIWDDTALIK.A_2	3.86871e+07	3.88747e+07	3.25811e+07	4.00282e+07	3.56424e+07	2.09863e+07	0.3143	0.680521	FALSE	0.680521	LW	LW	R.GTGQpSDDpSDIWDDTALIK.A_2	6.90331e+07	8.8299e+07	6.17198e+07	8.19451e+07	1.07246e+08	7.77795e+07	0.78639	0.92397	FALSE	0.92397
EPRS	pS886	P07814	SYEP_HUMAN	Bifunctional aminoacyl-tRNA synthetase	CDK5	K.EYIPGQPPLSQSSDSpSPTR.N_2	M229 M238	0.0525412	0.870876	0.792608	LW,F1	F1	K.EYIPGQPPLSQSSDSpSPTR.N_2	1.34496e+08	1.21605e+08	7.60361e+07	1.1108e+08	1.176e+08	7.82525e+07	0.101271	0.721375	FALSE	0.628273	LW,F1	F1	K.EYIPGQPPLSQSSDSpSPTR.N_2	3.32825e+08	3.30245e+08	2.92745e+08	333319474	3.26143e+08	267584103	0.0525412	0.870876	FALSE	0.841152
NMD3	pS468pT470	C9JA08	C9JA08_HUMAN	Uncharacterized protein		R.DSAIPVEpSDpTDDEGAPR.I_2	M229 M238	0.272998	0.7532	0.791706	LW	LW	R.DSAIPVEpSDpTDDEGAPR.I_2	3.57019e+07	5.07382e+07	3.01137e+07	2.50418e+07	2.48998e+07	2.0436e+07	0.736001	0.832181	FALSE	0.832181	LW	LW	R.DSAIPVEpSDpTDDEGAPR.I_2	6.68873e+07	8.39017e+07	4.6236e+07	5.36488e+07	8.50419e+07	4.45518e+07	0.272998	0.7532	FALSE	0.7532
TMEM87B	pS534	Q96K49	TM87B_HUMAN	Transmembrane protein 87B		K.WVEENIPSSFTDVALPVLVDpSDEEIMTR.S_3	M238	0.959662	0.791231	0.791231														LW	LW	K.WVEENIPSSFTDVALPVLVDpSDEEIMTR.S_3	1.25794e+07	0	2.16917e+06	2.77379e+07	2.12938e+07	2.97311e+07	0.959662	0.791231	FALSE	0.791231
EHBP1	pS428pS432pS436	Q8NDI1	EHBP1_HUMAN	EH domain-binding protein 1		K.DLSTpSPKPpSPIPpSPVLGR.K_3	M238	0.099534	0.790275	0.790275														LW	LW	K.DLSTpSPKPpSPIPpSPVLGR.K_3	1.61318e+08	1.70093e+08	1.189e+08	1.53988e+08	2.38222e+08	1.30279e+08	0.099534	0.790275	FALSE	0.790275
TOP2B	pS1581	Q02880	TOP2B_HUMAN	DNA topoisomerase 2-beta		K.KTSFDQDpSDVDIFPSDFPTEPPSLPR.T_3	M229 M238	0.46351	0.820173	0.78841	F2	F2	K.KTSFDQDpSDVDIFPSDFPTEPPSLPR.T_3	2.16313e+07	2.84841e+07	2.78723e+06	1.10597e+08	2.10947e+08	9.74257e+07	0.854775	0.757878	FALSE	0.757878	F2	F2	K.KTSFDQDpSDVDIFPSDFPTEPPSLPR.T_3	2.62494e+08	4.21829e+08	2.49774e+08	2.61416e+08	3.57561e+08	1.79923e+08	0.46351	0.820173	FALSE	0.820173
SCAF1	pY238	Q9H7N4	SFR19_HUMAN	Splicing factor, arginine/serine-rich 19		R.FDIYDPFHPTDEApYSPPPAPEQK.Y_3	M229	0.194134	0.787817	0.787817	F2	F2	R.FDIYDPFHPTDEApYSPPPAPEQK.Y_3	4.07587e+07	3.20773e+06	3.09018e+07	3.68834e+07	1.78855e+07	3.0266e+07	0.194134	0.787817	FALSE	0.787817
SNW1	pS224pS232	G3V3A4	G3V3A4_HUMAN	Uncharacterized protein	CDK2	R.GPPpSPPAPVMHpSPSR.K_2	M229 M238	0.0184737	0.511198	0.787462	F1	F1	R.GPPpSPPAPVMHpSPSR.K_2	6.09115e+07	7.20778e+07	8.06765e+07	5.64202e+07	7.36946e+07	6.16501e+07	0.520815	1.21303	FALSE	1.21303	F1	F1	R.GPPpSPPAPVMHpSPSR.K_3	3.21918e+08	3.03341e+08	1.5085e+08	2.92541e+08	3.02213e+08	1.40534e+08	0.0184737	0.511198	FALSE	0.474213
NAP1L4b	pT117	F5HFY4	F5HFY4_HUMAN	Nucleosome assembly protein 1-like 4b		R.EFITGDVEPpTDAESEWHSENEEEEKLAGDMK.S_4	M238	0.131861	0.786631	0.786631														F2	F2	R.EFITGDVEPpTDAESEWHSENEEEEKLAGDMK.S_4	1.58118e+08	179538887	1.3356e+08	1.59109e+08	181386744	1.15981e+08	0.131861	0.786631	FALSE	0.786631
MPDZ	pS483	O75970	MPDZ_HUMAN	Multiple PDZ domain protein		K.DADLpSPVNASIIK.E_2	M229	0.272078	0.785921	0.785921	LW	LW	K.DADLpSPVNASIIK.E_2	2.19512e+07	1.89587e+07	1.97936e+07	2.4407e+07	2.16061e+07	1.66402e+07	0.272078	0.785921	FALSE	0.785921
SNRNP200	pS225	O75643	U520_HUMAN	U5 small nuclear ribonucleoprotein 200 kDa helicase		R.EEApSDDDMEGDEAVVR.C_2	M229 M238	0.0170587	0.5165	0.785769	LW,F1	F1	R.EEApSDDDMEGDEAVVR.C_2	7.1093e+08	7.92218e+08	8.86772e+08	6.71264e+08	7.01513e+08	7.75741e+08	0.0932231	1.19542	FALSE	1.20281	LW,F1	F1	R.EEApSDDDMEGDEAVVR.C_2	8.92206e+08	8.50034e+08	8.52269e+08	8.82799e+08	8.63423e+08	722344526	0.0170587	0.5165	FALSE	0.887104
RSL1D1	pT358	O76021	RL1D1_HUMAN	Ribosomal L1 domain-containing protein 1		K.ApTNESEDEIPQLVPIGK.K_2	M229 M238	0.0669342	0.754276	0.78416	LW,F1	LW	K.ApTNESEDEIPQLVPIGK.K_2	3.12115e+08	2.9176e+08	2.38396e+08	3.36895e+08	2.86302e+08	2.44012e+08	0.0669342	0.754276	FALSE	0.743299	LW,F1	F1	K.ApTNESEDEIPQLVPIGK.K_3	1.73788e+08	1.69019e+08	1.28804e+08	1.88126e+08	1.98179e+08	1.63121e+08	0.382091	0.815228	FALSE	0.806615
AHNAK	pS5749pS5752pS5763	Q09666	AHNK_HUMAN	Neuroblast differentiation-associated protein AHNAK	CDK1,mTOR	K.ApSLGpSLEGEAEAEASpSPK.G_2	M229	0.174643	0.7838	0.7838	LW	LW	K.ApSLGpSLEGEAEAEASpSPK.G_2	5.84962e+07	5.44066e+07	5.02415e+07	6.13071e+07	6.08588e+07	4.36603e+07	0.174643	0.7838	FALSE	0.7838
CCDC25	pS204	Q86WR0	CCD25_HUMAN	Coiled-coil domain-containing protein 25		K.VENMSSNQDGNDpSDEFM_2	M229	0.136969	0.783734	0.783734	LW	LW	K.VENMSSNQDGNDpSDEFM_2	4.71242e+07	5.15148e+07	3.4163e+07	4.43206e+07	5.28131e+07	3.75054e+07	0.136969	0.783734	FALSE	0.783734
TANC2	pS169	Q9HCD6	TANC2_HUMAN	Protein TANC2		K.DC8SYGAVTpSPTSTLESR.D_2	M229 M238	0.110563	0.439401	0.782445	F1	F1	K.DC8SYGAVTpSPTSTLESR.D_2	1.34978e+07	1.60067e+07	2.60824e+07	2.21e+07	2.72287e+07	2.35162e+07	0.435029	1.3933	FALSE	1.3933	F1	F1	K.DCSYGAVTpSPTSTLESR.D_2	2.09263e+07	8.38153e+06	8.95329e+06	2.77618e+07	2.94507e+06	1.24403e+07	0.110563	0.439401	TRUE	0.439401
SRRM1	pS769pS775	Q8IYB3	SRRM1_HUMAN	Serine/arginine repetitive matrix protein 1	CDK2	K.KPPAPPpSPVQSQpSPSTNWSPAVPVK.K_3	M229	0.446293	0.780724	0.780724	F1	F1	K.KPPAPPpSPVQSQpSPSTNWSPAVPVK.K_3	4.88998e+07	5.68475e+07	4.29768e+07	4.47753e+07	5.31446e+07	3.01576e+07	0.446293	0.780724	FALSE	0.780724
NOP56	pS520	O00567	NOP56_HUMAN	Nucleolar protein 56		K.EELMSpSDLEETAGSTSIPK.R_3	M229 M238	0.040777	0.587259	0.776921	LW,F1	LW	K.EELMSpSDLEETAGSTSIPK.R_3	2.15104e+08	2.39429e+08	2.33077e+08	2.34532e+08	2.14403e+08	2.22895e+08	0.944322	1.02784	FALSE	1.01409	LW,F1	F1	K.EELMSpSDLEETAGSTSIPK.R_2	7.39959e+08	7.40724e+08	4.70595e+08	7.11526e+08	6.50118e+08	4.17127e+08	0.040777	0.587259	FALSE	0.611596
VIM	pS430	P08670	VIME_HUMAN	Vimentin		R.ETNLDpSLPLVDTHSK.R_2	M238	0.116681	0.776313	0.776313														F2	F2	R.ETNLDpSLPLVDTHSK.R_2	4159744838	5931380592	3063177384	3741076796	5753809324	3070332321	0.116681	0.776313	FALSE	0.776313
TP53BP1	pS1114	Q12888	TP53B_HUMAN	Tumor suppressor p53-binding protein 1		K.MVIQGPSpSPQGEAMVTDVLEDQK.E_2	M229 M238	0.694339	0.871225	0.774285	LW,F1	LW	K.MVIQGPSpSPQGEAMVTDVLEDQK.E_2	1.37065e+08	1.38308e+08	1.38414e+08	1.37396e+08	1.26824e+08	1.30862e+08	0.694339	0.871225	FALSE	0.981107	LW	LW	K.MVIQGPSpSPQGEAMVTDVLEDQK.E_3	4.87355e+07	2.56872e+07	2.32064e+07	1.60231e+07	2.37678e+07	2.13559e+07	0.763483	0.68813	FALSE	0.68813
EIF3G	pS42	O75821	EIF3G_HUMAN	Eukaryotic translation initiation factor 3 subunit G		K.GIPLATGDTpSPEPELLPGAPLPPPK.E_3	M229 M238	0.196544	0.750938	0.772643	LW,F1	LW	K.GIPLATGDTpSPEPELLPGAPLPPPK.E_3	2.24538e+08	2.52906e+08	2.02425e+08	2.70851e+08	3.13051e+08	1.95757e+08	0.398061	0.794976	FALSE	0.803776	LW,F1	F1	K.GIPLATGDTpSPEPELLPGAPLPPPK.E_3	4.50878e+08	6.21787e+08	4.7856e+08	4.5914e+08	5.99678e+08	3.5772e+08	0.196544	0.750938	FALSE	0.918971
TOP2A	pS1392	P11388	TOP2A_HUMAN	DNA topoisomerase 2-alpha		K.GSVPLSpSSPPATHFPDETEITNPVPK.K_3	M229 M238	0.00809421	0.39304	0.772557	F1	F1	K.GSVPLSpSSPPATHFPDETEITNPVPK.K_3	3.22557e+07	1.30229e+08	5.12445e+07	3.85327e+07	1.31175e+08	5.62501e+07	0.141628	1.51853	FALSE	1.51853	F2	F2	K.GSVPLSpSSPPATHFPDETEITNPVPK.K_3	3.71241e+08	3.56984e+08	1.68312e+08	3.29577e+08	4.11114e+08	1.74895e+08	0.00809421	0.39304	TRUE	0.489724
DST	pS2919	Q03001	DYST_HUMAN	Dystonin		K.pSPVQFENLEEIFDTSVSK.E_2	M238	0.891747	0.772119	0.772119														LW,F1	LW	K.pSPVQFENLEEIFDTSVSK.E_2	2.88824e+07	2.61543e+07	5.20081e+06	1.62258e+07	2.16183e+07	3.07725e+07	0.891747	0.772119	FALSE	0.797488
FRYL	pT1959	O94915	FRYL_HUMAN	Protein furry homolog-like		R.SNpTLDIMDGR.I_2	M229	0.72335	0.77176	0.77176	F1	F1	R.SNpTLDIMDGR.I_2	4.80465e+07	5.03727e+07	3.23786e+07	2.66692e+07	2.92788e+07	2.5284e+07	0.72335	0.77176	FALSE	0.77176
INPP5F	pS827	Q9Y2H2	SAC2_HUMAN	Phosphatidylinositide phosphatase SAC2		K.pSDSSLETMENTGVMDK.V_2	M229 M238	0.0246146	0.15528	0.770428	LW,F1	F1	K.pSDSSLETMENTGVMDK.V_2	1.18802e+08	4.25408e+08	1.83469e+08	9.9617e+07	4.21236e+08	1.76687e+08	0.104535	3.82251	TRUE	1.64893	LW,F1	F1	K.pSDSSLETMENTGVMDK.V_2	330084930	2.61901e+08	8.25715e+07	2.96111e+08	2.32115e+08	7.65395e+07	0.0246146	0.15528	TRUE	0.254091
DNAJC5	pS8	Q9H3Z4	DNJC5_HUMAN	DnaJ homolog subfamily C member 5		R.pSLSTSGESLYHVLGLDK.N_2	M229	0.696658	0.769988	0.769988	F2	F2	R.pSLSTSGESLYHVLGLDK.N_2	3.15824e+08	2.30912e+08	1.95887e+08	1.40167e+08	1.62854e+08	1.55222e+08	0.696658	0.769988	FALSE	0.769988
SDAD1	pS585	Q9NVU7	SDA1_HUMAN	Protein SDA1 homolog		K.YIEIDpSDEEPR.G_2	M229	0.128997	0.769223	0.769223	F1	F1	K.YIEIDpSDEEPR.G_2	2.44378e+07	2.91059e+07	1.95857e+07	2.37085e+07	1.56292e+07	1.74495e+07	0.128997	0.769223	FALSE	0.769223
HNRNPA3	pS358	P51991	ROA3_HUMAN	Heterogeneous nuclear ribonucleoprotein A3		R.SSGpSPYGGGYGSGGGSGGYGSR.R_2	M229 M238	0.25576	0.714159	0.769164	F1	F1	R.SSGpSPYGGGYGSGGGSGGYGSR.R_2	3.50135e+07	3.38175e+07	2.77633e+07	1.89121e+07	2.35243e+07	1.69089e+07	0.866326	0.828405	FALSE	0.828405	F1	F1	R.SSGpSPYGGGYGSGGGSGGYGSR.R_2	1.35766e+08	1.43806e+08	1.03613e+08	1.1327e+08	1.15609e+08	7.42389e+07	0.25576	0.714159	FALSE	0.714159
PDS5B	pS1361	Q9NTI5	PDS5B_HUMAN	Sister chromatid cohesion protein PDS5 homolog B		R.AESPEpSSAIESTQSTPQK.G_3	M238	0.38915	0.768287	0.768287														LW	LW	R.AESPEpSSAIESTQSTPQK.G_3	3.47319e+07	5.51531e+07	3.27611e+07	4.55029e+07	5.65283e+07	2.88823e+07	0.38915	0.768287	FALSE	0.768287
PI4K2A	pS47pS51	Q9BTU6	P4K2A_HUMAN	Phosphatidylinositol 4-kinase type 2-alpha		R.VAAAAGSGPpSPPGpSPGHDR.E_3	M229	0.0717139	0.767391	0.767391	F1	F1	R.VAAAAGSGPpSPPGpSPGHDR.E_3	3.6109e+07	3.35673e+07	2.80486e+07	3.9008e+07	5.27403e+07	2.67848e+07	0.0717139	0.767391	FALSE	0.729973
SMN1	pT25pS31	Q16637	SMN_HUMAN	Survival motor neuron protein		R.GpTGQSDDpSDIWDDTALIK.A_2	M229 M238	0.453614	0.632281	0.766663	LW	LW	R.GpTGQSDDpSDIWDDTALIK.A_2	3.46165e+07	4.10235e+07	3.25811e+07	4.00282e+07	3.56424e+07	1.46154e+07	0.453614	0.632281	FALSE	0.632281	LW	LW	R.GpTGQSDDpSDIWDDTALIK.A_2	7.32111e+07	8.66168e+07	6.64545e+07	8.19451e+07	1.07246e+08	7.77795e+07	0.696025	0.929605	FALSE	0.929605
BCLAF1	pS397	Q9NYF8	BCLF1_HUMAN	Bcl-2-associated transcription factor 1		K.FNDpSEGDDTEETEDYR.Q_2	M229 M238	0.0184737	0.515624	0.76623	LW,F1	F1	K.FNDpSEGDDTEETEDYR.Q_2	2.25518e+08	2.5679e+08	2.41886e+08	2.16323e+08	2.54251e+08	2.48482e+08	0.591502	1.13864	FALSE	1.10983	F2,LW,F1	F1	K.FNDpSEGDDTEETEDYR.Q_2	1.17284e+09	1.12701e+09	6.35063e+08	1.14549e+09	1.09071e+09	5.89435e+08	0.0184737	0.515624	FALSE	0.528182
COBRA1	pS557	Q8WX92	NELFB_HUMAN	Negative elongation factor B		R.KPpSPAQAAETPALELPLPSVPAPAPL_3	M229 M238	0.307035	0.660691	0.764576	LW,F1	F1	R.KPpSPAQAAETPALELPLPSVPAPAPL_3	4.79999e+07	6.68608e+07	5.01697e+07	5.13549e+07	5.28209e+07	4.22585e+07	0.307035	0.660691	FALSE	0.930284	LW,F1	LW	R.KPpSPAQAAETPALELPLPSVPAPAPL_3	5.17536e+07	6.79697e+07	3.72193e+07	4.45422e+07	6.56945e+07	4.85934e+07	0.495788	0.884796	FALSE	0.891137
SRRM2	pS1329	Q9UQ35	SRRM2_HUMAN	Serine/arginine repetitive matrix protein 2	mTOR	R.ENSFGpSPLEFR.N_2	M229 M238	0.0453534	0.793431	0.763364	LW,F1	F1	R.ENSFGpSPLEFR.N_2	1.90841e+08	1.55761e+08	1.44313e+08	1.91533e+08	1.82476e+08	1.42362e+08	0.0587403	0.734436	FALSE	0.749724	F1	F1	R.ENSFGpSPLEFR.N_2	1.16642e+08	1.18361e+08	8.9399e+07	1.09919e+08	1.19231e+08	9.03615e+07	0.0453534	0.793431	FALSE	0.793431
SRRM1	pS874	Q8IYB3	SRRM1_HUMAN	Serine/arginine repetitive matrix protein 1		K.KETEpSEAEDNLDDLEK.H_2	M229 M238	0.0274479	0.510558	0.763266	F2	F2	K.KETEpSEAEDNLDDLEK.H_2	3.24396e+08	4.65121e+08	3.60832e+08	3.26112e+08	4.02929e+08	4.03959e+08	0.25681	1.14106	FALSE	1.17568	F2	F2	K.KETEpSEAEDNLDDLEK.H_2	6.65818e+08	7.29992e+08	3.59274e+08	6.70849e+08	7.156e+08	3.16827e+08	0.0274479	0.510558	FALSE	0.505811
ARHGAP35	pS975pS985	Q9NRY4	RHG35_HUMAN	Rho GTPase-activating protein 35		R.AGpSPLCNSNLQDpSEEDIEPSYSLFR.E_3	M238	0.7298	0.762813	0.762813														LW	LW	R.AGpSPLCNSNLQDpSEEDIEPSYSLFR.E_3	5.61188e+07	2.46043e+07	3.27579e+07	8.20607e+07	6.81858e+07	7.26472e+07	0.7298	0.762813	FALSE	0.762813
SRSF10	pY138	O75494	SRS10_HUMAN	Serine/arginine-rich splicing factor 10		R.SFDYNpYR.R_1	M229	0.30062	0.760444	0.760444	F1	F1	R.SFDYNpYR.R_1	7.88364e+07	8.40357e+07	7.05583e+07	9.46831e+07	8.9028e+07	6.13936e+07	0.30062	0.760444	FALSE	0.760444
ZRANB2	pS120	O95218	ZRAB2_HUMAN	Zinc finger Ran-binding domain-containing protein 2		R.EEpSDGEYDEFGR.K_2	M229 M238	0.0109317	0.532075	0.759995	F2,LW,F1	F1	R.EEpSDGEYDEFGR.K_2	3.2944e+08	4.15067e+08	2.3897e+08	2.56524e+08	2.85189e+08	1.63479e+08	0.0871397	1.08555	FALSE	0.686816	F2,LW,F1	F1	R.EEpSDGEYDEFGR.K_2	8.33371e+08	8.20556e+08	4.82508e+08	8.3945e+08	7.91771e+08	4.37916e+08	0.0109317	0.532075	FALSE	0.550223
GSK3B	pY216	P49841	GSK3B_HUMAN	Glycogen synthase kinase-3 beta	GSK3A,GSK3B iso2,GSK3B,MEK1	R.GEPNVSpYIC8SR.Y_2	M229 M238	0.00832467	0.64714	0.756094	LW,F1	LW	R.GEPNVSpYIC8SR.Y_2	5.33109e+08	5.4369e+08	4.83738e+08	4.56261e+08	5.66024e+08	5.29482e+08	0.512252	0.883392	FALSE	1.02411	LW,F1	F1	R.GEPNVSpYICSR.Y_2	2.80359e+09	2.23473e+09	1.71453e+09	2.72918e+09	2.06498e+09	1.72269e+09	0.00832467	0.64714	FALSE	0.621246
TOP2A	pT1397	P11388	TOP2A_HUMAN	DNA topoisomerase 2-alpha		K.GSVPLSSSPPApTHFPDETEITNPVPK.K_3	M229 M238	0.00809421	0.399246	0.75223	F1	F1	K.GSVPLSSSPPApTHFPDETEITNPVPK.K_3	3.22081e+07	1.31359e+08	5.12445e+07	4.36366e+07	1.06682e+08	5.62501e+07	0.272087	1.4173	FALSE	1.4173	F2	F2	K.GSVPLSSSPPApTHFPDETEITNPVPK.K_3	2.4978e+08	2.47436e+08	9.79449e+07	2.47181e+08	3.05958e+08	1.00464e+08	0.00809421	0.399246	TRUE	0.399246
FAM82A2	pS44	Q96TC7	RMD3_HUMAN	Regulator of microtubule dynamics protein 3		R.pSQSLPNSLDYTQTSDPGR.H_2	M229 M238	0.135093	0.664878	0.750555	LW,F1	F1	R.pSQSLPNSLDYTQTSDPGR.H_2	6.48313e+07	5.90288e+07	5.43635e+07	5.60648e+07	6.62296e+07	5.61676e+07	0.379461	0.847272	FALSE	0.914265	F1	F1	R.pSQSLPNSLDYTQTSDPGR.H_2	9.70649e+07	6.47833e+07	5.94501e+07	7.80385e+07	6.07454e+07	5.69724e+07	0.135093	0.664878	FALSE	0.664878
SON	pS1697	P18583	SON_HUMAN	Protein SON		K.ESDQTLAALLpSPK.E_2	M229 M238	0.0584901	0.645884	0.748914	LW,F1	LW	K.ESDQTLAALLpSPK.E_2	2.7288e+08	2.38998e+08	2.09664e+08	2.80438e+08	2.18376e+08	2.2462e+08	0.100831	0.868379	FALSE	0.784874	LW,F1	F1	K.ESDQTLAALLpSPK.E_2	9.22721e+08	7.39492e+08	5.41963e+08	8.10663e+08	7.0619e+08	5.2047e+08	0.0584901	0.645884	FALSE	0.612924
PI4KB	pS428	Q9UBF8	PI4KB_HUMAN	Phosphatidylinositol 4-kinase beta		R.pSVENLPEC8GITHEQR.A_2	M229 M238	0.158868	0.864624	0.745456	F2	F2	R.pSVENLPEC8GITHEQR.A_2	5.36564e+07	5.99128e+07	4.10037e+07	6.24242e+07	5.25194e+07	3.36027e+07	0.217741	0.642712	FALSE	0.642712	F2	F2	R.pSVENLPECGITHEQR.A_3	406566212	3.85784e+08	3.42686e+08	3.70447e+08	3.45954e+08	3.28173e+08	0.158868	0.864624	FALSE	0.863383
EPRS	pS885	P07814	SYEP_HUMAN	Bifunctional aminoacyl-tRNA synthetase		K.EYIPGQPPLSQSSDpSSPTR.N_2	M229 M238	0.226621	0.597823	0.745332	LW	LW	K.EYIPGQPPLSQSSDpSSPTR.N_2	8.00999e+07	7.12366e+07	3.75101e+07	6.38394e+07	7.02666e+07	4.85401e+07	0.226621	0.597823	FALSE	0.597823	F1	F1	K.EYIPGQPPLSQSSDpSSPTR.N_2	1.79277e+08	2.00574e+08	1.75214e+08	1.90401e+08	1.81957e+08	1.68304e+08	0.244995	0.929237	FALSE	0.929237
NUMA1	pS1757	Q14980	NUMA1_HUMAN	Nuclear mitotic apparatus protein 1		R.TQPDGTSVPGEPApSPISQR.L_2	M229 M238	0.0377437	0.651463	0.745104	F1	F1	R.TQPDGTSVPGEPApSPISQR.L_2	2.72383e+07	4.15959e+07	2.70612e+07	3.49807e+07	2.16736e+07	2.59621e+07	0.555529	0.852205	FALSE	0.852205	LW,F1	F1	R.TQPDGTSVPGEPApSPISQR.L_2	2.32483e+08	1.93899e+08	1.68995e+08	2.55026e+08	2.06834e+08	1.70793e+08	0.0377437	0.651463	FALSE	0.696988
EIF5B	pS135pS137	O60841	IF2P_HUMAN	Eukaryotic translation initiation factor 5B		K.VEMYpSGpSDDDDDFNKLPK.K_2	M229 M238	0.0363582	0.402761	0.743766	F1	F1	K.VEMYpSGpSDDDDDFNKLPK.K_2	7.07868e+07	8.58622e+07	8.99493e+07	4.89181e+06	1.47825e+07	1.39945e+07	0.974894	1.37349	FALSE	1.37349	F1	F1	K.VEMYpSGpSDDDDDFNKLPK.K_2	2.77793e+08	1.64676e+08	1.24085e+08	2.56967e+08	1.46573e+08	9.12957e+07	0.0363582	0.402761	TRUE	0.402761
BCL2L13	pS420	Q9BXK5	B2L13_HUMAN	Bcl-2-like protein 13		R.EEpSLVEELSPASEK.K_2	M238	0.255081	0.743522	0.743522														LW,F1	F1	R.EEpSLVEELSPASEK.K_2	1.43952e+08	2.1103e+08	1.36891e+08	1.89569e+08	1.73856e+08	1.50148e+08	0.255081	0.743522	FALSE	0.860633
OPTN	pS528	Q96CV9	OPTN_HUMAN	Optineurin		R.TSDpSDQQAYLVQR.G_2	M238	0.655247	0.74263	0.74263														F1	F1	R.TSDpSDQQAYLVQR.G_2	1.03772e+08	2.91241e+07	5.99436e+07	4.5612e+07	3.46547e+07	5.09933e+07	0.655247	0.74263	FALSE	0.74263
ACACA	pS23pS29	Q13085	ACACA_HUMAN	Acetyl-CoA carboxylase 1	CK2-A1	R.FIIGpSVSEDNpSEDEISNLVK.L_2	M238	0.783255	0.742191	0.742191														LW	LW	R.FIIGpSVSEDNpSEDEISNLVK.L_2	3.74186e+07	3.93489e+07	3.28717e+07	8.78459e+07	5.8545e+07	6.00984e+07	0.783255	0.742191	FALSE	0.742191
ACACA	pS25pS29	Q13085	ACACA_HUMAN	Acetyl-CoA carboxylase 1	CK2-A1	R.FIIGSVpSEDNpSEDEISNLVK.L_2	M238	0.783255	0.742145	0.742145														LW	LW	R.FIIGSVpSEDNpSEDEISNLVK.L_2	3.74263e+07	3.93489e+07	3.28717e+07	8.78459e+07	5.8545e+07	6.00984e+07	0.783255	0.742145	FALSE	0.742145
IRF2BPL	pS69	Q9H1B7	I2BPL_HUMAN	Interferon regulatory factor 2-binding protein-like		R.pSPGPPPPVGVK.T_2	M229	0.685314	0.740253	0.740253	LW	LW	R.pSPGPPPPVGVK.T_2	1.79984e+07	3.85135e+07	2.21778e+07	3.11864e+07	3.27444e+07	1.42314e+07	0.685314	0.740253	FALSE	0.740253
RNF20	pS138	Q5VTR2	BRE1A_HUMAN	E3 ubiquitin-protein ligase BRE1A		K.ALVVPEPEPDSDpSNQER.K_2	M229 M238	0.0791275	0.530455	0.7401	LW,F1	LW	K.ALVVPEPEPDSDpSNQER.K_2	8.54028e+07	9.23237e+07	9.06143e+07	7.23388e+07	7.18042e+07	7.03111e+07	0.999223	1.0326	FALSE	1.02018	LW,F1	F1	K.ALVVPEPEPDSDpSNQER.K_2	1.24343e+08	1.40742e+08	9.00632e+07	1.28276e+08	1.20341e+08	4.95387e+07	0.0791275	0.530455	FALSE	0.552619
RAB11FIP1	pS357	Q6WKZ4	RFIP1_HUMAN	Rab11 family-interacting protein 1		K.HLFSpSTENLAAGSWK.E_2	M238	0.355109	0.739667	0.739667														F2	F2	K.HLFSpSTENLAAGSWK.E_2	1.82968e+08	2.37965e+08	1.62623e+08	1.83279e+08	1.40475e+08	1.08278e+08	0.355109	0.739667	FALSE	0.739667
TOP2A	pS1393	P11388	TOP2A_HUMAN	DNA topoisomerase 2-alpha	ERK1,CDK1,ERK2	K.GSVPLSSpSPPATHFPDETEITNPVPK.K_3	M229 M238	0.00809421	0.396166	0.738763	F1	F1	K.GSVPLSSpSPPATHFPDETEITNPVPK.K_3	3.22081e+07	1.54504e+08	4.82361e+07	4.36366e+07	1.31175e+08	5.62501e+07	0.335191	1.37763	FALSE	1.37763	F2	F2	K.GSVPLSSpSPPATHFPDETEITNPVPK.K_3	2.4978e+08	2.65404e+08	9.79449e+07	2.51044e+08	3.05958e+08	1.00464e+08	0.00809421	0.396166	TRUE	0.396166
CEP170	pS359	Q5SW79	CE170_HUMAN	Centrosomal protein of 170 kDa		K.SIKpSDVPVYLK.R_2	M238	0.315471	0.738711	0.738711														F2	F2	K.SIKpSDVPVYLK.R_2	2.24343e+08	2.23907e+08	1.32054e+08	2.11703e+08	1.90817e+08	190057624	0.315471	0.738711	FALSE	0.738711
SUPT5H	pS666	O00267	SPT5H_HUMAN	Transcription elongation factor SPT5	CDK1,ERK2,CDK2	R.DVTNFTVGGFAPMpSPR.I_2	M229 M238	0.16991	0.583457	0.7386	LW	LW	R.DVTNFTVGGFAPMpSPR.I_2	6.67982e+07	7.32908e+07	6.57029e+07	7.59837e+07	7.69066e+07	6.77976e+07	0.619902	0.934996	FALSE	0.934996	LW,F1	LW	R.DVTNFTVGGFAPMpSPR.I_2	1.91048e+08	1.77665e+08	1.51987e+08	1.67426e+08	1.71193e+08	124352469	0.16991	0.583457	FALSE	0.770875
RSL1D1	pS361	O76021	RL1D1_HUMAN	Ribosomal L1 domain-containing protein 1		K.ATNEpSEDEIPQLVPIGK.K_2	M229 M238	0.0373622	0.771335	0.738435	LW,F1	LW	K.ATNEpSEDEIPQLVPIGK.K_2	3.69541e+08	3.32328e+08	2.69884e+08	3.89638e+08	3.28004e+08	2.67611e+08	0.0392467	0.706938	FALSE	0.707995	LW,F1	F1	K.ATNEpSEDEIPQLVPIGK.K_2	1.58991e+09	1659886642	1.253e+09	1.57155e+09	1.68225e+09	1.21759e+09	0.0373622	0.771335	FALSE	0.78147
MAP4K5	pS335	Q9Y4K4	M4K5_HUMAN	Mitogen-activated protein kinase kinase kinase kinase 5		R.TApSEINFDK.L_2	M238	0.425406	0.735477	0.735477														F1	F1	R.TApSEINFDK.L_2	6.36151e+07	4.1455e+07	3.3167e+07	6.51831e+07	3.20702e+07	6.15611e+07	0.425406	0.735477	FALSE	0.735477
EIF4EBP1	pT41pT45	Q13541	4EBP1_HUMAN	Eukaryotic translation initiation factor 4E-binding protein 1	mTOR	R.VVLGDGVQLPPGDYSTTPGGpTLFSpTTPGGTR.I_4	M229	0.406529	0.731806	0.731806	LW	LW	R.VVLGDGVQLPPGDYSTTPGGpTLFSpTTPGGTR.I_4	1.6228e+08	1.48552e+08	1.54369e+08	1.92627e+08	1.59818e+08	1.05355e+08	0.406529	0.731806	FALSE	0.731806
ZRANB2	pS153	O95218	ZRAB2_HUMAN	Zinc finger Ran-binding domain-containing protein 2		K.EVEDKEpSEGEEEDEDEDLSK.Y_3	M229 M238	0.0521935	0.639209	0.731239	F2	F2	K.EVEDKEpSEGEEEDEDEDLSK.Y_3	6.52389e+07	9.04652e+07	5.78472e+07	4.1738e+07	8.12562e+07	3.16412e+07	0.719482	0.83652	FALSE	0.83652	F2	F2	K.EVEDKEpSEGEEEDEDEDLSK.Y_3	6.35152e+07	9.37789e+07	4.38313e+07	6.70424e+07	7.55047e+07	3.96222e+07	0.0521935	0.639209	FALSE	0.639209
NOP2	pS732	P46087	NOP2_HUMAN	Putative ribosomal RNA methyltransferase NOP2		K.GTDTQTPAVLpSPSK.T_2	M238	0.228629	0.730694	0.730694														LW	LW	K.GTDTQTPAVLpSPSK.T_2	2.46122e+07	82844254	2.0451e+07	3.03778e+07	8.68366e+07	1.97299e+07	0.228629	0.730694	FALSE	0.730694
ACIN1	pS490	Q9UKV3	ACINU_HUMAN	Apoptotic chromatin condensation inducer in the nucleus		K.AEpSPAEKVPEESVLPLVQK.S_3	M229 M238	0.227009	0.64072	0.730192	F2,F1	F1	K.AEpSPAEKVPEESVLPLVQK.S_3	2.73523e+08	1.83141e+08	2.07617e+08	3.38723e+08	2.20816e+08	1.82421e+08	0.227009	0.64072	FALSE	0.637061	F2	F2	K.AEpSPAEKVPEESVLPLVQK.S_2	155948590	1.34101e+08	9.4799e+07	8.26164e+07	1.11075e+08	1.03725e+08	0.856154	0.832158	FALSE	0.832158
AHNAK	pT4430	Q09666	AHNK_HUMAN	Neuroblast differentiation-associated protein AHNAK		K.GPSLDIDpTPDVNIEGPEGK.L_2	M238	0.0979791	0.729557	0.729557														F1	F1	K.GPSLDIDpTPDVNIEGPEGK.L_2	6.53516e+07	2.65322e+07	4.89015e+07	7.41393e+07	2.09163e+07	5.28652e+07	0.0979791	0.729557	FALSE	0.729557
USP10	pY364	Q14694	UBP10_HUMAN	Ubiquitin carboxyl-terminal hydrolase 10		K.pYSPPAISPLVSEK.Q_2	M229	0.229976	0.727422	0.727422	F1	F1	K.pYSPPAISPLVSEK.Q_2	2.81e+07	3.42328e+07	2.2157e+07	2.62174e+07	4.47154e+07	1.73547e+07	0.229976	0.727422	FALSE	0.727422
DNAJC5	pS10	Q9H3Z4	DNJC5_HUMAN	DnaJ homolog subfamily C member 5	Akt1,PKACa	R.SLpSTSGESLYHVLGLDK.N_2	M229	0.66374	0.726963	0.726963	F2	F2	R.SLpSTSGESLYHVLGLDK.N_2	2.85858e+08	2.37813e+08	2.16149e+08	1.53432e+08	1.28795e+08	1.03199e+08	0.66374	0.726963	FALSE	0.726963
TPI1	pS58	P60174	TPIS_HUMAN	Triosephosphate isomerase		K.QpSLGELIGTLNAAK.V_2	M229 M238	0.0307009	0.243989	0.726794	F2,LW	LW	K.QpSLGELIGTLNAAK.V_2	4.0458e+09	2.70235e+09	3.93379e+09	3.13369e+09	4.01163e+09	2.43053e+09	0.0738049	2.16497	TRUE	0.886459	F2	F2	R.KQpSLGELIGTLNAAK.V_3	7021967227	7034977458	1.97712e+09	6454362183	6478721118	1.62654e+09	0.0307009	0.243989	TRUE	0.267407
CTPS	pS575	P17812	PYRG1_HUMAN	CTP synthase 1		R.SGSSpSPDSEITELK.F_2	M229	0.18516	0.726509	0.726509	LW,F1	F1	R.SGSSpSPDSEITELK.F_2	1.61295e+08	1.19556e+08	1.06836e+08	1.56731e+08	1.20947e+08	1.09016e+08	0.18516	0.726509	FALSE	0.678724
CTTN	pT362pS368	Q8N707	Q8N707_HUMAN	CTTN protein	ERK1,CDK1,PAK1,ERK2,CDK2	K.pTQTPPVpSPAPQPTEER.L_3	M238	0.315995	0.726255	0.726255														LW	LW	K.pTQTPPVpSPAPQPTEER.L_3	341342449	1.35301e+08	2.07213e+08	3.59385e+08	1.45084e+08	3.01694e+08	0.315995	0.726255	FALSE	0.726255
UIMC1	pS653	Q96RL1	UIMC1_HUMAN	BRCA1-A complex subunit RAP80		R.VPpSPGMEEAGC8SR.E_2	M229	0.458558	0.724524	0.724524	F1	F1	R.VPpSPGMEEAGC8SR.E_2	2.20509e+07	2.43439e+07	1.13843e+07	1.97305e+07	2.27495e+07	1.88873e+07	0.458558	0.724524	FALSE	0.724524
VIM	pS325	P08670	VIME_HUMAN	Vimentin		R.QVQpSLTCEVDALK.G_2	M238	0.0413811	0.724123	0.724123														F1	F1	R.QVQpSLTCEVDALK.G_2	7.80963e+07	8.29958e+07	5.81957e+07	7.55575e+07	8.05847e+07	5.30686e+07	0.0413811	0.724123	FALSE	0.724123
LMNA	pS458	P02545	LMNA_HUMAN	Prelamin-A/C		R.NKpSNEDQSMGNWQIK.R_2	M238	0.365124	0.722153	0.722153														F2	F2	R.NKpSNEDQSMGNWQIK.R_2	1.50529e+08	1.39531e+08	8.17138e+07	1.20541e+08	8.26003e+07	1.1404e+08	0.365124	0.722153	FALSE	0.722153
AKAP11	pS1242	Q9UKA4	AKA11_HUMAN	A-kinase anchor protein 11		R.SVpSPTFLNPSDENLK.T_2	M229 M238	0.0570368	0.717101	0.721836	LW	LW	R.SVpSPTFLNPSDENLK.T_2	6.88411e+07	6.07293e+07	2.20792e+07	6.27478e+07	6.82522e+07	7.35335e+07	0.740114	0.726602	FALSE	0.726602	LW	LW	R.SVpSPTFLNPSDENLK.T_2	1.49118e+08	9.20373e+07	1.13277e+08	1.54748e+08	9.62406e+07	1.04626e+08	0.0570368	0.717101	FALSE	0.717101
USP8	pS719	P40818	UBP8_HUMAN	Ubiquitin carboxyl-terminal hydrolase 8		R.SYSpSPDITQAIQEEEKR.K_2	M238	0.206275	0.71911	0.71911														F2	F2	R.SYSpSPDITQAIQEEEKR.K_2	2.90562e+08	2.07935e+08	1.77757e+08	2.43479e+08	2.26142e+08	2.06277e+08	0.206275	0.71911	FALSE	0.71911
HMGA1	pS102pS103	P17096	HMGA1_HUMAN	High mobility group protein HMG-I/HMG-Y		K.EEEEGISQEpSpSEEEQ_2	M229	0.931442	0.718645	0.718645	LW	LW	K.EEEEGISQEpSpSEEEQ_2	2.41029e+06	733372	1.76019e+06	1.72249e+07	1.32045e+07	1.23505e+07	0.931442	0.718645	FALSE	0.718645
IMPDH2	pS416	P12268	IMDH2_HUMAN	Inosine-5-monophosphate dehydrogenase 2		R.GMGpSLDAMDK.H_2	M238	0.0391378	0.717898	0.717898														F1	F1	R.GMGpSLDAMDK.H_2	7.86715e+07	7.14838e+07	5.39759e+07	7.9592e+07	6.39625e+07	5.96412e+07	0.0391378	0.717898	FALSE	0.717898
MDC1	pS168	Q14676	MDC1_HUMAN	Mediator of DNA damage checkpoint protein 1		R.LLLAEDpSEEEVDFLSER.R_2	M238	0.422363	0.715676	0.715676														F1	F1	R.LLLAEDpSEEEVDFLSER.R_2	3.63194e+07	2.40995e+07	3.45591e+07	3.63744e+07	2.11787e+07	1.74661e+07	0.422363	0.715676	FALSE	0.715676
CCDC6	pS244	Q16204	CCDC6_HUMAN	Coiled-coil domain-containing protein 6	CDK2	K.LDQPVSAPPpSPR.D_2	M229 M238	0.10907	0.868604	0.713497	LW,F1	LW	K.LDQPVSAPPpSPR.D_2	2.13529e+08	1.21334e+08	1.30135e+08	2.04551e+08	1.03308e+08	1.55575e+08	0.170761	0.586088	FALSE	0.683386	LW,F1	F1	K.LDQPVSAPPpSPR.D_2	1.42475e+08	7.96095e+07	1.2862e+08	1.45315e+08	6.32477e+07	1.27821e+08	0.10907	0.868604	FALSE	0.891073
SLC12A4	pS967	Q9UP95	S12A4_HUMAN	Solute carrier family 12 member 4		R.LESLYpSDEEDESAVGADK.I_2	M238	0.202303	0.713334	0.713334														F1	F1	R.LESLYpSDEEDESAVGADK.I_2	9.64556e+07	1.07592e+08	6.70702e+07	7.74633e+07	9.94194e+07	5.6992e+07	0.202303	0.713334	FALSE	0.713334
SSRP1	pS444	Q08945	SSRP1_HUMAN	FACT complex subunit SSRP1		K.EGMNPSYDEYADpSDEDQHDAYLER.M_3	M229 M238	0.0165572	0.336169	0.712706	F2	F2	K.EGMNPSYDEYADpSDEDQHDAYLER.M_3	3.73308e+08	5.37203e+08	5.82881e+08	3.6339e+08	4.01531e+08	4.92531e+08	0.145714	1.511	FALSE	1.45977	F2	F2	K.EGMNPSYDEYADpSDEDQHDAYLER.M_3	374564413	3.88735e+08	1.30871e+08	3.88898e+08	3.78735e+08	1.25781e+08	0.0165572	0.336169	TRUE	0.336169
CCDC6	pS240pS244	Q16204	CCDC6_HUMAN	Coiled-coil domain-containing protein 6	CDK2	K.LDQPVpSAPPpSPR.D_2	M229 M238	0.296079	0.711937	0.711937	LW	LW	K.LDQPVpSAPPpSPR.D_2	3.92555e+08	3.68115e+08	2.75401e+08	3.17064e+08	2.75204e+08	2.29802e+08	0.296079	0.711937	FALSE	0.711937	LW			4.88548e+08	4.09214e+08	8.40583e+08	5.21469e+08	3.94995e+08	1.25516e+08	1			0.956517
EIF3G	pT38	O75821	EIF3G_HUMAN	Eukaryotic translation initiation factor 3 subunit G		K.GIPLApTGDTSPEPELLPGAPLPPPK.E_3	M229 M238	0.163854	0.775715	0.711453	LW	LW	K.GIPLApTGDTSPEPELLPGAPLPPPK.E_3	1.99573e+08	1.91548e+08	1.06652e+08	1.96045e+08	2.21173e+08	1.51495e+08	0.218013	0.652515	FALSE	0.652515	F1	F1	K.GIPLApTGDTSPEPELLPGAPLPPPK.E_3	1.16864e+08	8.98459e+07	7.8903e+07	1.06331e+08	1.05332e+08	9.42329e+07	0.163854	0.775715	FALSE	0.775715
THRAP3	pS682	Q9Y2W1	TR150_HUMAN	Thyroid hormone receptor-associated protein 3		R.IDIpSPSTFR.K_2	M229 M238	0.0267802	0.622565	0.710154	LW,F1	LW	R.IDIpSPSTFR.K_2	1.24959e+09	1.24719e+09	9.83905e+08	1.19728e+09	1.26794e+09	1.10742e+09	0.154142	0.810067	FALSE	0.854693	LW,F1	F1	R.IDIpSPSTFR.K_2	2241041369	2.3784e+09	1.34977e+09	2.15433e+09	2.23119e+09	1.23925e+09	0.0267802	0.622565	FALSE	0.589032
EIF4EBP1	pT37pT46	Q13541	4EBP1_HUMAN	Eukaryotic translation initiation factor 4E-binding protein 1	ERK2,p38-alpha,MSK1,mTOR	R.VVLGDGVQLPPGDYSTpTPGGTLFSTpTPGGTR.I_3	M229 M238	0.0957254	0.524272	0.709763	LW	LW	R.VVLGDGVQLPPGDYSTpTPGGTLFSTpTPGGTR.I_3	2.76163e+08	2.76664e+08	2.94337e+08	3.25214e+08	3.24641e+08	2.83515e+08	0.843546	0.960884	FALSE	0.960884	LW	LW	R.VVLGDGVQLPPGDYSTpTPGGTLFSTpTPGGTR.I_4	7.31522e+08	5.25516e+08	3.96135e+08	5.88642e+08	4.26787e+08	2.64212e+08	0.0957254	0.524272	FALSE	0.500201
DYNC1LI1	pS516	Q9Y6G9	DC1L1_HUMAN	Cytoplasmic dynein 1 light intermediate chain 1		R.KPVTVSPTTPTpSPTEGEAS_2	M229 M238	0.0189373	0.409684	0.709744	F1	F1	R.KPVTVSPTTPTpSPTEGEAS_2	9.53104e+07	3.30326e+07	9.9898e+07	1.02204e+08	3.08377e+07	1.42961e+08	0.598454	1.22957	FALSE	1.22957	F1	F1	R.KPVTVSPTTPTpSPTEGEAS_2	4.41391e+08	1.22776e+08	1.77919e+08	4.11877e+08	1.08497e+08	1.71651e+08	0.0189373	0.409684	TRUE	0.409684
DPF2	pS142	Q92785	REQU_HUMAN	Zinc finger protein ubi-d4		R.VDDDpSLGEFPVTNSR.A_2	M229 M238	0.0189448	0.379471	0.709528	LW,F1	F1	R.VDDDpSLGEFPVTNSR.A_2	6.29774e+07	1.01709e+08	8.36404e+07	6.00959e+07	9.52852e+07	8.71378e+07	0.127259	1.32666	FALSE	1.38761	LW,F1	F1	R.VDDDpSLGEFPVTNSR.A_2	2.13571e+08	3.27694e+08	1.07412e+08	2.08508e+08	2.97894e+08	9.57095e+07	0.0189448	0.379471	TRUE	0.481239
ABCF1	pS109	Q8NE71	ABCF1_HUMAN	ATP-binding cassette sub-family F member 1	CK2-A1	K.LSVPTpSDEEDEVPAPKPR.G_3	M229 M238	0.116681	0.801409	0.707754	F2	F2	K.LSVPTpSDEEDEVPAPKPR.G_3	1.31955e+08	1.55503e+08	7.96299e+07	1.21676e+08	1.1034e+08	8.81061e+07	0.134181	0.625044	FALSE	0.661338	F2	F2	K.LSVPTpSDEEDEVPAPKPR.G_3	1.48634e+08	1.54603e+08	1.23311e+08	1.43267e+08	2.26075e+08	1.10622e+08	0.116681	0.801409	FALSE	0.801409
CLASP1	pS1091	Q7Z460	CLAP1_HUMAN	CLIP-associating protein 1		K.NSSNTSVGpSPSNTIGR.T_2	M229	0.510985	0.705642	0.705642	LW,F1	LW	K.NSSNTSVGpSPSNTIGR.T_2	6.37874e+07	8.47913e+07	6.30784e+07	8.40019e+07	1.18649e+08	8.37105e+07	0.510985	0.705642	FALSE	0.993231
LARP1	pS774	Q6PKG0	LARP1_HUMAN	La-related protein 1	ERK2,mTOR,CDK2	R.SLPTTVPEpSPNYR.N_2	M229	0.197263	0.704908	0.704908	F1	F1	R.SLPTTVPEpSPNYR.N_2	9.4244e+07	1.15725e+08	6.91976e+07	1.11286e+08	1.1183e+08	7.56825e+07	0.197263	0.704908	FALSE	0.704908
NUP98	pS623	P52948	NUP98_HUMAN	Nuclear pore complex protein Nup98-Nup96	CDK1	R.DSENLApSPSEYPENGER.F_2	M229	0.141963	0.704054	0.704054	LW	LW	R.DSENLApSPSEYPENGER.F_2	2.86005e+07	1.32265e+07	2.01669e+07	3.19603e+07	1.33709e+07	2.24712e+07	0.141963	0.704054	FALSE	0.704054
SQSTM1	pS366	Q13501	SQSTM_HUMAN	Sequestosome-1		K.EVDPSTGELQSLQMPESEGPSpSLDPSQEGPTGLK.E_3	M238	0.341099	0.703418	0.703418														LW	LW	K.EVDPSTGELQSLQMPESEGPSpSLDPSQEGPTGLK.E_3	4.8909e+07	4.27511e+07	4.51132e+07	6.15039e+07	5.87546e+07	3.25532e+07	0.341099	0.703418	FALSE	0.703418
TERF2	pS323	Q15554	TERF2_HUMAN	Telomeric repeat-binding factor 2	CDK2	K.DLVLPTQALPApSPALK.N_2	M238	0.522111	0.701897	0.701897														LW	LW	K.DLVLPTQALPApSPALK.N_2	5.6674e+07	5.0254e+07	2.55267e+07	5.70468e+07	3.64718e+07	5.42935e+07	0.522111	0.701897	FALSE	0.701897
USP8	pS716	P40818	UBP8_HUMAN	Ubiquitin carboxyl-terminal hydrolase 8		R.pSYSSPDITQAIQEEEKR.K_2	M238	0.210569	0.70179	0.70179														F2	F2	R.pSYSSPDITQAIQEEEKR.K_2	2.85788e+08	2.53585e+08	1.65158e+08	2.43479e+08	179237178	2.06277e+08	0.210569	0.70179	FALSE	0.70179
RSF1	pS1345	Q96T23	RSF1_HUMAN	Remodeling and spacing factor 1		R.IEpSDEEEDFENVGK.V_2	M229 M238	0.0659394	0.565799	0.696759	LW,F1	LW	R.IEpSDEEEDFENVGK.V_2	1.46091e+08	1.34452e+08	1.27342e+08	1.29521e+08	1.42042e+08	1.28747e+08	0.296079	0.858031	FALSE	0.929167	LW,F1	LW	R.IEpSDEEEDFENVGK.V_2	2.56518e+08	2.26564e+08	1.36139e+08	2.36244e+08	2.3342e+08	1.37597e+08	0.0659394	0.565799	FALSE	0.555513
GSK3B	pS215	P49841	GSK3B_HUMAN	Glycogen synthase kinase-3 beta		R.GEPNVpSYICSR.Y_2	M238	0.0589222	0.695668	0.695668														F1	F1	R.GEPNVpSYICSR.Y_2	2542112368	2103264564	1654523837	2286032617	1963854323	1704263430	0.0589222	0.695668	FALSE	0.695668
EIF3G	pT41	O75821	EIF3G_HUMAN	Eukaryotic translation initiation factor 3 subunit G		K.GIPLATGDpTSPEPELLPGAPLPPPK.E_3	M229 M238	0.067833	0.713395	0.695348	LW,F1	LW	K.GIPLATGDpTSPEPELLPGAPLPPPK.E_3	2.26067e+08	2.51667e+08	1.67787e+08	2.77919e+08	2.7378e+08	1.84529e+08	0.227638	0.677758	FALSE	0.699059	LW,F1	F1	K.GIPLATGDpTSPEPELLPGAPLPPPK.E_3	3.71372e+08	4.68772e+08	3.46973e+08	3.67541e+08	4.46931e+08	2.74312e+08	0.067833	0.713395	FALSE	0.840809
SLC4A1AP	pS466	Q9BWU0	NADAP_HUMAN	Kanadaptin		K.NWEDEDFYDpSDDDTFLDR.T_2	M229 M238	0.101483	0.61681	0.694134	LW,F1	LW	K.NWEDEDFYDpSDDDTFLDR.T_2	8.76999e+07	6.48158e+07	8.42061e+07	8.81764e+07	8.56663e+07	7.9342e+07	0.296079	0.781151	FALSE	0.929904	F1	F1	K.NWEDEDFYDpSDDDTFLDR.T_2	7.95667e+07	5.67985e+07	4.7925e+07	6.61718e+07	4.69151e+07	4.1968e+07	0.101483	0.61681	FALSE	0.61681
SMC4	pS41	Q9NTJ3	SMC4_HUMAN	Structural maintenance of chromosomes protein 4		R.TEpSPATAAETASEELDNR.S_3	M229 M238	0.0243195	0.409229	0.686465	LW,F1	F1	R.TEpSPATAAETASEELDNR.S_3	5.36676e+08	6.01629e+08	5.65125e+08	5.25135e+08	5.93347e+08	5.44204e+08	0.166684	1.15152	FALSE	1.04475	LW,F1	F1	R.TEpSPATAAETASEELDNR.S_2	7.41848e+08	8.26613e+08	3.62199e+08	7.3767e+08	7.85754e+08	3.23593e+08	0.0243195	0.409229	TRUE	0.463524
ETV6	pS16pS22	P41212	ETV6_HUMAN	Transcription factor ETV6	p38-alpha	R.IpSYTPPEpSPVPSYASSTPLHVPVPR.A_3	M238	0.0406796	0.686029	0.686029														F1	F1	R.IpSYTPPEpSPVPSYASSTPLHVPVPR.A_3	1.2515e+08	9.31526e+07	8.82816e+07	1.35681e+08	7.63034e+07	9.06559e+07	0.0406796	0.686029	FALSE	0.686029
MFAP1	pS116pS118	P55081	MFAP1_HUMAN	Microfibrillar-associated protein 1		K.IVEPEVVGEpSDpSEVEGDAWR.M_2	M229 M238	0.0586307	0.550838	0.685638	LW	LW	K.IVEPEVVGEpSDpSEVEGDAWR.M_2	1.08713e+08	1.64881e+08	1.33352e+08	9.51524e+07	1.53621e+08	5.51399e+07	0.877563	0.853427	FALSE	0.92459	LW	LW	K.IVEPEVVGEpSDpSEVEGDAWR.M_2	2.76538e+08	342129217	1.59367e+08	2.95775e+08	3.14449e+08	1.50359e+08	0.0586307	0.550838	FALSE	0.541183
ARMCX3	pS61	Q9UH62	ARMX3_HUMAN	Armadillo repeat-containing X-linked protein 3		R.YNDWpSDDDDDSNESK.S_2	M229	0.288206	0.684524	0.684524	F1	F1	R.YNDWpSDDDDDSNESK.S_2	3.04189e+07	2.43397e+07	2.24128e+07	2.60327e+07	2.92969e+07	1.62297e+07	0.288206	0.684524	FALSE	0.684524
MYBBP1A	pS11	Q9BQG0	MBB1A_HUMAN	Myb-binding protein 1A		R.DPAQPMpSPGEATQSGAR.P_2	M229	0.0688124	0.682461	0.682461	LW,F1	F1	R.DPAQPMpSPGEATQSGAR.P_2	6.57969e+07	6.35806e+07	3.53914e+07	5.50416e+07	5.5033e+07	3.26112e+07	0.0688124	0.682461	FALSE	0.562756
PRKAR1A	pS83	P10644	KAP0_HUMAN	cAMP-dependent protein kinase type I-alpha regulatory subunit	CDK2	R.TDSREDEIpSPPPPNPVVK.G_2	M229 M238	0.0187095	0.585809	0.678264	F2,LW,F1	F2	R.TDSREDEIpSPPPPNPVVK.G_2	1.66652e+09	1.67509e+09	1.34551e+09	1.70422e+09	1.66783e+09	1.54362e+09	0.230994	0.785311	FALSE	0.85712	F2,LW,F1	F1	R.EDEIpSPPPPNPVVK.G_2	9.71985e+09	8.22418e+09	5.50806e+09	9.20843e+09	8.28428e+09	5.15266e+09	0.0187095	0.585809	FALSE	0.563216
LRRFIP2	pS328	Q9Y608	LRRF2_HUMAN	Leucine-rich repeat flightless-interacting protein 2		R.RGpSGDTSSLIDPDTSLSELR.D_2	M229 M238	0.233781	0.37264	0.677037	F2	F2	R.RGpSGDTSSLIDPDTSLSELR.D_2	9.86845e+07	1.05306e+08	4.52275e+07	7.52924e+07	3.84319e+07	1.96033e+07	0.233781	0.37264	TRUE	0.37264	F2	F2	R.RGpSGDTSSLIDPDTSLSELR.D_2	2.88688e+08	2.93735e+08	3.97103e+08	3.07281e+08	2.87023e+08	335988685	0.278288	1.23009	FALSE	1.23009
SNAP23	pS110	O00161	SNP23_HUMAN	Synaptosomal-associated protein 23		K.TTWGDGGENpSPC8NVVSK.Q_2	M229 M238	0.105654	0.462558	0.677002	F1	F1	K.TTWGDGGENpSPC8NVVSK.Q_2	5.21381e+07	6.05391e+07	2.82629e+07	6.14933e+07	6.7295e+07	2.42981e+07	0.105654	0.462558	TRUE	0.462558	F1	F1	K.TTWGDGGENpSPCNVVSK.Q_2	9.63507e+07	1.25117e+08	9.92022e+07	9.00674e+07	1.19028e+08	8.55128e+07	0.979548	0.990865	FALSE	0.990865
USP8	pS718	P40818	UBP8_HUMAN	Ubiquitin carboxyl-terminal hydrolase 8		R.SYpSSPDITQAIQEEEKR.K_2	M229 M238	0.15728	0.771542	0.675075	F2	F2	R.SYpSSPDITQAIQEEEKR.K_2	8.01368e+07	8.49763e+07	3.87222e+07	5.5921e+07	5.51862e+07	4.1643e+07	0.291681	0.59067	FALSE	0.59067	F2	F2	R.SYpSSPDITQAIQEEEKR.K_2	2.14157e+08	2.07935e+08	1.77269e+08	2.0865e+08	1.85175e+08	1.48944e+08	0.15728	0.771542	FALSE	0.771542
PRSS55	pT257	Q6UWB4	PRS55_HUMAN	Serine protease 55		K.GDSGGPLVCpTPEPGEKWYQVGIISWGK.S_3	M238	0.422363	0.674339	0.674339														F1	F1	K.GDSGGPLVCpTPEPGEKWYQVGIISWGK.S_3	1.48648e+07	1.32573e+06	6.36011e+06	9.43644e+06	5.60519e+06	1.00272e+07	0.422363	0.674339	FALSE	0.674339
NDE1	pS282	Q9NXR1	NDE1_HUMAN	Nuclear distribution protein nudE homolog 1		R.NLVYDQpSPNR.T_2	M229	0.76861	0.673403	0.673403	F1	F1	R.NLVYDQpSPNR.T_2	2.03057e+07	2.43134e+07	1.40707e+07	4.88299e+07	7.23517e+07	3.24854e+07	0.76861	0.673403	FALSE	0.673403
MECP2	pS80	P51608	MECP2_HUMAN	Methyl-CpG-binding protein 2	HIPK2	K.AETSEGSGSAPAVPEASApSPK.Q_2	M238	0.538529	0.672933	0.672933														LW,F1	F1	K.AETSEGSGSAPAVPEASApSPK.Q_2	6.58554e+07	6.83375e+07	3.75825e+07	3.54371e+07	4.74338e+07	3.52284e+07	0.538529	0.672933	FALSE	0.718818
ZFYVE19	pS354	Q96K21	ZFY19_HUMAN	Zinc finger FYVE domain-containing protein 19		R.LPDpSDDDEDEETAIQR.V_2	M229 M238	0.0870407	0.65424	0.672858	LW,F1	LW	R.LPDpSDDDEDEETAIQR.V_2	1.36474e+08	1.56874e+08	9.43013e+07	1.26122e+08	1.34166e+08	9.49385e+07	0.124153	0.692007	FALSE	0.720649	LW,F1	F1	R.LPDpSDDDEDEETAIQR.V_2	1.23372e+08	1.40943e+08	1.0078e+08	1.23019e+08	1.36931e+08	69697125	0.0870407	0.65424	FALSE	0.691896
CCNYL1	pS344	Q8N7R7	CCYL1_HUMAN	Cyclin-Y-like protein 1		R.SFpSADNFIGIQR.S_2	M229 M238	0.37221	0.513623	0.671104	LW,F1	F1	R.SFpSADNFIGIQR.S_2	7.51289e+07	8.70726e+07	6.11227e+07	7.82741e+07	8.51594e+07	4.74695e+07	0.37221	0.513623	FALSE	0.707887	F1	F1	R.SFpSADNFIGIQR.S_2	5.67325e+07	5.95563e+07	5.58839e+07	6.92092e+07	3.94111e+07	5.45506e+07	0.41634	0.87687	FALSE	0.87687
PHC3	pT609pS616	Q8NDX5	PHC3_HUMAN	Polyhomeotic-like protein 3		R.MDRpTPPPPTLpSPAAITVGR.G_3	M229 M238	0.0311644	0.308922	0.669396	F1	F1	R.MDRpTPPPPTLpSPAAITVGR.G_3	7.90119e+07	8.95685e+07	1.1566e+08	7.56276e+07	8.50967e+07	1.08645e+08	0.0718739	1.4505	FALSE	1.4505	F1	F1	R.MDRpTPPPPTLpSPAAITVGR.G_3	1.2209e+08	1.36504e+08	4.30579e+07	1.12448e+08	1.23001e+08	2.93962e+07	0.0311644	0.308922	TRUE	0.308922
ETV6	pT18pS22	P41212	ETV6_HUMAN	Transcription factor ETV6	p38-alpha	R.ISYpTPPEpSPVPSYASSTPLHVPVPR.A_3	M229 M238	0.0893856	0.707086	0.668291	F1	F1	R.ISYpTPPEpSPVPSYASSTPLHVPVPR.A_3	4.36199e+07	6.20953e+07	2.96047e+07	6.04702e+07	4.30171e+07	3.61411e+07	0.324534	0.631624	FALSE	0.631624	F1	F1	R.ISYpTPPEpSPVPSYASSTPLHVPVPR.A_3	1.27236e+08	8.84847e+07	8.61615e+07	1.11025e+08	6.4892e+07	8.23096e+07	0.0893856	0.707086	FALSE	0.707086
OFD1	pS435pY437	O75665	OFD1_HUMAN	Oral-facial-digital syndrome 1 protein		K.EM8pSDpYSLLKEEK.L_2	M238	0.146825	0.667588	0.667588														LW	LW	K.EM8pSDpYSLLKEEK.L_2	6.66712e+07	5.6409e+07	3.77107e+07	5.86289e+07	8.63393e+07	4.5938e+07	0.146825	0.667588	FALSE	0.667588
EHBP1	pS335	Q8NDI1	EHBP1_HUMAN	EH domain-binding protein 1		K.EVQTPQYLNPFDEPEAFVTIKDpSPPQSTK.R_3	M229 M238	0.226347	0.536799	0.667303	F1	F1	K.EVQTPQYLNPFDEPEAFVTIKDpSPPQSTK.R_3	4.31022e+07	4.08368e+07	2.3106e+07	3.24784e+07	1.35385e+07	1.74655e+07	0.226347	0.536799	FALSE	0.536799	F2	F2	K.EVQTPQYLNPFDEPEAFVTIKDpSPPQSTK.R_3	1.26477e+08	1.26308e+08	9.37859e+07	9.00155e+07	1.34088e+08	8.58024e+07	0.60565	0.829535	FALSE	0.829535
KIAA1462	pS757	Q9P266	K1462_HUMAN	Uncharacterized protein KIAA1462		R.SLpSPSSNSAFSR.T_2	M229 M238	0.0432737	2.7671	0.667023	F1	F1	R.SLpSPSSNSAFSR.T_2	6.71796e+07	6.76592e+07	1.40655e+07	7.59553e+07	6.34724e+07	8.94908e+06	0.0587403	0.160789	TRUE	0.160789	F1	F1	R.SLpSPSSNSAFSR.T_2	2.16503e+07	2.38544e+07	6.7273e+07	2.30225e+07	2.44735e+07	5.63409e+07	0.0432737	2.7671	TRUE	2.7671
NCOR1	pS2184	O75376	NCOR1_HUMAN	Nuclear receptor corepressor 1		R.pSPGSISYLPSFFTK.L_2	M229 M238	0.104455	0.58366	0.665726	LW	LW	R.pSPGSISYLPSFFTK.L_2	3.63565e+07	2.4927e+07	3.26751e+07	4.03397e+07	3.82621e+07	2.55626e+07	0.300007	0.75933	FALSE	0.75933	LW,F1	F1	R.pSPGSISYLPSFFTK.L_2	8.22455e+07	7.28478e+07	5.9849e+07	4.85873e+07	7.05244e+07	6.69639e+07	0.104455	0.58366	FALSE	0.969275
ETV6	pY17pS22	P41212	ETV6_HUMAN	Transcription factor ETV6	p38-alpha	R.ISpYTPPEpSPVPSYASSTPLHVPVPR.A_3	M229 M238	0.11173	0.685601	0.657352	F1	F1	R.ISpYTPPEpSPVPSYASSTPLHVPVPR.A_3	4.4997e+07	5.36531e+07	3.25941e+07	6.40603e+07	5.13739e+07	3.61411e+07	0.331206	0.630266	FALSE	0.630266	F1	F1	R.ISpYTPPEpSPVPSYASSTPLHVPVPR.A_3	1.14463e+08	9.30081e+07	8.82816e+07	1.36297e+08	9.21538e+07	8.36395e+07	0.11173	0.685601	FALSE	0.685601
NF1	pS2515	P21359	NF1_HUMAN	Neurofibromin		K.GSEGYLAATYPTVGQTpSPR.A_2	M238	0.10412	0.656793	0.656793														F1	F1	K.GSEGYLAATYPTVGQTpSPR.A_2	6.85412e+07	6.92855e+07	5.12104e+07	8.19416e+07	6.21606e+07	4.76257e+07	0.10412	0.656793	FALSE	0.656793
DYNC1LI1	pS510	Q9Y6G9	DC1L1_HUMAN	Cytoplasmic dynein 1 light intermediate chain 1		R.KPVTVpSPTTPTSPTEGEAS_2	M238	0.283769	0.655806	0.655806														F1	F1	R.KPVTVpSPTTPTSPTEGEAS_2	4.52379e+08	1.56155e+08	2.0532e+08	4.37212e+08	1.57221e+08	3.7808e+08	0.283769	0.655806	FALSE	0.655806
PRRC2A	pT609	P48634	PRC2A_HUMAN	Protein PRRC2A		K.EGPEPPEEVPPPpTTPPVPK.V_2	M238	0.0136486	0.655532	0.655532														F1	F1	K.EGPEPPEEVPPPpTTPPVPK.V_2	8.3665e+07	4.34406e+07	5.34301e+07	8.23524e+07	4.54432e+07	5.53996e+07	0.0136486	0.655532	FALSE	0.655532
PKM2	pS37	P14618	KPYM_HUMAN	Pyruvate kinase isozymes M1/M2		R.LDIDpSPPITAR.N_2	M229 M238	0.0614367	0.698283	0.65535	LW,F1	F1	R.LDIDpSPPITAR.N_2	4.28537e+08	4.05263e+08	2.91429e+08	3.82003e+08	3.8081e+08	2.5126e+08	0.121077	0.615056	FALSE	0.66954	LW,F1	F1	R.LDIDpSPPITAR.N_2	6.78499e+08	5.57972e+08	4.47174e+08	6.60826e+08	5.34499e+08	4.23805e+08	0.0614367	0.698283	FALSE	0.650312
BAG3	pS377pS386	O95817	BAG3_HUMAN	BAG family molecular chaperone regulator 3		K.VPPAPVPCPPPpSPGPSAVPSpSPK.S_3	M238	0.175594	0.6508	0.6508														LW	LW	K.VPPAPVPCPPPpSPGPSAVPSpSPK.S_3	3.01421e+08	3.39925e+07	2.26544e+08	2.93501e+08	4.37969e+07	1.60631e+08	0.175594	0.6508	FALSE	0.6508
NUP98	pS625	P52948	NUP98_HUMAN	Nuclear pore complex protein Nup98-Nup96		R.DSENLASPpSEYPENGER.F_2	M238	0.317648	0.650643	0.650643														F1	F1	R.DSENLASPpSEYPENGER.F_2	5.03876e+07	1.66788e+07	4.28015e+07	7.84043e+07	2.24418e+07	4.09961e+07	0.317648	0.650643	FALSE	0.650643
SORBS3	pS563	O60504	VINEX_HUMAN	Vinexin	CDK2	R.SPADPIDLGGQTpSPR.R_2	M238	0.0849489	0.649528	0.649528														F1	F1	R.SPADPIDLGGQTpSPR.R_2	1.55414e+08	7.74754e+07	9.47508e+07	1.32241e+08	6.27857e+07	9.20891e+07	0.0849489	0.649528	FALSE	0.649528
CAST	pS364	P20810	ICAL_HUMAN	Calpastatin		R.pSESELIDELSEDFDR.S_2	M229	0.45632	0.647831	0.647831	LW	LW	R.pSESELIDELSEDFDR.S_2	2.30981e+07	8.48082e+06	9.01129e+06	1.80636e+07	3.83987e+06	1.76545e+07	0.45632	0.647831	FALSE	0.647831
ZC3HAV1	pS284	Q7Z2W4	ZCCHV_HUMAN	Zinc finger CCCH-type antiviral protein 1	GSK3B	R.ApSLEDAPVDDLTR.K_2	M238	0.533244	0.646894	0.646894														LW	LW	R.ApSLEDAPVDDLTR.K_2	6.87457e+07	4.56034e+07	5.2045e+07	4.74096e+07	5.81127e+07	2.30952e+07	0.533244	0.646894	FALSE	0.646894
ZNF93	pS357	P35789	ZNF93_HUMAN	Zinc finger protein 93		K.CGKAFIASSTLpSR.H_2	M229	0.407307	0.646631	0.646631	F1	F1	K.CGKAFIASSTLpSR.H_2	5.02502e+07	2.40758e+07	3.70409e+07	3.98399e+07	3.08742e+07	2.12141e+07	0.407307	0.646631	FALSE	0.646631
KPNA2	pS62	P52292	IMA2_HUMAN	Importin subunit alpha-2		R.NVSSFPDDATpSPLQENR.N_2	M229 M238	0.0193139	0.178239	0.645776	LW,F1	F1	R.NVSSFPDDATpSPLQENR.N_2	3.45803e+08	3.06898e+08	6.64331e+08	3.12528e+08	3.20214e+08	7.41672e+08	0.0688124	2.3397	TRUE	2.13571	F1	F1	R.NVSSFPDDATpSPLQENR.N_2	4.20746e+08	2.54464e+08	6.83409e+07	3.78798e+08	2.45537e+08	7.4169e+07	0.0193139	0.178239	TRUE	0.178239
BRD8	pT1592pS1596	Q9H0E9	BRD8_HUMAN	Bromodomain-containing protein 8		K.ApTPPPpSPLLSELLK.K_2	M229 M238	0.224465	0.886481	0.645285	LW	LW	K.ApTPPPpSPLLSELLK.K_2	7.86022e+07	9.08601e+07	7.09599e+07	8.42955e+07	7.49651e+07	7.34458e+07	0.224465	0.886481	FALSE	0.886481	LW	LW	K.ApTPPPpSPLLSELLK.K_2	1.13138e+08	9.57788e+07	3.00066e+07	9.18556e+07	7.24242e+07	6.6282e+07	0.226454	0.469715	TRUE	0.469715
MAP1S	pS759	Q66K74	MAP1S_HUMAN	Microtubule-associated protein 1S		K.AVPMAPAPApSPGSSNDSSAR.S_2	M238	0.101042	0.645102	0.645102														F1	F1	K.AVPMAPAPApSPGSSNDSSAR.S_2	4.84376e+07	2.46879e+07	3.22082e+07	4.23619e+07	2.2364e+07	2.63667e+07	0.101042	0.645102	FALSE	0.645102
PDS5B	pS1283	Q9NTI5	PDS5B_HUMAN	Sister chromatid cohesion protein PDS5 homolog B		R.LKEDILENEDEQNpSPPK.K_2	M238	0.671436	0.644994	0.644994														F2	F2	R.LKEDILENEDEQNpSPPK.K_2	1.17853e+08	1.36407e+08	9.38197e+07	7.18205e+07	1.00418e+08	2.85187e+07	0.671436	0.644994	FALSE	0.644994
MPZL1	pS210	O95297	MPZL1_HUMAN	Myelin protein zero-like protein 1		R.DYTGC8STSESLpSPVK.Q_2	M229	0.416694	0.644482	0.644482	LW	LW	R.DYTGC8STSESLpSPVK.Q_2	3.06933e+07	1.93349e+07	2.5403e+07	2.81424e+07	2.09545e+07	1.25156e+07	0.416694	0.644482	FALSE	0.644482
FOXK2	pS398	Q01167	FOXK2_HUMAN	Forkhead box protein K2	mTOR	R.EGpSPAPLEPEPGAAQPK.L_2	M229 M238	0.15031	0.529373	0.64423	LW	LW	R.EGpSPAPLEPEPGAAQPK.L_2	4.20799e+07	5.01197e+07	3.14402e+07	3.52109e+07	4.06878e+07	2.91562e+07	0.296079	0.784006	FALSE	0.784006	F1	F1	R.EGpSPAPLEPEPGAAQPK.L_2	4.11985e+07	4.83492e+07	2.7718e+07	5.69487e+07	3.33932e+07	2.42386e+07	0.15031	0.529373	FALSE	0.529373
KIF4A	pT1181	O95239	KIF4A_HUMAN	Chromosome-associated kinesin KIF4A		K.pTPPAPSPFDLPELK.H_2	M229 M238	0.131784	0.37981	0.642789	LW	LW	K.pTPPAPSPFDLPELK.H_2	1.33462e+07	1.86888e+07	1.69602e+07	1.39363e+07	1.7952e+07	1.27191e+07	0.806557	1.08785	FALSE	1.08785	F1	F1	K.pTPPAPSPFDLPELK.H_2	1.27083e+07	3.52751e+06	6.63884e+06	1.08823e+07	3.32951e+06	2.3211e+06	0.131784	0.37981	TRUE	0.37981
ARHGEF17	pS735	Q96PE2	ARHGH_HUMAN	Rho guanine nucleotide exchange factor 17		R.SLpSDPIPQR.H_2	M238	0.12908	0.642714	0.642714														F1	F1	R.SLpSDPIPQR.H_2	1.4874e+08	1.00661e+08	9.32853e+07	1.21262e+08	1.06722e+08	8.02488e+07	0.12908	0.642714	FALSE	0.642714
AKAP11	pT1100	Q9UKA4	AKA11_HUMAN	A-kinase anchor protein 11	mTOR	R.NVIPDpTPPSTPLVPSR.A_2	M229 M238	0.0413243	0.640269	0.638113	LW,F1	F1	R.NVIPDpTPPSTPLVPSR.A_2	8.63835e+07	6.4282e+07	5.90856e+07	9.08823e+07	6.66799e+07	5.10354e+07	0.109683	0.635965	FALSE	0.62122	F1	F1	R.NVIPDpTPPSTPLVPSR.A_2	1.24343e+08	5.24868e+07	7.50707e+07	113027474	5.04218e+07	7.69105e+07	0.0413243	0.640269	FALSE	0.640269
SRRM2	pS1179	Q9UQ35	SRRM2_HUMAN	Serine/arginine repetitive matrix protein 2		K.MALPPQEDATApSPPR.Q_2	M229	0.281745	0.637608	0.637608	F1	F1	K.MALPPQEDATApSPPR.Q_2	4.02552e+07	2.28554e+07	2.46466e+07	5.08643e+07	5.30576e+07	3.34519e+07	0.281745	0.637608	FALSE	0.637608
EHBP1	pS426pS432pS436	Q8NDI1	EHBP1_HUMAN	EH domain-binding protein 1		K.DLpSTSPKPpSPIPpSPVLGR.K_2	M229 M238	0.0270756	0.73858	0.637337	LW	LW	K.DLpSTSPKPpSPIPpSPVLGR.K_2	5.51186e+07	5.89359e+07	3.18291e+07	4.04977e+07	3.29031e+07	2.07572e+07	0.295883	0.549972	FALSE	0.549972	LW	LW	K.DLpSTSPKPpSPIPpSPVLGR.K_2	1.84951e+08	1.95429e+08	1.35352e+08	1.84075e+08	186004211	1.37203e+08	0.0270756	0.73858	FALSE	0.73858
AHNAK	pS41	Q09666	AHNK_HUMAN	Neuroblast differentiation-associated protein AHNAK		R.DDGVFVQEVTQNpSPAAR.T_2	M238	0.0472509	0.634782	0.634782														F1	F1	R.DDGVFVQEVTQNpSPAAR.T_2	7.62105e+07	4.64412e+07	4.36957e+07	7.06323e+07	3.36805e+07	4.95175e+07	0.0472509	0.634782	FALSE	0.634782
SKA3	pS155	Q8IX90	SKA3_HUMAN	Spindle and kinetochore-associated protein 3		R.pSPQLSDFGLER.Y_2	M229 M238	0.126827	0.470147	0.633494	F1	F1	R.pSPQLSDFGLER.Y_2	2.84729e+07	1.18499e+07	2.50802e+07	2.55436e+07	8.77722e+06	2.1028e+07	0.432264	0.853594	FALSE	0.853594	LW	LW	R.pSPQLSDFGLER.Y_2	6.40285e+07	1.72933e+07	3.98372e+07	7.60611e+07	1.62905e+07	2.60255e+07	0.126827	0.470147	TRUE	0.470147
LIG3	pS210	P49916	DNLI3_HUMAN	DNA ligase 3	CDK1,CDK2	K.LTTTGQVTpSPVK.G_2	M229	0.591502	0.63252	0.63252	F1	F1	K.LTTTGQVTpSPVK.G_2	1.07622e+07	1.39397e+07	7.14429e+06	1.99821e+07	2.80265e+07	1.23021e+07	0.591502	0.63252	FALSE	0.63252
RRP12	pS1080	Q5JTH9	RRP12_HUMAN	RRP12-like protein		K.GDSIEEILADpSEDEEDNEEEER.S_3	M238	0.132609	0.632096	0.632096														F1	F1	K.GDSIEEILADpSEDEEDNEEEER.S_3	1.03014e+08	7.25558e+07	6.95585e+07	1.06362e+08	9.65983e+07	7.05579e+07	0.132609	0.632096	FALSE	0.669209
TJP1	pS2751	Q07157	ZO1_HUMAN	Tight junction protein ZO-1		R.IDpSPGFKPASQQVYR.K_3	M238	0.688952	0.631886	0.631886														F2	F2	R.IDpSPGFKPASQQVYR.K_3	4.26731e+07	6.65614e+07	5.0455e+07	1.14479e+08	8.39838e+07	4.88471e+07	0.688952	0.631886	FALSE	0.631886
RNF113A	pS84pS85	O15541	R113A_HUMAN	RING finger protein 113A		K.AAYGDLpSpSEEEEENEPESLGVVYK.S_3	M229	0.336735	0.631186	0.631186	LW	LW	K.AAYGDLpSpSEEEEENEPESLGVVYK.S_3	3.11112e+07	3.75294e+07	2.38655e+07	2.79287e+07	2.41187e+07	1.33996e+07	0.336735	0.631186	FALSE	0.631186
VIM	pS419	P08670	VIME_HUMAN	Vimentin		R.ISLPLPNFpSSLNLR.E_2	M238	0.430387	0.63094	0.63094														F1	F1	R.ISLPLPNFpSSLNLR.E_2	7.08787e+07	1.61929e+07	4.67106e+07	4.27772e+07	7.29427e+06	2.49994e+07	0.430387	0.63094	FALSE	0.63094
FAM195B	pS26	C9JLW8	F195B_HUMAN	Protein FAM195B		R.SPPSSpSEIFTPAHEENVR.F_2	M229	0.249502	0.630493	0.630493	F2	F2	R.SPPSSpSEIFTPAHEENVR.F_2	7.81666e+07	7.8947e+07	5.50528e+07	6.95796e+07	7.63212e+07	3.81001e+07	0.249502	0.630493	FALSE	0.630493
STMN1	pS38	P16949	STMN1_HUMAN	Stathmin	KIS,ERK1,CDK5,CDK1,JNK3,PAK1,ERK2,JNK1,PKCB,JNK2,p38-delta,CDK2	K.ESVPEFPLpSPPK.K_2	M229 M238	0.0109317	0.535073	0.630421	F2,LW,F1	F1	K.ESVPEFPLpSPPK.K_2	1.60929e+09	1.24515e+09	1.18688e+09	1.59379e+09	1.26585e+09	1.2057e+09	0.068508	0.742759	FALSE	0.746962	F2,LW,F1	F1	K.ESVPEFPLpSPPK.K_2	8866863598	5.52931e+09	4.27875e+09	8.39017e+09	7.26398e+09	4.04204e+09	0.0109317	0.535073	FALSE	0.482168
SRRT	pT544	Q9BXP5	SRRT_HUMAN	Serrate RNA effector molecule homolog		R.TQLWASEPGpTPPLPTSLPSQNPILK.N_3	M238	0.64592	0.630329	0.630329														LW	LW	R.TQLWASEPGpTPPLPTSLPSQNPILK.N_3	3.76738e+07	5.49777e+07	1.8662e+07	1.56004e+07	3.98031e+07	1.49183e+07	0.64592	0.630329	FALSE	0.630329
MAP1B	pS1400	P46821	MAP1B_HUMAN	Microtubule-associated protein 1B		R.pSPPLIGSESAYESFLSADDK.A_2	M229	0.0842232	0.629702	0.629702	LW,F1	F1	R.pSPPLIGSESAYESFLSADDK.A_2	1.38252e+08	1.79931e+08	1.58022e+08	1.34884e+08	1.64406e+08	1.36702e+08	0.0842232	0.629702	FALSE	1.07904
ZNF148	pS306	Q9UQR1	ZN148_HUMAN	Zinc finger protein 148		K.GGLLTSEEDSGFSTpSPK.D_2	M238	0.104015	0.627978	0.627978														F1	F1	K.GGLLTSEEDSGFSTpSPK.D_2	8.60246e+07	8.14168e+07	4.58921e+07	7.21757e+07	5.59734e+07	5.34542e+07	0.104015	0.627978	FALSE	0.627978
MAP4K5	pT352pS361	Q9Y4K4	M4K5_HUMAN	Mitogen-activated protein kinase kinase kinase kinase 5		K.EpTEARDEM8GLpSSDPNFMLQWNPFVDGANTGK.S_4	M238	0.0900172	0.626463	0.626463														F2	F2	K.EpTEARDEM8GLpSSDPNFMLQWNPFVDGANTGK.S_4	3.09081e+08	3.73457e+08	2.00955e+08	2.81526e+08	3.46171e+08	1.69039e+08	0.0900172	0.626463	FALSE	0.626463
CLASP2	pS370	O75122	CLAP2_HUMAN	CLIP-associating protein 2		R.SRpSDIDVNAAAGAK.A_2	M238	0.494366	0.626318	0.626318														F2	F2	R.SRpSDIDVNAAAGAK.A_2	2.10617e+07	4.45374e+07	6.93245e+06	2.15341e+07	1.99725e+07	1.97461e+07	0.494366	0.626318	FALSE	0.626318
IRS2	pS985	Q9Y4H2	IRS2_HUMAN	Insulin receptor substrate 2		R.SPLSDYMNLDFSpSPK.S_2	M238	0.344043	0.625745	0.625745														F1	F1	R.SPLSDYMNLDFSpSPK.S_2	3.81802e+07	2.62915e+07	2.40254e+07	2.48865e+07	7.09095e+06	1.54382e+07	0.344043	0.625745	FALSE	0.625745
HSP90AB1	pS255	P08238	HS90B_HUMAN	Heat shock protein HSP 90-beta	AurB,CK2-A1	K.IEDVGpSDEEDDSGK.D_2	M229	0.256991	0.625403	0.625403	F2,LW,F1	LW	K.IEDVGpSDEEDDSGK.D_2	4.28755e+07	3.26336e+07	6.34156e+07	2.2697e+07	5.92457e+07	4.53509e+07	0.256991	0.625403	FALSE	1.65872
TERF2IP	pS203	Q9NYB0	TE2IP_HUMAN	Telomeric repeat-binding factor 2-interacting protein 1	CDK2	K.YLLGDAPVpSPSSQK.L_2	M229 M238	0.131773	0.636581	0.625363	LW	LW	K.YLLGDAPVpSPSSQK.L_2	4.59547e+07	3.23943e+07	3.12608e+07	4.27671e+07	4.42094e+07	2.52179e+07	0.131773	0.636581	FALSE	0.636581	F1	F1	K.YLLGDAPVpSPSSQK.L_2	5.61153e+07	8.40887e+07	3.97702e+07	1.01033e+08	6.01682e+07	5.67726e+07	0.40971	0.614343	FALSE	0.614343
ARHGAP31	pS346	Q2M1Z3	RHG31_HUMAN	Rho GTPase-activating protein 31		K.pSMDSLCSVPVEGK.E_2	M238	0.123738	0.621811	0.621811														LW,F1	LW	K.pSMDSLCSVPVEGK.E_2	1.49056e+08	1.0848e+08	9.40348e+07	1.42386e+08	1.11731e+08	1.08641e+08	0.123738	0.621811	FALSE	0.695424
DYNC1LI1	pS207	Q9Y6G9	DC1L1_HUMAN	Cytoplasmic dynein 1 light intermediate chain 1	CDK1	R.DFQEYVEPGEDFPApSPQR.R_3	M229 M238	0.0101504	0.314748	0.621502	F2,LW,F1	LW	R.DFQEYVEPGEDFPApSPQR.R_3	4.54741e+08	4.39704e+08	5.91222e+08	4.87778e+08	4.90803e+08	6.80771e+08	0.070177	1.22722	FALSE	1.34957	F2,LW,F1	F1	R.DFQEYVEPGEDFPApSPQR.R_2	1.10314e+09	5.78673e+08	3.76095e+08	1.05685e+09	6.76559e+08	4.393e+08	0.0101504	0.314748	TRUE	0.377499
FOXK1	pS213pS223	P85037	FOXK1_HUMAN	Forkhead box protein K1		K.EEAPApSPLRPLYPQIpSPLK.I_3	M229	0.14543	0.620015	0.620015	LW,F1	F1	K.EEAPApSPLRPLYPQIpSPLK.I_3	9.36702e+07	1.20815e+08	7.27225e+07	1.39915e+08	1.17614e+08	7.96072e+07	0.14543	0.620015	FALSE	0.652137
TMPO	pT160	P42167	LAP2B_HUMAN	Lamina-associated polypeptide 2, isoforms beta/gamma		R.SSpTPLPTISSSAENTR.Q_2	M229 M238	0.0189448	0.47958	0.618915	LW,F1	LW	R.SSpTPLPTISSSAENTR.Q_2	1.6014e+08	2.17224e+08	1.46889e+08	1.73829e+08	2.19356e+08	1.54175e+08	0.319856	0.798732	FALSE	0.901471	LW,F1	F1	R.SSpTPLPTISSSAENTR.Q_2	9.84242e+08	1.15761e+09	4.64737e+08	9.62757e+08	1125769270	4.97707e+08	0.0189448	0.47958	TRUE	0.494322
PRPF4B	pY849	Q13523	PRP4B_HUMAN	Serine/threonine-protein kinase PRP4 homolog		K.LCDFGSASHVADNDITPpYLVSR.F_3	M238	0.0360583	0.618427	0.618427														F2	F2	K.LCDFGSASHVADNDITPpYLVSR.F_3	5.67428e+08	6.24952e+08	4.00504e+08	5.17191e+08	5.99659e+08	3.60804e+08	0.0360583	0.618427	FALSE	0.701913
CLN3	pS12	Q13286	CLN3_HUMAN	Battenin		R.RFpSDSEGEETVPEPR.L_2	M238	0.152733	0.617312	0.617312														F2	F2	R.RFpSDSEGEETVPEPR.L_2	9.19337e+07	4.61e+07	5.20597e+07	7.36176e+07	4.57321e+07	5.01371e+07	0.152733	0.617312	FALSE	0.617312
FXR2	pS601pS603	P51116	FXR2_HUMAN	Fragile X mental retardation syndrome-related protein 2		R.TDGpSIpSGDRQPVTVADYISR.A_3	M238	0.0495724	0.617083	0.617083														LW,F1	F1	R.TDGpSIpSGDRQPVTVADYISR.A_3	1.65899e+08	1.12402e+08	1.08546e+08	1.3106e+08	1.09718e+08	9.91564e+07	0.0495724	0.617083	FALSE	0.699429
RBM10	pS723	P98175	RBM10_HUMAN	RNA-binding protein 10		K.LASDDRPpSPPR.G_2	M229	0.700678	0.617038	0.617038	F2	F2	K.LASDDRPpSPPR.G_2	5.49645e+06	8.29973e+06	2.12195e+06	1.84815e+07	5.23258e+07	1.26734e+07	0.700678	0.617038	FALSE	0.617038
DEFB124	pY58	Q8NES8	DB124_HUMAN	Beta-defensin 124		R.QETYMHLCPDASLCC8LSpYALK.P_3	M229	0.145017	0.616438	0.616438	F1	F1	R.QETYMHLCPDASLCC8LSpYALK.P_3	3.96895e+08	2.96693e+08	2.28969e+08	4.39092e+08	2.46062e+08	2.86365e+08	0.145017	0.616438	FALSE	0.616438
EIF4EBP1	pT37pT45	Q13541	4EBP1_HUMAN	Eukaryotic translation initiation factor 4E-binding protein 1	ERK2,p38-alpha,MSK1,mTOR	R.VVLGDGVQLPPGDYSTpTPGGTLFSpTTPGGTR.I_3	M229 M238	0.114114	0.621181	0.616084	LW	LW	R.VVLGDGVQLPPGDYSTpTPGGTLFSpTTPGGTR.I_3	4.88112e+08	3.33453e+08	2.12132e+08	4.69759e+08	3.98034e+08	3.73154e+08	0.296079	0.611028	FALSE	0.611028	F1	F1	R.RVVLGDGVQLPPGDYSTpTPGGTLFSpTTPGGTR.I_3	6.35753e+08	1.8718e+08	3.71735e+08	5.14059e+08	2.13343e+08	3.42506e+08	0.114114	0.621181	FALSE	0.621181
PHLDB1	pS304pS308	Q86UU1	PHLB1_HUMAN	Pleckstrin homology-like domain family B member 1		R.PpSGARpSESPR.L_2	M229	0.354419	0.61545	0.61545	F1	F1	R.PpSGARpSESPR.L_2	4.958e+07	1.71707e+07	2.04085e+07	3.85562e+07	1.67196e+07	3.3835e+07	0.354419	0.61545	FALSE	0.61545
EIF4B	pY96	E7EX17	E7EX17_HUMAN	Uncharacterized protein		K.SPPpYTAFLGNLPYDVTEESIK.E_3	M229 M238	0.0570118	0.498087	0.614721	LW,F1	LW	K.SPPpYTAFLGNLPYDVTEESIK.E_3	1.63699e+08	1.64838e+08	7.60682e+07	1.52287e+08	1.49378e+08	6.92877e+07	0.0570118	0.498087	TRUE	0.460006	LW	LW	K.SPPpYTAFLGNLPYDVTEESIK.E_2	3.17555e+07	5.65685e+07	1.65569e+07	5.04212e+07	4.86504e+07	4.57878e+07	0.780282	0.758667	FALSE	0.758667
SIN3A	pS832	Q96ST3	SIN3A_HUMAN	Paired amphipathic helix protein Sin3a		R.GDLpSDVEEEEEEEMDVDEATGAVK.K_3	M229	0.16634	0.614253	0.614253	LW	LW	R.GDLpSDVEEEEEEEMDVDEATGAVK.K_3	7.16121e+07	7.12092e+07	4.86758e+07	6.3638e+07	6.48518e+07	5.10359e+07	0.16634	0.614253	FALSE	0.73724
CTTN	pS380	Q8N707	Q8N707_HUMAN	CTTN protein		R.LPpSSPVYEDAASFK.A_2	M238	0.0913223	0.611672	0.611672														LW	LW	R.LPpSSPVYEDAASFK.A_2	6.76496e+08	2.47169e+08	4.1909e+08	6.02383e+08	3.03785e+08	3.63164e+08	0.0913223	0.611672	FALSE	0.611672
ZC3H18	pS534	Q86VM9	ZCH18_HUMAN	Zinc finger CCCH domain-containing protein 18		K.LGVSVpSPSR.A_2	M229	0.0506206	0.611601	0.611601	LW,F1	LW	K.LGVSVpSPSR.A_2	1.27791e+08	1.85757e+08	8.60052e+07	1.19074e+08	1.05855e+08	1.60886e+08	0.0506206	0.611601	FALSE	1.00011
RBM17	pS222	Q96I25	SPF45_HUMAN	Splicing factor 45		R.pSPTGPSNSFLANMGGTVAHK.I_3	M238	0.143136	0.610488	0.610488														F2	F2	R.pSPTGPSNSFLANMGGTVAHK.I_3	2.62487e+08	2.82436e+08	1.37687e+08	2.14068e+08	2.81879e+08	1.53245e+08	0.143136	0.610488	FALSE	0.610488
TOP2A	pS1377	P11388	TOP2A_HUMAN	DNA topoisomerase 2-alpha	CK2-A1	K.SVVpSDLEADDVK.G_2	M229 M238	0.0146252	0.268147	0.607773	LW,F1	LW	K.SVVpSDLEADDVK.G_2	5.97989e+07	6.8382e+07	7.52798e+07	6.01065e+07	7.20579e+07	8.07894e+07	0.118815	1.37756	FALSE	1.3016	LW,F1	F1	K.SVVpSDLEADDVK.G_2	3.1341e+08	3.15432e+08	1.03289e+08	3.02294e+08	2.8707e+08	7.00227e+07	0.0146252	0.268147	TRUE	0.281485
CTNNB1	pT556	P35222	CTNB1_HUMAN	Catenin beta-1		R.RTSMGGpTQQQFVEGVR.M_3	M238	0.103134	0.607562	0.607562														F2	F2	R.RTSMGGpTQQQFVEGVR.M_3	1.06702e+08	9.11665e+07	5.59379e+07	9.31955e+07	6.74332e+07	6.55122e+07	0.103134	0.607562	FALSE	0.607562
UBAP2L	pS454	Q14157	UBP2L_HUMAN	Ubiquitin-associated protein 2-like	CDK1	K.SPAVATSTAAPPPPSpSPLPSK.S_2	M229 M238	0.0217921	0.467712	0.606859	F1	F1	K.SPAVATSTAAPPPPSpSPLPSK.S_2	2.24401e+07	1.75277e+07	8.95893e+06	1.91709e+07	2.77036e+07	2.38057e+07	0.808141	0.787401	FALSE	0.787401	LW,F1	F1	K.SPAVATSTAAPPPPSpSPLPSK.S_2	3.00029e+08	1.73732e+08	1.54951e+08	3.02431e+08	1.88958e+08	1.56062e+08	0.0217921	0.467712	TRUE	0.516238
RAD18	pS471	Q9NS91	RAD18_HUMAN	E3 ubiquitin-protein ligase RAD18		K.NDLQDTEIpSPR.Q_2	M229 M238	0.00893009	0.28106	0.6065	LW,F1	F1	K.NDLQDTEIpSPR.Q_2	1.68426e+08	1.88094e+08	1.90099e+08	1.60957e+08	1.88587e+08	2.10467e+08	0.258794	1.30877	FALSE	1.21611	F1	F1	K.NDLQDTEIpSPR.Q_2	2.51095e+08	2.16353e+08	7.32389e+07	2.59647e+08	2.13161e+08	7.03105e+07	0.00893009	0.28106	TRUE	0.28106
AFAP1	pS752	E9PDT7	E9PDT7_HUMAN	Uncharacterized protein	mTOR	K.SGTSSPQpSPVFR.H_2	M229	0.878935	0.606026	0.606026	F1	F1	K.SGTSSPQpSPVFR.H_2	2.32657e+07	1.66272e+06	2.15738e+07	1.76735e+08	8.01456e+07	9.96319e+07	0.878935	0.606026	FALSE	0.606026
PPHLN1	pS133	Q8NEY8	PPHLN_HUMAN	Periphilin-1		R.DNTFFREpSPVGR.K_3	M229 M238	0.0161122	0.421985	0.604981	F2	F2	R.DNTFFREpSPVGR.K_3	4.9476e+08	6.12135e+08	5.0657e+08	5.02519e+08	5.35051e+08	3.88083e+08	0.365392	0.867333	FALSE	0.897094	F2	F2	R.DNTFFREpSPVGR.K_2	5.15125e+08	5.78107e+08	224639899	5.12274e+08	5.88709e+08	2.08907e+08	0.0161122	0.421985	TRUE	0.421985
NES	pS746	P48681	NEST_HUMAN	Nestin		R.pSLEEQDQETLR.T_2	M238	0.104019	0.604049	0.604049														LW	LW	R.pSLEEQDQETLR.T_2	4.71781e+07	6.33756e+07	2.61957e+07	5.12805e+07	5.889e+07	3.32781e+07	0.104019	0.604049	FALSE	0.604049
SRRM2	pT1003pS1014	Q9UQ35	SRRM2_HUMAN	Serine/arginine repetitive matrix protein 2		K.AQpTPPGPSLSGSKpSPCPQEK.S_3	M238	0.0840484	0.60351	0.60351														F1	F1	K.AQpTPPGPSLSGSKpSPCPQEK.S_3	1.25138e+08	1.5195e+08	7.20535e+07	1.42236e+08	1.44618e+08	8.93092e+07	0.0840484	0.60351	FALSE	0.60351
PDIA6	pS428	Q15084	PDIA6_HUMAN	Protein disulfide-isomerase A6		R.DGELPVEDDIDLpSDVELDDLGKDEL_3	M229	0.0584665	0.60348	0.60348	LW	LW	R.DGELPVEDDIDLpSDVELDDLGKDEL_3	4.20085e+07	7.69085e+07	3.18037e+07	4.57852e+07	6.80407e+07	3.40841e+07	0.0584665	0.60348	FALSE	0.750484
BCLAF1	pS285pS290	Q9NYF8	BCLF1_HUMAN	Bcl-2-associated transcription factor 1		R.YpSPSQNpSPIHHIPSR.R_3	M229	0.535719	0.603234	0.603234	F2	F2	R.YpSPSQNpSPIHHIPSR.R_3	3.33531e+08	3.2693e+08	2.81305e+08	2.51889e+08	2.11167e+08	7.184e+07	0.535719	0.603234	FALSE	0.603234
TBCB	pS18	Q99426	TBCB_HUMAN	Tubulin-folding cofactor B		-.MEVTGVSAPTVTVFISSpSLNTFRSEK.R_3	M238	0.444376	0.602923	0.602923														F1	F1	-.MEVTGVSAPTVTVFISSpSLNTFRSEK.R_3	5.17518e+07	6.95811e+06	2.89903e+07	2.65449e+07	8.17723e+06	1.82166e+07	0.444376	0.602923	FALSE	0.602923
AMOTL1	pS793	Q8IY63	AMOL1_HUMAN	Angiomotin-like protein 1		R.pSVPSIAAATGTHSR.Q_2	M229	0.483639	0.602104	0.602104	F2	F2	R.pSVPSIAAATGTHSR.Q_2	5.37129e+08	5.25651e+08	2.31874e+08	2.76246e+08	4.3778e+08	2.57862e+08	0.483639	0.602104	FALSE	0.602104
EIF4EBP1	pT36pT46	Q13541	4EBP1_HUMAN	Eukaryotic translation initiation factor 4E-binding protein 1	ERK2,p38-alpha,mTOR	R.VVLGDGVQLPPGDYSpTTPGGTLFSTpTPGGTR.I_4	M229 M238	0.0692636	0.519674	0.601863	LW	LW	R.VVLGDGVQLPPGDYSpTTPGGTLFSTpTPGGTR.I_4	1.60302e+08	1.50413e+08	1.47864e+08	1.92627e+08	1.45332e+08	9.8146e+07	0.371272	0.697051	FALSE	0.697051	F1	F1	R.RVVLGDGVQLPPGDYSpTTPGGTLFSTpTPGGTR.I_3	4.86385e+08	2.01247e+08	218451774	4.03437e+08	1.33201e+08	2.43965e+08	0.0692636	0.519674	FALSE	0.519674
SF3B1	pT227pS229	O75533	SF3B1_HUMAN	Splicing factor 3B subunit 1		K.LSSWDQAETPGHpTPpSLR.W_3	M238	0.0679777	0.601684	0.601684														F1	F1	K.LSSWDQAETPGHpTPpSLR.W_3	1.02708e+08	8.65011e+07	6.29604e+07	9.06952e+07	9.16622e+07	5.34073e+07	0.0679777	0.601684	FALSE	0.601684
ERCC5	pS384	P28715	ERCC5_HUMAN	DNA repair protein complementing XP-G cells		R.NAPAAVDEGSIpSPR.T_2	M229 M238	0.0111608	0.544067	0.599842	LW,F1	LW	R.NAPAAVDEGSIpSPR.T_2	1.04377e+08	1.21136e+08	8.24695e+07	1.08282e+08	1.17019e+08	8.61455e+07	0.0657664	0.661335	FALSE	0.792889	LW,F1	F1	R.NAPAAVDEGSIpSPR.T_2	1.92978e+08	2.75055e+08	1.01616e+08	2.01609e+08	2.63839e+08	1.02958e+08	0.0111608	0.544067	FALSE	0.518451
TNS3	pS776	Q68CZ2	TENS3_HUMAN	Tensin-3		R.KLpSLGQYDNDAGGQLPFSK.C_2	M238	0.227057	0.599111	0.599111														F2	F2	R.KLpSLGQYDNDAGGQLPFSK.C_2	2.35424e+08	7.64953e+07	1.67741e+08	211727290	6.03984e+07	1.00152e+08	0.227057	0.599111	FALSE	0.599111
SRSF9	pS211	Q13242	SRSF9_HUMAN	Serine/arginine-rich splicing factor 9		R.GpSPHYFSPFRPY_2	M238	0.0274479	0.598961	0.598961														F2	F2	R.GpSPHYFSPFRPY_2	1199508643	1478971852	6.92891e+08	1152229387	1459248141	7.15709e+08	0.0274479	0.598961	FALSE	0.598961
MAP1A	pS2235pS2238	P78559	MAP1A_HUMAN	Microtubule-associated protein 1A		K.APSLDSSLPQLPpSPSpSPGAPLLSNLPR.P_3	M229	0.296079	0.597792	0.597792	LW	LW	K.APSLDSSLPQLPpSPSpSPGAPLLSNLPR.P_3	5.973e+06	3.6956e+06	3.19613e+06	4.21579e+06	6.57842e+07	2.89465e+06	0.296079	0.597792	FALSE	0.597792
ARID1A	pS696	O14497	ARI1A_HUMAN	AT-rich interactive domain-containing protein 1A		R.GPpSPSPVGSPASVAQSR.S_2	M229 M238	0.00832467	0.383934	0.597717	LW	LW	R.GPpSPSPVGSPASVAQSR.S_2	3.60309e+07	4.17591e+07	3.1573e+07	2.77109e+07	5.27248e+07	2.77412e+07	0.842537	0.93054	FALSE	0.93054	LW,F1	F1	R.GPpSPSPVGSPASVAQSR.S_2	1.93705e+08	2.06047e+08	8.41611e+07	1.98884e+08	1.88772e+08	75929472	0.00832467	0.383934	TRUE	0.407782
TMX1	pS247	Q9H3N1	TMX1_HUMAN	Thioredoxin-related transmembrane protein 1		K.KVEEEQEADEEDVpSEEEAESK.E_2	M229 M238	0.0766437	0.594794	0.597559	F2	F2	K.KVEEEQEADEEDVpSEEEAESK.E_2	2.67956e+08	3.20665e+08	1.96622e+08	1.78829e+08	2.56344e+08	1.9002e+08	0.28478	0.600338	FALSE	0.865387	F2,LW,F1	F2	K.KVEEEQEADEEDVpSEEEAESK.E_2	6.56259e+08	6.30189e+08	4.61496e+08	5.38661e+08	5.31494e+08	4.32467e+08	0.0766437	0.594794	FALSE	0.748135
YTHDF2	pS39	Q9Y5A9	YTHD2_HUMAN	YTH domain family protein 2		K.DGLNDDDFEPYLpSPQAR.P_2	M229	0.328021	0.597467	0.597467	LW	LW	K.DGLNDDDFEPYLpSPQAR.P_2	3.70216e+07	1.79454e+07	1.44312e+07	3.41069e+07	2.51306e+07	2.80657e+07	0.328021	0.597467	FALSE	0.597467
MEPCE	pT213pS216	Q7L2J0	MEPCE_HUMAN	7SK snRNA methylphosphate capping enzyme		R.TLNAEpTPKpSSPLPAK.G_2	M229 M238	0.00693108	0.347076	0.596801	F1	F1	R.TLNAEpTPKpSSPLPAK.G_2	5.42284e+07	9.8432e+07	5.26703e+07	5.0582e+07	8.18686e+07	5.48869e+07	0.778245	1.02621	FALSE	1.02621	F1	F1	R.TLNAEpTPKpSSPLPAK.G_2	1.41656e+08	2.80463e+08	5.27904e+07	1.41272e+08	2.60849e+08	5.26909e+07	0.00693108	0.347076	TRUE	0.37282
ZC3H13	pT263pS265	Q5T200	ZC3HD_HUMAN	Zinc finger CCCH domain-containing protein 13		R.pTPpSPPPPIPEDIALGK.K_2	M229 M238	0.0429761	0.46866	0.596794	LW	LW	R.pTPpSPPPPIPEDIALGK.K_2	1.20411e+08	1.09254e+08	1.21145e+08	9.87305e+07	1.08406e+08	4.53939e+07	0.753193	0.759962	FALSE	0.759962	LW	LW	R.pTPpSPPPPIPEDIALGK.K_2	1.35634e+08	1.27086e+08	6.68423e+07	1.47742e+08	1.37948e+08	6.59649e+07	0.0429761	0.46866	TRUE	0.46866
MEPCE	pS254	Q7L2J0	MEPCE_HUMAN	7SK snRNA methylphosphate capping enzyme		K.DITDPLSLNTC8TDEGHVVLApSPLK.T_3	M229 M238	0.179683	0.634277	0.596542	F1	F1	K.DITDPLSLNTC8TDEGHVVLApSPLK.T_3	1.0867e+08	1.45067e+08	7.62128e+07	1.32927e+08	1.36511e+08	7.70261e+07	0.179683	0.634277	FALSE	0.634277	F2	F2	K.DITDPLSLNTCTDEGHVVLApSPLK.T_3	9.60586e+07	1.08769e+08	3.98297e+07	7.7267e+07	1.04157e+08	5.74148e+07	0.185408	0.561051	FALSE	0.561051
CANX	pS564	P27824	CALX_HUMAN	Calnexin		K.SDAEEDGGTVpSQEEEDR.K_2	M229	0.213142	0.59642	0.59642	LW,F1	F1	K.SDAEEDGGTVpSQEEEDR.K_2	1.19733e+08	1.0867e+08	6.52868e+07	9.00605e+07	9.0358e+07	5.14552e+07	0.213142	0.59642	FALSE	0.55646
BAG6	pS973	P46379	BAG6_HUMAN	Large proline-rich protein BAG6		R.ENApSPAPGTTAEEAMSR.G_2	M238	0.0378553	0.595818	0.595818														F1	F1	R.ENApSPAPGTTAEEAMSR.G_2	7.83945e+07	5.26323e+07	4.61573e+07	7.1454e+07	5.14188e+07	4.31251e+07	0.0378553	0.595818	FALSE	0.595818
EIF4EBP1	pS35pT46	Q13541	4EBP1_HUMAN	Eukaryotic translation initiation factor 4E-binding protein 1	ERK2,p38-alpha,mTOR	R.VVLGDGVQLPPGDYpSTTPGGTLFSTpTPGGTR.I_4	M229 M238	0.0937767	0.52573	0.595408	LW	LW	R.VVLGDGVQLPPGDYpSTTPGGTLFSTpTPGGTR.I_4	1.70103e+08	1.57408e+08	1.50372e+08	2.12679e+08	1.64304e+08	1.07746e+08	0.326039	0.674321	FALSE	0.674321	LW	LW	R.VVLGDGVQLPPGDYpSTTPGGTLFSTpTPGGTR.I_4	1.1532e+08	7.52801e+07	5.81363e+07	9.6663e+07	9.36895e+07	5.33094e+07	0.0937767	0.52573	FALSE	0.52573
VDAC1	pS104	P21796	VDAC1_HUMAN	Voltage-dependent anion-selective channel protein 1		K.LTFDSSFpSPNTGK.K_2	M229	0.213656	0.595269	0.595269	F1	F1	K.LTFDSSFpSPNTGK.K_2	7.36737e+07	7.48488e+07	4.10604e+07	8.91766e+07	6.55663e+07	5.58793e+07	0.213656	0.595269	FALSE	0.595269
EIF4EBP1	pT41pT46	Q13541	4EBP1_HUMAN	Eukaryotic translation initiation factor 4E-binding protein 1	ERK2,p38-alpha,mTOR	R.VVLGDGVQLPPGDYSTTPGGpTLFSTpTPGGTR.I_3	M229 M238	0.0647653	0.566367	0.594214	LW	LW	R.VVLGDGVQLPPGDYSTTPGGpTLFSTpTPGGTR.I_3	4.14717e+08	3.35251e+08	3.56789e+08	7.42902e+08	4.07641e+08	3.64905e+08	0.489914	0.62343	FALSE	0.62343	LW,F1	F1	R.RVVLGDGVQLPPGDYSTTPGGpTLFSTpTPGGTR.I_4	2.30071e+08	1.17922e+08	8.72595e+07	2.10799e+08	1.56005e+08	1.27429e+08	0.0647653	0.566367	FALSE	0.486966
ZNF397	pS476	Q8NF99	ZN397_HUMAN	Zinc finger protein 397		R.IHpSGEEPYQCNECGKTFK.R_2	M229	0.0669342	0.593803	0.593803	LW	LW	R.IHpSGEEPYQCNECGKTFK.R_2	2.27423e+08	2.76997e+08	1.31648e+08	2.11493e+08	2.59592e+08	1.28982e+08	0.0669342	0.593803	FALSE	0.593803
FAM195B	pS24	C9JLW8	F195B_HUMAN	Protein FAM195B		R.SPPpSSSEIFTPAHEENVR.F_2	M229 M238	0.218735	0.639331	0.593097	F2	F2	R.SPPpSSSEIFTPAHEENVR.F_2	7.81666e+07	7.8947e+07	5.50528e+07	6.95796e+07	7.63212e+07	2.6238e+07	0.299441	0.550206	FALSE	0.550206	F2	F2	R.SPPpSSSEIFTPAHEENVR.F_2	3.44036e+08	227772616	1.67988e+08	288732131	1.7051e+08	2.36561e+08	0.218735	0.639331	FALSE	0.639331
CLNS1A	pS102	P54105	ICLN_HUMAN	Methylosome subunit pICln		K.FEEESKEPVADEEEEDpSDDDVEPITEFR.F_3	M229 M238	0.0165572	0.485327	0.592437	F2	F2	K.FEEESKEPVADEEEEDpSDDDVEPITEFR.F_3	6.51635e+07	1.12507e+08	8.80419e+07	8.83413e+07	3.18036e+07	2.29704e+07	0.679268	0.723185	FALSE	0.723185	F2	F2	K.FEEESKEPVADEEEEDpSDDDVEPITEFR.F_3	1.64229e+08	1.50003e+08	7.97494e+07	1.59297e+08	1.25575e+08	7.72666e+07	0.0165572	0.485327	TRUE	0.485327
PRPF40A	pT373	O75400	PR40A_HUMAN	Pre-mRNA-processing factor 40 homolog A		K.QETVADFpTPK.K_2	M238	0.0977785	0.591506	0.591506														F1	F1	K.QETVADFpTPK.K_2	5.81769e+07	5.37857e+07	3.11049e+07	4.72161e+07	4.95921e+07	3.12356e+07	0.0977785	0.591506	FALSE	0.591506
SRSF9	pS211pS216	Q13242	SRSF9_HUMAN	Serine/arginine-rich splicing factor 9		R.GpSPHYFpSPFRPY_2	M229 M238	0.0304069	0.432394	0.588986	LW,F1	F1	R.GpSPHYFpSPFRPY_2	3.45133e+08	3.51481e+08	3.69806e+08	3.62939e+08	2.40643e+08	2.55329e+08	0.551665	0.80229	FALSE	0.88287	LW,F1	F1	R.GpSPHYFpSPFRPY_2	2.90018e+08	2.05493e+08	1.09249e+08	2.62903e+08	1.84925e+08	9.0174e+07	0.0304069	0.432394	TRUE	0.360672
RBBP6	pS1179	Q7Z6E9	RBBP6_HUMAN	E3 ubiquitin-protein ligase RBBP6		K.LEVTEIVKPpSPK.R_2	M238	0.162441	0.581677	0.581677														F2	F2	K.LEVTEIVKPpSPK.R_2	3.47384e+08	3.93975e+08	1.83725e+08	2.68002e+08	3.9309e+08	1.74231e+08	0.162441	0.581677	FALSE	0.581677
EIF3CL	pS39	B5ME19	B5ME19_HUMAN	Uncharacterized protein		K.QPLLLpSEDEEDTKR.V_2	M229 M238	0.046074	0.68693	0.581569	F2	F2	K.QPLLLpSEDEEDTKR.V_2	9.9568e+08	1.09152e+09	6.11506e+08	1.02427e+09	9.46808e+08	5.77472e+08	0.127304	0.492368	TRUE	0.588618	F2	F2	K.QPLLLpSEDEEDTKR.V_2	3814453071	3590197011	2827050823	3604426313	3897972685	2545929090	0.046074	0.68693	FALSE	0.724231
BCLAF1	pS512	Q9NYF8	BCLF1_HUMAN	Bcl-2-associated transcription factor 1		K.DLFDYpSPPLHK.N_2	M229 M238	0.046074	0.495793	0.581293	F2	F2	K.DLFDYpSPPLHK.N_2	1.0657e+09	1.21126e+09	8.80511e+08	1.08662e+09	4.57627e+08	5.86371e+08	0.291188	0.681536	FALSE	0.681536	F2	F2	K.DLFDYpSPPLHK.N_2	1772418562	2341018730	921468514	1963358481	2279108835	9.30705e+08	0.046074	0.495793	TRUE	0.495793
TOP2B	pS1522pS1524	Q02880	TOP2B_HUMAN	DNA topoisomerase 2-beta		K.VVEAVNpSDpSDSEFGIPK.K_2	M238	0.0364019	0.581192	0.581192														LW	LW	K.VVEAVNpSDpSDSEFGIPK.K_2	3.74877e+08	3.47294e+08	2.18647e+08	3.60024e+08	3.46707e+08	2.08471e+08	0.0364019	0.581192	FALSE	0.581192
ZNF609	pS1055	O15014	ZN609_HUMAN	Zinc finger protein 609		K.APpSLTDLVK.S_2	M238	0.0932274	0.579945	0.579945														LW,F1	F1	K.APpSLTDLVK.S_2	7.41466e+07	1.1248e+08	3.13e+07	1.01839e+08	8.45311e+07	4.77204e+07	0.0932274	0.579945	FALSE	0.449017
COPA	pS173	P53621	COPA_HUMAN	Coatomer subunit alpha		K.NLpSPGAVESDVR.G_2	M229 M238	0.0304985	0.432591	0.579773	LW,F1	F1	K.NLpSPGAVESDVR.G_2	2.14093e+08	1.11634e+08	1.48118e+08	1.91256e+08	1.14485e+08	1.5395e+08	0.0777735	0.777031	FALSE	0.745208	LW,F1	F1	K.NLpSPGAVESDVR.G_2	2.80139e+08	1.25192e+08	1.38019e+08	2.65496e+08	1.50483e+08	1.24886e+08	0.0304985	0.432591	TRUE	0.481834
RAB11FIP1	pS156	Q6WKZ4	RFIP1_HUMAN	Rab11 family-interacting protein 1		R.NNMTApSMFDLSMK.D_2	M238	0.0554242	0.57938	0.57938														LW,F1	F1	R.NNMTApSMFDLSMK.D_2	1.8918e+08	1.87741e+08	1.06129e+08	1.66414e+08	1.95222e+08	9.85989e+07	0.0554242	0.57938	FALSE	0.575734
FARP1	pT24	Q9Y4F1	FARP1_HUMAN	FERM, RhoGEF and pleckstrin domain-containing protein 1		R.LGAPENSGISpTLER.G_2	M238	0.0184737	0.578661	0.578661														LW,F1	F1	R.LGAPENSGISpTLER.G_2	611468692	5.02005e+08	3.87805e+08	5.94129e+08	5.09696e+08	3.38871e+08	0.0184737	0.578661	FALSE	0.602751
VIM	pS42	P08670	VIME_HUMAN	Vimentin	PKCA	R.TYSLGpSALRPSTSR.S_3	M238	0.505226	0.578581	0.578581														F2	F2	R.TYSLGpSALRPSTSR.S_3	3.97096e+08	3.09715e+08	194330539	1.9549e+08	2.87081e+08	1.48529e+08	0.505226	0.578581	FALSE	0.578581
GPN1	pS312	Q9HCN4	GPN1_HUMAN	GPN-loop GTPase 1		K.DpSLSPVLHPSDLILTR.G_2	M229	0.194134	0.578469	0.578469	F2	F2	K.DpSLSPVLHPSDLILTR.G_2	3.11471e+07	5.10574e+06	1.74886e+07	2.58169e+07	1.82027e+07	1.54632e+07	0.194134	0.578469	FALSE	0.578469
KIAA1429	pS1579	Q69YN4	VIR_HUMAN	Protein virilizer homolog		R.SFLSEPSpSPGR.T_2	M229 M238	0.0170587	0.443169	0.5782	F1	F1	R.SFLSEPSpSPGR.T_2	1.20166e+08	1.15818e+08	8.45317e+07	1.27013e+08	1.22987e+08	1.01933e+08	0.202565	0.754374	FALSE	0.754374	F1	F1	R.SFLSEPSpSPGR.T_2	411775679	3.46543e+08	176432251	3.87681e+08	3.12471e+08	177861909	0.0170587	0.443169	TRUE	0.443169
MDC1	pS329	Q14676	MDC1_HUMAN	Mediator of DNA damage checkpoint protein 1	CK2-A1	R.AQPFGFIDpSDTDAEEER.I_2	M229	0.0753852	0.578023	0.578023	LW,F1	F1	R.AQPFGFIDpSDTDAEEER.I_2	7.32121e+07	5.4287e+07	3.30892e+07	6.35964e+07	4.92828e+07	4.52328e+07	0.0753852	0.578023	FALSE	0.572493
NUP98	pS608	P52948	NUP98_HUMAN	Nuclear pore complex protein Nup98-Nup96	NEK6	K.NLNNpSNLFSPVNR.D_2	M229	0.213656	0.576821	0.576821	F1	F1	K.NLNNpSNLFSPVNR.D_2	1.28137e+08	9.03992e+07	8.72479e+07	1.68831e+08	8.94104e+07	8.40495e+07	0.213656	0.576821	FALSE	0.576821
PDS5B	pS1358	Q9NTI5	PDS5B_HUMAN	Sister chromatid cohesion protein PDS5 homolog B		R.AEpSPESSAIESTQSTPQK.G_2	M238	0.0196177	0.575182	0.575182														LW,F1	F1	R.AEpSPESSAIESTQSTPQK.G_2	3.42919e+08	4.76821e+08	2.2687e+08	3.36702e+08	4.55426e+08	2.0896e+08	0.0196177	0.575182	FALSE	0.641283
VDAC1	pT107	P21796	VDAC1_HUMAN	Voltage-dependent anion-selective channel protein 1		K.LTFDSSFSPNpTGK.K_2	M229	0.155667	0.575145	0.575145	F1	F1	K.LTFDSSFSPNpTGK.K_2	7.93718e+07	7.48594e+07	4.10604e+07	8.91766e+07	5.34783e+07	5.58793e+07	0.155667	0.575145	FALSE	0.575145
MCM2	pY41	F5H3V0	F5H3V0_HUMAN	Uncharacterized protein		R.GLLpYDSDEEDEERPAR.K_2	M229	0.365392	0.57504	0.57504	F2	F2	R.GLLpYDSDEEDEERPAR.K_2	6.08388e+08	8.37931e+08	4.63333e+08	5.48264e+08	4.65288e+08	2.01787e+08	0.365392	0.57504	FALSE	0.57504
AKAP11	pS448	Q9UKA4	AKA11_HUMAN	A-kinase anchor protein 11		R.EDSGLFpSPIR.S_2	M238	0.0259994	0.57067	0.57067														F1	F1	R.EDSGLFpSPIR.S_2	1.59375e+08	5.18309e+07	8.76514e+07	1.47925e+08	4.81444e+07	8.77158e+07	0.0259994	0.57067	FALSE	0.57067
NUFIP2	pT631	Q7Z417	NUFP2_HUMAN	Nuclear fragile X mental retardation-interacting protein 2		K.DYEIESQNPLASPpTNTLLGSAK.E_3	M229	0.097726	0.569869	0.569869	LW	LW	K.DYEIESQNPLASPpTNTLLGSAK.E_3	9.00308e+07	4.44523e+07	4.48504e+07	8.54139e+07	5.0422e+07	5.51301e+07	0.097726	0.569869	FALSE	0.569869
PDS5A	pS1305	Q29RF7	PDS5A_HUMAN	Sister chromatid cohesion protein PDS5 homolog A		R.AAVGQEpSPGGLEAGNAK.A_2	M229 M238	0.0554242	0.411838	0.569035	F1	F1	R.AAVGQEpSPGGLEAGNAK.A_2	1.98936e+07	2.54057e+07	1.6295e+07	1.85764e+07	3.48603e+07	1.39514e+07	0.213656	0.786233	FALSE	0.786233	LW,F1	F1	R.AAVGQEpSPGGLEAGNAK.A_2	7.2327e+07	9.24679e+07	5.82928e+07	6.06847e+07	9.44221e+07	5.34921e+07	0.0554242	0.411838	TRUE	0.840415
PCBP2	pS189	Q6IPF4	Q6IPF4_HUMAN	Poly(RC) binding protein 2		K.PSSpSPVIFAGGQDR.Y_2	M229	0.131168	0.568601	0.568601	LW	LW	K.PSSpSPVIFAGGQDR.Y_2	6.31983e+07	6.04494e+07	3.06227e+07	5.41488e+07	5.85153e+07	3.6101e+07	0.131168	0.568601	FALSE	0.568601
PLEKHA4	pS164	Q9H4M7	PKHA4_HUMAN	Pleckstrin homology domain-containing family A member 4		R.pSPARPQPGEGPGGPGGPPEVSR.G_3	M238	0.210106	0.567797	0.567797														F2	F2	R.pSPARPQPGEGPGGPGGPPEVSR.G_3	5.53396e+07	6.89346e+07	2.32675e+07	4.24273e+07	5.36447e+07	3.22443e+07	0.210106	0.567797	FALSE	0.567797
TOR1AIP1	pS143	Q5JTV8	TOIP1_HUMAN	Torsin-1A-interacting protein 1	CDK2	R.LQQQHSEQPPLQPpSPVMTR.R_3	M238	0.0614139	0.567575	0.567575														F2	F2	R.LQQQHSEQPPLQPpSPVMTR.R_3	1.50771e+08	1.4931e+08	9.32979e+07	1.47303e+08	1.05987e+08	7.58812e+07	0.0614139	0.567575	FALSE	0.567575
MAP2	pS285pT290	P11137	MAP2_HUMAN	Microtubule-associated protein 2		K.KDEWGLVAPIpSPGPLpTPMR.E_3	M229	0.846241	0.567384	0.567384	F1	F1	K.KDEWGLVAPIpSPGPLpTPMR.E_3	4.54146e+07	8.80445e+06	7.31944e+06	5.15182e+06	3.70314e+06	2.13711e+07	0.846241	0.567384	FALSE	0.567384
ANTXR1	pS362	Q9H6X2	ANTR1_HUMAN	Anthrax toxin receptor 1		K.EVPPPPAEEpSEEEDDDGLPK.K_2	M238	0.0936176	0.56651	0.56651														LW	LW	K.EVPPPPAEEpSEEEDDDGLPK.K_2	8.21632e+07	7.43539e+07	5.22961e+07	7.94379e+07	7.91645e+07	3.92524e+07	0.0936176	0.56651	FALSE	0.56651
MLF2	pS238	Q15773	MLF2_HUMAN	Myeloid leukemia factor 2		R.LAIQGPEDpSPSR.Q_2	M238	0.0279359	0.564926	0.564926														F1	F1	R.LAIQGPEDpSPSR.Q_2	1.206e+08	1.1385e+08	6.98051e+07	1.14248e+08	1.20501e+08	6.28666e+07	0.0279359	0.564926	FALSE	0.564926
LIG1	pS66pS76	P18858	DNLI1_HUMAN	DNA ligase 1	CDK1,CK2-A1,CDK2	R.VLGpSEGEEEDEALpSPAK.G_2	M229 M238	0.140312	0.434171	0.564882	LW	LW	R.VLGpSEGEEEDEALpSPAK.G_2	6.27483e+07	5.72849e+07	3.91555e+07	4.38722e+07	6.8049e+07	3.92045e+07	0.443214	0.734943	FALSE	0.734943	LW	LW	R.VLGpSEGEEEDEALpSPAK.G_2	9.79923e+07	6.61025e+07	3.49763e+07	7.25537e+07	9.59604e+07	3.90699e+07	0.140312	0.434171	TRUE	0.434171
EFHD2	pS74	Q96C19	EFHD2_HUMAN	EF-hand domain-containing protein D2	CDK1,CDK2	R.ADLNQGIGEPQpSPSR.R_2	M229 M238	0.0219673	0.522189	0.564186	LW,F1	F1	R.ADLNQGIGEPQpSPSR.R_2	8.69758e+07	8.90931e+07	4.88662e+07	7.04453e+07	1.01487e+08	4.77292e+07	0.109683	0.609559	FALSE	0.613611	F1	F1	R.ADLNQGIGEPQpSPSR.R_2	7.15878e+07	6.26009e+07	3.78404e+07	7.64833e+07	5.95984e+07	3.94807e+07	0.0219673	0.522189	FALSE	0.522189
SF1	pS80pS82	Q15637	SF01_HUMAN	Splicing factor 1	KIS	R.TGDLGIPPNPEDRpSPpSPEPIYNSEGK.R_3	M238	0.122518	0.562868	0.562868														LW,F1	F1	R.TGDLGIPPNPEDRpSPpSPEPIYNSEGK.R_3	3.59316e+08	2.89484e+08	1.84407e+08	2.86154e+08	3.49015e+08	1.89551e+08	0.122518	0.562868	FALSE	0.579358
ANK2	pS3759	Q01484	ANK2_HUMAN	Ankyrin-2		K.AMIVPpSSPSKTPEEVSTPAEEEK.L_3	M229	0.375184	0.562671	0.562671	F1	F1	K.AMIVPpSSPSKTPEEVSTPAEEEK.L_3	1.22537e+07	5.35208e+07	8.93208e+06	1.03871e+07	4.06245e+07	3.80722e+06	0.375184	0.562671	FALSE	0.562671
CDK11B	pS283	P21127	CD11B_HUMAN	Cyclin-dependent kinase 11B		R.DLLSDLQDIpSDSER.K_2	M229 M238	0.030617	0.434877	0.562425	LW,F1	F1	R.DLLSDLQDIpSDSER.K_2	2.77487e+08	2.6747e+08	2.39084e+08	2.34175e+08	2.30905e+08	2.04608e+08	0.178746	0.727384	FALSE	0.867158	F1	F1	R.DLLSDLQDIpSDSER.K_2	5.81886e+07	2.69167e+07	2.89744e+07	6.03058e+07	3.1549e+07	2.2556e+07	0.030617	0.434877	TRUE	0.434877
MARCKS	pS101	P29966	MARCS_HUMAN	Myristoylated alanine-rich C-kinase substrate		K.GEPAAAAAPEAGApSPVEK.E_2	M229 M238	0.0321165	0.504531	0.561754	LW,F1	F1	K.GEPAAAAAPEAGApSPVEK.E_2	2.20875e+08	2.70567e+07	1.20419e+08	1.88969e+08	2.35821e+07	1.18904e+08	0.121077	0.625468	FALSE	0.583939	LW,F1	F1	K.GEPAAAAAPEAGApSPVEK.E_2	6.3827e+08	7.31825e+07	2.6685e+08	6.10444e+08	6.56269e+07	2.60674e+08	0.0321165	0.504531	FALSE	0.422454
GAB2	pS543	Q9UQC2	GAB2_HUMAN	GRB2-associated-binding protein 2		R.NNTVIDELPFKpSPITK.S_3	M238	0.09472	0.561593	0.561593														F2	F2	R.NNTVIDELPFKpSPITK.S_3	1.75572e+08	3.76432e+07	6.80905e+07	2.34382e+08	1.0048e+08	6.42623e+07	0.09472	0.561593	FALSE	0.322848
GPR156	pS13	Q8NFN8	GP156_HUMAN	Probable G-protein coupled receptor 156		-.MEPEINCSELCDpSFPGQELDR.R_3	M238	0.38091	0.560365	0.560365														F2	F2	-.MEPEINCSELCDpSFPGQELDR.R_3	1.67365e+08	1.74649e+08	6.74866e+07	9.74806e+07	1.18843e+08	8.09236e+07	0.38091	0.560365	FALSE	0.560365
ARHGAP5	pS1218	Q13017	RHG05_HUMAN	Rho GTPase-activating protein 5		K.GGIDNPAITpSDQELDDKK.M_2	M238	0.15728	0.559478	0.559478														F2	F2	K.GGIDNPAITpSDQELDDKK.M_2	1.54394e+08	1.74254e+08	9.86474e+07	1.36789e+08	1.13791e+08	6.4263e+07	0.15728	0.559478	FALSE	0.559478
NRBP1	pT441	F8W6G1	F8W6G1_HUMAN	Uncharacterized protein		K.TPpTPEPAEVETR.K_2	M229	0.105263	0.557064	0.557064	LW,F1	F1	K.TPpTPEPAEVETR.K_2	1.06633e+08	1.00261e+08	5.22717e+07	8.98856e+07	8.52088e+07	5.58567e+07	0.105263	0.557064	FALSE	0.550219
BTF3	pS30	P20290	BTF3_HUMAN	Transcription factor BTF3		R.GGCPGGEATLpSQPPPR.G_2	M238	0.122039	0.555572	0.555572														F1	F1	R.GGCPGGEATLpSQPPPR.G_2	6.51595e+07	4.33975e+07	3.86726e+07	5.6604e+07	4.00109e+07	3.53538e+07	0.122039	0.555572	FALSE	0.607952
HTATSF1	pS642	O43719	HTSF1_HUMAN	HIV Tat-specific factor 1		K.VFDDEpSDEKEDEEYADEK.G_2	M238	0.0730031	0.551771	0.551771														F2	F2	K.VFDDEpSDEKEDEEYADEK.G_2	1.40645e+08	1.5237e+08	7.24354e+07	1.22147e+08	1.56494e+08	7.25656e+07	0.0730031	0.551771	FALSE	0.551771
UBAP2L	pS453	Q14157	UBP2L_HUMAN	Ubiquitin-associated protein 2-like		K.SPAVATSTAAPPPPpSSPLPSK.S_2	M229 M238	0.0146252	0.474415	0.55028	LW	LW	K.SPAVATSTAAPPPPpSSPLPSK.S_2	2.28003e+07	2.3474e+07	1.69331e+07	1.47909e+07	2.6824e+07	7.06053e+06	0.584307	0.638278	FALSE	0.638278	LW,F1	F1	K.SPAVATSTAAPPPPpSSPLPSK.S_2	3.17369e+08	1.93559e+08	1.62736e+08	327689515	1.9101e+08	1.69466e+08	0.0146252	0.474415	TRUE	0.514995
FAM195B	pS21	C9JLW8	F195B_HUMAN	Protein FAM195B		R.pSPPSSSEIFTPAHEENVR.F_3	M229 M238	0.0596179	0.460446	0.548549	F2	F2	R.pSPPSSSEIFTPAHEENVR.F_3	1.1319e+08	9.63177e+07	5.11261e+07	8.83514e+07	8.06107e+07	8.05835e+07	0.365392	0.65351	FALSE	0.65351	F2	F2	R.pSPPSSSEIFTPAHEENVR.F_3	2.42185e+08	1.09078e+08	1.22845e+08	2.26405e+08	1.2194e+08	9.29152e+07	0.0596179	0.460446	TRUE	0.460446
DDX21	pS121	Q9NR30	DDX21_HUMAN	Nucleolar RNA helicase 2		K.NEEPpSEEEIDAPKPK.K_2	M229	0.335112	0.548454	0.548454	F2	F2	K.NEEPpSEEEIDAPKPK.K_2	1.68267e+08	1.83605e+08	1.26554e+08	1.7163e+08	1.932e+08	3.41126e+07	0.335112	0.548454	FALSE	0.472691
NCOR1	pS2120	O75376	NCOR1_HUMAN	Nuclear receptor corepressor 1		R.VpSPENLVDK.S_2	M229 M238	0.00832467	0.489398	0.547177	LW	LW	R.VpSPENLVDK.S_2	7.39317e+07	7.43336e+07	4.71211e+07	7.02708e+07	6.81596e+07	4.10988e+07	0.0801626	0.611778	FALSE	0.611778	F1	F1	R.VpSPENLVDK.S_2	1.4901e+08	1.43317e+08	7.46769e+07	1.50082e+08	1.44947e+08	7.1698e+07	0.00832467	0.489398	TRUE	0.489398
APBB3	pY295	E7EX91	E7EX91_HUMAN	Uncharacterized protein		K.YEALpYMGTLPVTKAMGR.G_2	M229	0.0746175	0.546174	0.546174	F1	F1	K.YEALpYMGTLPVTKAMGR.G_2	9.70109e+07	1.04835e+08	4.82094e+07	9.81847e+07	1.17141e+08	5.84015e+07	0.0746175	0.546174	FALSE	0.546174
OPTN	pT525	Q96CV9	OPTN_HUMAN	Optineurin		R.pTSDSDQQAYLVQR.G_2	M238	0.0919666	0.545234	0.545234														F1	F1	R.pTSDSDQQAYLVQR.G_2	1.03297e+08	2.91241e+07	5.99436e+07	8.85581e+07	3.46916e+07	4.46622e+07	0.0919666	0.545234	FALSE	0.545234
IGF2BP2	pS162pS164	Q9Y6M1	IF2B2_HUMAN	Insulin-like growth factor 2 mRNA-binding protein 2		K.ISYIPDEEVSpSPpSPPQR.A_2	M229 M238	0.1678	0.340298	0.544711	LW	LW	K.ISYIPDEEVSpSPpSPPQR.A_2	3.86048e+07	3.37656e+07	4.66436e+07	2.16528e+07	1.94207e+07	5.89583e+06	0.981864	0.871912	FALSE	0.871912	LW	LW	K.ISYIPDEEVSpSPpSPPQR.A_2	8.43477e+07	7.83987e+07	3.14931e+07	1.25936e+08	1.40906e+08	4.00661e+07	0.1678	0.340298	TRUE	0.340298
TTLL12	pS15	Q14166	TTL12_HUMAN	Tubulin--tyrosine ligase-like protein 12		R.pSSPGQTPEEGAQALAEFAALHGPALR.A_3	M229 M238	0.15728	0.531674	0.543942	F1	F1	R.pSSPGQTPEEGAQALAEFAALHGPALR.A_3	2.00489e+08	3.1687e+08	1.50403e+08	1.83956e+08	2.21659e+08	6.35377e+07	0.356738	0.556493	FALSE	0.556493	F2	F2	R.pSSPGQTPEEGAQALAEFAALHGPALR.A_3	197648058	3.52035e+08	9.13602e+07	1.48808e+08	3.04875e+08	9.28415e+07	0.15728	0.531674	FALSE	0.531674
PRKD1	pS205	F8WBA3	F8WBA3_HUMAN	Uncharacterized protein	PKACa,p38-delta,PKD1	R.RLpSNVSLTGVSTIR.T_2	M238	0.225018	0.543226	0.543226														F2	F2	R.RLpSNVSLTGVSTIR.T_2	1.52032e+08	2.28169e+08	7.85651e+07	107903695	1.34289e+08	6.26387e+07	0.225018	0.543226	FALSE	0.543226
MRE11A	pY262	P49959	MRE11_HUMAN	Double-strand break repair protein MRE11A		K.NEQQLFpYISQPGSSVVTSLSPGEAVKK.H_3	M229	0.596367	0.542963	0.542963	F1	F1	K.NEQQLFpYISQPGSSVVTSLSPGEAVKK.H_3	2.8942e+06	3.0656e+06	3.34814e+06	4.26258e+06	5.28504e+06	537719	0.596367	0.542963	FALSE	0.542963
FAM13A	pS476pS493	O94988	FA13A_HUMAN	Protein FAM13A		K.LpSELHDNQDGLVNM8ESLNpSTR.S_3	M238	0.273602	0.542862	0.542862														F1	F1	K.LpSELHDNQDGLVNM8ESLNpSTR.S_3	1.38764e+07	3.28783e+06	4.00852e+06	1.35273e+07	2.53134e+06	1.08679e+07	0.273602	0.542862	FALSE	0.542862
PRRC2A	pT610	P48634	PRC2A_HUMAN	Protein PRRC2A	ERK2	K.EGPEPPEEVPPPTpTPPVPK.V_2	M229 M238	0.687595	0.539704	0.539704	F1	F1	K.EGPEPPEEVPPPTpTPPVPK.V_2	3.14275e+07	2.9903e+07	7.60447e+06	1.0351e+07	1.7943e+07	1.49435e+07	0.687595	0.539704	FALSE	0.539704	LW			9.0596e+07	3.80221e+07	5.63969e+07	6.85909e+07	4.52177e+07	9.65973e+07	1			0.961098
FARP1	pS889	Q9Y4F1	FARP1_HUMAN	FERM, RhoGEF and pleckstrin domain-containing protein 1		K.SPDEATAADQEpSEDDLSASR.T_3	M238	0.0969183	0.537537	0.537537														F1	F1	K.SPDEATAADQEpSEDDLSASR.T_3	1.66622e+08	1.54375e+08	7.4504e+07	2.1269e+08	1.18852e+08	6.39784e+07	0.0969183	0.537537	FALSE	0.365088
41159	pS334	Q16181	SEPT7_HUMAN	Septin-7		K.pSPLAQMEEER.R_2	M229 M238	0.059611	0.623933	0.537129	LW	LW	K.pSPLAQMEEER.R_2	5.30707e+07	4.43818e+07	1.98064e+07	3.59977e+07	4.97714e+07	2.1379e+07	0.242372	0.462402	TRUE	0.462402	LW,F1	F1	K.pSPLAQMEEER.R_2	9.36456e+07	7.72183e+07	5.95119e+07	7.71641e+07	9.23597e+07	6.24544e+07	0.059611	0.623933	FALSE	0.714048
CANX	pT562	P27824	CALX_HUMAN	Calnexin		K.SDAEEDGGpTVSQEEEDR.K_2	M229	0.264514	0.536724	0.536724	LW,F1	LW	K.SDAEEDGGpTVSQEEEDR.K_2	1.05153e+08	9.69153e+07	5.88553e+07	7.79731e+07	8.42402e+07	3.69924e+07	0.264514	0.536724	FALSE	0.523397
SYNM	pT1094pS1107	O15061	SYNEM_HUMAN	Synemin		R.pTPQGPVSATVEVSpSPTGFAQSQVLEDVSQAAR.H_3	M238	0.0957254	0.536513	0.536513														LW	LW	R.pTPQGPVSATVEVSpSPTGFAQSQVLEDVSQAAR.H_3	4.8272e+07	1.70898e+07	2.26465e+07	4.05148e+07	3.96208e+07	2.49887e+07	0.0957254	0.536513	FALSE	0.536513
MSN	pT121	P26038	MOES_HUMAN	Moesin		K.EGILNDDIYCPPEpTAVLLASYAVQSK.Y_3	M229	0.681479	0.535992	0.535992	F1	F1	K.EGILNDDIYCPPEpTAVLLASYAVQSK.Y_3	1.99825e+07	1.1795e+07	4.99874e+06	6.56203e+06	3.07665e+06	9.2289e+06	0.681479	0.535992	FALSE	0.535992
DYNC1I2	pS828	Q13409	DC1I2_HUMAN	Cytoplasmic dynein 1 intermediate chain 2		R.EAEALLQSMGLTPESPIVPPPMSPpSSK.S_3	M229	0.098979	0.5352	0.5352	LW	LW	R.EAEALLQSMGLTPESPIVPPPMSPpSSK.S_3	1.06334e+08	4.36771e+07	6.60892e+07	1.23273e+08	6.58579e+07	6.99681e+07	0.098979	0.5352	FALSE	0.592566
PKN1	pS562	Q16512	PKN1_HUMAN	Serine/threonine-protein kinase N1		K.LNLGTDSDSpSPQK.S_2	M229	0.122354	0.534703	0.534703	LW	LW	K.LNLGTDSDSpSPQK.S_2	5.74404e+07	8.48276e+07	3.46424e+07	6.86532e+07	5.79226e+07	3.27803e+07	0.122354	0.534703	FALSE	0.534703
SRRM1	pT220	Q8IYB3	SRRM1_HUMAN	Serine/arginine repetitive matrix protein 1		K.EKpTPELPEPSVK.V_2	M229 M238	0.0596179	0.513332	0.533672	F2	F2	K.EKpTPELPEPSVK.V_2	7.05111e+08	6.97153e+08	3.54548e+08	6.27499e+08	6.46011e+08	3.84809e+08	0.127304	0.554819	FALSE	0.554819	F2,LW	F2	K.EKpTPELPEPSVK.V_2	2.22367e+09	2.44025e+09	1.03624e+09	1.98177e+09	2.28393e+09	1.10312e+09	0.0596179	0.513332	FALSE	0.508713
PRKD3	pS27pS30	O94806	KPCD3_HUMAN	Serine/threonine-protein kinase D3		K.SVLPTAIPAVLPAApSPCpSSPK.T_3	M238	0.649635	0.533127	0.533127														LW	LW	K.SVLPTAIPAVLPAApSPCpSSPK.T_3	2.33697e+07	2.658e+07	2.88951e+07	7.69697e+07	2.34345e+07	2.45986e+07	0.649635	0.533127	FALSE	0.533127
CEP170	pS1112	Q5SW79	CE170_HUMAN	Centrosomal protein of 170 kDa		R.LGEApSDSELADADK.A_2	M229 M238	0.00350264	0.42228	0.530941	LW,F1	LW	R.LGEApSDSELADADK.A_2	2.53502e+08	2.85346e+08	1.80635e+08	2.64628e+08	3.02622e+08	1.85635e+08	0.203397	0.667563	FALSE	0.706909	LW,F1	F1	R.LGEApSDSELADADK.A_2	1.08039e+09	9.54521e+08	4.86169e+08	1.08228e+09	9.29565e+08	4.81768e+08	0.00350264	0.42228	TRUE	0.447566
GPN1	pS314	Q9HCN4	GPN1_HUMAN	GPN-loop GTPase 1		K.DSLpSPVLHPSDLILTR.G_2	M229	0.127304	0.530646	0.530646	F2	F2	K.DSLpSPVLHPSDLILTR.G_2	2.96152e+07	4.41754e+06	1.74886e+07	3.24824e+07	1.82027e+07	1.54632e+07	0.127304	0.530646	FALSE	0.530646
LIG1	pT195	P18858	DNLI1_HUMAN	DNA ligase 1	CDK2	K.AEpTPTESVSEPEVATK.Q_2	M238	0.0270756	0.528114	0.528114														LW,F1	LW	K.AEpTPTESVSEPEVATK.Q_2	1.4002e+08	1.38395e+08	68283930	1.50726e+08	8.08817e+07	5.29548e+07	0.0270756	0.528114	FALSE	0.416991
G3BP2	pT819	Q9UN86	G3BP2_HUMAN	Ras GTPase-activating protein-binding protein 2		K.STpTPPPAEPVSLPQEPPKPR.V_3	M229 M238	0.0165572	0.857003	0.525659	F2	F2	K.STpTPPPAEPVSLPQEPPKPR.V_3	3.55647e+08	4.40268e+08	1.6082e+08	3.99113e+08	3.21063e+08	8.25322e+07	0.131555	0.322423	TRUE	0.322423	F2	F2	K.STpTPPPAEPVSLPQEPPKPR.V_2	1.09966e+09	1.25425e+09	8.53066e+08	1.06094e+09	1.16275e+09	8.35608e+08	0.0165572	0.857003	FALSE	0.781574
ATXN7	pS1867	O15265	ATX7_HUMAN	Ataxin-7		R.TGISATSPQpSPDLK.S_2	M229	0.153132	0.524756	0.524756	F2	F2	R.TGISATSPQpSPDLK.S_2	4.99548e+08	4.94179e+08	2.44074e+08	5.69177e+08	5.51013e+08	3.16746e+08	0.153132	0.524756	FALSE	0.524756
SRSF10	pS133	O75494	SRS10_HUMAN	Serine/arginine-rich splicing factor 10		R.pSFDYNYR.R_2	M238	0.0226031	0.524752	0.524752														LW,F1	F1	R.pSFDYNYR.R_2	5.27913e+08	4.93208e+08	2.5143e+08	5.06559e+08	4.64306e+08	2.41786e+08	0.0226031	0.524752	FALSE	0.47678
ARHGEF11	pS251pS255	O15085	ARHGB_HUMAN	Rho guanine nucleotide exchange factor 11		R.NSVLSDPGLDpSPRTpSPVIMAR.V_3	M238	0.00289279	0.52423	0.52423														F1	F1	R.NSVLSDPGLDpSPRTpSPVIMAR.V_3	1.32663e+08	1.16508e+08	6.95256e+07	1.32204e+08	1.06483e+08	6.93255e+07	0.00289279	0.52423	FALSE	0.52423
CTTN	pT364pS368pS381	Q8N707	Q8N707_HUMAN	CTTN protein	ERK1,CDK1,PAK1,ERK2,CDK2	K.TQpTPPVpSPAPQPTEERLPSpSPVYEDAASFK.A_3	M238	0.470252	0.523099	0.523099														LW	LW	K.TQpTPPVpSPAPQPTEERLPSpSPVYEDAASFK.A_3	2.66427e+07	3.14951e+07	1.09682e+07	4.64854e+07	2.98614e+06	2.72851e+07	0.470252	0.523099	FALSE	0.523099
HIRIP3	pS227	Q9BW71	HIRP3_HUMAN	HIRA-interacting protein 3		K.ESEQEpSEEEILAQK.K_2	M238	0.197704	0.522873	0.522873														F1	F1	K.ESEQEpSEEEILAQK.K_2	4.98147e+08	5.66643e+08	2.16115e+08	3.31024e+08	5.33968e+08	2.17436e+08	0.197704	0.522873	FALSE	0.522873
ZNF828	pT458	Q96JM3	ZN828_HUMAN	Zinc finger protein 828		R.KpTSPASLDFPESQK.S_2	M229	0.247563	0.521189	0.521189	F2	F2	R.KpTSPASLDFPESQK.S_2	8.46171e+07	8.11663e+07	2.95594e+07	7.43036e+07	8.2144e+07	5.32683e+07	0.247563	0.521189	FALSE	0.521189
SMN1	pS28	Q16637	SMN_HUMAN	Survival motor neuron protein		R.GTGQpSDDSDIWDDTALIK.A_2	M229 M238	0.0462714	0.360496	0.520452	LW,F1	LW	R.GTGQpSDDSDIWDDTALIK.A_2	7.8281e+07	6.24604e+07	6.63544e+07	7.81212e+07	5.752e+07	5.34556e+07	0.296334	0.751381	FALSE	0.766038	F1	F1	R.GTGQpSDDSDIWDDTALIK.A_2	3.29209e+07	3.17409e+07	1.50442e+07	3.76981e+07	2.83911e+07	1.04137e+07	0.0462714	0.360496	TRUE	0.360496
EIF4B	pT97	E7EX17	E7EX17_HUMAN	Uncharacterized protein		K.SPPYpTAFLGNLPYDVTEESIK.E_2	M229	0.118815	0.516588	0.516588	LW	LW	K.SPPYpTAFLGNLPYDVTEESIK.E_2	3.9638e+07	4.03122e+07	1.72251e+07	4.10418e+07	4.33882e+07	2.44532e+07	0.118815	0.516588	FALSE	0.516588
MSN	pY116	P26038	MOES_HUMAN	Moesin		K.EGILNDDIpYCPPETAVLLASYAVQSK.Y_3	M229	0.670016	0.516143	0.516143	F1	F1	K.EGILNDDIpYCPPETAVLLASYAVQSK.Y_3	1.99825e+07	1.08832e+07	4.47185e+06	6.56203e+06	3.07665e+06	9.2289e+06	0.670016	0.516143	FALSE	0.516143
HSF1	pS303pS307	Q00613	HSF1_HUMAN	Heat shock factor protein 1	ERK1,GSK3B	R.VKEEPPpSPPQpSPR.V_2	M229	0.0945809	0.516089	0.516089	F1	F1	R.VKEEPPpSPPQpSPR.V_2	4.05747e+07	5.5361e+07	1.78775e+07	3.6845e+07	5.70039e+07	2.20779e+07	0.0945809	0.516089	FALSE	0.516089
TMPO	pS66pS67pT74	P42167	LAP2B_HUMAN	Lamina-associated polypeptide 2, isoforms beta/gamma		K.GPPDFpSpSDEEREPpTPVLGSGAAAAGR.S_3	M238	0.114261	0.515733	0.515733														LW	LW	K.GPPDFpSpSDEEREPpTPVLGSGAAAAGR.S_3	9.49108e+07	7.91507e+07	4.6327e+07	1.12646e+08	8.3946e+07	6.07169e+07	0.114261	0.515733	FALSE	0.515733
RSF1	pS604	Q96T23	RSF1_HUMAN	Remodeling and spacing factor 1		K.DAQRLpSPIPEEVPK.S_2	M229 M238	0.153132	0.517067	0.514913	F2	F2	K.DAQRLpSPIPEEVPK.S_2	1.13718e+08	1.1649e+08	4.93355e+07	9.58912e+07	8.87523e+07	5.90467e+07	0.153132	0.517067	FALSE	0.517067	F2	F2	K.DAQRLpSPIPEEVPK.S_2	2.7167e+08	2.91481e+08	1.15285e+08	1.37264e+08	1.67646e+08	9.44034e+07	0.428681	0.512769	FALSE	0.512769
NFIC	pS323	P08651	NFIC_HUMAN	Nuclear factor 1 C-type		R.NWTEDMEGGISpSPVKK.T_2	M238	0.0274479	0.513889	0.513889														F2	F2	R.NWTEDMEGGISpSPVKK.T_2	3.44203e+08	3.2137e+08	1.80582e+08	3.32212e+08	3.33855e+08	1.67021e+08	0.0274479	0.513889	FALSE	0.513889
NUFIP2	pT633	Q7Z417	NUFP2_HUMAN	Nuclear fragile X mental retardation-interacting protein 2		K.DYEIESQNPLASPTNpTLLGSAK.E_3	M229 M238	0.139739	0.496308	0.513284	LW,F1	LW	K.DYEIESQNPLASPTNpTLLGSAK.E_3	1.18296e+08	3.91744e+07	7.96351e+07	1.50016e+08	8.24149e+07	9.44368e+07	0.263815	0.53084	FALSE	0.648766	LW	LW	K.DYEIESQNPLASPTNpTLLGSAK.E_3	9.2098e+07	4.42815e+06	4.20174e+07	1.12997e+08	50401686	5.97728e+07	0.139739	0.496308	TRUE	0.496308
VIM	pS420	P08670	VIME_HUMAN	Vimentin		R.ISLPLPNFSpSLNLR.E_2	M238	0.196159	0.512398	0.512398														LW,F1	LW	R.ISLPLPNFSpSLNLR.E_2	1.29637e+08	1.11826e+08	8.17956e+07	1.21746e+08	1.29388e+08	6.00449e+07	0.196159	0.512398	FALSE	0.564239
CCDC86	pS47	Q9H6F5	CCD86_HUMAN	Coiled-coil domain-containing protein 86		R.ALVEFESNPEETREPGpSPPSVQR.A_3	M229 M238	0.0529523	0.523614	0.511636	F2	F2	R.ALVEFESNPEETREPGpSPPSVQR.A_3	1.15013e+08	1.43466e+08	7.48045e+07	1.39181e+08	1.57929e+08	5.22755e+07	0.209895	0.499932	TRUE	0.499932	F2	F2	R.ALVEFESNPEETREPGpSPPSVQR.A_3	2.84169e+08	2.23903e+08	1.31361e+08	2.76273e+08	1.90328e+08	1.62094e+08	0.0529523	0.523614	FALSE	0.523614
CARHSP1	pT45	Q9Y2V2	CHSP1_HUMAN	Calcium-regulated heat stable protein 1		R.GNVVPSPLPpTR.R_1	M229 M238	0.13223	0.837353	0.511529	LW,F1	LW	R.GNVVPSPLPpTR.R_1	1.32538e+08	1.85214e+08	4.30064e+07	2.0887e+08	1.48684e+08	3.1036e+07	0.157582	0.312487	TRUE	0.216874	F1	F1	R.GNVVPSPLPpTR.R_1	1.37552e+08	1.53674e+08	1.14556e+08	1.26384e+08	1.51171e+08	1.06452e+08	0.13223	0.837353	FALSE	0.837353
TAF12	pS51	Q16514	TAF12_HUMAN	Transcription initiation factor TFIID subunit 12		K.IPGTPGAGGRLpSPENNQVLTK.K_3	M229	0.291188	0.510779	0.510779	F2	F2	K.IPGTPGAGGRLpSPENNQVLTK.K_3	2.25777e+07	7.26601e+07	8.48195e+06	2.84037e+07	3.62922e+07	1.75583e+07	0.291188	0.510779	FALSE	0.510779
AHNAK	pS3426	Q09666	AHNK_HUMAN	Neuroblast differentiation-associated protein AHNAK		K.VSMPDVELNLKpSPK.V_3	M238	0.113089	0.50934	0.50934														F2	F2	K.VSMPDVELNLKpSPK.V_3	8.35616e+08	2.62133e+08	3.05429e+08	6.27236e+08	2.18551e+08	3.35331e+08	0.113089	0.50934	FALSE	0.438021
TMPO	pS158	P42167	LAP2B_HUMAN	Lamina-associated polypeptide 2, isoforms beta/gamma		R.pSSTPLPTISSSAENTR.Q_2	M238	0.0157769	0.507439	0.507439														LW,F1	F1	R.pSSTPLPTISSSAENTR.Q_2	9.85569e+08	1.12306e+09	5.00212e+08	9.78483e+08	1.15793e+09	5.06274e+08	0.0157769	0.507439	FALSE	0.512454
MCM3	pS711	P25205	MCM3_HUMAN	DNA replication licensing factor MCM3		K.DGDSYDPYDFpSDTEEEMPQVHTPK.T_3	M229 M238	0.0521935	0.326397	0.506015	F2	F2	K.DGDSYDPYDFpSDTEEEMPQVHTPK.T_3	1.32715e+08	1.89437e+08	1.1355e+08	1.41823e+08	1.16395e+08	1.01819e+08	0.20666	0.784477	FALSE	0.784477	F2	F2	K.DGDSYDPYDFpSDTEEEMPQVHTPK.T_3	3.81186e+08	4.07744e+08	1.19366e+08	3.47159e+08	4.47111e+08	1.66275e+08	0.0521935	0.326397	TRUE	0.392178
COBLL1	pS987	Q53SF7	COBL1_HUMAN	Cordon-bleu protein-like 1		R.DMLPpSPEQTLSPLSK.M_2	M229	0.131168	0.505415	0.505415	LW	LW	R.DMLPpSPEQTLSPLSK.M_2	3.98993e+07	3.10126e+07	1.64727e+07	4.16815e+07	4.5256e+07	2.47594e+07	0.131168	0.505415	FALSE	0.505415
NUP88	pS517	Q99567	NUP88_HUMAN	Nuclear pore complex protein Nup88		R.EDVEVAEpSPLR.V_2	M229 M238	0.0256181	0.3347	0.504691	LW,F1	F1	R.EDVEVAEpSPLR.V_2	8.50627e+07	8.35342e+07	6.08143e+07	7.75785e+07	7.82899e+07	6.9478e+07	0.115026	0.761018	FALSE	0.801103	LW,F1	F1	R.EDVEVAEpSPLR.V_2	1.73179e+08	1.51416e+08	5.57981e+07	1.59454e+08	1.48574e+08	6.27874e+07	0.0256181	0.3347	TRUE	0.356506
SPAG9	pS730pS733	O60271	JIP4_HUMAN	C-Jun-amino-terminal kinase-interacting protein 4		R.SApSQSpSLDKLDQELK.E_2	M229	0.14543	0.504054	0.504054	F1	F1	R.SApSQSpSLDKLDQELK.E_2	1.31251e+08	1.21448e+08	8.33542e+07	1.52183e+08	1.01916e+08	5.95113e+07	0.14543	0.504054	FALSE	0.504054
RFC1	pS69pS71	P35251	RFC1_HUMAN	Replication factor C subunit 1	CK2-A1	R.IIYDpSDpSESEETLQVK.N_2	M238	0.0233667	0.503594	0.503594														LW	LW	R.IIYDpSDpSESEETLQVK.N_2	1.07865e+08	6.05636e+07	5.41256e+07	1.08177e+08	6.6089e+07	5.46719e+07	0.0233667	0.503594	FALSE	0.503594
SVIL	pT852	O95425	SVIL_HUMAN	Supervillin		R.YQpTQPVTLGEVEQVQSGK.L_2	M238	0.116516	0.503393	0.503393														LW,F1	F1	R.YQpTQPVTLGEVEQVQSGK.L_2	1.11251e+08	1.34902e+08	6.28312e+07	1.08361e+08	1.13443e+08	7.59355e+07	0.116516	0.503393	FALSE	0.631872
G3BP2	pT227	Q9UN86	G3BP2_HUMAN	Ras GTPase-activating protein-binding protein 2		K.STpTPPPAEPVSLPQEPPK.A_2	M229 M238	0.0960255	0.509864	0.500293	LW	LW	K.STpTPPPAEPVSLPQEPPK.A_2	2.69449e+07	3.02656e+07	1.59069e+07	2.80547e+07	2.30453e+07	1.21354e+07	0.0960255	0.509864	FALSE	0.509864	LW	LW	K.STpTPPPAEPVSLPQEPPK.A_2	8.59879e+07	6.02527e+07	6.304e+07	8.14394e+07	7.25477e+07	1.91504e+07	0.327003	0.490902	TRUE	0.490902
EIF4EBP1	pS94	Q13541	4EBP1_HUMAN	Eukaryotic translation initiation factor 4E-binding protein 1	ATM	R.DLPTIPGVTSPSSDEPPMEApSQSHLR.N_3	M229	0.247563	0.496895	0.496895	F2	F2	R.DLPTIPGVTSPSSDEPPMEApSQSHLR.N_3	7.72626e+07	5.04346e+07	3.11713e+07	5.46565e+07	4.33877e+07	3.43786e+07	0.247563	0.496895	TRUE	0.496895
SRRM2	pS1404pT1413	Q9UQ35	SRRM2_HUMAN	Serine/arginine repetitive matrix protein 2	CDK1	K.AGMSSNQSISpSPVLDAVPRpTPSR.E_3	M238	0.623599	0.496045	0.496045														F1	F1	K.AGMSSNQSISpSPVLDAVPRpTPSR.E_3	2.07628e+07	5.16124e+07	4.14895e+07	1.15378e+08	1.3003e+08	2.60427e+07	0.623599	0.496045	TRUE	0.496045
AKT2	pS201	P31751	AKT2_HUMAN	RAC-beta serine/threonine-protein kinase		K.DEVAHTVTEpSR.V_2	M229 M238	0.0307863	0.32906	0.495225	F1	F1	K.DEVAHTVTEpSR.V_2	4.64151e+07	4.45466e+07	3.51684e+07	4.4778e+07	4.70324e+07	3.27976e+07	0.0777735	0.745298	FALSE	0.745298	F1	F1	K.DEVAHTVTEpSR.V_2	1.33304e+08	9.75219e+07	3.89209e+07	1.16787e+08	1.20887e+08	4.33741e+07	0.0307863	0.32906	TRUE	0.32906
PPP1R2	pS121pS122	P41236	IPP2_HUMAN	Protein phosphatase inhibitor 2	CK2-A1	R.IQEQEpSpSGEEDSDLSPEER.E_3	M238	0.0937767	0.494035	0.494035														LW	LW	R.IQEQEpSpSGEEDSDLSPEER.E_3	1.38996e+08	1.04648e+08	1.2758e+08	1.6031e+08	1.10745e+08	1.06939e+08	0.0937767	0.494035	TRUE	0.783543
ARHGAP35	pS1174pS1179	Q9NRY4	RHG35_HUMAN	Rho GTPase-activating protein 35	ROCK1	R.TpSFSVGpSDDELGPIR.K_2	M238	0.0594019	0.49304	0.49304														LW	LW	R.TpSFSVGpSDDELGPIR.K_2	1.04909e+08	4.98166e+07	4.57182e+07	9.39968e+07	4.534e+07	5.23502e+07	0.0594019	0.49304	TRUE	0.49304
SVIL	pS270	O95425	SVIL_HUMAN	Supervillin		R.SPSFGDPQLpSPEAR.P_2	M229	0.0587403	0.492662	0.492662	LW,F1	F1	R.SPSFGDPQLpSPEAR.P_2	1.05655e+08	9.90597e+07	4.52651e+07	9.03972e+07	1.09055e+08	5.43221e+07	0.0587403	0.492662	TRUE	0.507962
MDC1	pT331	Q14676	MDC1_HUMAN	Mediator of DNA damage checkpoint protein 1	CK2-A1	R.AQPFGFIDSDpTDAEEER.I_2	M229	0.256686	0.491162	0.491162	LW	LW	R.AQPFGFIDSDpTDAEEER.I_2	3.92281e+07	2.26835e+07	1.23466e+07	4.23813e+07	3.74316e+07	2.77368e+07	0.256686	0.491162	TRUE	0.491162
MTA1	pS576	Q13330	MTA1_HUMAN	Metastasis-associated protein MTA1		K.VAPVINNGpSPTILGK.R_2	M229	0.124153	0.490755	0.490755	LW	LW	K.VAPVINNGpSPTILGK.R_2	1.8605e+07	1.72556e+07	7.26133e+06	1.85851e+07	1.78241e+07	1.09899e+07	0.124153	0.490755	TRUE	0.490755
TMPO	pT74	P42167	LAP2B_HUMAN	Lamina-associated polypeptide 2, isoforms beta/gamma		K.GPPDFSSDEEREPpTPVLGSGAAAAGR.S_3	M229 M238	0.0878121	0.211412	0.489745	F2	F2	K.GPPDFSSDEEREPpTPVLGSGAAAAGR.S_3	1.77562e+07	4.66399e+07	1.98795e+07	3.10373e+07	4.14153e+07	3.54774e+07	0.811366	1.13451	FALSE	1.13451	F2	F2	K.GPPDFSSDEEREPpTPVLGSGAAAAGR.S_3	3.19606e+08	4.45756e+08	6.03999e+07	2.37157e+08	4.33814e+08	5.73063e+07	0.0878121	0.211412	TRUE	0.211412
ACLY	pS535	E7ENH9	E7ENH9_HUMAN	Uncharacterized protein		K.AKPAMPQDSVPpSPR.S_2	M229	0.354991	0.488569	0.488569	F2	F2	K.AKPAMPQDSVPpSPR.S_2	1.66223e+08	1.93064e+08	1.09238e+08	2.88327e+08	2.45492e+08	1.25842e+08	0.354991	0.488569	TRUE	0.517169
CTTN	pS381	Q8N707	Q8N707_HUMAN	CTTN protein	ERK1,PAK1,ERK2	R.LPSpSPVYEDAASFK.A_2	M229 M238	0.0317988	0.722986	0.487356	LW,F1	LW	R.LPSpSPVYEDAASFK.A_2	6.45906e+08	2.27509e+08	2.24799e+08	7.29033e+08	3.35471e+08	2.26957e+08	0.0326328	0.32852	TRUE	0.328564	LW,F1	F1	R.LPSpSPVYEDAASFK.A_2	1.67088e+09	6.76195e+08	1.17337e+09	1.58308e+09	687559019	1.05636e+09	0.0317988	0.722986	FALSE	0.685234
OSTF1	pT200pS213	Q92882	OSTF1_HUMAN	Osteoclast-stimulating factor 1		R.pTLSNAEDYLDDEDpSD_2	M229 M238	0.0270756	0.575148	0.486835	LW	LW	R.pTLSNAEDYLDDEDpSD_2	6.2191e+07	5.12703e+06	2.8062e+07	6.41695e+07	8.20126e+06	2.40088e+07	0.0506206	0.412081	TRUE	0.412081	LW	LW	R.pTLSNAEDYLDDEDpSD_2	6.36815e+07	0	3.65182e+07	6.25428e+07	1.40541e+07	3.60795e+07	0.0270756	0.575148	FALSE	0.575148
NUP188	pS1709pS1717	Q5SRE5	NU188_HUMAN	Nucleoporin NUP188 homolog		R.GAPSpSPATGVLPpSPQGK.S_2	M238	0.150469	0.486225	0.486225														LW	LW	R.GAPSpSPATGVLPpSPQGK.S_2	8.36712e+07	4.79907e+07	3.71177e+07	1.04574e+08	4.46847e+07	5.4412e+07	0.150469	0.486225	TRUE	0.486225
NUFIP2	pS629	Q7Z417	NUFP2_HUMAN	Nuclear fragile X mental retardation-interacting protein 2		K.DYEIESQNPLApSPTNTLLGSAK.E_2	M229 M238	0.0292018	0.689386	0.486012	LW,F1	LW	K.DYEIESQNPLApSPTNTLLGSAK.E_2	2.09525e+08	9.26554e+07	1.31621e+08	2.12619e+08	1.23249e+08	1.57069e+08	0.0292018	0.689386	FALSE	0.683867	LW,F1	F1	K.DYEIESQNPLApSPTNTLLGSAK.E_3	3.55571e+08	1.14956e+08	1.21074e+08	2.72957e+08	1.1237e+08	9.01377e+07	0.0683946	0.342635	TRUE	0.336043
ZNF828	pS603	Q96JM3	ZN828_HUMAN	Zinc finger protein 828		K.CDILVQEELLApSPK.K_2	M238	0.400074	0.484723	0.484723														F1	F1	K.CDILVQEELLApSPK.K_2	1.30269e+08	4.94647e+07	4.40603e+07	5.63094e+07	1.71447e+07	4.63784e+07	0.400074	0.484723	TRUE	0.484723
ZYX	pS344	Q15942	ZYX_HUMAN	Zyxin		R.pSPGAPGPLTLK.E_2	M238	0.0128181	0.484551	0.484551														LW,F1	F1	R.pSPGAPGPLTLK.E_2	4092689780	1.23734e+09	1.92525e+09	4063014256	1.22639e+09	1.83244e+09	0.0128181	0.484551	TRUE	0.460743
SF3B1	pT142	O75533	SF3B1_HUMAN	Splicing factor 3B subunit 1	CDK2	R.LDPFADGGKpTPDPK.M_2	M238	0.0410636	0.484482	0.484482														F2	F2	R.LDPFADGGKpTPDPK.M_2	5.48156e+08	5.98049e+08	273178806	5.19525e+08	5.07883e+08	2.7783e+08	0.0410636	0.484482	TRUE	0.51608
DNM1L	pS616	O00429	DNM1L_HUMAN	Dynamin-1-like protein	CDK1,PKCD,CDK2	K.SKPIPIMPApSPQK.G_2	M229	0.131555	0.482006	0.482006	F2	F2	K.SKPIPIMPApSPQK.G_2	2.89519e+08	2.25288e+08	1.36378e+08	2.47263e+08	2.14842e+08	1.22354e+08	0.131555	0.482006	TRUE	0.482006
AHNAK	pS5552	Q09666	AHNK_HUMAN	Neuroblast differentiation-associated protein AHNAK		K.GPAFNMApSPESDFGINLK.G_2	M238	0.0922404	0.481797	0.481797														F1	F1	K.GPAFNMApSPESDFGINLK.G_2	1.71885e+07	7.21691e+06	1.07377e+07	2.07956e+07	6.44993e+06	7.56298e+06	0.0922404	0.481797	TRUE	0.481797
EIF4EBP1	pS83	Q13541	4EBP1_HUMAN	Eukaryotic translation initiation factor 4E-binding protein 1	ERK2,mTOR	R.DLPTIPGVTpSPSSDEPPMEASQSHLR.N_3	M229	0.211549	0.481636	0.481636	F2	F2	R.DLPTIPGVTpSPSSDEPPMEASQSHLR.N_3	7.72626e+07	5.04346e+07	3.11713e+07	5.88358e+07	4.33877e+07	3.43786e+07	0.211549	0.481636	TRUE	0.481636
DYNC1I2	pS829	Q13409	DC1I2_HUMAN	Cytoplasmic dynein 1 intermediate chain 2		R.EAEALLQSMGLTPESPIVPPPMSPSpSK.S_3	M238	0.0499973	0.481122	0.481122														LW,F1	F1	R.EAEALLQSMGLTPESPIVPPPMSPSpSK.S_3	1.77553e+08	1.05784e+08	1.29906e+08	1.58026e+08	9.42005e+07	1.27793e+08	0.0499973	0.481122	TRUE	0.767924
ATXN2L	pS594	Q8WWM7	ATX2L_HUMAN	Ataxin-2-like protein		K.EVDGLLTSEPMGpSPVSSK.T_2	M229 M238	0.0219673	0.418672	0.481047	LW,F1	LW	K.EVDGLLTSEPMGpSPVSSK.T_2	1.19822e+08	9.07509e+07	7.12274e+07	1.17283e+08	7.59887e+07	6.39976e+07	0.0464405	0.552714	FALSE	0.570318	LW,F1	F1	K.EVDGLLTSEPMGpSPVSSK.T_2	2.90849e+08	1.30867e+08	1.22922e+08	3.08277e+08	1.22737e+08	1.38531e+08	0.0219673	0.418672	TRUE	0.436391
OSTF1	pS202pS213	Q92882	OSTF1_HUMAN	Osteoclast-stimulating factor 1		R.TLpSNAEDYLDDEDpSD_2	M229 M238	0.0270756	0.58581	0.479792	LW	LW	R.TLpSNAEDYLDDEDpSD_2	6.02775e+07	5.12703e+06	2.8062e+07	7.22312e+07	8.20126e+06	2.40088e+07	0.100831	0.392961	TRUE	0.392961	LW	LW	R.TLpSNAEDYLDDEDpSD_2	6.26023e+07	0	3.64778e+07	6.12559e+07	1.40541e+07	3.60795e+07	0.0270756	0.58581	FALSE	0.58581
SNTB2	pS393	Q13425	SNTB2_HUMAN	Beta-2-syntrophin		R.pSPSLGSDLTFATR.T_2	M238	0.0574222	0.479108	0.479108														LW	LW	R.pSPSLGSDLTFATR.T_2	9.15263e+07	1.12339e+08	3.80929e+07	9.16253e+07	1.17456e+08	4.96566e+07	0.0574222	0.479108	TRUE	0.479108
FLII	pS856	Q13045	FLII_HUMAN	Protein flightless-1 homolog		R.NAEAVLQpSPGLSGK.V_2	M229 M238	0.0243195	0.402827	0.47862	LW,F1	F1	R.NAEAVLQpSPGLSGK.V_2	1.0508e+08	1.16326e+08	5.48492e+07	1.0411e+08	1.0967e+08	5.65428e+07	0.125641	0.568675	FALSE	0.532493	F1	F1	R.NAEAVLQpSPGLSGK.V_2	1.19511e+08	9.2609e+07	4.36328e+07	1.0981e+08	8.98496e+07	4.87436e+07	0.0243195	0.402827	TRUE	0.402827
FXR2	pT598pS603	P51116	FXR2_HUMAN	Fragile X mental retardation syndrome-related protein 2		R.pTDGSIpSGDRQPVTVADYISR.A_3	M238	0.0851799	0.478589	0.478589														F1	F1	R.pTDGSIpSGDRQPVTVADYISR.A_3	1.26765e+08	6.66061e+07	6.32519e+07	1.03955e+08	4.18311e+07	4.71683e+07	0.0851799	0.478589	TRUE	0.478589
ARHGAP35	pS1176pS1179	Q9NRY4	RHG35_HUMAN	Rho GTPase-activating protein 35		R.TSFpSVGpSDDELGPIR.K_2	M238	0.134113	0.477541	0.477541														LW	LW	R.TSFpSVGpSDDELGPIR.K_2	8.8452e+07	4.98166e+07	4.47073e+07	1.14792e+08	4.534e+07	5.23502e+07	0.134113	0.477541	TRUE	0.477541
AKT2	pT199	P31751	AKT2_HUMAN	RAC-beta serine/threonine-protein kinase		K.DEVAHTVpTESR.V_2	M229 M238	0.0243356	0.324672	0.476884	LW	LW	K.DEVAHTVpTESR.V_2	4.11482e+07	4.45779e+07	2.85214e+07	3.88671e+07	3.34226e+07	2.75259e+07	0.0760074	0.700457	FALSE	0.700457	F1	F1	K.DEVAHTVpTESR.V_2	1.33304e+08	9.44168e+07	3.89209e+07	120166850	1.20887e+08	4.33741e+07	0.0243356	0.324672	TRUE	0.324672
NES	pS842	P48681	NEST_HUMAN	Nestin		K.SAGQENLETLKpSPETQAPLWTPEEINQGAMNPLEK.E_3	M238	0.0918998	0.475904	0.475904														F2	F2	K.SAGQENLETLKpSPETQAPLWTPEEINQGAMNPLEK.E_3	1.32544e+08	5.96606e+07	5.6969e+07	1.08089e+08	4.98084e+07	5.75493e+07	0.0918998	0.475904	TRUE	0.475904
IGF2BP2	pS162	Q9Y6M1	IF2B2_HUMAN	Insulin-like growth factor 2 mRNA-binding protein 2		K.ISYIPDEEVSpSPSPPQR.A_2	M229 M238	0.00920323	0.401599	0.472852	LW,F1	LW	K.ISYIPDEEVSpSPSPPQR.A_2	1.74815e+08	1.71132e+08	9.22e+07	1.43366e+08	1.92066e+08	1.11076e+08	0.122354	0.556748	FALSE	0.63887	F1	F1	K.ISYIPDEEVSpSPSPPQR.A_2	2.05295e+08	1.80668e+08	7.93136e+07	2.00362e+08	1.91057e+08	8.35975e+07	0.00920323	0.401599	TRUE	0.401599
PIKFYVE	pS307	Q9Y2I7	FYV1_HUMAN	1-phosphatidylinositol-3-phosphate 5-kinase	Akt1	R.SApSITNLSLDR.S_2	M238	0.0282885	0.472338	0.472338														F1	F1	R.SApSITNLSLDR.S_2	6.40809e+07	6.00366e+07	3.33648e+07	6.37867e+07	2.29941e+07	2.7032e+07	0.0282885	0.472338	TRUE	0.472338
LSM12	pT75	Q3MHD2	LSM12_HUMAN	Protein LSM12 homolog		R.TEpTPPPLASLNVSK.L_2	M229 M238	0.00289279	0.479059	0.472218	LW,F1	LW	R.TEpTPPPLASLNVSK.L_2	1.811e+08	1.57983e+08	8.9975e+07	2.1433e+08	1.83247e+08	1.03941e+08	0.0669342	0.465475	TRUE	0.490393	LW,F1	F1	R.TEpTPPPLASLNVSK.L_2	4.84603e+08	3.83521e+08	2.16106e+08	4.5526e+08	357365985	2.03569e+08	0.00289279	0.479059	TRUE	0.446528
CTTN	pT362	Q8N707	Q8N707_HUMAN	CTTN protein		K.pTQTPPVSPAPQPTEER.L_2	M229	0.224822	0.472172	0.472172	LW	LW	K.pTQTPPVSPAPQPTEER.L_2	2.6464e+07	2.77808e+07	1.14376e+07	1.8606e+07	2.35246e+07	9.84316e+06	0.224822	0.472172	TRUE	0.472172
RRM2	pS20	P31350	RIR2_HUMAN	Ribonucleoside-diphosphate reductase subunit M2	CDK1,CDK2	R.VPLAPITDPQQLQLpSPLK.G_3	M229 M238	0.0193139	0.199461	0.46991	LW,F1	LW	R.VPLAPITDPQQLQLpSPLK.G_3	2.2111e+08	1.73756e+08	2.14925e+08	2.0616e+08	1.98717e+08	2.21679e+08	0.10113	1.10706	FALSE	1.02185	LW,F1	F1	R.VPLAPITDPQQLQLpSPLK.G_2	4.69686e+08	4.23645e+08	8.46349e+07	4.21266e+08	4.10906e+08	88272906	0.0193139	0.199461	TRUE	0.194071
AKAP12	pS1674	Q02952	AKA12_HUMAN	A-kinase anchor protein 12		K.pSVPEDDGHALLAER.I_2	M238	0.124082	0.469517	0.469517														F2	F2	K.pSVPEDDGHALLAER.I_2	1.64974e+08	214101378	8.28109e+07	1.34377e+08	1.21186e+08	5.77393e+07	0.124082	0.469517	TRUE	0.469517
NDRG1	pS330	Q92597	NDRG1_HUMAN	Protein NDRG1	SGK1,PKACa	R.TApSGSSVTSLDGTR.S_2	M229 M238	0.0659394	0.167792	0.469516	LW,F1	F1	R.TApSGSSVTSLDGTR.S_2	1.07073e+08	1.10654e+08	1.21716e+08	9.73155e+07	1.01382e+08	1.35113e+08	0.564022	1.3138	FALSE	1.25657	LW,F1	LW	R.TApSGSSVTSLDGTR.S_2	1.34219e+08	2.12695e+08	3.8087e+07	1.60112e+08	2.38877e+08	4.45648e+07	0.0659394	0.167792	TRUE	0.280812
CLASP2	pS596	O75122	CLAP2_HUMAN	CLIP-associating protein 2		R.VLNTGpSDVEEAVADALK.K_2	M229 M238	0.0282255	0.299403	0.467641	LW,F1	LW	R.VLNTGpSDVEEAVADALK.K_2	5.28587e+07	3.63237e+07	1.77995e+08	5.13717e+07	8.0675e+07	1.46425e+08	0.0738049	0.730413	FALSE	3.11253	F1	F1	R.VLNTGpSDVEEAVADALK.K_2	7.20473e+07	2.37503e+07	2.25174e+07	6.42201e+07	2.26818e+07	1.82815e+07	0.0282255	0.299403	TRUE	0.299403
DYNC1I2	pS826	Q13409	DC1I2_HUMAN	Cytoplasmic dynein 1 intermediate chain 2		R.EAEALLQSMGLTPESPIVPPPMpSPSSK.S_3	M229 M238	0.0410223	0.439224	0.46694	LW,F1	F1	R.EAEALLQSMGLTPESPIVPPPMpSPSSK.S_3	1.41829e+08	5.4047e+07	7.54517e+07	1.6178e+08	6.7721e+07	8.26234e+07	0.0587403	0.496405	TRUE	0.520655	LW,F1	F1	R.EAEALLQSMGLTPESPIVPPPMpSPSSK.S_3	1.53412e+08	6.01651e+07	1.39955e+08	1.43609e+08	9.42005e+07	1.04412e+08	0.0410223	0.439224	TRUE	0.822727
FAM21C	pS498	Q9Y4E1	FA21C_HUMAN	WASH complex subunit FAM21C		K.AVApSPEATVSQTDENK.A_2	M238	0.0546464	0.466191	0.466191														F1	F1	K.AVApSPEATVSQTDENK.A_2	3.7899e+07	2.70317e+07	1.80551e+07	3.25267e+07	2.48797e+07	1.47767e+07	0.0546464	0.466191	TRUE	0.466191
CCDC86	pS18	Q9H6F5	CCD86_HUMAN	Coiled-coil domain-containing protein 86		R.LGGLRPEpSPESLTSVSR.T_2	M229 M238	0.109479	0.606553	0.463365	F2	F2	R.LGGLRPEpSPESLTSVSR.T_2	4.86027e+08	5.00647e+08	1.96032e+08	3.99783e+08	4.82381e+08	1.8843e+08	0.131555	0.353979	TRUE	0.434023	F2	F2	R.LGGLRPEpSPESLTSVSR.T_2	9.66978e+08	9.34993e+08	8.40986e+08	8.21465e+08	9.17643e+08	7.94855e+08	0.109479	0.606553	FALSE	0.914673
PHLDB1	pS971	Q86UU1	PHLB1_HUMAN	Pleckstrin homology-like domain family B member 1		K.MDGEATpSPLPR.T_2	M229	0.108287	0.463099	0.463099	F1	F1	K.MDGEATpSPLPR.T_2	3.77026e+07	3.84541e+07	1.75056e+07	4.45794e+07	5.07255e+07	2.05992e+07	0.108287	0.463099	TRUE	0.463099
MARK2	pS571	Q7KZI7	MARK2_HUMAN	Serine/threonine-protein kinase MARK2		R.VPVASPpSAHNISSSGGAPDR.T_3	M238	0.138267	0.459646	0.459646														F2	F2	R.VPVASPpSAHNISSSGGAPDR.T_3	3.67744e+07	3.40983e+07	1.80733e+07	4.87432e+07	2.01061e+07	2.12346e+07	0.138267	0.459646	TRUE	0.459646
SACS	pS1779	Q9NZJ4	SACS_HUMAN	Sacsin		R.IADLQpSPLFR.G_2	M238	0.226949	0.459432	0.459432														F1	F1	R.IADLQpSPLFR.G_2	2.59474e+07	4.12243e+06	5.31921e+06	2.11545e+07	1.35496e+07	1.63209e+07	0.226949	0.459432	TRUE	0.459432
EHBP1	pS171pS174	Q8NDI1	EHBP1_HUMAN	EH domain-binding protein 1		K.ATDEDMQpSLApSLMSMK.Q_2	M238	0.0411856	0.458215	0.458215														LW	LW	K.ATDEDMQpSLApSLMSMK.Q_2	5.94167e+07	4.19287e+07	2.8608e+07	6.41363e+07	2.58613e+07	2.80058e+07	0.0411856	0.458215	TRUE	0.458215
GSK3B	pS219	P49841	GSK3B_HUMAN	Glycogen synthase kinase-3 beta		R.GEPNVSYICpSR.Y_1	M238	0.0576062	0.457729	0.457729														F1	F1	R.GEPNVSYICpSR.Y_1	6.99224e+07	4.9682e+07	3.46641e+07	6.15557e+07	4.38771e+07	2.55173e+07	0.0576062	0.457729	TRUE	0.457729
PRKCD	pS664	Q05655	KPCD_HUMAN	Protein kinase C delta type	PKCD	K.NLIDSMDQSAFAGFpSFVNPK.F_2	M238	0.19775	0.455775	0.455775														LW,F1	F1	K.NLIDSMDQSAFAGFpSFVNPK.F_2	2.04078e+07	1.92691e+07	2.48661e+07	2.2123e+07	4.87054e+07	1.47569e+07	0.19775	0.455775	TRUE	0.931631
CARHSP1	pS41	Q9Y2V2	CHSP1_HUMAN	Calcium-regulated heat stable protein 1	DYRK2	R.GNVVPpSPLPTR.R_2	M229 M238	0.0259155	0.321506	0.454792	LW,F1	F1	R.GNVVPpSPLPTR.R_2	2.8116e+09	2.78242e+09	7.87826e+08	2.53699e+09	2.70746e+09	8.65236e+08	0.0259155	0.321506	TRUE	0.309065	LW,F1	LW	R.GNVVPpSPLPTR.R_2	1.62446e+09	1.80153e+09	1517371688	1495677422	1.70007e+09	1.47551e+09	0.07386	0.643333	FALSE	0.959215
NES	pS820	P48681	NEST_HUMAN	Nestin		K.pSLETEILESLK.S_2	M238	0.0357478	0.4543	0.4543														LW,F1	F1	K.pSLETEILESLK.S_2	1.94191e+07	4.40521e+07	7.09746e+06	2.47089e+07	1.32873e+07	5.28103e+07	0.0357478	0.4543	TRUE	1.35759
COPB2	pT861	P35606	COPB2_HUMAN	Coatomer subunit beta		R.STAQQELDGKPASPpTPVIVASHTANK.E_3	M229	0.476024	0.452561	0.452561	F2	F2	R.STAQQELDGKPASPpTPVIVASHTANK.E_3	1.24612e+08	1.2223e+08	1.05581e+08	1.14013e+08	1.42371e+08	2.41164e+06	0.476024	0.452561	TRUE	0.452561
MYBBP1A	pS1163	Q9BQG0	MBB1A_HUMAN	Myb-binding protein 1A		K.EIPSATQpSPISK.K_2	M229	0.105654	0.45171	0.45171	LW,F1	F1	K.EIPSATQpSPISK.K_2	2.48439e+08	2.28466e+08	1.03352e+08	2.03448e+08	2.07035e+08	9.42311e+07	0.105654	0.45171	TRUE	0.437241
MCM3	pS711pT722	P25205	MCM3_HUMAN	DNA replication licensing factor MCM3	CDK1,CDK2	K.DGDSYDPYDFpSDTEEEMPQVHpTPK.T_3	M229 M238	0.0282885	0.227764	0.451709	LW	LW	K.DGDSYDPYDFpSDTEEEMPQVHpTPK.T_3	4.95402e+07	5.8952e+07	3.92448e+07	4.61159e+07	6.60123e+07	4.64481e+07	0.510985	0.895844	FALSE	0.895844	LW,F1	F1	K.DGDSYDPYDFpSDTEEEMPQVHpTPK.T_3	2.35343e+08	2.12287e+08	6.66104e+07	2.22968e+08	2.21985e+08	8.38229e+07	0.0282885	0.227764	TRUE	0.328234
ARHGAP32	pS892	A7KAX9	RHG32_HUMAN	Rho GTPase-activating protein 32		K.VVYAFpSPK.I_2	M238	0.211633	0.450961	0.450961														F1	F1	K.VVYAFpSPK.I_2	1.77778e+07	1.21633e+07	1.19253e+07	1.65525e+07	1.06974e+07	3.55628e+06	0.211633	0.450961	TRUE	0.450961
MKI67	pT1923	P46013	KI67_HUMAN	Antigen KI-67		K.DINTFVGpTPVEK.L_2	M238	0.11	0.449178	0.449178														F1	F1	K.DINTFVGpTPVEK.L_2	6.02715e+07	5.53599e+07	1.89707e+07	4.73635e+07	51347987	2.93766e+07	0.11	0.449178	TRUE	0.449178
TRIM25	pS100	Q14258	TRI25_HUMAN	E3 ubiquitin/ISG15 ligase TRIM25		R.ASAPpSPNAQVAC8DHC8LK.E_2	M229	0.365392	0.448668	0.448668	F2	F2	R.ASAPpSPNAQVAC8DHC8LK.E_2	3.53929e+07	2.89083e+07	1.21468e+07	1.89318e+07	2.23517e+07	1.2227e+07	0.365392	0.448668	TRUE	0.448668
COPB2	pS859	P35606	COPB2_HUMAN	Coatomer subunit beta		R.STAQQELDGKPApSPTPVIVASHTANK.E_3	M229	0.471254	0.448559	0.448559	F2	F2	R.STAQQELDGKPApSPTPVIVASHTANK.E_3	1.22563e+08	1.18071e+08	1.07974e+08	1.23528e+08	1.35457e+08	2.41164e+06	0.471254	0.448559	TRUE	0.448559
ABI2	pS368	Q9NYB9	ABI2_HUMAN	Abl interactor 2		R.HTPPTIGGpSLPYR.R_2	M238	0.39916	0.447951	0.447951														F2	F2	R.HTPPTIGGpSLPYR.R_2	4.63979e+08	3.55505e+08	1.49779e+08	2.21681e+08	2.96644e+08	1.57363e+08	0.39916	0.447951	TRUE	0.447951
SVIL	pS547	O95425	SVIL_HUMAN	Supervillin		R.pSLSDFTGPPQLQALK.Y_2	M238	0.0394846	0.447901	0.447901														LW,F1	LW	R.pSLSDFTGPPQLQALK.Y_2	1.82519e+08	2.66687e+08	1.02418e+08	1.80611e+08	2.45429e+08	1.02428e+08	0.0394846	0.447901	TRUE	0.564114
PA1	pS237	Q9BTK6	PA1_HUMAN	PAXIP1-associated protein 1		R.DLFSLDSEDPSPApSPPLR.S_2	M229 M238	0.0318524	0.307849	0.447321	LW,F1	LW	R.DLFSLDSEDPSPApSPPLR.S_2	7.39944e+07	6.66536e+07	4.70907e+07	6.62482e+07	5.70367e+07	5.42105e+07	0.0799951	0.649983	FALSE	0.722328	LW,F1	F1	R.DLFSLDSEDPSPApSPPLR.S_2	118438566	8.09468e+07	6.33589e+07	1.21972e+08	8.24126e+07	4.0878e+07	0.0318524	0.307849	TRUE	0.433579
PPAN	pS359	Q9NQ55	SSF1_HUMAN	Suppressor of SWI4 1 homolog		R.VGGpSDEEASGIPSR.T_2	M229 M238	0.21249	0.559678	0.446074	LW,F1	LW	R.VGGpSDEEASGIPSR.T_2	2.05991e+08	2.11463e+08	1.41107e+08	1.86159e+08	1.86479e+08	1.09151e+08	0.21249	0.559678	FALSE	0.638167	LW	LW	R.VGGpSDEEASGIPSR.T_2	1.34083e+07	2.45562e+07	1.49085e+06	3.52703e+07	1.43002e+07	1.58158e+07	0.516444	0.355529	TRUE	0.355529
PDAF	pS36	Q5Y8C7	Q5Y8C7_HUMAN	Placenta derived apoptotic factor		R.KLpSGDQITLPTTVDYSSVPK.Q_2	M229	0.249502	0.445384	0.445384	F2	F2	R.KLpSGDQITLPTTVDYSSVPK.Q_2	5.20961e+07	5.20654e+07	1.97509e+07	3.50867e+07	3.39619e+07	1.90789e+07	0.249502	0.445384	TRUE	0.445384
EIF4EBP1	pS85	Q13541	4EBP1_HUMAN	Eukaryotic translation initiation factor 4E-binding protein 1		R.DLPTIPGVTSPpSSDEPPMEASQSHLR.N_3	M229	0.101005	0.445258	0.445258	F2	F2	R.DLPTIPGVTSPpSSDEPPMEASQSHLR.N_3	7.25057e+07	5.04346e+07	3.07461e+07	7.37569e+07	3.46684e+07	3.43786e+07	0.101005	0.445258	TRUE	0.445258
NES	pS931	P48681	NEST_HUMAN	Nestin		K.GEYQEpSLRSLEEEGQELPQSADVQR.W_3	M238	0.282049	0.444734	0.444734														F2	F2	K.GEYQEpSLRSLEEEGQELPQSADVQR.W_3	167331830	1.53338e+08	5.08011e+07	2.39007e+08	1.43728e+08	1.29912e+08	0.282049	0.444734	TRUE	0.444734
PCBP1	pS173	Q15365	PCBP1_HUMAN	Poly(rC)-binding protein 1		K.QIC8LVMLETLSQpSPQGR.V_2	M229	0.692332	0.444316	0.444316	F1	F1	K.QIC8LVMLETLSQpSPQGR.V_2	7.38252e+07	2.24438e+07	2.6174e+07	1.25461e+07	2.37042e+07	1.73379e+07	0.692332	0.444316	TRUE	0.503777
ARHGEF11	pT668pT672	O15085	ARHGB_HUMAN	Rho guanine nucleotide exchange factor 11		R.SLENPpTPPFpTPK.M_2	M238	0.0328295	0.443611	0.443611														LW	LW	R.SLENPpTPPFpTPK.M_2	128465614	8.91649e+07	5.40989e+07	1.30962e+08	1.2487e+08	6.09861e+07	0.0328295	0.443611	TRUE	0.443611
EPS15L1	pS255	G3V0H2	G3V0H2_HUMAN	Epidermal growth factor receptor pathway substrate 15-like 1, isoform CRA_c		R.STPSHGSVSSLNSTGSLpSPK.H_2	M238	0.0350789	0.443558	0.443558														F2	F2	R.STPSHGSVSSLNSTGSLpSPK.H_2	9.16965e+07	5.99428e+07	3.75554e+07	8.57401e+07	5.14214e+07	4.1148e+07	0.0350789	0.443558	TRUE	0.443558
DNMT1	pS714	P26358	DNMT1_HUMAN	DNA (cytosine-5)-methyltransferase 1	mTOR	K.EADDDEEVDDNIPEMPpSPK.K_2	M229 M238	0.0169859	0.227612	0.443161	LW	LW	K.EADDDEEVDDNIPEMPpSPK.K_2	2.60409e+07	3.24556e+07	2.25364e+07	2.80954e+07	2.53264e+07	2.41745e+07	0.238518	0.862839	FALSE	0.862839	LW,F1	F1	K.EADDDEEVDDNIPEMPpSPK.K_2	1.6202e+08	1.28365e+08	4.30945e+07	1.95886e+08	1.40493e+08	6.65222e+07	0.0169859	0.227612	TRUE	0.306272
PHIP	pS1783	Q8WWQ0	PHIP_HUMAN	PH-interacting protein		R.TAFYNEDDpSEEEQR.Q_2	M238	0.0190117	0.44314	0.44314														F1	F1	R.TAFYNEDDpSEEEQR.Q_2	157558870	1.38858e+08	7.04672e+07	1.48438e+08	1.32036e+08	6.5132e+07	0.0190117	0.44314	TRUE	0.44314
IGF2BP2	pS164	Q9Y6M1	IF2B2_HUMAN	Insulin-like growth factor 2 mRNA-binding protein 2		K.ISYIPDEEVSSPpSPPQR.A_2	M229 M238	0.0254348	0.354937	0.442129	LW,F1	LW	K.ISYIPDEEVSSPpSPPQR.A_2	2.01124e+08	2.15098e+08	1.13054e+08	1.97186e+08	2.11969e+08	1.20692e+08	0.0527845	0.550741	FALSE	0.586845	LW,F1	F1	K.ISYIPDEEVSSPpSPPQR.A_2	3.22795e+08	2.63027e+08	1.11599e+08	3.08399e+08	2.55712e+08	1.42445e+08	0.0254348	0.354937	TRUE	0.402482
FBXO4	pS12	Q9UKT5	FBX4_HUMAN	F-box only protein 4	GSK3B	R.SGTNpSPPPPFSDWGR.L_2	M238	0.0455939	0.441421	0.441421														F1	F1	R.SGTNpSPPPPFSDWGR.L_2	7.53588e+07	6.25694e+07	3.59464e+07	6.76796e+07	7.55888e+07	2.71938e+07	0.0455939	0.441421	TRUE	0.441421
MCM2	pS43	F5H3V0	F5H3V0_HUMAN	Uncharacterized protein	CDC7,CK2-A1,CDK7,CDK2	R.GLLYDpSDEEDEERPAR.K_2	M229 M238	0.0214459	0.271972	0.440704	F2	F2	R.GLLYDpSDEEDEERPAR.K_2	1.35252e+09	1.99103e+09	1.23892e+09	1.22219e+09	1.15208e+09	5.75902e+08	0.385751	0.714118	FALSE	0.704863	F2	F2	R.GLLYDpSDEEDEERPAR.K_3	4173637788	4542224351	1.13932e+09	4129267388	4778480379	1.03579e+09	0.0214459	0.271972	TRUE	0.261969
PGK1	pS203	P00558	PGK1_HUMAN	Phosphoglycerate kinase 1		K.ALEpSPERPFLAILGGAK.V_3	M229	0.406799	0.437332	0.437332	F2	F2	K.ALEpSPERPFLAILGGAK.V_3	1.43277e+07	1.44814e+07	6.30133e+06	7.17104e+06	8.49172e+06	3.10076e+06	0.406799	0.437332	TRUE	0.437332
EHBP1	pT331	Q8NDI1	EHBP1_HUMAN	EH domain-binding protein 1		K.EVQTPQYLNPFDEPEAFVpTIKDSPPQSTK.R_3	M229	0.196749	0.436998	0.436998	F1	F1	K.EVQTPQYLNPFDEPEAFVpTIKDSPPQSTK.R_3	4.45828e+07	4.57697e+07	2.18549e+07	3.4735e+07	1.54886e+07	1.28069e+07	0.196749	0.436998	TRUE	0.436998
MCM3	pY708pT722	P25205	MCM3_HUMAN	DNA replication licensing factor MCM3	CDK1,CDK2	K.DGDSYDPpYDFSDTEEEMPQVHpTPK.T_3	M238	0.0873027	0.433968	0.433968														LW	LW	K.DGDSYDPpYDFSDTEEEMPQVHpTPK.T_3	9.40575e+07	1.18546e+08	4.07163e+07	1.13305e+08	1.08319e+08	4.92726e+07	0.0873027	0.433968	TRUE	0.433968
SASH1	pS813	O94885	SASH1_HUMAN	SAM and SH3 domain-containing protein 1		R.pSLPVSICR.S_2	M238	0.0154463	0.433265	0.433265														LW,F1	F1	R.pSLPVSICR.S_2	5.38762e+08	5.79365e+08	1.92251e+08	5.13159e+08	5.73703e+08	1.9771e+08	0.0154463	0.433265	TRUE	0.370713
LDHA	pS290	P00338	LDHA_HUMAN	L-lactate dehydrogenase A chain		K.DDVFLpSVPCILGQNGISDLVK.V_3	M229	0.394842	0.432127	0.432127	F1	F1	K.DDVFLpSVPCILGQNGISDLVK.V_3	1.19096e+07	4.87019e+06	6.15736e+06	7.15058e+06	2.7682e+06	2.07905e+06	0.394842	0.432127	TRUE	0.432127
MCM3	pY708	P25205	MCM3_HUMAN	DNA replication licensing factor MCM3		K.DGDSYDPpYDFSDTEEEMPQVHTPK.T_3	M229 M238	0.0498026	0.292332	0.430816	F2	F2	K.DGDSYDPpYDFSDTEEEMPQVHTPK.T_3	1.35928e+08	1.80729e+08	1.19227e+08	1.50816e+08	7.65638e+07	6.28268e+07	0.366043	0.634901	FALSE	0.634901	F2	F2	K.DGDSYDPpYDFSDTEEEMPQVHTPK.T_3	2.98891e+08	3.2327e+08	6.44114e+07	2.76395e+08	2.62611e+08	1.03763e+08	0.0498026	0.292332	TRUE	0.292332
KCTD12	pS187	Q96CX2	KCD12_HUMAN	BTB/POZ domain-containing protein KCTD12		R.SPpSGGAAGPLLTPSQSLDGSR.R_2	M238	0.0505736	0.430205	0.430205														LW	LW	R.SPpSGGAAGPLLTPSQSLDGSR.R_2	9.97373e+07	8.4644e+07	4.98159e+07	1.04183e+08	9.48849e+07	3.79117e+07	0.0505736	0.430205	TRUE	0.430205
NUP98	pS612	P52948	NUP98_HUMAN	Nuclear pore complex protein Nup98-Nup96	CDK1,CDK2	K.NLNNSNLFpSPVNR.D_2	M229 M238	0.0211061	0.324765	0.429773	LW,F1	LW	K.NLNNSNLFpSPVNR.D_2	1.6714e+08	1.08087e+08	9.59548e+07	1.92885e+08	1.01606e+08	9.9611e+07	0.106391	0.568735	FALSE	0.543201	F1	F1	K.NLNNSNLFpSPVNR.D_2	2.53607e+08	1.03923e+08	8.86144e+07	2.38419e+08	8.84759e+07	7.11783e+07	0.0211061	0.324765	TRUE	0.324765
LDHA	pS301	P00338	LDHA_HUMAN	L-lactate dehydrogenase A chain		K.DDVFLSVPCILGQNGIpSDLVK.V_3	M229	0.396049	0.42888	0.42888	F1	F1	K.DDVFLSVPCILGQNGIpSDLVK.V_3	1.20561e+07	4.87019e+06	6.1583e+06	7.15058e+06	2.7682e+06	2.07905e+06	0.396049	0.42888	TRUE	0.42888
KIAA2022	pT176pS180	Q5QGS0	K2022_HUMAN	Uncharacterized protein KIAA2022		R.DYEpTCAVpSDIGIQCINAGENMK.Y_3	M229	0.226347	0.428721	0.428721	F1	F1	R.DYEpTCAVpSDIGIQCINAGENMK.Y_3	5.35563e+07	2.99998e+07	2.08274e+07	3.62408e+07	1.99977e+07	1.76706e+07	0.226347	0.428721	TRUE	0.428721
ARHGEF11	pS251pT254	O15085	ARHGB_HUMAN	Rho guanine nucleotide exchange factor 11		R.NSVLSDPGLDpSPRpTSPVIMAR.V_3	M229 M238	0.0243356	0.531995	0.428624	F1	F1	R.NSVLSDPGLDpSPRpTSPVIMAR.V_3	3.34504e+07	4.17476e+07	1.41252e+07	3.89581e+07	4.37901e+07	1.08803e+07	0.086122	0.345339	TRUE	0.345339	F1	F1	R.NSVLSDPGLDpSPRpTSPVIMAR.V_3	1.30033e+08	1.16576e+08	7.05938e+07	1.23048e+08	1.10597e+08	6.40443e+07	0.0243356	0.531995	FALSE	0.531995
RBM15B	pS552	Q8NDT2	RB15B_HUMAN	Putative RNA-binding protein 15B		R.TFLEGDWTpSPSK.S_2	M238	0.0683236	0.427281	0.427281														F1	F1	R.TFLEGDWTpSPSK.S_2	7.1326e+07	4.9562e+07	2.20655e+07	6.94456e+07	4.6649e+07	3.80836e+07	0.0683236	0.427281	TRUE	0.427281
IFI16	pS780	Q16666	IF16_HUMAN	Gamma-interferon-inducible protein 16		K.DILNPDSSMETpSPDFFF_2	M238	0.374584	0.425565	0.425565														LW	LW	K.DILNPDSSMETpSPDFFF_2	3.15688e+07	2.15227e+07	1.08652e+07	1.56468e+07	2.74943e+07	9.22812e+06	0.374584	0.425565	TRUE	0.425565
HMG20A	pS105	Q9NP66	HM20A_HUMAN	High mobility group protein 20A		K.pSPLTGYVR.F_2	M229	0.147956	0.423468	0.423468	F1	F1	K.pSPLTGYVR.F_2	4.46532e+07	3.53801e+07	1.29956e+07	3.85604e+07	5.15184e+07	2.22427e+07	0.147956	0.423468	TRUE	0.423468
PAICS	pS27	P22234	PUR6_HUMAN	Multifunctional protein ADE2	CDK1,CDK2	K.EVYELLDpSPGK.V_2	M229 M238	0.0307863	0.19594	0.420783	LW,F1	F1	K.EVYELLDpSPGK.V_2	1.52167e+08	1.97243e+08	1.65569e+08	1.82598e+08	2.06265e+08	1.51661e+08	0.557125	0.903638	FALSE	0.947622	LW,F1	F1	K.EVYELLDpSPGK.V_2	2.04598e+08	2.57909e+08	4.08321e+07	2.62299e+08	2.37532e+08	7.15527e+07	0.0307863	0.19594	TRUE	0.240705
HNRNPUL2	pS161	Q1KMD3	HNRL2_HUMAN	Heterogeneous nuclear ribonucleoprotein U-like protein 2		R.EEDEPEERpSGDETPGSEVPGDK.A_2	M238	0.119135	0.420722	0.420722														F2	F2	R.EEDEPEERpSGDETPGSEVPGDK.A_2	5.55477e+07	6.60223e+07	1.53501e+07	4.95773e+07	8.11714e+07	2.88783e+07	0.119135	0.420722	TRUE	0.420722
ARFGEF2	pS227	Q9Y6D5	BIG2_HUMAN	Brefeldin A-inhibited guanine nucleotide-exchange protein 2		K.PQSPVIQAAAVpSPK.F_2	M229	0.0465754	0.419917	0.419917	LW,F1	F1	K.PQSPVIQAAAVpSPK.F_2	1.03404e+08	1.04392e+08	3.96665e+07	9.20389e+07	9.20911e+07	4.35253e+07	0.0465754	0.419917	TRUE	0.425659
PKN2	pS583	Q16513	PKN2_HUMAN	Serine/threonine-protein kinase N2		R.ASpSLGEIDESSELR.V_2	M229	0.0746175	0.418458	0.418458	F1	F1	R.ASpSLGEIDESSELR.V_2	1.49286e+08	6.95764e+07	5.45801e+07	1.32333e+08	8.05627e+07	6.32653e+07	0.0746175	0.418458	TRUE	0.418458
ELAVL1	pS202	Q15717	ELAV1_HUMAN	ELAV-like protein 1	CDK1,CDK2	K.NVALLSQLYHpSPAR.R_2	M238	0.162441	0.41796	0.41796														F2	F2	K.NVALLSQLYHpSPAR.R_2	1.46097e+08	1.96354e+08	6.09051e+07	1.04322e+08	1.59985e+08	4.37598e+07	0.162441	0.41796	TRUE	0.41796
ZBTB38	pS130	Q8NAP3	ZBT38_HUMAN	Zinc finger and BTB domain-containing protein 38		R.NFSNpSPGPYVFCITEK.G_2	M238	0.105913	0.416574	0.416574														F1	F1	R.NFSNpSPGPYVFCITEK.G_2	1.01402e+08	8.54889e+07	5.00736e+07	8.34275e+07	6.73179e+07	2.69217e+07	0.105913	0.416574	TRUE	0.416574
SVIL	pS549	O95425	SVIL_HUMAN	Supervillin		R.SLpSDFTGPPQLQALK.Y_2	M238	0.0373125	0.416398	0.416398														LW	LW	R.SLpSDFTGPPQLQALK.Y_2	1.21574e+08	1.69332e+08	5.36665e+07	1.30223e+08	163382890	5.11814e+07	0.0373125	0.416398	TRUE	0.416398
EIF5B	pY134pS135	O60841	IF2P_HUMAN	Eukaryotic translation initiation factor 5B		K.VEMpYpSGSDDDDDFNKLPK.K_2	M238	0.0448902	0.416106	0.416106														F1	F1	K.VEMpYpSGSDDDDDFNKLPK.K_2	2.7755e+08	1.49023e+08	1.3112e+08	2.56967e+08	1.46573e+08	9.12957e+07	0.0448902	0.416106	TRUE	0.416106
RPS3	pT221	P23396	RS3_HUMAN	40S ribosomal protein S3	CDK1,ERK2,PKCD,CDK2	K.DEILPTpTPISEQK.G_2	M229 M238	0.0222008	0.404271	0.413489	LW,F1	F1	K.DEILPTpTPISEQK.G_2	3.17107e+09	2.61888e+09	1.19543e+09	2.86174e+09	2.7599e+09	1.27346e+09	0.0407894	0.422917	TRUE	0.409244	LW,F1	F1	K.DEILPTpTPISEQK.G_2	4561433886	3634729622	1.65615e+09	4166302466	3446055845	1.6421e+09	0.0222008	0.404271	TRUE	0.377905
PCBP2	pS187	Q6IPF4	Q6IPF4_HUMAN	Poly(RC) binding protein 2		R.PKPpSSSPVIFAGGQDR.Y_3	M229	0.131555	0.41321	0.41321	F2	F2	R.PKPpSSSPVIFAGGQDR.Y_3	6.68102e+07	5.43195e+07	2.1114e+07	6.10318e+07	4.6055e+07	3.17116e+07	0.131555	0.41321	TRUE	0.41321
EIF4ENIF1	pS564	Q9NRA8	4ET_HUMAN	Eukaryotic translation initiation factor 4E transporter		R.APpSPPLSQVFQTR.A_2	M229 M238	0.0287013	0.275282	0.412931	LW,F1	LW	R.APpSPPLSQVFQTR.A_2	1.15356e+08	1.2217e+08	6.38175e+07	1.20928e+08	1.10818e+08	7.00086e+07	0.0760074	0.619408	FALSE	0.566378	LW,F1	F1	R.APpSPPLSQVFQTR.A_2	1.64646e+08	1.28161e+08	3.41235e+07	1.70782e+08	9.03903e+07	7.49439e+07	0.0287013	0.275282	TRUE	0.325159
POGZ	pS425	Q7Z3K3	POGZ_HUMAN	Pogo transposable element with ZNF domain		K.SLDSEPSVPSAAKPPpSPEK.T_2	M229 M238	0.0214582	0.392703	0.412865	F2	F2	K.SLDSEPSVPSAAKPPpSPEK.T_2	5.74967e+07	4.73326e+07	2.17029e+07	4.37058e+07	4.05007e+07	2.22252e+07	0.194829	0.434061	TRUE	0.434061	F2	F2	K.SLDSEPSVPSAAKPPpSPEK.T_2	5.90624e+08	6.64861e+08	2.61238e+08	611458838	7.31356e+08	3.03477e+08	0.0214582	0.392703	TRUE	0.46978
RPLP2	pS102pS105	P05387	RLA2_HUMAN	60S acidic ribosomal protein P2		K.KEEpSEEpSDDDMGFGLFD_2	M229 M238	0.0631782	0.254354	0.412113	LW,F1	F1	K.KEEpSEEpSDDDMGFGLFD_2	6.72153e+09	7.0439e+09	9.60572e+09	6.06442e+09	7.18122e+09	3.05171e+09	0.738261	0.667719	FALSE	0.989949	LW,F1	F1	K.KEEpSEEpSDDDMGFGLFD_2	1.17707e+10	1.01719e+10	9.49819e+09	1.07876e+10	1.02652e+10	9.16302e+09	0.0631782	0.254354	TRUE	0.827245
SRRM2	pS1404	Q9UQ35	SRRM2_HUMAN	Serine/arginine repetitive matrix protein 2		K.AGMSSNQSISpSPVLDAVPR.T_2	M229 M238	0.0693122	0.290599	0.409666	LW,F1	LW	K.AGMSSNQSISpSPVLDAVPR.T_2	9.21526e+07	6.29945e+07	4.61882e+07	9.7865e+07	5.66031e+07	3.49959e+07	0.0693122	0.290599	TRUE	0.427245	F1	F1	K.AGMSSNQSISpSPVLDAVPR.T_2	5.75545e+07	1.13661e+08	5.38303e+07	7.23035e+07	1.07312e+08	2.11651e+07	0.334687	0.577519	FALSE	0.577519
EIF4B	pS93	E7EX17	E7EX17_HUMAN	Uncharacterized protein		K.pSPPYTAFLGNLPYDVTEESIK.E_3	M229 M238	0.0407088	0.310427	0.407878	LW,F1	F1	K.pSPPYTAFLGNLPYDVTEESIK.E_3	1.45367e+08	1.50606e+08	6.48172e+07	1.50926e+08	1.41664e+08	6.92549e+07	0.0407088	0.310427	TRUE	0.452498	LW,F1	LW	K.pSPPYTAFLGNLPYDVTEESIK.E_2	7.53345e+07	8.1872e+07	2.71324e+07	1.03121e+08	1.32179e+08	6.82121e+07	0.255369	0.53592	FALSE	0.534275
MITF	pS491pS502	O75030	MITF_HUMAN	Microphthalmia-associated transcription factor		K.LEDILMDDTLpSPVGVTDPLLSpSVSPGASK.T_3	M229 M238	0.337726	0.407575	0.407575	LW	LW	K.LEDILMDDTLpSPVGVTDPLLSpSVSPGASK.T_3	1.09469e+07	2.35785e+07	1.48477e+06	1.34114e+07	1.8837e+07	8.44303e+06	0.337726	0.407575	TRUE	0.407575	LW			2.23804e+07	7.56681e+06	3.1469e+06	2.29629e+07	3.70478e+07	4.20183e+07	1			0.996072
MITF	pS491pS504	O75030	MITF_HUMAN	Microphthalmia-associated transcription factor		K.LEDILMDDTLpSPVGVTDPLLSSVpSPGASK.T_3	M229	0.337726	0.407575	0.407575	LW	LW	K.LEDILMDDTLpSPVGVTDPLLSSVpSPGASK.T_3	1.09469e+07	2.36328e+07	1.48477e+06	1.34114e+07	1.8837e+07	8.44303e+06	0.337726	0.407575	TRUE	0.407575
LUC7L2	pS18	Q9Y383	LC7L2_HUMAN	Putative RNA-binding protein Luc7-like 2		R.AMLDQLMGTpSR.D_2	M238	0.0111608	0.406101	0.406101														F1	F1	R.AMLDQLMGTpSR.D_2	5.25271e+07	8.07618e+07	2.12655e+07	5.45497e+07	8.27448e+07	2.22186e+07	0.0111608	0.406101	TRUE	0.406101
MEPCE	pT213pS217	Q7L2J0	MEPCE_HUMAN	7SK snRNA methylphosphate capping enzyme		R.TLNAEpTPKSpSPLPAK.G_3	M238	0.00807912	0.405766	0.405766														F1	F1	R.TLNAEpTPKSpSPLPAK.G_3	1.49959e+08	2.67813e+08	5.27904e+07	1.4597e+08	2.60815e+08	5.20201e+07	0.00807912	0.405766	TRUE	0.354174
SASH1	pS407	O94885	SASH1_HUMAN	SAM and SH3 domain-containing protein 1		R.TCpSFGGFDLTNR.S_2	M238	0.0141937	0.4053	0.4053														LW,F1	F1	R.TCpSFGGFDLTNR.S_2	3.1653e+08	3.72635e+08	1.40398e+08	3.03512e+08	3.36323e+08	1.15143e+08	0.0141937	0.4053	TRUE	0.412135
ANAPC1	pS688	Q9H1A4	APC1_HUMAN	Anaphase-promoting complex subunit 1	PLK1,CDK1	R.NFDFEGSLpSPVIAPK.K_2	M229	0.288206	0.403961	0.403961	F1	F1	R.NFDFEGSLpSPVIAPK.K_2	4.50547e+07	2.73329e+07	2.09669e+07	2.9966e+07	2.93343e+07	9.33853e+06	0.288206	0.403961	TRUE	0.403961
PPP1R10	pS313	Q96QC0	PP1RA_HUMAN	Serine/threonine-protein phosphatase 1 regulatory subunit 10		K.VLpSPTAAKPSPFEGK.T_2	M238	0.00809421	0.403898	0.403898														F2	F2	K.VLpSPTAAKPSPFEGK.T_2	3.09015e+08	2.34292e+08	1.22983e+08	310789563	2.51059e+08	1.27354e+08	0.00809421	0.403898	TRUE	0.403898
ZC3H13	pS993	Q5T200	ZC3HD_HUMAN	Zinc finger CCCH domain-containing protein 13		R.GNIETTSEDGQVFpSPK.K_2	M229 M238	0.0121814	0.293891	0.400474	F1	F1	R.GNIETTSEDGQVFpSPK.K_2	2.00672e+07	2.06784e+07	1.1581e+07	2.15851e+07	1.99933e+07	1.11491e+07	0.0587403	0.54571	FALSE	0.54571	F1	F1	R.GNIETTSEDGQVFpSPK.K_2	8.79237e+07	7.07114e+07	2.68452e+07	9.27113e+07	6.2932e+07	2.62417e+07	0.0121814	0.293891	TRUE	0.293891
RPLP0P6	pS304pS307	Q8NHW5	RLA0L_HUMAN	60S acidic ribosomal protein P0-like		K.VEAKEEpSEEpSDEDMGFGLFD_2	M229 M238	0.0403832	0.277356	0.400218	LW,F1	F1	K.VEAKEEpSEEpSDEDMGFGLFD_2	7.9621e+08	6.0401e+08	9.84587e+08	9.09585e+08	1.97916e+09	1.53175e+09	0.572251	0.577504	FALSE	1.47517	LW,F1	F1	K.VEAKEEpSEEpSDEDMGFGLFD_2	2.92749e+09	2.64201e+09	1.63937e+09	3.08636e+09	2.38672e+09	1.42818e+09	0.0403832	0.277356	TRUE	0.510081
SOX13	pS338	Q9UN79	SOX13_HUMAN	Transcription factor SOX-13		R.DLQSSPPpSLPLGFLGEGDAVTK.A_3	M229	0.295371	0.399377	0.399377	LW	LW	R.DLQSSPPpSLPLGFLGEGDAVTK.A_3	2.32645e+07	3.75026e+07	5.17177e+06	3.11986e+07	4.1144e+07	1.65796e+07	0.295371	0.399377	TRUE	0.399377
SSFA2	pS739	P28290	SSFA2_HUMAN	Sperm-specific antigen 2		R.SQpSLPTTLLSPVR.V_2	M229 M238	0.00920323	0.46497	0.398765	LW,F1	F1	R.SQpSLPTTLLSPVR.V_2	2.57232e+08	2.4442e+08	6.23831e+07	3.00733e+08	2.35872e+08	7.22628e+07	0.0707307	0.341987	TRUE	0.241316	LW,F1	F1	R.SQpSLPTTLLSPVR.V_2	2.99629e+08	2.68198e+08	1.20444e+08	3.03458e+08	2.63075e+08	1.17894e+08	0.00920323	0.46497	TRUE	0.395197
PRKCD	pT507	Q05655	KPCD_HUMAN	Protein kinase C delta type	PDK1,PKCE	R.ASpTFCGTPDYIAPEILQGLK.Y_3	M238	0.608458	0.393305	0.393305														LW	LW	R.ASpTFCGTPDYIAPEILQGLK.Y_3	2.28851e+07	3.0908e+07	3.52752e+07	7.63312e+07	1.89133e+07	3.74708e+06	0.608458	0.393305	TRUE	0.393305
NEDD4L	pT451	Q96PU5	NED4L_HUMAN	E3 ubiquitin-protein ligase NEDD4-like		R.SLSSPpTVTLSAPLEGAK.D_2	M229	0.0343271	0.392985	0.392985	LW	LW	R.SLSSPpTVTLSAPLEGAK.D_2	7.41943e+07	8.13519e+07	2.94954e+07	7.76972e+07	7.34243e+07	3.01957e+07	0.0343271	0.392985	TRUE	0.392985
POLD3	pS307	Q15054	DPOD3_HUMAN	DNA polymerase delta subunit 3		R.VALpSDDETKETENMR.K_2	M238	0.0859888	0.391006	0.391006														F2	F2	R.VALpSDDETKETENMR.K_2	1.96053e+08	2.28931e+08	6.60844e+07	1.56849e+08	2.27058e+08	7.19022e+07	0.0859888	0.391006	TRUE	0.391006
FOXK1	pS416pT422	P85037	FOXK1_HUMAN	Forkhead box protein K1		R.pSAPASPpTHPGLMSPR.S_2	M238	0.0136525	0.389289	0.389289														F1	F1	R.pSAPASPpTHPGLMSPR.S_2	3.89385e+08	3.29544e+08	1.56048e+08	3.75597e+08	3.29468e+08	141750755	0.0136525	0.389289	TRUE	0.389289
VAMP5	pS48	O95183	VAMP5_HUMAN	Vesicle-associated membrane protein 5		R.SDQLLDMpSSTFNK.T_2	M238	0.305278	0.386326	0.386326														LW,F1	F1	R.SDQLLDMpSSTFNK.T_2	7.85579e+07	1.32219e+08	2.92121e+07	1.16495e+08	1.24111e+08	5.78369e+07	0.305278	0.386326	TRUE	0.446284
FOXK1	pS416pS420	P85037	FOXK1_HUMAN	Forkhead box protein K1		R.pSAPApSPTHPGLMSPR.S_2	M238	0.0196177	0.385862	0.385862														LW,F1	F1	R.pSAPApSPTHPGLMSPR.S_2	5.21587e+08	5.05388e+08	2.35895e+08	4.89047e+08	4.67419e+08	2.00225e+08	0.0196177	0.385862	TRUE	0.431532
SASH1	pS721	O94885	SASH1_HUMAN	SAM and SH3 domain-containing protein 1		K.LLVDSQGLSGCpSPR.D_2	M238	0.0191495	0.385746	0.385746														LW,F1	F1	K.LLVDSQGLSGCpSPR.D_2	3.25539e+08	3.74117e+08	1.09829e+08	3.03095e+08	3.45727e+08	1.26747e+08	0.0191495	0.385746	TRUE	0.376333
SVIL	pS261pS270	O95425	SVIL_HUMAN	Supervillin		R.pSPSFGDPQLpSPEAR.P_2	M229	0.0761052	0.384949	0.384949	LW	LW	R.pSPSFGDPQLpSPEAR.P_2	1.12874e+08	7.22379e+07	4.66899e+07	1.02965e+08	6.77414e+07	3.63972e+07	0.0761052	0.384949	TRUE	0.384949
SAMD1	pS161	Q6SPF0	SAMD1_HUMAN	Atherin		R.AAAAAATAPPpSPGPAQPGPR.A_3	M238	0.0732105	0.384739	0.384739														F1	F1	R.AAAAAATAPPpSPGPAQPGPR.A_3	5.17275e+07	7.15759e+07	1.55548e+07	4.06259e+07	5.4468e+07	1.99771e+07	0.0732105	0.384739	TRUE	0.384739
DCAMKL1	pS358	Q5VZY9	Q5VZY9_HUMAN	Doublecortin and CaM kinase-like 1		R.DLYRPLSSDDLDpSVGDSV_2	M238	0.206074	0.383408	0.383408														F1	F1	R.DLYRPLSSDDLDpSVGDSV_2	5.35222e+07	2.30669e+07	3.66681e+07	8.50317e+07	4.34592e+07	1.64546e+07	0.206074	0.383408	TRUE	0.383408
SYNM	pS913	O15061	SYNEM_HUMAN	Synemin		R.pSGEFHAEPTVIEK.E_2	M238	0.106867	0.382775	0.382775														F2	F2	R.pSGEFHAEPTVIEK.E_2	1.45054e+08	1.35746e+08	3.54302e+07	1.30382e+08	1.19411e+08	6.99998e+07	0.106867	0.382775	TRUE	0.382775
IGF2R	pS2409	P11717	MPRI_HUMAN	Cation-independent mannose-6-phosphate receptor	CK2-A1	K.ALSSLHGDDQDpSEDEVLTIPEVK.V_2	M229 M238	0.233907	1.1615	0.378953	F2	F2	K.ALSSLHGDDQDpSEDEVLTIPEVK.V_2	2.02775e+08	2.60997e+08	2.75649e+07	3.7476e+07	2.25863e+07	1.85479e+07	0.395204	0.123638	TRUE	0.191936	F2	F2	K.ALSSLHGDDQDpSEDEVLTIPEVK.V_3	4.56611e+08	4.52355e+08	5.24482e+08	3.8765e+08	3.90901e+08	4.61649e+08	0.233907	1.1615	FALSE	1.16804
PRKCD	pT511	Q05655	KPCD_HUMAN	Protein kinase C delta type		R.ASTFCGpTPDYIAPEILQGLK.Y_3	M238	0.200797	0.377342	0.377342														F1	F1	R.ASTFCGpTPDYIAPEILQGLK.Y_3	1.16181e+07	4.33149e+06	6.66611e+06	1.98951e+07	1.26295e+07	5.22517e+06	0.200797	0.377342	TRUE	0.377342
IFI16	pS153	Q16666	IF16_HUMAN	Gamma-interferon-inducible protein 16		K.VSEEQTQPPpSPAGAGMSTAMGR.S_2	M238	0.0136525	0.371499	0.371499														LW,F1	F1	K.VSEEQTQPPpSPAGAGMSTAMGR.S_2	7.81567e+08	9.21879e+08	3.38669e+08	7.31001e+08	8.81129e+08	3.21574e+08	0.0136525	0.371499	TRUE	0.436504
TMPO	pS66pS67	P42167	LAP2B_HUMAN	Lamina-associated polypeptide 2, isoforms beta/gamma		K.GPPDFpSpSDEEREPTPVLGSGAAAAGR.S_3	M229 M238	0.0250923	0.170208	0.369984	LW,F1	LW	K.GPPDFpSpSDEEREPTPVLGSGAAAAGR.S_3	8.02463e+07	1.18357e+08	8.87614e+07	2.86359e+07	3.62796e+07	3.75005e+07	0.694175	0.804241	FALSE	1.15962	LW,F1	F1	K.GPPDFpSpSDEEREPTPVLGSGAAAAGR.S_3	2.76772e+08	1.47553e+08	8.8081e+07	3.03101e+08	9.44869e+07	4.91744e+07	0.0250923	0.170208	TRUE	0.236699
CDC42EP3	pS89pS100	Q9UKI2	BORG2_HUMAN	Cdc42 effector protein 3		R.ANpSTSDSVFTETPpSPVLK.N_2	M238	0.312999	0.369	0.369														LW	LW	R.ANpSTSDSVFTETPpSPVLK.N_2	8.77987e+07	1.43011e+08	5.27519e+07	1.66685e+08	1.16908e+08	4.11526e+07	0.312999	0.369	TRUE	0.369
BAG3	pS173	O95817	BAG3_HUMAN	BAG family molecular chaperone regulator 3		R.SQpSPAASDCSSSSSSASLPSSGR.S_2	M238	0.199233	0.367733	0.367733														LW	LW	R.SQpSPAASDCSSSSSSASLPSSGR.S_2	1.07371e+07	7.62143e+06	5.21959e+06	1.6861e+07	2.96392e+06	4.92912e+06	0.199233	0.367733	TRUE	0.367733
FOXD3	pS46	Q9UJU5	FOXD3_HUMAN	Forkhead box protein D3		K.DSDAGCDpSPAGPPELR.L_2	M238	0.400074	0.366417	0.366417														F1	F1	K.DSDAGCDpSPAGPPELR.L_2	2.67955e+07	4.26013e+07	1.2459e+07	1.15568e+07	4.06632e+07	1.59392e+06	0.400074	0.366417	TRUE	0.366417
EFS	pS298	O43281	EFS_HUMAN	Embryonal Fyn-associated substrate		R.LPpSAESLSR.R_2	M238	0.0357478	0.364466	0.364466														F1	F1	R.LPpSAESLSR.R_2	8.70368e+07	2.0335e+07	3.4598e+07	7.82305e+07	1.3514e+07	2.56363e+07	0.0357478	0.364466	TRUE	0.364466
VIM	pS56	P08670	VIME_HUMAN	Vimentin	CDK5,CDK1,PAK1,CDK2,MAPKAPK2	R.SLYASpSPGGVYATR.S_2	M229 M238	0.0139644	0.332729	0.36432	LW,F1	LW	R.SLYASpSPGGVYATR.S_2	1.02904e+09	1.30824e+09	4.09791e+08	1.10443e+09	1.33398e+09	4.59253e+08	0.170761	0.398909	TRUE	0.407338	LW,F1	F1	R.SLYASpSPGGVYATR.S_2	3302932029	2.70687e+09	7.68702e+08	3172009844	2.59532e+09	1.02271e+09	0.0139644	0.332729	TRUE	0.276668
ARHGAP31	pS629	Q2M1Z3	RHG31_HUMAN	Rho GTPase-activating protein 31		R.EAGEMESSTLQEpSPR.A_2	M238	0.0321928	0.363804	0.363804														F1	F1	R.EAGEMESSTLQEpSPR.A_2	9.49725e+07	5.14682e+07	4.16013e+07	1.02701e+08	3.97883e+07	3.03134e+07	0.0321928	0.363804	TRUE	0.363804
BAZ1B	pS1468	Q9UIG0	BAZ1B_HUMAN	Tyrosine-protein kinase BAZ1B		R.LAEDEGDpSEPEAVGQSR.G_2	M229 M238	0.022049	0.318602	0.363058	LW,F1	LW	R.LAEDEGDpSEPEAVGQSR.G_2	4.70106e+07	6.48087e+07	2.77898e+07	3.68022e+07	3.8166e+07	2.27237e+07	0.195523	0.413717	TRUE	0.602694	LW,F1	F1	R.LAEDEGDpSEPEAVGQSR.G_2	8.01111e+08	7.22877e+08	2.72021e+08	7.39752e+08	6.95245e+08	2.52924e+08	0.022049	0.318602	TRUE	0.340682
OSBPL3	pS303	Q9H4L5	OSBL3_HUMAN	Oxysterol-binding protein-related protein 3		R.LHpSSNPNLSTLDFGEEK.N_2	M238	0.0165572	0.360766	0.360766														F2	F2	R.LHpSSNPNLSTLDFGEEK.N_2	3.60117e+08	3.36824e+08	1.31106e+08	3.46818e+08	371855831	1.23932e+08	0.0165572	0.360766	TRUE	0.360766
PCM1	pS65pS69	Q15154	PCM1_HUMAN	Pericentriolar material 1 protein		R.VTNDIpSPESpSPGVGR.R_2	M229 M238	0.098979	0.459628	0.360597	LW	LW	R.VTNDIpSPESpSPGVGR.R_2	8.52205e+07	1.13799e+08	3.56116e+07	7.22494e+07	8.14953e+07	3.67661e+07	0.098979	0.459628	TRUE	0.459628	LW	LW	R.VTNDIpSPESpSPGVGR.R_2	1.39912e+08	2.11986e+08	6.30495e+07	1.82352e+08	2.13143e+08	2.81198e+07	0.120518	0.282902	TRUE	0.282902
GIGYF2	pS26pS30	Q6Y7W6	PERQ2_HUMAN	PERQ amino acid-rich with GYF domain-containing protein 2	CDK1,ERK2,CDK2	R.ALSSGGSITpSPPLpSPALPK.Y_2	M229 M238	0.0497258	0.277115	0.360308	LW	LW	R.ALSSGGSITpSPPLpSPALPK.Y_2	1.22612e+08	4.31969e+07	5.97441e+07	1.30864e+08	3.40862e+07	5.90036e+07	0.0506206	0.468477	TRUE	0.468477	LW	LW	R.ALSSGGSITpSPPLpSPALPK.Y_2	2.46903e+08	6.18927e+07	8.69012e+07	2.44262e+08	9.58918e+07	4.92079e+07	0.0497258	0.277115	TRUE	0.277115
AHCTF1	pS1541	Q8WYP5	ELYS_HUMAN	Protein ELYS		R.NLpSFNELYPSGTLK.L_2	M238	0.0481644	0.360198	0.360198														F1	F1	R.NLpSFNELYPSGTLK.L_2	4.54204e+07	3.38297e+07	1.82146e+07	3.95265e+07	2.2874e+07	1.23832e+07	0.0481644	0.360198	TRUE	0.360198
BOD1L	pS2905	Q8NFC6	BOD1L_HUMAN	Biorientation of chromosomes in cell division protein 1-like	CDK2	K.TDTGIVTVEQpSPSSSK.L_2	M238	0.199393	0.359885	0.359885														F1	F1	K.TDTGIVTVEQpSPSSSK.L_2	1.9881e+07	4.59533e+07	2.63696e+06	2.54281e+07	1.2297e+07	1.36691e+07	0.199393	0.359885	TRUE	0.359885
ZNF828	pS459	Q96JM3	ZN828_HUMAN	Zinc finger protein 828		R.KTpSPASLDFPESQK.S_2	M229 M238	0.0669778	0.224613	0.359838	F2	F2	R.KTpSPASLDFPESQK.S_2	8.46171e+07	8.11663e+07	3.50337e+07	6.85591e+07	8.2144e+07	5.32683e+07	0.260246	0.576473	FALSE	0.576473	F2	F2	R.KTpSPASLDFPESQK.S_2	3.52724e+08	1.74584e+08	6.89828e+07	2.80434e+08	1.50724e+08	7.32328e+07	0.0669778	0.224613	TRUE	0.224613
RPS3	pS224	P23396	RS3_HUMAN	40S ribosomal protein S3		K.DEILPTTPIpSEQK.G_1	M229	0.0801626	0.359725	0.359725	LW,F1	LW	K.DEILPTTPIpSEQK.G_1	7.39808e+07	9.20315e+07	2.55933e+07	9.26719e+07	7.89621e+07	2.02934e+07	0.0801626	0.359725	TRUE	0.275343
TGFB1I1	pS403	O43294	TGFI1_HUMAN	Transforming growth factor beta-1-induced transcript 1 protein		R.RGpSLCATCGLPVTGR.C_2	M238	0.0476466	0.359257	0.359257														F2	F2	R.RGpSLCATCGLPVTGR.C_2	444574485	4.25024e+08	1.33856e+08	463908195	4.47738e+08	1.92523e+08	0.0476466	0.359257	TRUE	0.359257
PCM1	pS65pS68	Q15154	PCM1_HUMAN	Pericentriolar material 1 protein		R.VTNDIpSPEpSSPGVGR.R_2	M238	0.0495415	0.358683	0.358683														LW	LW	R.VTNDIpSPEpSSPGVGR.R_2	1.54795e+08	2.05129e+08	6.30495e+07	175212752	2.1226e+08	5.53187e+07	0.0495415	0.358683	TRUE	0.358683
IFI16	pS776	Q16666	IF16_HUMAN	Gamma-interferon-inducible protein 16		K.DILNPDSpSMETSPDFFF_2	M238	0.0497258	0.356041	0.356041														LW	LW	K.DILNPDSpSMETSPDFFF_2	2.15437e+07	3.55816e+07	6.78763e+06	2.34391e+07	1.81155e+07	9.22812e+06	0.0497258	0.356041	TRUE	0.356041
HLA	pS565	F8W035	F8W035_HUMAN	Uncharacterized protein	CDK2	K.VYEDSGIPLPAEpSPK.K_2	M229 M238	0.030746	0.195609	0.355332	LW	LW	K.VYEDSGIPLPAEpSPK.K_2	3.08578e+07	3.99088e+07	2.24495e+07	3.61386e+07	3.4396e+07	2.07951e+07	0.146099	0.645477	FALSE	0.645477	LW,F1	LW	K.VYEDSGIPLPAEpSPK.K_2	1.82139e+08	1.2191e+08	1.69313e+07	1.84618e+08	1.49224e+08	4.67342e+07	0.030746	0.195609	TRUE	0.17359
OSBPL3	pS304	Q9H4L5	OSBL3_HUMAN	Oxysterol-binding protein-related protein 3		R.LHSpSNPNLSTLDFGEEK.N_2	M238	0.0476466	0.355209	0.355209														F2	F2	R.LHSpSNPNLSTLDFGEEK.N_2	5.53682e+08	5.12802e+08	1.72467e+08	475348224	505218963	1.55893e+08	0.0476466	0.355209	TRUE	0.319096
PXN	pS85	P49023	PAXI_HUMAN	Paxillin	CDK5,p38-alpha	R.FIHQQPQSSpSPVYGSSAK.T_3	M229	0.127304	0.349445	0.349445	F2	F2	R.FIHQQPQSSpSPVYGSSAK.T_3	1.41751e+08	7.56371e+07	4.02435e+07	1.31617e+08	6.05852e+07	5.52837e+07	0.127304	0.349445	TRUE	0.349445
CIT	pS440	O14578	CTRO_HUMAN	Citron Rho-interacting kinase		R.SESVVSGLDpSPAK.T_2	M229 M238	0.0101504	0.274155	0.347606	F1	F1	R.SESVVSGLDpSPAK.T_2	3.65281e+07	3.87028e+07	1.36013e+07	3.94139e+07	4.08454e+07	1.98691e+07	0.104535	0.440736	TRUE	0.440736	F1	F1	R.SESVVSGLDpSPAK.T_2	9.00303e+07	6.78497e+07	2.65471e+07	9.25444e+07	7.0415e+07	2.35067e+07	0.0101504	0.274155	TRUE	0.274155
KCTD12	pS185	Q96CX2	KCD12_HUMAN	BTB/POZ domain-containing protein KCTD12		R.pSPSGGAAGPLLTPSQSLDGSR.R_2	M238	0.212401	0.347151	0.347151														LW	LW	R.pSPSGGAAGPLLTPSQSLDGSR.R_2	9.63242e+07	8.28721e+07	4.98159e+07	1.5561e+08	1.02993e+08	3.76433e+07	0.212401	0.347151	TRUE	0.347151
ICAM1	pT530	P05362	ICAM1_HUMAN	Intercellular adhesion molecule 1		K.GTPMKPNTQApTPP_2	M229	0.276567	0.346297	0.346297	F1	F1	K.GTPMKPNTQApTPP_2	9.06128e+07	7.99192e+07	7.4237e+06	8.43811e+07	1.08942e+08	5.31761e+07	0.276567	0.346297	TRUE	0.346297
SNTB2	pS95	Q13425	SNTB2_HUMAN	Beta-2-syntrophin		R.GLGPPpSPPAPPR.G_2	M229 M238	0.0423625	0.333266	0.343257	LW	LW	R.GLGPPpSPPAPPR.G_2	1.20757e+08	7.2404e+07	2.60603e+07	6.82184e+07	1.03935e+08	4.07513e+07	0.30317	0.353546	TRUE	0.353546	LW,F1	LW	R.GLGPPpSPPAPPR.G_2	1.15952e+09	1.58222e+09	5.00913e+08	1.05636e+09	7.71194e+08	5.78762e+08	0.0423625	0.333266	TRUE	0.487243
NDRG2	pS332	Q9UN36	NDRG2_HUMAN	Protein NDRG2	Akt1,SGK1,p70S6K,p90RSK,PKCT	R.TApSLTSAASVDGNR.S_2	M229	0.0604959	0.342971	0.342971	F1	F1	R.TApSLTSAASVDGNR.S_2	4.11507e+07	3.02555e+07	1.25731e+07	4.40788e+07	4.37195e+07	1.66581e+07	0.0604959	0.342971	TRUE	0.342971
ZNF828	pS204pS217	Q96JM3	ZN828_HUMAN	Zinc finger protein 828		K.LAPVPpSPEPQKPAPVSPEpSVK.A_3	M238	0.131938	0.342471	0.342471														LW	LW	K.LAPVPpSPEPQKPAPVSPEpSVK.A_3	7.46154e+07	7.0234e+07	2.40776e+07	1.01455e+08	1.03389e+08	3.62215e+07	0.131938	0.342471	TRUE	0.342471
SIPA1L2	pS1549	Q9P2F8	SI1L2_HUMAN	Signal-induced proliferation-associated 1-like protein 2		R.NEFWFpSDGSLSDK.S_2	M238	0.117697	0.338117	0.338117														F1	F1	R.NEFWFpSDGSLSDK.S_2	3.97829e+07	6.77998e+07	1.59777e+07	5.90621e+07	6.55519e+07	1.74434e+07	0.117697	0.338117	TRUE	0.338117
ANKS1A	pS647	Q92625	ANS1A_HUMAN	Ankyrin repeat and SAM domain-containing protein 1A		R.SEpSLSNC8SIGK.K_2	M229	0.107523	0.33751	0.33751	LW	LW	R.SEpSLSNC8SIGK.K_2	8.50091e+07	1.74047e+08	2.80247e+07	6.83766e+07	1.26811e+08	2.37444e+07	0.107523	0.33751	TRUE	0.33751
SCARF2	pS682pS693	Q96GP6	SREC2_HUMAN	Scavenger receptor class F member 2		R.APpSPPPPGSEAAPpSPSKR.K_3	M238	0.0509375	0.334999	0.334999														F1	F1	R.APpSPPPPGSEAAPpSPSKR.K_3	8.26317e+06	2.33921e+07	3.70303e+06	9.43724e+06	2.09803e+07	2.2266e+06	0.0509375	0.334999	TRUE	0.334999
PCM1	pS65	Q15154	PCM1_HUMAN	Pericentriolar material 1 protein		R.VTNDIpSPESSPGVGR.R_2	M229 M238	0.00693108	0.332289	0.333701	LW,F1	LW	R.VTNDIpSPESSPGVGR.R_2	1.04899e+08	1.03074e+08	5.17938e+07	9.57179e+07	1.12053e+08	6.022e+07	0.0506206	0.335119	TRUE	0.558346	F1	F1	R.VTNDIpSPESSPGVGR.R_2	1.8606e+08	1.21359e+08	6.06463e+07	1.84818e+08	1.16082e+08	6.25926e+07	0.00693108	0.332289	TRUE	0.332289
LMO7	pS805	Q8WWI1	LMO7_HUMAN	LIM domain only protein 7		R.MYpSFDDVLEEGK.R_2	M229 M238	0.0391378	0.41609	0.332615	LW	LW	R.MYpSFDDVLEEGK.R_2	8.20259e+07	1.70981e+07	2.62325e+07	9.54011e+07	2.46416e+07	2.0943e+07	0.0771002	0.265887	TRUE	0.265887	LW,F1	F1	R.MYpSFDDVLEEGK.R_2	5.21849e+08	2.9292e+07	2.05021e+08	4.67283e+08	5.36543e+07	1.97066e+08	0.0391378	0.41609	TRUE	0.406505
VIM	pS51	P08670	VIME_HUMAN	Vimentin	PAK1,PKACa,PKCA,MAPKAPK2	R.pSLYASSPGGVYATR.S_2	M238	0.0107155	0.326268	0.326268														LW,F1	F1	R.pSLYASSPGGVYATR.S_2	3.27453e+09	2.63062e+09	1.03039e+09	3.17014e+09	2.60947e+09	1043885248	0.0107155	0.326268	TRUE	0.321859
ZYX	pT352	Q15942	ZYX_HUMAN	Zyxin		R.SPGAPGPLpTLK.E_1	M238	0.0430376	0.325884	0.325884														LW	LW	R.SPGAPGPLpTLK.E_1	3.2115e+08	8.69952e+07	1.14141e+08	3.58249e+08	1.08681e+08	1.07264e+08	0.0430376	0.325884	TRUE	0.325884
LIG1	pS76	P18858	DNLI1_HUMAN	DNA ligase 1	CDK1,CDK2	R.VLGSEGEEEDEALpSPAK.G_2	M229 M238	0.0305639	0.208673	0.320786	LW,F1	F1	R.VLGSEGEEEDEALpSPAK.G_2	6.99641e+07	8.01279e+07	3.40665e+07	6.83262e+07	7.08567e+07	4.17465e+07	0.0587403	0.493134	TRUE	0.548216	LW,F1	F1	R.VLGSEGEEEDEALpSPAK.G_2	226860066	1.86197e+08	5.51834e+07	2.13679e+08	1.76574e+08	5.97149e+07	0.0305639	0.208673	TRUE	0.260813
SCARF2	pS646pS648	Q96GP6	SREC2_HUMAN	Scavenger receptor class F member 2		R.GEIGGLSLpSPpSPER.R_2	M229 M238	0.0378304	0.354686	0.318735	LW	LW	R.GEIGGLSLpSPpSPER.R_2	7.7329e+07	8.3199e+07	1.49475e+07	5.36938e+07	3.16826e+07	2.25812e+07	0.167151	0.286429	TRUE	0.286429	LW	LW	R.GEIGGLSLpSPpSPER.R_2	1.88602e+08	1.75188e+08	7.50354e+07	194728283	176488534	6.09263e+07	0.0378304	0.354686	TRUE	0.354686
UBE2V1	pS146	Q13404	UB2V1_HUMAN	Ubiquitin-conjugating enzyme E2 variant 1		K.LPQPPEGQC8YpSN_2	M229 M238	0.0487455	0.820881	0.318566	LW	LW	K.LPQPPEGQC8YpSN_2	4.12591e+08	8.77008e+07	4.67512e+07	3.41362e+08	6.68755e+07	4.64588e+07	0.0761052	0.123628	TRUE	0.123628	LW	LW	K.LPQPPEGQCYpSN_2	7.94391e+07	8.49409e+07	6.6079e+07	8.21982e+07	9.95928e+07	6.66059e+07	0.0487455	0.820881	FALSE	0.820881
PGM1	pT115	P36871	PGM1_HUMAN	Phosphoglucomutase-1		K.AIGGIILpTASHNPGGPNGDFGIK.F_3	M229	0.461441	0.317278	0.317278	F2	F2	K.AIGGIILpTASHNPGGPNGDFGIK.F_3	3.50236e+07	1.40971e+07	1.04356e+07	1.17046e+07	2.44528e+07	4.39021e+06	0.461441	0.317278	TRUE	0.317278
VIM	pT48	P08670	VIME_HUMAN	Vimentin		R.TYSLGSALRPSpTSR.S_2	M238	0.0591499	0.316558	0.316558														F2	F2	R.TYSLGSALRPSpTSR.S_2	7.77496e+08	776385167	1.76214e+08	7.60169e+08	6.76146e+08	3.10546e+08	0.0591499	0.316558	TRUE	0.316558
PTPN12	pS673	Q05209	PTN12_HUMAN	Tyrosine-protein phosphatase non-receptor type 12		K.DVDVSEDpSPPPLPER.T_2	M229 M238	0.0264419	0.33278	0.316407	LW,F1	F1	K.DVDVSEDpSPPPLPER.T_2	3.38255e+08	2.3181e+08	8.65735e+07	2.76434e+08	2.22426e+08	8.80382e+07	0.0587403	0.300839	TRUE	0.284065	LW,F1	F1	K.DVDVSEDpSPPPLPER.T_2	6.0849e+08	3.32399e+08	186035047	561042062	3.0413e+08	1.58737e+08	0.0264419	0.33278	TRUE	0.294795
STMN1	pS16pS25	P16949	STMN1_HUMAN	Stathmin	ERK1,CDK5,CDK1,CaMK4,JNK3,PAK1,PKACa,ERK2,CaMK2-alpha,p38-alpha,JNK1,PKCB,CaMK2-beta,JNK2,p38-delta,CDK2	K.RApSGQAFELILpSPR.S_2	M229 M238	0.063516	0.138606	0.316085	F1	F1	K.RApSGQAFELILpSPR.S_2	9.8069e+07	7.31612e+07	1.52494e+08	1.67363e+08	2.65045e+08	3.8833e+07	0.821119	0.720815	FALSE	0.720815	LW,F1	F1	K.RApSGQAFELILpSPR.S_2	2.45634e+08	1.2294e+08	4.94866e+07	1.98207e+08	1.32789e+08	4.67694e+07	0.063516	0.138606	TRUE	0.21687
IARS	pS1047	P41252	SYIC_HUMAN	Isoleucyl-tRNA synthetase, cytoplasmic		K.APLKPYPVpSPSDK.V_3	M229	0.56002	0.315591	0.315591	F2	F2	K.APLKPYPVpSPSDK.V_3	1.6985e+07	2.67722e+07	3.42787e+07	1.45872e+08	1.94778e+08	4.14155e+07	0.56002	0.315591	TRUE	0.464788
MLL2	pS4359	O14686	MLL2_HUMAN	Histone-lysine N-methyltransferase MLL2		R.VpSPAAAQLADTLFSK.G_2	M229	0.203397	0.315475	0.315475	LW	LW	R.VpSPAAAQLADTLFSK.G_2	2.53546e+07	2.46308e+07	6.81541e+06	1.65712e+07	1.61014e+07	6.4111e+06	0.203397	0.315475	TRUE	0.315475
BCLAF1	pS385	Q9NYF8	BCLF1_HUMAN	Bcl-2-associated transcription factor 1		R.AEGEWEDQEALDYFpSDKESGK.Q_3	M238	0.044686	0.31437	0.31437														F2	F2	R.AEGEWEDQEALDYFpSDKESGK.Q_3	362663018	4.13704e+08	9.25793e+07	3.33832e+08	3.73716e+08	126377724	0.044686	0.31437	TRUE	0.31437
VIM	pS55	P08670	VIME_HUMAN	Vimentin	CDK1,CDK2	R.SLYApSSPGGVYATR.S_2	M238	0.0296591	0.313068	0.313068														LW,F1	LW	R.SLYApSSPGGVYATR.S_2	3.21758e+09	2.45449e+09	1.017e+09	2.76545e+09	2.60953e+09	1043885248	0.0296591	0.313068	TRUE	0.344456
PPFIBP1	pS999	Q86W92	LIPB1_HUMAN	Liprin-beta-1		R.pSPSASITDEDSNV_2	M238	0.0486937	0.311886	0.311886														LW	LW	R.pSPSASITDEDSNV_2	1.28629e+08	7.03966e+07	4.89497e+07	138417490	6.50956e+07	3.43385e+07	0.0486937	0.311886	TRUE	0.311886
CHD3	pS713	Q12873	CHD3_HUMAN	Chromodomain-helicase-DNA-binding protein 3		K.ELQGDGPPSpSPTNDPTVK.Y_2	M238	0.078372	0.311457	0.311457														F1	F1	K.ELQGDGPPSpSPTNDPTVK.Y_2	2.92487e+07	3.49616e+07	1.23977e+07	3.88967e+07	3.41453e+07	8.82667e+06	0.078372	0.311457	TRUE	0.311457
RB1	pS807pS811	P06400	RB_HUMAN	Retinoblastoma-associated protein	CDK5,CDK1,CDK4,AMPKA1,CDK9,CDK6,CDK3,CDK2	R.IPGGNIYIpSPLKpSPYK.I_3	M229 M238	0.021357	0.156759	0.310658	F1	F1	R.IPGGNIYIpSPLKpSPYK.I_3	9.13384e+07	7.94356e+07	6.26889e+07	9.477e+07	6.30261e+07	5.18884e+07	0.102106	0.615648	FALSE	0.615648	F1	F1	R.IPGGNIYIpSPLKpSPYK.I_2	3.68922e+08	1.94684e+08	7.19426e+07	4.10328e+08	2.04949e+08	5.02118e+07	0.021357	0.156759	TRUE	0.156759
NOLC1	pS698	Q14978	NOLC1_HUMAN	Nucleolar and coiled-body phosphoprotein 1		R.GGSISVQVNSIKFDpSE_2	M238	0.122283	0.306894	0.306894														F1	F1	R.GGSISVQVNSIKFDpSE_2	1.08495e+08	4.40349e+07	4.37187e+07	8.12464e+07	9.77201e+06	1.45119e+07	0.122283	0.306894	TRUE	0.306894
SRRM1	pT872pS874	Q8IYB3	SRRM1_HUMAN	Serine/arginine repetitive matrix protein 1		K.KEpTEpSEAEDNLDDLEK.H_3	M238	0.0193139	0.306119	0.306119														F1	F1	K.KEpTEpSEAEDNLDDLEK.H_3	1.68832e+08	1.07065e+08	4.00618e+07	1.50448e+08	1.01427e+08	4.43184e+07	0.0193139	0.306119	TRUE	0.264282
FAM122B	pS137pS141	Q7Z309	F122B_HUMAN	Protein FAM122B		K.MFVSSSGLPPpSPVPpSPR.R_2	M229 M238	0.0957254	0.267148	0.305998	LW	LW	K.MFVSSSGLPPpSPVPpSPR.R_2	4.91237e+07	2.07872e+07	1.74287e+07	1.95137e+07	2.51004e+07	6.62857e+06	0.46353	0.350498	TRUE	0.350498	LW	LW	K.MFVSSSGLPPpSPVPpSPR.R_2	1.11467e+08	107891356	2.61675e+07	8.36001e+07	9.2602e+07	2.59444e+07	0.0957254	0.267148	TRUE	0.267148
TNKS1BP1	pT501pS504	Q9C0C2	TB182_HUMAN	182 kDa tankyrase-1-binding protein		R.LDSPPPSPIpTEApSEAAEAAEAGNLAVSSR.E_3	M229 M238	0.351804	0.0798038	0.305636	LW	LW	R.LDSPPPSPIpTEApSEAAEAAEAGNLAVSSR.E_3	4.06789e+07	2.80868e+07	6.42685e+07	5.37402e+07	1.65723e+07	4.62526e+07	0.728964	1.17054	FALSE	1.17054	LW	LW	R.LDSPPPSPIpTEApSEAAEAAEAGNLAVSSR.E_3	1.39181e+08	3.50571e+06	6.84533e+06	4.49534e+07	1.31037e+07	7.84927e+06	0.351804	0.0798038	TRUE	0.0798038
ARHGEF7	pS518	Q14155	ARHG7_HUMAN	Rho guanine nucleotide exchange factor 7		R.MpSGFIYQGK.I_2	M229 M238	0.0305639	0.640812	0.303496	LW,F1	F1	R.MpSGFIYQGK.I_2	3.25643e+08	2.76307e+08	3.30195e+07	2.36351e+08	2.83292e+08	4.01024e+07	0.0717139	0.143739	TRUE	0.130111	LW,F1	F1	R.MpSGFIYQGK.I_2	1.40797e+09	1.40383e+09	8.15298e+08	1.36039e+09	1.32889e+09	7.84723e+08	0.0305639	0.640812	FALSE	0.577967
SPTBN1	pS2138	Q01082	SPTB2_HUMAN	Spectrin beta chain, brain 1		K.GEQVSQNGLPAEQGpSPR.M_2	M229 M238	0.0482518	0.511668	0.302762	LW,F1	F1	K.GEQVSQNGLPAEQGpSPR.M_2	1.41383e+08	9.89289e+07	3.85759e+07	1.41075e+08	1.13911e+08	2.46364e+07	0.0587403	0.179149	TRUE	0.223793	F1	F1	K.GEQVSQNGLPAEQGpSPR.M_2	6.89873e+07	8.25068e+07	4.46003e+07	8.14499e+07	8.96904e+07	4.29933e+07	0.0482518	0.511668	FALSE	0.58226
SRRM2	pS1124	Q9UQ35	SRRM2_HUMAN	Serine/arginine repetitive matrix protein 2		R.GEFSApSPMLK.S_2	M238	0.0510133	0.302378	0.302378														LW,F1	LW	R.GEFSApSPMLK.S_2	4.92319e+08	6.10801e+08	3.9391e+08	4.28056e+08	5.43816e+08	4.35647e+08	0.0510133	0.302378	TRUE	0.901326
VIM	pY53	P08670	VIME_HUMAN	Vimentin		R.SLpYASSPGGVYATR.S_2	M238	0.0270756	0.301979	0.301979														LW	LW	R.SLpYASSPGGVYATR.S_2	9.65079e+08	7.55424e+08	2.9241e+08	9.48512e+08	8.35163e+08	2.85455e+08	0.0270756	0.301979	TRUE	0.301979
TTLL12	pT20	Q14166	TTL12_HUMAN	Tubulin--tyrosine ligase-like protein 12		R.SSPGQpTPEEGAQALAEFAALHGPALR.A_4	M229	0.236392	0.301794	0.301794	F1	F1	R.SSPGQpTPEEGAQALAEFAALHGPALR.A_4	2.28997e+08	3.41869e+08	1.50355e+08	2.08681e+08	2.41413e+08	9.13414e+07	0.236392	0.301794	TRUE	0.552223
SRRM2	pS857pT866	Q9UQ35	SRRM2_HUMAN	Serine/arginine repetitive matrix protein 2	CDK1	R.QGSITpSPQANEQSVpTPQRR.S_3	M238	0.0187799	0.29915	0.29915														F1	F1	R.QGSITpSPQANEQSVpTPQRR.S_3	6.51691e+07	5.52749e+07	2.01214e+07	6.06267e+07	4.94162e+07	1.75104e+07	0.0187799	0.29915	TRUE	0.29915
CDK2	pY15	P24941	CDK2_HUMAN	Cyclin-dependent kinase 2	HER2,Wee1,Src,Myt1	K.IGEGTpYGVVYK.A_2	M229 M238	0.0109317	0.12856	0.2972	F1	F1	K.IGEGTpYGVVYK.A_2	6.26834e+07	6.14976e+07	3.85896e+07	6.32656e+07	6.82007e+07	4.79443e+07	0.15122	0.687055	FALSE	0.687055	F1	F1	K.IGEGTpYGVVYK.A_2	2.53122e+08	1.48029e+08	3.19173e+07	2.38585e+08	1.49474e+08	3.12968e+07	0.0109317	0.12856	TRUE	0.12856
IL1RAP	pS555	Q9NPH3	IL1AP_HUMAN	Interleukin-1 receptor accessory protein		R.pSSSDEQGLSYSSLK.N_2	M238	0.0243195	0.29611	0.29611														F1	F1	R.pSSSDEQGLSYSSLK.N_2	1.55283e+08	116397375	4.9706e+07	1.42638e+08	1.08309e+08	3.85116e+07	0.0243195	0.29611	TRUE	0.29611
FIP1L1	pS492	Q6UN15	FIP1_HUMAN	Pre-mRNA 3-end-processing factor FIP1		R.DHpSPTPSVFNSDEER.Y_2	M229 M238	0.0357322	0.228691	0.295654	F2	F2	R.DHpSPTPSVFNSDEER.Y_2	1.31745e+08	1.24502e+08	4.41936e+07	1.07375e+08	9.12407e+07	4.72037e+07	0.131555	0.382224	TRUE	0.382224	F2	F2	R.DHpSPTPSVFNSDEER.Y_2	8.49191e+08	6.88664e+08	1.81745e+08	7.18981e+08	523866974	1.76351e+08	0.0357322	0.228691	TRUE	0.228353
GAB2	pS141	Q9UQC2	GAB2_HUMAN	GRB2-associated-binding protein 2		R.SpSPAELSSSSQHLLR.E_3	M238	0.0379948	0.293448	0.293448														F2	F2	R.SpSPAELSSSSQHLLR.E_3	3.90857e+08	3.33921e+08	3.32391e+08	3.34263e+08	2.82674e+08	3.20138e+08	0.0379948	0.293448	TRUE	0.899891
IRS2	pT520pT527	Q9Y4H2	IRS2_HUMAN	Insulin receptor substrate 2		R.SNpTPESIAEpTPPAR.D_2	M238	0.030746	0.292835	0.292835														LW	LW	R.SNpTPESIAEpTPPAR.D_2	173769997	1.99964e+08	5.48226e+07	1.8342e+08	2.20014e+08	4.97751e+07	0.030746	0.292835	TRUE	0.292835
AKAP1	pS151	Q92667	AKAP1_HUMAN	A-kinase anchor protein 1, mitochondrial		K.SIPLECPLSpSPK.G_2	M238	0.0640657	0.291836	0.291836														F1	F1	K.SIPLECPLSpSPK.G_2	4.08009e+07	1.71698e+07	1.56318e+07	5.26955e+07	2.47413e+07	1.16539e+07	0.0640657	0.291836	TRUE	0.291836
IRS2	pS730	Q9Y4H2	IRS2_HUMAN	Insulin receptor substrate 2		K.ApSSPAESSPEDSGYMR.M_2	M238	0.115936	0.291782	0.291782														LW	LW	K.ApSSPAESSPEDSGYMR.M_2	3.92931e+07	3.06124e+07	1.03035e+07	5.30305e+07	3.34729e+07	1.66349e+07	0.115936	0.291782	TRUE	0.291782
TPR	pT2116	P12270	TPR_HUMAN	Nucleoprotein TPR	ERK2	R.GLQLpTPGIGGMQQHFFDDEDR.T_3	M238	0.044686	0.290044	0.290044														F2	F2	R.GLQLpTPGIGGMQQHFFDDEDR.T_3	1.01832e+08	1.89687e+07	2.23541e+07	9.73368e+07	2.52633e+07	3.54137e+07	0.044686	0.290044	TRUE	0.290044
IL1RAP	pS557	Q9NPH3	IL1AP_HUMAN	Interleukin-1 receptor accessory protein		R.SSpSDEQGLSYSSLK.N_2	M238	0.0179331	0.288447	0.288447														LW,F1	F1	R.SSpSDEQGLSYSSLK.N_2	2.36873e+08	1.72619e+08	8.20741e+07	2.33008e+08	1.6615e+08	5.90547e+07	0.0179331	0.288447	TRUE	0.30035
MARCKSL1	pS22	P49006	MRP_HUMAN	MARCKS-related protein		R.GDVTAEEAAGApSPAK.A_2	M229 M238	0.00832467	0.0874654	0.287757	LW	LW	R.GDVTAEEAAGApSPAK.A_2	1.10807e+07	1.31277e+07	1.4486e+07	1.72498e+07	2.28287e+07	1.23346e+07	0.952616	0.946705	FALSE	0.946705	F1	F1	R.GDVTAEEAAGApSPAK.A_2	8.84874e+07	9.57912e+07	9.20577e+06	8.97848e+07	7.06771e+07	6.38688e+06	0.00832467	0.0874654	TRUE	0.0874654
FAM76B	pS193	Q5HYJ3	FA76B_HUMAN	Protein FAM76B		K.ISNLpSPEEEQGLWK.Q_2	M229 M238	0.0243195	0.0965468	0.287404	F1	F1	K.ISNLpSPEEEQGLWK.Q_2	3.37865e+07	3.42926e+07	1.80966e+07	3.46897e+07	3.13594e+07	4.04883e+07	0.88764	0.855552	FALSE	0.855552	LW,F1	F1	K.ISNLpSPEEEQGLWK.Q_2	1.98106e+08	1.65746e+08	2.38125e+07	1.73984e+08	2.13449e+08	2.26272e+07	0.0243195	0.0965468	TRUE	0.124807
PRKCD	pS302	Q05655	KPCD_HUMAN	Protein kinase C delta type	PKCD	R.pSDSASSEPVGIYQGFEK.K_2	M238	0.115936	0.287305	0.287305														LW	LW	R.pSDSASSEPVGIYQGFEK.K_2	124392870	6.56237e+07	3.29326e+07	1.69299e+08	1.08893e+08	5.14464e+07	0.115936	0.287305	TRUE	0.287305
SLC4A7	pS1213	Q9Y6M7	S4A7_HUMAN	Sodium bicarbonate cotransporter 3		K.YVDAETpSL_1	M238	0.0430376	0.285618	0.285618														LW	LW	K.YVDAETpSL_1	1.24616e+08	6.3601e+07	2.84046e+07	1.17663e+08	1.02369e+08	4.07945e+07	0.0430376	0.285618	TRUE	0.285618
FAM129B	pS692pS696	Q96TA1	NIBL1_HUMAN	Niban-like protein 1		K.AAPEASpSPPApSPLQHLLPGK.A_3	M229 M238	0.0191495	0.245251	0.284634	LW,F1	F1	K.AAPEASpSPPApSPLQHLLPGK.A_3	8.06797e+08	3.10994e+08	3.14073e+08	7.87077e+08	2.31205e+08	2.23868e+08	0.0587403	0.330341	TRUE	0.337505	LW,F1	F1	K.AAPEASpSPPApSPLQHLLPGK.A_2	1.22391e+09	2.07947e+08	2.9078e+08	1.11614e+09	2.18457e+08	3.01443e+08	0.0191495	0.245251	TRUE	0.253081
SCAF4	pS154	O95104	SFR15_HUMAN	Splicing factor, arginine/serine-rich 15		K.IEIIQPLLDMAAGTSNAAPVAENVTNNEGpSPPPPVK.V_3	M238	0.335722	0.28223	0.28223														LW	LW	K.IEIIQPLLDMAAGTSNAAPVAENVTNNEGpSPPPPVK.V_3	1.77882e+07	1.42815e+06	1.23823e+06	8.88925e+06	3.04197e+07	6.29095e+06	0.335722	0.28223	TRUE	0.28223
FASN	pS2198	P49327	FAS_HUMAN	Fatty acid synthase		K.ADEApSELACPTPK.E_2	M238	0.435436	0.281075	0.281075														F1	F1	K.ADEApSELACPTPK.E_2	3.27607e+08	7.848e+08	2.29113e+08	1388934091	8.2963e+08	2.53363e+08	0.435436	0.281075	TRUE	0.281075
RBMX	pS352	P38159	HNRPG_HUMAN	Heterogeneous nuclear ribonucleoprotein G		R.GLPPpSMER.G_2	M238	0.0261159	0.278273	0.278273														F1	F1	R.GLPPpSMER.G_2	1.4661e+08	1.99768e+08	4.38257e+07	1.32216e+08	1.85208e+08	3.37643e+07	0.0261159	0.278273	TRUE	0.278273
PRKD3	pS364	O94806	KPCD3_HUMAN	Serine/threonine-protein kinase D3		R.GLDDTEEPpSPPEDK.M_2	M238	0.0399344	0.278233	0.278233														F1	F1	R.GLDDTEEPpSPPEDK.M_2	8.31655e+07	3.86976e+07	2.18414e+07	6.89448e+07	3.72416e+07	2.04807e+07	0.0399344	0.278233	TRUE	0.278233
SVIL	pS2549pS2556	O95425	SVIL_HUMAN	Supervillin		R.SPpSFGDPQLpSPEARPR.C_2	M238	0.0468823	0.277899	0.277899														F1	F1	R.SPpSFGDPQLpSPEARPR.C_2	8.74204e+07	3.55675e+07	2.44437e+07	7.10848e+07	7.79449e+07	1.96047e+07	0.0468823	0.277899	TRUE	0.277899
FAM129B	pS692	Q96TA1	NIBL1_HUMAN	Niban-like protein 1		K.AAPEASpSPPASPLQHLLPGK.A_2	M229 M238	0.131555	0.109602	0.276166	F2	F2	K.AAPEASpSPPASPLQHLLPGK.A_2	1.88038e+08	1.86693e+08	7.63486e+07	1.31522e+08	1.16443e+08	2.73154e+07	0.131555	0.109602	TRUE	0.324396	F2	F2	K.AAPEASpSPPASPLQHLLPGK.A_3	4.68432e+08	2.52211e+08	3.49713e+08	3.50065e+08	3.17162e+08	2.63479e+08	0.301024	0.695857	FALSE	0.749168
SH3KBP1	pS230	Q96B97	SH3K1_HUMAN	SH3 domain-containing kinase-binding protein 1		R.pSIEVENDFLPVEK.T_2	M229 M238	0.030746	0.328924	0.275791	LW,F1	F1	R.pSIEVENDFLPVEK.T_2	2.51054e+08	2.02809e+08	4.89157e+07	2.43469e+08	1.9329e+08	4.5423e+07	0.0308199	0.231241	TRUE	0.190767	LW,F1	LW	R.pSIEVENDFLPVEK.T_2	515753692	4.96991e+08	1.67599e+08	4.74001e+08	4.81277e+08	1.68953e+08	0.030746	0.328924	TRUE	0.340036
TPR	pS2155	P12270	TPR_HUMAN	Nucleoprotein TPR	ERK2	R.TDGFAEAIHpSPQVAGVPR.F_2	M229 M238	0.0109751	0.177369	0.274958	F2	F2	R.TDGFAEAIHpSPQVAGVPR.F_2	5.24391e+08	8.24902e+07	2.56981e+08	5.58148e+08	1.06883e+08	2.80798e+08	0.127304	0.426241	TRUE	0.496776	F2	F2	R.TDGFAEAIHpSPQVAGVPR.F_3	1.93708e+09	4.66095e+08	3.58359e+08	1.86124e+09	444339418	3.74905e+08	0.0109751	0.177369	TRUE	0.193049
ANKS1A	pS661	Q92625	ANS1A_HUMAN	Ankyrin repeat and SAM domain-containing protein 1A		K.pSPSFASEWDEIEK.I_2	M229	0.213404	0.272518	0.272518	LW	LW	K.pSPSFASEWDEIEK.I_2	1.93285e+08	2.41526e+08	7.34303e+07	3.10503e+08	3.18462e+08	6.3861e+07	0.213404	0.272518	TRUE	0.272518
WHSC1	pT544	O96028	NSD2_HUMAN	Probable histone-lysine N-methyltransferase NSD2		R.IQDPTEDAEAEDpTPR.K_2	M238	0.0193139	0.2725	0.2725														F1	F1	R.IQDPTEDAEAEDpTPR.K_2	4.90674e+07	3.40686e+07	1.23017e+07	4.48311e+07	3.35998e+07	1.32856e+07	0.0193139	0.2725	TRUE	0.2725
CANX	pS583	P27824	CALX_HUMAN	Calnexin	ERK1,CDK1,PKACa	K.AEEDEILNRpSPR.N_2	M229	0.177028	0.271211	0.271211	F2	F2	K.AEEDEILNRpSPR.N_2	9.17035e+09	6.38369e+09	2.31834e+09	9.23827e+09	8.8826e+09	6.56391e+09	0.177028	0.271211	TRUE	0.482505
AKAP12	pT289	Q02952	AKA12_HUMAN	A-kinase anchor protein 12		K.SAESPTSPVpTSETGSTFK.K_2	M238	0.0487455	0.271022	0.271022														LW	LW	K.SAESPTSPVpTSETGSTFK.K_2	7.51224e+07	2.8209e+07	2.46056e+07	8.51037e+07	4.2606e+07	1.88191e+07	0.0487455	0.271022	TRUE	0.271022
ADNP	pS921	Q9H2P0	ADNP_HUMAN	Activity-dependent neuroprotector homeobox protein		K.VIPEDApSESEEKLDQK.E_2	M238	0.046074	0.269254	0.269254														F2	F2	K.VIPEDApSESEEKLDQK.E_2	1.04431e+08	1.06399e+08	3.02282e+07	9.18432e+07	7.74731e+07	2.26192e+07	0.046074	0.269254	TRUE	0.269254
EML4	pS146	B5MBZ0	B5MBZ0_HUMAN	Uncharacterized protein		R.ASPpSPQPSSQPLQIHR.Q_2	M229	0.127304	0.266739	0.266739	F2	F2	R.ASPpSPQPSSQPLQIHR.Q_2	7.19127e+07	6.5449e+07	1.36063e+07	6.24593e+07	4.23902e+07	2.2236e+07	0.127304	0.266739	TRUE	0.266739
NES	pT354pS358	P48681	NEST_HUMAN	Nestin		R.LGSLLPVLSPpTSLPpSPLPATLETPVPAFLK.N_3	M238	0.0854285	0.265894	0.265894														LW	LW	R.LGSLLPVLSPpTSLPpSPLPATLETPVPAFLK.N_3	1.48874e+07	1.06705e+07	2.03605e+06	1.43223e+07	1.05818e+07	5.73065e+06	0.0854285	0.265894	TRUE	0.265894
TPR	pS1185	P12270	TPR_HUMAN	Nucleoprotein TPR		K.EGVQGPLNVpSLSEEGK.S_2	M238	0.106414	0.265534	0.265534														F1	F1	K.EGVQGPLNVpSLSEEGK.S_2	8.46052e+07	7.32929e+07	1.7496e+07	5.64451e+07	4.51268e+07	1.99576e+07	0.106414	0.265534	TRUE	0.265534
MAPK1	pT185pY187	P28482	MK01_HUMAN	Mitogen-activated protein kinase 1	Lck,Ret,ERK2,JAK2,MEK1	R.VADPDHDHTGFLpTEpYVATR.W_3	M238	0.0365101	0.262272	0.262272														F2	F2	R.VADPDHDHTGFLpTEpYVATR.W_3	7.35166e+08	8.23649e+07	1.71285e+08	7.26852e+08	6.05561e+07	2.54051e+08	0.0365101	0.262272	TRUE	0.290924
ITPR3	pS2670	Q14573	ITPR3_HUMAN	Inositol 1,4,5-trisphosphate receptor type 3		R.LGFVDVQNC8IpSR_2	M229 M238	0.0587403	0.216156	0.261622	F1	F1	R.LGFVDVQNC8IpSR_2	3.76028e+07	5.46616e+07	1.05407e+07	3.70352e+07	4.24282e+07	5.5928e+06	0.0587403	0.216156	TRUE	0.216156	F1	F1	R.LGFVDVQNCIpSR_2	1.12099e+08	1.14626e+08	3.52612e+07	8.7143e+07	1.05679e+08	2.7829e+07	0.0647653	0.316651	TRUE	0.316651
SLC23A2	pT79pS81	Q9UGH3	S23A2_HUMAN	Solute carrier family 23 member 2		K.SSLAETLDSpTGpSLDPQR.S_2	M238	0.108442	0.260956	0.260956														LW	LW	K.SSLAETLDSpTGpSLDPQR.S_2	7.81631e+07	5.73296e+07	2.70918e+07	1.07234e+08	5.36667e+07	2.12886e+07	0.108442	0.260956	TRUE	0.260956
FIP1L1	pS496	Q6UN15	FIP1_HUMAN	Pre-mRNA 3-end-processing factor FIP1		R.DHSPTPpSVFNSDEER.Y_3	M238	0.11763	0.258955	0.258955														F2	F2	R.DHSPTPpSVFNSDEER.Y_3	2.96373e+08	2.39451e+08	4.94195e+07	2.11983e+08	1.62396e+08	8.22216e+07	0.11763	0.258955	TRUE	0.258955
RPLP2	pS17	P05387	RLA2_HUMAN	60S acidic ribosomal protein P2		R.YVASYLLAALGGNSpSPSAK.D_2	M238	0.0974299	0.257706	0.257706														F1	F1	R.YVASYLLAALGGNSpSPSAK.D_2	2.34722e+07	2.15918e+06	4.34966e+06	1.61611e+07	2.9126e+06	5.8641e+06	0.0974299	0.257706	TRUE	0.257706
AKAP12	pS286	Q02952	AKA12_HUMAN	A-kinase anchor protein 12	ERK2	K.SAESPTpSPVTSETGSTFK.K_2	M238	0.0304069	0.257585	0.257585														F1	F1	K.SAESPTpSPVTSETGSTFK.K_2	143326513	6.41495e+07	2.66504e+07	1.45756e+08	57297947	4.7813e+07	0.0304069	0.257585	TRUE	0.257585
SCRIB	pS504	Q14160	SCRIB_HUMAN	Protein scribble homolog		R.RSEACPCQPDSGpSPLPAEEEK.R_3	M238	0.116681	0.254017	0.254017														F2	F2	R.RSEACPCQPDSGpSPLPAEEEK.R_3	5.763e+07	5.31402e+07	5.34355e+06	4.83428e+07	3.97425e+07	2.15754e+07	0.116681	0.254017	TRUE	0.254017
MAP4	pS507	P27816	MAP4_HUMAN	Microtubule-associated protein 4		K.DMpSPLSETEMALGK.D_2	M229 M238	0.00810495	0.0327482	0.253148	LW,F1	LW	K.DMpSPLSETEMALGK.D_2	2.03064e+08	1.33074e+08	3.93402e+08	2.23366e+08	1.5608e+08	4.05033e+08	0.0392467	1.95686	FALSE	1.87237	LW,F1	F1	K.DMpSPLSETEM8ALGK.D_2	2.89832e+09	2.11769e+09	1.27236e+09	2.82505e+09	2.17955e+09	1.20323e+09	0.00810495	0.0327482	TRUE	0.432541
ZNF828	pS204pS214	Q96JM3	ZN828_HUMAN	Zinc finger protein 828		K.LAPVPpSPEPQKPAPVpSPESVK.A_3	M238	0.0118365	0.252248	0.252248														LW,F1	F1	K.LAPVPpSPEPQKPAPVpSPESVK.A_3	2.51017e+08	2.27196e+08	6.77465e+07	2.68445e+08	2.46679e+08	8.14675e+07	0.0118365	0.252248	TRUE	0.287247
WRAP53	pS54	Q9BUR4	WAP53_HUMAN	Telomerase Cajal body protein 1		R.GDPPRLpSPDPVAGSAVSQELR.E_3	M229	0.127304	0.251701	0.251701	F2	F2	R.GDPPRLpSPDPVAGSAVSQELR.E_3	4.41152e+08	4.19423e+08	9.90252e+07	5.24079e+08	5.16014e+08	1.43924e+08	0.127304	0.251701	TRUE	0.251701
MORC2	pS615	Q9Y6X9	MORC2_HUMAN	MORC family CW-type zinc finger protein 2		R.pSPPLPAVIR.N_2	M238	0.0364019	0.251335	0.251335														LW	LW	R.pSPPLPAVIR.N_2	2.66741e+08	2.18793e+08	6.47899e+07	2.44301e+08	205406127	6.36528e+07	0.0364019	0.251335	TRUE	0.251335
DAAM2	pS656	Q86T65	DAAM2_HUMAN	Disheveled-associated activator of morphogenesis 2		K.ELGpSTEDIYLASR.K_2	M238	0.0209955	0.249473	0.249473														F1	F1	K.ELGpSTEDIYLASR.K_2	2.25983e+08	1.45945e+08	6.85089e+07	2.29996e+08	1.39543e+08	4.52455e+07	0.0209955	0.249473	TRUE	0.249473
AKAP6	pS1073	Q13023	AKAP6_HUMAN	A-kinase anchor protein 6		R.DLLpSPESGSLVR.Q_2	M229	0.106277	0.245617	0.245617	LW,F1	LW	R.DLLpSPESGSLVR.Q_2	8.97233e+07	6.12348e+07	1.66777e+07	9.45562e+07	6.77168e+07	3.62317e+07	0.106277	0.245617	TRUE	0.287115
ATXN2L	pS111	Q8WWM7	ATX2L_HUMAN	Ataxin-2-like protein		K.GPPQpSPVFEGVYNNSR.M_2	M229 M238	0.0149667	0.179542	0.2453	LW,F1	F1	K.GPPQpSPVFEGVYNNSR.M_2	5.26372e+08	1.73037e+08	1.69552e+08	5.17991e+08	2.02715e+08	1.86928e+08	0.02366	0.335141	TRUE	0.341337	LW,F1	F1	K.GPPQpSPVFEGVYNNSR.M_2	9.81501e+08	2.21729e+08	1.74328e+08	9.12618e+08	1.65737e+08	1.93694e+08	0.0149667	0.179542	TRUE	0.194297
NES	pS934	P48681	NEST_HUMAN	Nestin		R.pSLEEEGQELPQSADVQR.W_2	M238	0.0510133	0.244675	0.244675														F2,LW	LW	R.pSLEEEGQELPQSADVQR.W_2	2.72718e+08	1.92421e+08	2.00523e+07	3.06969e+08	2.41589e+08	1.52111e+08	0.0510133	0.244675	TRUE	0.296993
PLEC	pS125	Q15149	PLEC_HUMAN	Plectin		R.TPHVQAVQGPLGpSPPK.R_2	M238	0.0476466	0.243994	0.243994														F2	F2	R.TPHVQAVQGPLGpSPPK.R_2	3.69791e+08	3.41427e+08	1.01823e+08	3.24572e+08	3.52111e+08	6.75975e+07	0.0476466	0.243994	TRUE	0.243994
TMEM22	pS409	Q8TBE7	TMM22_HUMAN	Transmembrane protein 22		R.QDYQEILDpSPIK_2	M229 M238	0.019208	0.223458	0.243904	F1	F1	R.QDYQEILDpSPIK_2	2.73875e+07	1.90741e+07	4.90954e+06	2.83483e+07	1.96128e+07	9.92846e+06	0.0781838	0.26622	TRUE	0.26622	F1	F1	R.QDYQEILDpSPIK_2	1.37252e+08	6.08871e+07	2.45714e+07	1.29448e+08	4.62218e+07	3.50248e+07	0.019208	0.223458	TRUE	0.223458
TCP11	pT59	B7Z7B5	B7Z7B5_HUMAN	Uncharacterized protein		K.SGSEDPPPCLTEpTVNEVSKLSNK.I_2	M229	0.72672	0.243246	0.243246	F1	F1	K.SGSEDPPPCLTEpTVNEVSKLSNK.I_2	7.81566e+06	2.93057e+06	4.46366e+06	8.82462e+08	5.79844e+08	2.12093e+08	0.72672	0.243246	TRUE	0.243246
KIAA0930	pS289pT293	Q6ICG6	K0930_HUMAN	Uncharacterized protein KIAA0930		R.VTSFpSTPPpTPER.N_2	M238	0.0394846	0.242558	0.242558														LW	LW	R.VTSFpSTPPpTPER.N_2	1.89588e+08	1.09101e+08	5.24592e+07	2.07852e+08	1.28109e+08	4.3943e+07	0.0394846	0.242558	TRUE	0.242558
NES	pS578	P48681	NEST_HUMAN	Nestin		R.pSLEEDLETLK.S_2	M238	0.00927787	0.236653	0.236653														F2,LW,F1	F1	R.pSLEEDLETLK.S_2	1.31916e+09	1.41107e+09	2.92255e+08	1.21903e+09	1.40124e+09	2.74835e+08	0.00927787	0.236653	TRUE	0.223423
GIT1	pT364	Q9Y2X7	GIT1_HUMAN	ARF GTPase-activating protein GIT1		K.SLSSPpTDNLELSLR.S_2	M229 M238	0.0252455	0.274396	0.235123	LW,F1	F1	K.SLSSPpTDNLELSLR.S_2	1.93283e+08	1.35339e+08	3.49331e+07	1.85272e+08	1.24665e+08	3.80858e+07	0.0367147	0.201471	TRUE	0.192889	LW,F1	F1	K.SLSSPpTDNLELSLR.S_2	2.02078e+08	1.1335e+08	5.42809e+07	1.8898e+08	1.01853e+08	5.16212e+07	0.0252455	0.274396	TRUE	0.270809
CTTN	pT364pS368	Q8N707	Q8N707_HUMAN	CTTN protein	ERK1,CDK1,PAK1,ERK2,CDK2	K.TQpTPPVpSPAPQPTEER.L_2	M229 M238	0.0139644	0.148798	0.233549	LW	LW	K.TQpTPPVpSPAPQPTEER.L_2	2.41618e+08	8.23434e+07	8.74606e+07	1.92856e+08	5.23046e+07	7.18059e+07	0.118815	0.366573	TRUE	0.366573	LW,F1	F1	K.TQpTPPVpSPAPQPTEER.L_2	1.30988e+09	5.46104e+08	7.29305e+08	1.47656e+09	6.29218e+08	8.00026e+08	0.0139644	0.148798	TRUE	0.548847
PDS5B	pS1358pT1370	Q9NTI5	PDS5B_HUMAN	Sister chromatid cohesion protein PDS5 homolog B		R.AEpSPESSAIESTQSpTPQK.G_2	M238	0.0423625	0.231936	0.231936														LW	LW	R.AEpSPESSAIESTQSpTPQK.G_2	4.58281e+07	2.15742e+07	1.08083e+07	5.13848e+07	1.77139e+07	1.17389e+07	0.0423625	0.231936	TRUE	0.231936
IRS2	pS731pS736	Q9Y4H2	IRS2_HUMAN	Insulin receptor substrate 2		K.ASpSPAESpSPEDSGYMR.M_2	M238	0.111559	0.23111	0.23111														LW	LW	K.ASpSPAESpSPEDSGYMR.M_2	3.99871e+07	4.73388e+07	1.00427e+07	5.62955e+07	7.74872e+07	1.22091e+07	0.111559	0.23111	TRUE	0.23111
TOP2A	pS1525	P11388	TOP2A_HUMAN	DNA topoisomerase 2-alpha		K.YLEEpSDEDDLF_2	M238	0.0643145	0.230393	0.230393														LW	LW	K.YLEEpSDEDDLF_2	2.42557e+08	2.27427e+08	3.05578e+07	2.41185e+08	2.3169e+08	8.08932e+07	0.0643145	0.230393	TRUE	0.230393
MAP2	pS1155	P11137	MAP2_HUMAN	Microtubule-associated protein 2		K.ETpSPESSLIQDEIAVK.L_2	M229	0.0392467	0.230156	0.230156	LW	LW	K.ETpSPESSLIQDEIAVK.L_2	2.99289e+07	2.7039e+07	6.51273e+06	2.79144e+07	2.52312e+07	6.80026e+06	0.0392467	0.230156	TRUE	0.230156
ANKS1A	pS626	Q92625	ANS1A_HUMAN	Ankyrin repeat and SAM domain-containing protein 1A		R.SLSKpSDSDLLTC8SPTEDATMGSR.S_2	M229 M238	0.00825997	0.0876372	0.229118	F2	F2	R.SLSKpSDSDLLTC8SPTEDATMGSR.S_2	1.46924e+08	1.95125e+08	4.11896e+07	1.69708e+08	1.64776e+08	4.12297e+08	0.531055	0.599007	FALSE	1.43222	F2,LW,F1	F2	R.SLSKpSDSDLLTCSPTEDATMGSR.S_3	1.59466e+09	1.0444e+09	1.82626e+08	1.52129e+09	1.09868e+09	1.62921e+08	0.00825997	0.0876372	TRUE	0.110896
IRS2	pS679	Q9Y4H2	IRS2_HUMAN	Insulin receptor substrate 2		R.SDDYMPMpSPASVSAPK.Q_2	M229 M238	0.0136651	0.13401	0.228446	LW	LW	R.SDDYMPMpSPASVSAPK.Q_2	3.04548e+07	2.52369e+07	1.25614e+07	3.77561e+07	3.05703e+07	1.40018e+07	0.115655	0.389429	TRUE	0.389429	LW,F1	F1	R.SDDYMPMpSPASVSAPK.Q_2	6.84465e+08	3.74105e+08	7.14581e+07	6.30578e+08	3.26292e+08	1.0701e+08	0.0136651	0.13401	TRUE	0.135713
LIMD1	pS384	Q9UGP4	LIMD1_HUMAN	LIM domain-containing protein 1		K.LpSPTSLVHPVMSTLPELSC8K.E_3	M229	0.0746175	0.227187	0.227187	F1	F1	K.LpSPTSLVHPVMSTLPELSC8K.E_3	3.74773e+07	1.53637e+07	5.20452e+06	3.76222e+07	8.20376e+06	1.18571e+07	0.0746175	0.227187	TRUE	0.227187
PXN	pS106	P49023	PAXI_HUMAN	Paxillin		K.TSSVSNPQDSVGpSPC8SR.V_2	M229	0.0746175	0.226667	0.226667	LW,F1	F1	K.TSSVSNPQDSVGpSPC8SR.V_2	5.69213e+07	1.84146e+07	2.24335e+07	4.66872e+07	1.94456e+07	2.02777e+07	0.0746175	0.226667	TRUE	0.412236
NES	pS471	P48681	NEST_HUMAN	Nestin		R.QEASTGQSPEDHASLAPPLpSPDHSSLEAK.D_3	M238	0.0107284	0.226408	0.226408														F2	F2	R.QEASTGQSPEDHASLAPPLpSPDHSSLEAK.D_3	3.63571e+08	2.84169e+08	7.73528e+07	3.62603e+08	2.55091e+08	8.70589e+07	0.0107284	0.226408	TRUE	0.226408
SYNPO	pS685	Q8N3V7	SYNPO_HUMAN	Synaptopodin		R.DRApSPAAAEEVVPEWASCLK.S_3	M238	0.0445295	0.221404	0.221404														F2	F2	R.DRApSPAAAEEVVPEWASCLK.S_3	1.03016e+09	1.68529e+08	3.43132e+08	1.15932e+09	1.30744e+08	2.98921e+08	0.0445295	0.221404	TRUE	0.293244
SORBS2	pS2236pS2238	O94875	SRBS2_HUMAN	Sorbin and SH3 domain-containing protein 2		R.LGEVTGpSPpSPPPR.S_2	M238	0.0430376	0.221136	0.221136														LW	LW	R.LGEVTGpSPpSPPPR.S_2	1.46263e+08	308442378	3.42266e+07	1.66271e+08	2.83275e+08	3.48861e+07	0.0430376	0.221136	TRUE	0.221136
IRS2	pS731	Q9Y4H2	IRS2_HUMAN	Insulin receptor substrate 2		K.ASpSPAESSPEDSGYMR.M_2	M238	0.0665878	0.22107	0.22107														LW	LW	K.ASpSPAESSPEDSGYMR.M_2	3.15602e+07	3.06124e+07	1.03035e+07	3.07895e+07	4.37324e+07	3.48016e+06	0.0665878	0.22107	TRUE	0.22107
SERBP1	pS392	Q8NC51	PAIRB_HUMAN	Plasminogen activator inhibitor 1 RNA-binding protein		R.TDKSpSASAPDVDDPEAFPALA_2	M238	0.0304985	0.218946	0.218946														F1	F1	R.TDKSpSASAPDVDDPEAFPALA_2	6.86766e+07	3.70784e+06	1.20524e+07	5.9506e+07	1.28498e+07	1.60126e+07	0.0304985	0.218946	TRUE	0.218946
C1orf21	pS115	Q9H246	CA021_HUMAN	Uncharacterized protein C1orf21		K.GRDYCpSEEEDIT_2	M238	0.0186005	0.218669	0.218669														F1	F1	K.GRDYCpSEEEDIT_2	1.29196e+08	6.5142e+07	2.818e+07	1.18211e+08	6.95068e+07	2.59203e+07	0.0186005	0.218669	TRUE	0.218669
PXN	pS322	P49023	PAXI_HUMAN	Paxillin		K.TGSSpSPPGGPPKPGSQLDSMLGSLQSDLNK.L_3	M229 M238	0.14315	0.497362	0.217648	F2,F1	F2	K.TGSSpSPPGGPPKPGSQLDSMLGSLQSDLNK.L_3	1.24686e+08	1.34815e+08	1.37787e+08	8.57619e+07	1.03556e+08	7.41065e+07	0.242748	0.0952439	TRUE	1.00687	F2	F2	K.TGSSpSPPGGPPKPGSQLDSMLGSLQSDLNK.L_3	4.9683e+08	5.49545e+08	2.81202e+08	3.43237e+08	4.3241e+08	2.09664e+08	0.14315	0.497362	TRUE	0.584319
SACS	pS4264	Q9NZJ4	SACS_HUMAN	Sacsin		R.DSAPSTPTpSPTEFLTPGLR.S_2	M238	0.0256181	0.217599	0.217599														LW,F1	F1	R.DSAPSTPTpSPTEFLTPGLR.S_2	1.98681e+08	1.08988e+08	7.73678e+07	2.10142e+08	1.05628e+08	9.26824e+07	0.0256181	0.217599	TRUE	0.415951
NES	pS352pS358	P48681	NEST_HUMAN	Nestin		R.LGSLLPVLpSPTSLPpSPLPATLETPVPAFLK.N_3	M238	0.134092	0.215515	0.215515														LW	LW	R.LGSLLPVLpSPTSLPpSPLPATLETPVPAFLK.N_3	1.48801e+07	1.06705e+07	2.03605e+06	2.11578e+07	1.05818e+07	5.73065e+06	0.134092	0.215515	TRUE	0.215515
NES	pS355pS358	P48681	NEST_HUMAN	Nestin		R.LGSLLPVLSPTpSLPpSPLPATLETPVPAFLK.N_3	M238	0.134092	0.215515	0.215515														LW	LW	R.LGSLLPVLSPTpSLPpSPLPATLETPVPAFLK.N_3	1.48801e+07	1.06705e+07	2.03605e+06	2.11578e+07	1.05818e+07	5.73065e+06	0.134092	0.215515	TRUE	0.215515
PXN	pS321	P49023	PAXI_HUMAN	Paxillin		K.TGSpSSPPGGPPKPGSQLDSMLGSLQSDLNK.L_3	M229 M238	0.103134	0.472242	0.214764	F2,F1	F2	K.TGSpSSPPGGPPKPGSQLDSMLGSLQSDLNK.L_3	1.28913e+08	1.34289e+08	1.36877e+08	9.04874e+07	7.11876e+07	5.23658e+07	0.233781	0.0976693	TRUE	0.862546	F2	F2	K.TGSpSSPPGGPPKPGSQLDSMLGSLQSDLNK.L_3	3.85454e+08	4.19181e+08	1.71211e+08	3.0902e+08	3.4197e+08	1.56749e+08	0.103134	0.472242	TRUE	0.472242
IRS2	pT520	Q9Y4H2	IRS2_HUMAN	Insulin receptor substrate 2		R.SNpTPESIAETPPAR.D_2	M238	0.0721235	0.213654	0.213654														LW	LW	R.SNpTPESIAETPPAR.D_2	6.83193e+07	133456887	1.03973e+07	8.18553e+07	1.38533e+08	2.16881e+07	0.0721235	0.213654	TRUE	0.213654
GIT1	pS362	Q9Y2X7	GIT1_HUMAN	ARF GTPase-activating protein GIT1		K.SLSpSPTDNLELSLR.S_2	M229 M238	0.0189448	0.258424	0.213229	LW,F1	LW	K.SLSpSPTDNLELSLR.S_2	1.91221e+08	1.41424e+08	3.42707e+07	1.99267e+08	1.25948e+08	3.80858e+07	0.0276683	0.175938	TRUE	0.185297	F1	F1	K.SLSpSPTDNLELSLR.S_2	1.19523e+08	4.18286e+07	2.54513e+07	1.19376e+08	4.71225e+07	3.62858e+07	0.0189448	0.258424	TRUE	0.258424
HMGA1	pS36	P17096	HMGA1_HUMAN	High mobility group protein HMG-I/HMG-Y	CDK1,HIPK2,CDK2	R.KQPPVpSPGTALVGSQK.E_2	M229	0.112462	0.211811	0.211811	F2	F2	R.KQPPVpSPGTALVGSQK.E_2	1.71724e+08	1.6272e+08	3.60899e+07	1.89214e+08	1.26429e+08	4.03608e+07	0.112462	0.211811	TRUE	0.211811
ZNF828	pS416	Q96JM3	ZN828_HUMAN	Zinc finger protein 828		K.AVPPVpSPELR.K_2	M238	0.0136525	0.210612	0.210612														F1	F1	K.AVPPVpSPELR.K_2	6.622e+07	4.35535e+07	1.57729e+07	6.96719e+07	5.51485e+07	1.28476e+07	0.0136525	0.210612	TRUE	0.210612
PPFIBP1	pS599	Q86W92	LIPB1_HUMAN	Liprin-beta-1		R.pSQSTTFNPDDMSEPEFK.R_2	M229 M238	0.0107155	0.223048	0.210457	LW,F1	LW	R.pSQSTTFNPDDMSEPEFK.R_2	1.06657e+08	9.51609e+07	3.26792e+07	1.08542e+08	1.07562e+08	4.99828e+07	0.0861762	0.198577	TRUE	0.384118	LW,F1	F1	R.pSQSTTFNPDDMSEPEFK.R_2	3.35243e+08	2.51144e+08	9.39107e+07	3.29795e+08	2.19604e+08	9.13997e+07	0.0107155	0.223048	TRUE	0.278646
TSC22D4	pS279	Q9Y3Q8	T22D4_HUMAN	TSC22 domain family protein 4		K.pSPDPFGAVAAQK.F_2	M229	0.0938187	0.210374	0.210374	LW,F1	F1	K.pSPDPFGAVAAQK.F_2	2.93672e+08	5.42704e+07	6.11279e+07	2.27537e+08	8.11988e+07	5.06255e+07	0.0938187	0.210374	TRUE	0.214412
PPFIBP1	pS579	Q86W92	LIPB1_HUMAN	Liprin-beta-1		R.NSPFQIPPPpSPDSK.K_2	M229 M238	0.00893009	0.309902	0.20812	LW,F1	F1	R.NSPFQIPPPpSPDSK.K_2	4.72231e+08	3.38601e+08	5.48561e+07	4.09641e+08	3.93925e+08	5.77276e+07	0.0587403	0.139767	TRUE	0.127664	F1	F1	R.NSPFQIPPPpSPDSK.K_2	6.10845e+08	4.56856e+08	178403651	6.03144e+08	4.51734e+08	1.97814e+08	0.00893009	0.309902	TRUE	0.309902
ANKS1A	pS628	Q92625	ANS1A_HUMAN	Ankyrin repeat and SAM domain-containing protein 1A		K.SDpSDLLTC8SPTEDATMGSR.S_2	M229 M238	0.0165572	0.0800518	0.206487	F2,LW	LW	K.SDpSDLLTC8SPTEDATMGSR.S_2	1.36711e+08	1.57863e+08	7.93766e+06	1.50744e+08	1.97034e+08	3.95973e+08	0.516635	0.532615	FALSE	1.40512	F2,LW	F2	R.SLSKSDpSDLLTCSPTEDATMGSR.S_3	8.44177e+08	6.03806e+08	8.77529e+07	8.77004e+08	5.36615e+08	8.27892e+07	0.0165572	0.0800518	TRUE	0.0990843
IRS2	pS915	Q9Y4H2	IRS2_HUMAN	Insulin receptor substrate 2		K.pSPGEYINIDFGEPGAR.L_2	M229 M238	0.0502937	0.23635	0.206178	LW,F1	F1	K.pSPGEYINIDFGEPGAR.L_2	1.94826e+08	1.53876e+08	3.19652e+07	1.52894e+08	9.57868e+07	3.90805e+07	0.0772974	0.179857	TRUE	0.204319	LW,F1	LW	K.pSPGEYINIDFGEPGAR.L_2	455876555	5.01719e+08	6.39103e+07	3.59851e+08	3.86471e+08	6.8581e+07	0.0502937	0.23635	TRUE	0.162421
PDPK1	pS241	O15530	PDPK1_HUMAN	3-phosphoinositide-dependent protein kinase 1	PDK1	R.ANpSFVGTAQYVSPELLTEK.S_3	M238	0.122699	0.205716	0.205716														LW	LW	R.ANpSFVGTAQYVSPELLTEK.S_3	1.87335e+08	1.19343e+08	1.22298e+08	1.84806e+08	1.90615e+08	6.5438e+07	0.122699	0.205716	TRUE	0.504476
TRIM47	pS588	Q96LD4	TRI47_HUMAN	Tripartite motif-containing protein 47		R.GGIPApSPIDPFQSR.L_2	M229 M238	0.0587403	0.102637	0.205446	LW,F1	F1	R.GGIPApSPIDPFQSR.L_2	1.37571e+08	3.05446e+07	3.00759e+07	1.72957e+08	5.00174e+07	3.98017e+07	0.0587403	0.102637	TRUE	0.225028	F1	F1	R.GGIPApSPIDPFQSR.L_2	1.04054e+08	1.89845e+07	2.81312e+07	6.19504e+07	2.13573e+07	4.01362e+07	0.211456	0.411237	TRUE	0.411237
SYNM	pS653	O15061	SYNEM_HUMAN	Synemin		K.QFTQpSPETEASADSFPDTK.V_2	M238	0.0442761	0.203524	0.203524														LW,F1	F1	K.QFTQpSPETEASADSFPDTK.V_2	2.15696e+08	2.25723e+08	6.32386e+07	2.02026e+08	2.21582e+08	8.756e+07	0.0442761	0.203524	TRUE	0.361002
SYNM	pT656	O15061	SYNEM_HUMAN	Synemin		K.QFTQSPEpTEASADSFPDTK.V_2	M238	0.0421901	0.20307	0.20307														F1	F1	K.QFTQSPEpTEASADSFPDTK.V_2	1.43743e+08	1.45413e+08	3.44464e+07	119439117	1.44392e+08	1.89981e+07	0.0421901	0.20307	TRUE	0.20307
PPFIBP1	pS601	Q86W92	LIPB1_HUMAN	Liprin-beta-1		R.SQpSTTFNPDDMSEPEFK.R_2	M229 M238	0.0256181	0.15052	0.202801	LW,F1	LW	R.SQpSTTFNPDDMSEPEFK.R_2	9.30003e+07	9.51587e+07	3.23268e+07	8.69746e+07	1.01522e+08	5.04736e+07	0.0801626	0.273242	TRUE	0.460066	LW,F1	F1	R.SQpSTTFNPDDMSEPEFK.R_2	3.29133e+08	2.32175e+08	9.70237e+07	3.22701e+08	2.60024e+08	6.5668e+07	0.0256181	0.15052	TRUE	0.249591
PAK1IP1	pS320	Q9NWT1	PK1IP_HUMAN	p21-activated protein kinase-interacting protein 1		K.ESLPPAAEPpSPVSK.E_2	M238	0.0136525	0.198807	0.198807														F1	F1	K.ESLPPAAEPpSPVSK.E_2	6.90391e+07	6.86356e+07	1.20486e+07	7.18641e+07	6.36422e+07	1.5964e+07	0.0136525	0.198807	TRUE	0.198807
PRKCD	pS506	Q05655	KPCD_HUMAN	Protein kinase C delta type		R.ApSTFCGTPDYIAPEILQGLK.Y_2	M238	0.0675374	0.198354	0.198354														LW,F1	F1	R.ApSTFCGTPDYIAPEILQGLK.Y_2	8.76556e+07	9.73363e+07	6.44366e+07	1.20301e+08	1.28142e+08	6.31347e+07	0.0675374	0.198354	TRUE	0.61345
LMNA	pS628	P02545	LMNA_HUMAN	Prelamin-A/C		R.pSVGGSGGGSFGDNLVTR.S_2	M238	0.0481779	0.195638	0.195638														F1	F1	R.pSVGGSGGGSFGDNLVTR.S_2	1.48205e+08	2.37724e+08	4.74166e+07	1.69909e+08	2.14596e+08	1.48186e+07	0.0481779	0.195638	TRUE	0.195638
INPP5F	pS829	Q9Y2H2	SAC2_HUMAN	Phosphatidylinositide phosphatase SAC2		K.SDpSSLETMENTGVMDK.V_2	M229 M238	0.00832467	0.204765	0.195585	LW	LW	K.SDpSSLETMENTGVMDK.V_2	6.49297e+07	6.95034e+07	1.07399e+07	7.85668e+07	8.64095e+07	1.60676e+07	0.0801626	0.186817	TRUE	0.186817	LW,F1	F1	K.SDpSSLETMENTGVMDK.V_2	342431488	2.48578e+08	9.10017e+07	3.12655e+08	2.7632e+08	6.84011e+07	0.00832467	0.204765	TRUE	0.243331
FASN	pS2198pT2204	P49327	FAS_HUMAN	Fatty acid synthase		K.ADEApSELACPpTPK.E_2	M238	0.0560216	0.195063	0.195063														LW	LW	K.ADEApSELACPpTPK.E_2	9.56491e+07	2.09257e+07	1.98568e+07	1.15691e+08	3.16801e+07	2.1368e+07	0.0560216	0.195063	TRUE	0.195063
KIAA1598	pS506	A0MZ66	SHOT1_HUMAN	Shootin-1		K.pSMPVLGSVSSVTK.T_2	M238	0.0779191	0.192522	0.192522														LW,F1	F1	K.pSMPVLGSVSSVTK.T_2	1.3668e+08	2.06894e+08	2.54787e+07	1.39378e+08	2.02897e+08	7.29556e+07	0.0779191	0.192522	TRUE	0.356571
LARP4	pS583	Q71RC2	LARP4_HUMAN	La-related protein 4		K.DGLNQTTIPVpSPPSTTKPSR.E_3	M229 M238	0.046074	0.0842488	0.188209	F2	F2	K.DGLNQTTIPVpSPPSTTKPSR.E_3	1.2771e+08	1.09562e+08	4.70704e+07	1.41939e+08	1.22285e+08	6.63041e+07	0.131555	0.420453	TRUE	0.420453	F2	F2	K.DGLNQTTIPVpSPPSTTKPSR.E_3	2.94936e+08	1.21223e+08	1.82483e+06	2.66826e+08	1.353e+08	4.5503e+07	0.046074	0.0842488	TRUE	0.0842488
C11orf96	pS399	Q7Z7L8	CK096_HUMAN	Uncharacterized protein C11orf96		K.SFLQpSLEC8LR.R_2	M229	0.181578	0.18778	0.18778	F1	F1	K.SFLQpSLEC8LR.R_2	4.58071e+07	4.39635e+07	1.14243e+07	3.07497e+07	4.35934e+07	2.95161e+06	0.181578	0.18778	TRUE	0.18778
41154	pS218	Q15019	SEPT2_HUMAN	Septin-2	CK2-A1	K.IYHLPDAEpSDEDEDFKEQTR.L_2	M229	0.366043	0.183822	0.183822	F2,LW	F2	K.IYHLPDAEpSDEDEDFKEQTR.L_2	1.0852e+09	1.83327e+09	8.43022e+08	7.05878e+08	3.12555e+08	1.28441e+08	0.366043	0.183822	TRUE	0.542391
SASH1	pS923	O94885	SASH1_HUMAN	SAM and SH3 domain-containing protein 1		R.GLpSPPQCLPR.N_2	M238	0.0183592	0.182941	0.182941														F1	F1	R.GLpSPPQCLPR.N_2	2.42124e+08	2.37729e+08	4.3349e+07	220766483	2.29672e+08	4.13328e+07	0.0183592	0.182941	TRUE	0.182941
EYA4	pS361	O95677	EYA4_HUMAN	Eyes absent homolog 4		K.NNPpSPPPDSDLER.V_2	M229 M238	0.00832467	0.0983181	0.180634	F1	F1	K.NNPpSPPPDSDLER.V_2	5.32274e+07	5.39508e+07	1.77708e+07	5.74046e+07	4.67685e+07	1.89445e+07	0.0536512	0.331869	TRUE	0.331869	LW,F1	F1	K.NNPpSPPPDSDLER.V_2	1.69269e+08	1.66616e+08	2.61171e+07	1.59783e+08	1.53604e+08	2.19817e+07	0.00832467	0.0983181	TRUE	0.146174
EIF4G1	pS1231	Q04637	IF4G1_HUMAN	Eukaryotic translation initiation factor 4 gamma 1		R.EAALPPVpSPLK.A_2	M229 M238	0.00981957	0.173788	0.180111	F1	F1	R.EAALPPVpSPLK.A_2	1.45869e+08	2.60532e+07	2.12782e+07	1.04945e+08	3.61133e+07	2.55396e+07	0.128336	0.186664	TRUE	0.186664	LW,F1	F1	R.EAALPPVpSPLK.A_2	2.57046e+09	4.57159e+08	397701529	2.44701e+09	4.33494e+08	3.76915e+08	0.00981957	0.173788	TRUE	0.154384
SSFA2	pS739pS746	P28290	SSFA2_HUMAN	Sperm-specific antigen 2		R.SQpSLPTTLLpSPVR.V_2	M229 M238	0.0429761	0.186349	0.178684	LW	LW	R.SQpSLPTTLLpSPVR.V_2	8.34372e+07	5.87423e+07	1.14092e+07	9.37243e+07	8.86209e+07	1.89447e+07	0.0657664	0.171334	TRUE	0.171334	LW	LW	R.SQpSLPTTLLpSPVR.V_2	6.17718e+07	3.86216e+07	1.19777e+07	7.04301e+07	3.83591e+07	1.2658e+07	0.0429761	0.186349	TRUE	0.186349
CCDC86	pS91	Q9H6F5	CCD86_HUMAN	Coiled-coil domain-containing protein 86		R.LQQGAGLESPQGQPEPGAApSPQR.Q_3	M238	0.0146413	0.17745	0.17745														LW,F1	F1	R.LQQGAGLESPQGQPEPGAApSPQR.Q_3	2.02626e+08	1.64726e+08	6.36251e+07	1.94484e+08	1.56037e+08	5.46161e+07	0.0146413	0.17745	TRUE	0.297754
TBC1D4	pS588	O60343	TBCD4_HUMAN	TBC1 domain family member 4	PKCZ	R.LGpSVDSFER.S_2	M229 M238	0.021357	0.223326	0.173181	LW	LW	R.LGpSVDSFER.S_2	5.30269e+07	1.95552e+07	3.52046e+06	3.34316e+07	1.80631e+07	8.09053e+06	0.169237	0.134296	TRUE	0.134296	LW,F1	F1	R.LGpSVDSFER.S_2	3.00222e+08	5.64118e+07	6.17918e+07	2.83781e+08	4.62183e+07	9.16884e+07	0.021357	0.223326	TRUE	0.262807
IRS2	pS805	Q9Y4H2	IRS2_HUMAN	Insulin receptor substrate 2		R.GVPGCCYSpSLPR.S_2	M238	0.00832467	0.172694	0.172694														F1	F1	R.GVPGCCYSpSLPR.S_2	282218661	5.31714e+08	4.5974e+07	2.73121e+08	4.9608e+08	4.993e+07	0.00832467	0.172694	TRUE	0.172694
MYH10	pS1956	P35580	MYH10_HUMAN	Myosin-10	CK2-A1	R.QLHLEGASLELpSDDDTESK.T_2	M238	0.0811718	0.170262	0.170262														F2	F2	R.QLHLEGASLELpSDDDTESK.T_2	4.71473e+08	4.90128e+08	6.85193e+07	3.52698e+08	4.92956e+08	7.18062e+07	0.0811718	0.170262	TRUE	0.170262
CHAT	pS475	P28329	CLAT_HUMAN	Choline O-acetyltransferase		R.ADSVpSELPAPR.R_2	M238	0.0146413	0.170012	0.170012														F1	F1	R.ADSVpSELPAPR.R_2	2592835816	2912737650	4.38559e+08	2397468834	2729038181	409853499	0.0146413	0.170012	TRUE	0.170012
IRS2	pS682	Q9Y4H2	IRS2_HUMAN	Insulin receptor substrate 2		R.SDDYMPMSPApSVSAPK.Q_2	M238	0.030746	0.167543	0.167543														LW	LW	R.SDDYMPMSPApSVSAPK.Q_2	1.97836e+08	8.83166e+07	3.27113e+07	2.10576e+08	1.55203e+08	3.57152e+07	0.030746	0.167543	TRUE	0.167543
SKA3	pT217	Q8IX90	SKA3_HUMAN	Spindle and kinetochore-associated protein 3		K.MDDFECVpTPK.L_2	M238	0.0603117	0.166233	0.166233														F1	F1	K.MDDFECVpTPK.L_2	1.97329e+07	1.07916e+07	5.77132e+06	2.51468e+07	2.03699e+07	1.68918e+06	0.0603117	0.166233	TRUE	0.166233
RB1	pT821pT826	P06400	RB_HUMAN	Retinoblastoma-associated protein	CDK4,CDK6,CDK2	K.ISEGLPpTPTKMpTPR.S_2	M238	0.00814734	0.165587	0.165587														F1	F1	K.ISEGLPpTPTKMpTPR.S_2	9.22134e+08	6.3067e+08	1.60399e+08	8.88877e+08	5.71586e+08	1.53286e+08	0.00814734	0.165587	TRUE	0.17321
NAPRT1	pS537	Q6XQN6	PNCB_HUMAN	Nicotinate phosphoribosyltransferase		R.LQALVNSLC8AGQpSP_2	M229 M238	0.0487455	0.180363	0.164032	LW	LW	R.LQALVNSLC8AGQpSP_2	5.90068e+07	1.32554e+07	9.23394e+06	5.30317e+07	2.12198e+07	7.47987e+06	0.0506206	0.149179	TRUE	0.149179	LW	LW	R.LQALVNSLCAGQpSP_2	1.24583e+08	2.86253e+07	1.70226e+07	1.07314e+08	1.92706e+07	2.48031e+07	0.0487455	0.180363	TRUE	0.180363
ETV3	pS245pS250	P41162	ETV3_HUMAN	ETS translocation variant 3		R.PGMYPDPHpSPFAVpSPIPGR.G_3	M229	0.0530255	0.163978	0.163978	LW,F1	LW	R.PGMYPDPHpSPFAVpSPIPGR.G_3	4.94297e+07	1.32556e+08	1.62073e+07	4.88774e+07	1.13707e+08	4.34151e+07	0.0530255	0.163978	TRUE	0.606491
ADAM17	pS791	P78536	ADA17_HUMAN	Disintegrin and metalloproteinase domain-containing protein 17		K.pSFEDLTDHPVTR.S_2	M229	0.153132	0.162104	0.162104	F2	F2	K.pSFEDLTDHPVTR.S_2	9.56671e+07	1.0937e+08	1.71783e+07	6.91749e+07	6.63592e+07	9.54319e+06	0.153132	0.162104	TRUE	0.162104
MKI67	pS584	P46013	KI67_HUMAN	Antigen KI-67		K.AQSLVISPPAPpSPR.K_2	M238	0.0243195	0.161963	0.161963														F1	F1	K.AQSLVISPPAPpSPR.K_2	1.59094e+08	1.58079e+08	1.72429e+07	1.70496e+08	1.48827e+08	3.61383e+07	0.0243195	0.161963	TRUE	0.161963
SOX13	pS335	Q9UN79	SOX13_HUMAN	Transcription factor SOX-13		R.DLQSpSPPSLPLGFLGEGDAVTK.A_2	M229	0.098979	0.16149	0.16149	LW	LW	R.DLQSpSPPSLPLGFLGEGDAVTK.A_2	3.50112e+07	4.98376e+07	6.48081e+06	4.06798e+07	4.96514e+07	2.38509e+07	0.098979	0.16149	TRUE	0.400731
[truncated: 69 more rows]
