# Supplementary material for: JUN dependency in distinct early and late BRAF inhibition adaptation states of melanoma
Source: Cell Discov. 2016 Sep 6;2:16028–. doi: 10.1038/celldisc.2016.28 (PMC5012007; doi:10.1038/celldisc.2016.28)
Supplement: Supplementary Table S2B [file celldisc201628-s19.xls]

## Sheet: Sheet1
Titz et al. Supplementary Table S2B
Phosphoprofiling results for M229/M238 parental/resistant isogenic pairs filtered for a significant change in both pairs (see "quantification_results").
BH adjusted p-value < 0.2 for both pairs
fold-change <=0.5 or >=2.0 for both pairs
M229 & M238 combined											M229													M238
GENE & PHOSPHO-SITE	SYMBOL	PHOSPHO- SITE	UNIPROT	UNIPROT2	DESCRIPTION	SEQMOD MIN BH	ISOGENIC PAIR	MIN BH Q-VALUE	FOLD-CHANGE (MIN BH)	FOLD-CHANGE (MEAN)	FRACTIONS	FRACTION MIN	SEQMOD MIN	M229P r1	M229+Vem r1	M229R r1	M229P r2	M229+Vem r2	M229R r2	MIN BH	FOLD-CHANGE (MIN BH)	FOLD-CHANGE BOOL (MIN BH)	FOLD-CHANGE (SUM)	FRACTIONS13	FRACTION MIN14	SEQMOD MIN15	M238P r1	M238+Vem r1	M238R r1	M238P r2	M238+Vem r2	M238R r2	MIN BH16	FOLD-CHANGE (MIN BH)2	FOLD-CHANGE BOOL (MIN BH)2	FOLD-CHANGE (SUM)4
HNRNPH2 pS104	FLNC	pS2233	Q14315	FLNC_HUMAN	Filamin-C	R.LGpSFGSITR.Q_2	M229 M238	0.00289279	339.339	158.537	LW,F1	LW	R.LGpSFGSITR.Q_2	2.15479e+07	7.56339e+06	1.14176e+09	7.36922e+06	1.15612e+07	1.25446e+09	0.0104033	74.0678	TRUE	82.8653	LW,F1	F1	R.LGpSFGSITR.Q_2	5.79492e+07	2.05824e+07	1.88544e+09	2.48303e+07	5.47262e+07	1.88851e+09	0.00289279	339.339	TRUE	45.5904
HSPB1 pS82	EHD2	pS438	Q9NZN4	EHD2_HUMAN	EH domain-containing protein 2	R.GPDEAMEDGEEGpSDDEAEWVVTK.D_3	M229 M238	0.014639	14.2709	13.986	LW,F1	LW	R.GPDEAMEDGEEGpSDDEAEWVVTK.D_3	2.00149e+07	3.47178e+07	2.319e+08	3.0161e+07	3.22686e+07	2.06e+08	0.0276683	13.7068	TRUE	8.72732	LW,F1	F1	R.GPDEAM8EDGEEGpSDDEAEWVVTK.D_2	1.25471e+08	1.56334e+08	1.52107e+09	1.45495e+08	1.28596e+08	1.30733e+09	0.014639	14.2709	TRUE	10.4382
CANX pS554	NEXN	pS80	Q0ZGT2	NEXN_HUMAN	Nexilin	K.EMLApSDDEEDVSSK.V_2	M229 M238	0.00832467	21.5958	12.4637	LW,F1	LW	K.EMLApSDDEEDVSSK.V_2	4.7236e+07	4.20439e+07	3.58046e+08	4.6503e+07	4.96008e+07	3.7688e+08	0.0392467	7.19325	TRUE	7.84013	LW,F1	F1	K.EMLApSDDEEDVSSK.V_2	9.46292e+07	1.29639e+08	1.83075e+09	1.06023e+08	1.45888e+08	1.75991e+09	0.00832467	21.5958	TRUE	17.8949
RRAS2 pS192	FAM176B	pS115	Q9NVM1	F176B_HUMAN	Protein FAM176B	K.NVFTpSAEELER.A_2	M229 M238	0.00322175	12.8008	10.5916	LW,F1	LW	K.NVFTpSAEELER.A_2	2.36061e+07	1.67588e+07	1.99332e+08	2.16929e+07	1.47759e+07	1.984e+08	0.00322175	12.8008	TRUE	8.78015	LW,F1	F1	K.NVFTpSAEELER.A_2	5.65313e+07	5.46682e+07	3.81866e+08	4.85043e+07	2.80977e+07	3.46085e+08	0.0190117	8.76367	TRUE	6.93052
C5orf42 pS440	VCL	pS290	P18206	VINC_HUMAN	Vinculin	R.DPSApSPGDAGEQAIR.Q_2	M229 M238	0.0189448	10.292	8.00117	LW,F1	LW	R.DPSApSPGDAGEQAIR.Q_2	3.02145e+07	4.33819e+07	3.08007e+08	5.0173e+07	7.80456e+07	3.16595e+08	0.0773914	6.22027	TRUE	7.76989	LW,F1	F1	R.DPSApSPGDAGEQAIR.Q_2	1.25753e+08	1.67203e+08	1.36652e+09	1.35316e+08	1.81052e+08	1.23928e+09	0.0189448	10.292	TRUE	9.98127
L1CAM pS2529	SH3BP4	pS246	Q9P0V3	SH3B4_HUMAN	SH3 domain-binding protein 4	R.SYpSLSELSVLQAK.S_2	M229 M238	0.0312218	8.47484	7.44845	LW,F1	LW	R.SYpSLSELSVLQAK.S_2	3.74351e+07	2.26259e+07	2.15628e+08	2.57434e+07	2.65067e+07	1.97193e+08	0.0505242	6.54637	TRUE	6.5342	LW,F1	F1	R.SYpSLSELSVLQAK.S_2	9.44215e+07	7.18999e+07	5.83202e+08	6.93484e+07	5.79385e+07	5.04599e+08	0.0312218	8.47484	TRUE	6.64225
TMPO pS351	MYL9	pS20	P24844	MYL9_HUMAN	Myosin regulatory light polypeptide 9	R.ATpSNVFAMFDQSQIQEFK.E_3	M229 M238	0.0109317	7.90452	7.27197	LW,F1	LW	R.ATpSNVFAMFDQSQIQEFK.E_3	8.94423e+07	1.51124e+08	4.24e+08	7.72127e+07	9.63771e+07	3.96694e+08	0.0801626	6.69003	TRUE	4.92451	F2,LW,F1	F1	R.ATpSNVFAM8FDQSQIQEFK.E_3	1.82336e+09	1.70364e+09	6.90673e+09	1.65227e+09	1.40919e+09	4.31285e+09	0.0109317	7.90452	TRUE	3.22808
PPP1R12A pS445	MAP1A	pS1797pS1801	P78559	MAP1A_HUMAN	Microtubule-associated protein 1A	R.SPFEIIpSPPApSPPEMVGQR.V_2	M229 M238	0.0276683	9.70362	6.77576	LW	LW	R.SPFEIIpSPPApSPPEMVGQR.V_2	5.60718e+07	6.11687e+07	5.37693e+08	6.58534e+07	7.01611e+07	5.13906e+08	0.0276683	9.70362	TRUE	8.62495	LW	LW	R.SPFEIIpSPPApSPPEMVGQR.V_2	9.0194e+07	1.35746e+08	4.16662e+08	8.66425e+07	1.13845e+08	3.68648e+08	0.0394846	4.73132	TRUE	4.44088
RAB12 pS21	JUN	pS63	P05412	JUN_HUMAN	Transcription factor AP-1	K.NSDLLTpSPDVGLLK.L_2	M229 M238	0.0111608	11.3207	6.77138	F1	F1	K.NSDLLTpSPDVGLLK.L_2	9.60623e+06	1.09228e+07	3.54482e+07	5.09808e+06	1.2024e+07	2.41075e+07	0.178746	4.05022	TRUE	4.05022	LW,F1	F1	K.NSDLLTpSPDVGLLK.L_2	2.60522e+07	4.09449e+07	2.08629e+08	2.07367e+07	4.52563e+07	2.04669e+08	0.0111608	11.3207	TRUE	8.83324
FOSL2 pS200	TGFB1I1	pS80	O43294	TGFI1_HUMAN	Transforming growth factor beta-1-induced transcript 1 protein	R.SPKPAAPAAPPFpSSSSGVLGTGLC8ELDR.L_3	M229 M238	0.0165572	3.24851	6.62409	F1	F1	R.SPKPAAPAAPPFpSSSSGVLGTGLC8ELDR.L_3	2.09419e+07	1.99736e+07	2.54618e+08	1.95946e+07	7.16622e+07	2.92921e+08	0.0587403	13.5073	TRUE	13.5073	F2	F2	R.SPKPAAPAAPPFpSSSSGVLGTGLCELDR.L_3	6.14387e+07	7.08922e+07	2.15642e+08	7.04367e+07	4.14964e+07	2.12757e+08	0.0165572	3.24851	TRUE	3.24851
MPRIP pS1016	MAP1A	pS1069	P78559	MAP1A_HUMAN	Microtubule-associated protein 1A	K.VPPPRpSPQAQEAPVNIDEGLTGC8TIQLLPAQDK.A_3	M229 M238	0.0183433	6.7606	5.86658	F1	F1	K.VPPPRpSPQAQEAPVNIDEGLTGC8TIQLLPAQDK.A_3	1.01051e+08	9.66007e+07	7.42509e+07	1.02976e+08	1.09578e+08	1.69553e+08	0.0932231	5.09079	TRUE	1.19496	F2	F2	K.VPPPRpSPQAQEAPVNIDEGLTGCTIQLLPAQDK.A_4	2.63123e+07	8.04412e+07	2.37807e+08	5.12096e+07	3.09196e+07	2.38685e+08	0.0183433	6.7606	TRUE	6.14655
PTPN14 pS593pS594	AHNAK	pS5448	Q09666	AHNK_HUMAN	Neuroblast differentiation-associated protein AHNAK	R.IpSAPNVDFNLEGPK.V_2	M229 M238	0.012459	4.98426	5.47317	LW,F1	F1	R.IpSAPNVDFNLEGPK.V_2	3.38149e+07	3.18401e+07	2.26206e+08	3.88439e+07	4.37014e+07	1.93092e+08	0.0587403	6.01003	TRUE	5.77077	LW,F1	F1	R.IpSAPNVDFNLEGPK.V_2	2.10693e+08	3.14982e+08	1.12723e+09	2.01265e+08	2.65962e+08	1.03743e+09	0.012459	4.98426	TRUE	5.25456
SYNC pS325	RRAS2	pS192	B7Z5Z2	B7Z5Z2_HUMAN	Uncharacterized protein	K.FQEQEC8PPpSPEPTR.K_2	M229 M238	0.0307863	6.75891	5.31109	F2,F1	F1	K.FQEQEC8PPpSPEPTR.K_2	2.80249e+07	3.10532e+07	1.50791e+08	4.70626e+07	2.75696e+07	2.33409e+08	0.0407088	4.17341	TRUE	5.11669	F1	F1	K.FQEQECPPpSPEPTR.K_2	3.86791e+07	2.8574e+07	2.3682e+08	3.94066e+07	2.64283e+07	2.0106e+08	0.0307863	6.75891	TRUE	5.60769
PURB pS101	PPP1R12A	pS445	O14974	MYPT1_HUMAN	Protein phosphatase 1 regulatory subunit 12A	K.TGpSYGALAEITASK.E_2	M229 M238	0.0363535	5.74119	5.05466	LW,F1	F1	K.TGpSYGALAEITASK.E_2	4.74596e+07	7.56491e+07	2.03435e+08	5.33828e+07	5.93355e+07	1.8278e+08	0.0367147	4.45023	TRUE	3.82989	LW,F1	F1	K.TGpSYGALAEITASK.E_2	1.02398e+08	1.38207e+08	5.41585e+08	7.31926e+07	1.20296e+08	4.62236e+08	0.0363535	5.74119	TRUE	5.71682
TNS1 pS1314	PLEC	pS14053	Q15149	PLEC_HUMAN	Plectin	R.TSpSEDNLYLAVLR.A_2	M229 M238	0.0237568	9.92701	4.94228	LW,F1	F1	R.TSpSEDNLYLAVLR.A_2	8.31757e+07	6.97443e+07	7.20358e+08	7.56431e+07	8.68168e+07	6.44129e+08	0.0237568	9.92701	TRUE	8.59147	LW,F1	F1	R.TSpSEDNLYLAVLR.A_2	6.58158e+08	5.72635e+08	1.63192e+09	5.2679e+08	5.25649e+08	1.50594e+09	0.0317178	2.46058	TRUE	2.6481
PRKCB pT504	FLNA	pS2180	P21333	FLNA_HUMAN	Filamin-A	K.IPEISIQDMTAQVTpSPSGK.T_2	M229 M238	0.0276683	3.83842	4.66636	LW,F1	LW	K.IPEISIQDMTAQVTpSPSGK.T_2	2.25966e+08	2.15502e+08	2.30192e+08	6.59212e+07	2.3504e+08	2.21983e+08	0.0276683	3.83842	TRUE	1.54914	LW,F1	F1	K.IPEISIQDMTAQVTpSPSGK.T_2	8.15004e+07	5.49764e+07	3.83701e+08	6.6908e+07	1.02547e+08	3.50712e+08	0.0282255	5.67288	TRUE	4.9486
GFPT1 pT127pY129	CNN3	pS323	Q15417	CNN3_HUMAN	Calponin-3	R.DYQYpSDQGIDY_2	M229 M238	0.0328295	3.42437	4.56046	LW	LW	R.DYQYpSDQGIDY_2	1.72119e+07	1.52714e+07	9.78246e+07	1.87305e+07	2.79552e+07	1.2047e+08	0.0801626	6.07345	TRUE	6.07345	LW	LW	R.DYQYpSDQGIDY_2	6.18228e+07	3.48445e+07	2.33829e+08	7.12619e+07	3.50991e+07	221902977	0.0328295	3.42437	TRUE	3.42437
PRKAB2 pS183	MYO9B	pS1267pT1271	Q13459	MYO9B_HUMAN	Myosin-IXb	R.VSPPAPGpSAPEpTPEDK.S_2	M229 M238	0.0343913	5.65001	4.04932	LW	LW	R.VSPPAPGpSAPEpTPEDK.S_2	1.37135e+07	1.54871e+07	3.91877e+07	1.15404e+07	9.01207e+06	3.41019e+07	0.0792697	2.90211	TRUE	2.90211	LW	LW	R.VSPPAPGpSAPEpTPEDK.S_2	4.07915e+07	3.20472e+07	2.76089e+08	5.33935e+07	2.9599e+07	2.56057e+08	0.0343913	5.65001	TRUE	5.65001
MCM3 pS711pT713	MAP1A	pS2449	P78559	MAP1A_HUMAN	Microtubule-associated protein 1A	R.GELpSPSFLNPPLPPSIDDR.D_3	M229 M238	0.0570118	3.67728	3.99451	LW	LW	R.GELpSPSFLNPPLPPSIDDR.D_3	6.92082e+07	3.6887e+07	2.46449e+08	7.36367e+07	4.51521e+07	2.84095e+08	0.0570118	3.67728	TRUE	3.71413	LW,F1	F1	R.GELpSPSFLNPPLPPSIDDR.D_2	1.00777e+08	7.51215e+07	2.66079e+08	8.43561e+07	1.11414e+08	2.95212e+08	0.0621018	4.33911	TRUE	3.03182
LMO7 pS3867	TGFB1I1	pS68	O43294	TGFI1_HUMAN	Transforming growth factor beta-1-induced transcript 1 protein	R.pSPKPAAPAAPPFSSSSGVLGTGLC8ELDR.L_3	M229 M238	0.0251383	4.90157	3.87583	F1	F1	R.pSPKPAAPAAPPFSSSSGVLGTGLC8ELDR.L_3	5.52929e+07	1.93117e+07	2.9567e+08	6.62257e+07	2.71341e+07	2.99962e+08	0.0251383	4.90157	TRUE	4.90157	F2	F2	R.pSPKPAAPAAPPFSSSSGVLGTGLCELDR.L_3	6.14387e+07	7.08922e+07	2.13217e+08	7.30224e+07	4.14964e+07	1.98872e+08	0.0337232	3.06475	TRUE	3.06475
SOX10 pS24	HSPB1	pS82	P04792	HSPB1_HUMAN	Heat shock protein beta-1	R.QLpSSGVSEIR.H_2	M229 M238	0.00920323	7.04373	3.83855	LW,F1	F1	R.QLpSSGVSEIR.H_2	1.06796e+08	1.0619e+08	2.03652e+08	1.04337e+08	8.88159e+07	1.83901e+08	0.0171161	2.09186	TRUE	1.83559	LW,F1	F1	R.QLpSSGVSEIR.H_2	3.16099e+08	5.12787e+08	2.00475e+09	2.83272e+08	4.73118e+08	1.90328e+09	0.00920323	7.04373	TRUE	6.52024
RDBP pS122	AHNAK	pS5752	Q09666	AHNK_HUMAN	Neuroblast differentiation-associated protein AHNAK	K.ASLGpSLEGEAEAEASSPK.G_2	M229 M238	0.00955089	3.4387	3.81383	LW,F1	F1	K.ASLGpSLEGEAEAEASSPK.G_2	7.17888e+07	2.93853e+08	3.00048e+08	6.16182e+07	9.12847e+07	2.97698e+08	0.00955089	3.4387	TRUE	4.48062	LW,F1	LW	K.ASLGpSLEGEAEAEASSPK.G_2	5.79536e+08	1.23556e+09	2371119137	5.60368e+08	1.12948e+09	2.14284e+09	0.0328295	4.22989	TRUE	3.95994
UBAP2L pS467	MYL9	pT19	P24844	MYL9_HUMAN	Myosin regulatory light polypeptide 9	R.ApTSNVFAMFDQSQIQEFK.E_3	M229 M238	0.0392467	5.30127	3.76692	LW,F1	LW	R.ApTSNVFAMFDQSQIQEFK.E_3	7.40698e+07	1.13914e+08	3.43004e+08	6.24891e+07	7.85796e+07	3.51394e+08	0.0392467	5.30127	TRUE	5.08497	F2,LW,F1	LW	R.ApTSNVFAMFDQSQIQEFK.E_2	1.31949e+09	1.10714e+09	4.40494e+09	1.19557e+09	1.00335e+09	2.85954e+09	0.0643145	2.67666	TRUE	2.88839
TANC2 pS1530pS1534	MAP4	pS507pS510	P27816	MAP4_HUMAN	Microtubule-associated protein 4	K.DMpSPLpSETEMALGK.D_2	M229 M238	0.0270756	3.01295	3.61416	LW	LW	K.DMpSPLpSETEMALGK.D_2	5.93457e+07	4.93682e+07	2.88057e+08	6.30404e+07	5.4544e+07	2.4253e+08	0.0773914	4.33535	TRUE	4.33535	LW	LW	K.DMpSPLpSETEMALGK.D_2	1.33167e+08	1.09617e+08	3.28903e+08	1.19672e+08	8.45412e+07	3.39068e+08	0.0270756	3.01295	TRUE	2.64188
FLNA pS1459	MAP1A	pS1675	P78559	MAP1A_HUMAN	Microtubule-associated protein 1A	K.ELAPAWEDTpSPEQDNR.Y_2	M229 M238	0.0221591	5.0968	3.28475	LW,F1	LW	K.ELAPAWEDTpSPEQDNR.Y_2	5.36034e+07	3.67728e+07	3.00291e+08	4.85739e+07	6.93102e+07	3.25578e+08	0.0221591	5.0968	TRUE	6.12533	F1	F1	K.ELAPAWEDTpSPEQDNR.Y_2	6.35819e+07	8.0485e+07	1.47568e+08	7.21799e+07	8.13613e+07	1.3983e+08	0.0229125	2.11693	TRUE	2.11693
PGRMC1 pS54	LASP1	pT104	Q14847	LASP1_HUMAN	LIM and SH3 domain protein 1	K.GFSVVADpTPELQR.I_2	M229 M238	0.0391378	3.64897	2.98614	F1	F1	K.GFSVVADpTPELQR.I_2	1.20055e+07	2.74711e+07	2.56622e+07	9.10652e+06	2.15982e+07	2.59297e+07	0.0644096	2.44372	TRUE	2.44372	F1	F1	K.GFSVVADpTPELQR.I_2	6.01164e+07	4.38478e+07	1.61433e+08	3.24261e+07	4.57935e+07	1.76252e+08	0.0391378	3.64897	TRUE	3.64897
MAP1B pS1219	MAP1B	pS831pS832	P46821	MAP1B_HUMAN	Microtubule-associated protein 1B	R.SLMpSpSPEDLTK.D_2	M229 M238	0.0432404	3.05492	2.96235	LW	LW	R.SLMpSpSPEDLTK.D_2	4.17951e+08	3.80693e+08	1.21255e+09	3.43579e+08	3.99097e+08	9.75006e+08	0.112071	2.87258	TRUE	2.87258	LW	LW	R.SLMpSpSPEDLTK.D_2	1.44739e+08	1.75734e+08	4.6911e+08	1.46015e+08	1.70562e+08	4.19122e+08	0.0432404	3.05492	TRUE	3.05492
NFIC pS339	MAP1B	pT1302	P46821	MAP1B_HUMAN	Microtubule-associated protein 1B	K.VSAEAEVAPVSPEVpTQEVVEEHC8ASPEDK.T_3	M229 M238	0.0596179	2.03212	2.77259	F1	F1	K.VSAEAEVAPVSPEVpTQEVVEEHC8ASPEDK.T_3	4.21701e+07	1.48439e+08	1.68305e+08	4.25353e+07	1.32128e+08	1.66523e+08	0.0761623	3.78288	TRUE	3.95285	F2	F2	K.VSAEAEVAPVSPEVpTQEVVEEHCASPEDK.T_3	9.928e+07	9.08741e+07	1.78396e+08	8.75404e+07	7.42632e+07	2.01245e+08	0.0596179	2.03212	TRUE	2.03212
FLNA pS2152	BIN1	pS298	O00499	BIN1_HUMAN	Myc box-dependent-interacting protein 1	K.SPpSPPDGSPAATPEIR.V_2	M229 M238	0.0193139	2.2335	2.75232	LW,F1	LW	K.SPpSPPDGSPAATPEIR.V_2	4.8776e+07	5.72813e+07	1.5067e+08	4.48522e+07	6.25322e+07	1.62324e+08	0.0801626	3.39166	TRUE	3.34295	LW,F1	F1	K.SPpSPPDGSPAATPEIR.V_2	1.9412e+08	1.91539e+08	4.60232e+08	1.85822e+08	1.73608e+08	4.44231e+08	0.0193139	2.2335	TRUE	2.38053
TNS1 pS1269	MAP1B	pS1298	P46821	MAP1B_HUMAN	Microtubule-associated protein 1B	K.VSAEAEVAPVpSPEVTQEVVEEHC8ASPEDK.T_3	M229 M238	0.044686	2.11128	2.74364	F1	F1	K.VSAEAEVAPVpSPEVTQEVVEEHC8ASPEDK.T_3	3.46508e+07	1.0348e+08	1.24507e+08	3.96146e+07	1.03651e+08	1.40279e+08	0.0587403	3.5654	TRUE	3.5654	F2	F2	K.VSAEAEVAPVpSPEVTQEVVEEHCASPEDK.T_3	9.13841e+07	6.59101e+07	1.79944e+08	8.75404e+07	7.42632e+07	197815249	0.044686	2.11128	TRUE	2.11128
TUBA1B pS13	TMEM87A	pS540	Q8NBN3	TM87A_HUMAN	Transmembrane protein 87A	K.WVEENVPSSVTDVALPALLDpSDEER.M_3	M229 M238	0.0536512	22.254	2.64077	LW,F1	F1	K.WVEENVPSSVTDVALPALLDpSDEER.M_3	4.79007e+07	4.91989e+07	4.69814e+08	4.48714e+07	1.2352e+08	4.28297e+08	0.0536512	22.254	TRUE	9.68082	LW,F1	F1	K.WVEENVPSSVTDVALPALLDpSDEER.M_3	5.26511e+07	1.89084e+07	3.05745e+07	6.12878e+07	7.02051e+07	9.49126e+07	0.0658417	0.313367	TRUE	1.10135
NEDD4L pS448	BIN1	pS296	O00499	BIN1_HUMAN	Myc box-dependent-interacting protein 1	K.pSPSPPDGSPAATPEIR.V_2	M229 M238	0.015806	2.18016	2.56787	LW	LW	K.pSPSPPDGSPAATPEIR.V_2	2.69806e+07	3.88678e+07	8.40645e+07	2.33365e+07	3.10036e+07	6.81207e+07	0.102318	3.02453	TRUE	3.02453	LW,F1	F1	K.pSPSPPDGSPAATPEIR.V_2	1.94458e+08	2.12878e+08	4.45126e+08	1.96603e+08	1.98577e+08	453540609	0.015806	2.18016	TRUE	2.29802
AAK1 pS637	PML	pS518pS527	P29590	PML_HUMAN	Protein PML	K.AVpSPPHLDGPPpSPR.S_2	M229 M238	0.0109317	2.16926	2.28649	F1	F1	K.AVpSPPHLDGPPpSPR.S_2	4.19392e+07	5.14554e+07	1.12173e+08	4.89204e+07	4.09629e+07	1.06803e+08	0.0587403	2.41005	TRUE	2.41005	LW,F1	F1	K.AVpSPPHLDGPPpSPR.S_2	3.92021e+08	4.56116e+08	8.13641e+08	3.7484e+08	4.48518e+08	8.55431e+08	0.0109317	2.16926	TRUE	2.1765
FAM40A pS335	NEDD4L	pS448	Q96PU5	NED4L_HUMAN	E3 ubiquitin-protein ligase NEDD4-like	R.SLpSSPTVTLSAPLEGAK.D_2	M229 M238	0.030746	2.11113	0.944344	LW	LW	R.SLpSSPTVTLSAPLEGAK.D_2	6.96521e+07	7.98471e+07	3.29318e+07	7.97899e+07	7.79658e+07	3.01957e+07	0.0801626	0.422421	TRUE	0.422421	LW,F1	LW	R.SLpSSPTVTLSAPLEGAK.D_2	1.83187e+08	1.44485e+08	3.6168e+08	1.68181e+08	1.29661e+08	3.53551e+08	0.030746	2.11113	TRUE	2.03556
ZC3H13 pT263pS265	INPP5F	pS827	Q9Y2H2	SAC2_HUMAN	Phosphatidylinositide phosphatase SAC2	K.pSDSSLETMENTGVMDK.V_2	M229 M238	0.0246146	0.15528	0.770428	LW,F1	F1	K.pSDSSLETMENTGVMDK.V_2	1.18802e+08	4.25408e+08	1.83469e+08	9.9617e+07	4.21236e+08	1.76687e+08	0.104535	3.82251	TRUE	1.64893	LW,F1	F1	K.pSDSSLETMENTGVMDK.V_2	330084930	2.61901e+08	8.25715e+07	2.96111e+08	2.32115e+08	7.65395e+07	0.0246146	0.15528	TRUE	0.254091
PRKCD pS664	TPI1	pS58	P60174	TPIS_HUMAN	Triosephosphate isomerase	K.QpSLGELIGTLNAAK.V_2	M229 M238	0.0307009	0.243989	0.726794	F2,LW	LW	K.QpSLGELIGTLNAAK.V_2	4.0458e+09	2.70235e+09	3.93379e+09	3.13369e+09	4.01163e+09	2.43053e+09	0.0738049	2.16497	TRUE	0.886459	F2	F2	R.KQpSLGELIGTLNAAK.V_3	7021967227	7034977458	1.97712e+09	6454362183	6478721118	1.62654e+09	0.0307009	0.243989	TRUE	0.267407
PPP1R10 pS313	KIAA1462	pS757	Q9P266	K1462_HUMAN	Uncharacterized protein KIAA1462	R.SLpSPSSNSAFSR.T_2	M229 M238	0.0432737	2.7671	0.667023	F1	F1	R.SLpSPSSNSAFSR.T_2	6.71796e+07	6.76592e+07	1.40655e+07	7.59553e+07	6.34724e+07	8.94908e+06	0.0587403	0.160789	TRUE	0.160789	F1	F1	R.SLpSPSSNSAFSR.T_2	2.16503e+07	2.38544e+07	6.7273e+07	2.30225e+07	2.44735e+07	5.63409e+07	0.0432737	2.7671	TRUE	2.7671
NOC2L pS672pS673	KPNA2	pS62	P52292	IMA2_HUMAN	Importin subunit alpha-2	R.NVSSFPDDATpSPLQENR.N_2	M229 M238	0.0193139	0.178239	0.645776	LW,F1	F1	R.NVSSFPDDATpSPLQENR.N_2	3.45803e+08	3.06898e+08	6.64331e+08	3.12528e+08	3.20214e+08	7.41672e+08	0.0688124	2.3397	TRUE	2.13571	F1	F1	R.NVSSFPDDATpSPLQENR.N_2	4.20746e+08	2.54464e+08	6.83409e+07	3.78798e+08	2.45537e+08	7.4169e+07	0.0193139	0.178239	TRUE	0.178239
ZC3H13 pS993	LSM12	pT75	Q3MHD2	LSM12_HUMAN	Protein LSM12 homolog	R.TEpTPPPLASLNVSK.L_2	M229 M238	0.00289279	0.479059	0.472218	LW,F1	LW	R.TEpTPPPLASLNVSK.L_2	1.811e+08	1.57983e+08	8.9975e+07	2.1433e+08	1.83247e+08	1.03941e+08	0.0669342	0.465475	TRUE	0.490393	LW,F1	F1	R.TEpTPPPLASLNVSK.L_2	4.84603e+08	3.83521e+08	2.16106e+08	4.5526e+08	357365985	2.03569e+08	0.00289279	0.479059	TRUE	0.446528
AKAP1 pS151	DYNC1I2	pS826	Q13409	DC1I2_HUMAN	Cytoplasmic dynein 1 intermediate chain 2	R.EAEALLQSMGLTPESPIVPPPMpSPSSK.S_3	M229 M238	0.0410223	0.439224	0.46694	LW,F1	F1	R.EAEALLQSMGLTPESPIVPPPMpSPSSK.S_3	1.41829e+08	5.4047e+07	7.54517e+07	1.6178e+08	6.7721e+07	8.26234e+07	0.0587403	0.496405	TRUE	0.520655	LW,F1	F1	R.EAEALLQSMGLTPESPIVPPPMpSPSSK.S_3	1.53412e+08	6.01651e+07	1.39955e+08	1.43609e+08	9.42005e+07	1.04412e+08	0.0410223	0.439224	TRUE	0.822727
SCAF4 pS154	RPS3	pT221	P23396	RS3_HUMAN	40S ribosomal protein S3	K.DEILPTpTPISEQK.G_2	M229 M238	0.0222008	0.404271	0.413489	LW,F1	F1	K.DEILPTpTPISEQK.G_2	3.17107e+09	2.61888e+09	1.19543e+09	2.86174e+09	2.7599e+09	1.27346e+09	0.0407894	0.422917	TRUE	0.409244	LW,F1	F1	K.DEILPTpTPISEQK.G_2	4561433886	3634729622	1.65615e+09	4166302466	3446055845	1.6421e+09	0.0222008	0.404271	TRUE	0.377905
GIGYF2 pS26pS30	POGZ	pS425	Q7Z3K3	POGZ_HUMAN	Pogo transposable element with ZNF domain	K.SLDSEPSVPSAAKPPpSPEK.T_2	M229 M238	0.0214582	0.392703	0.412865	F2	F2	K.SLDSEPSVPSAAKPPpSPEK.T_2	5.74967e+07	4.73326e+07	2.17029e+07	4.37058e+07	4.05007e+07	2.22252e+07	0.194829	0.434061	TRUE	0.434061	F2	F2	K.SLDSEPSVPSAAKPPpSPEK.T_2	5.90624e+08	6.64861e+08	2.61238e+08	611458838	7.31356e+08	3.03477e+08	0.0214582	0.392703	TRUE	0.46978
CANX pS583	SSFA2	pS739	P28290	SSFA2_HUMAN	Sperm-specific antigen 2	R.SQpSLPTTLLSPVR.V_2	M229 M238	0.00920323	0.46497	0.398765	LW,F1	F1	R.SQpSLPTTLLSPVR.V_2	2.57232e+08	2.4442e+08	6.23831e+07	3.00733e+08	2.35872e+08	7.22628e+07	0.0707307	0.341987	TRUE	0.241316	LW,F1	F1	R.SQpSLPTTLLSPVR.V_2	2.99629e+08	2.68198e+08	1.20444e+08	3.03458e+08	2.63075e+08	1.17894e+08	0.00920323	0.46497	TRUE	0.395197
AKAP12 pT289	VIM	pS56	P08670	VIME_HUMAN	Vimentin	R.SLYASpSPGGVYATR.S_2	M229 M238	0.0139644	0.332729	0.36432	LW,F1	LW	R.SLYASpSPGGVYATR.S_2	1.02904e+09	1.30824e+09	4.09791e+08	1.10443e+09	1.33398e+09	4.59253e+08	0.170761	0.398909	TRUE	0.407338	LW,F1	F1	R.SLYASpSPGGVYATR.S_2	3302932029	2.70687e+09	7.68702e+08	3172009844	2.59532e+09	1.02271e+09	0.0139644	0.332729	TRUE	0.276668
TPR pS1185	BAZ1B	pS1468	Q9UIG0	BAZ1B_HUMAN	Tyrosine-protein kinase BAZ1B	R.LAEDEGDpSEPEAVGQSR.G_2	M229 M238	0.022049	0.318602	0.363058	LW,F1	LW	R.LAEDEGDpSEPEAVGQSR.G_2	4.70106e+07	6.48087e+07	2.77898e+07	3.68022e+07	3.8166e+07	2.27237e+07	0.195523	0.413717	TRUE	0.602694	LW,F1	F1	R.LAEDEGDpSEPEAVGQSR.G_2	8.01111e+08	7.22877e+08	2.72021e+08	7.39752e+08	6.95245e+08	2.52924e+08	0.022049	0.318602	TRUE	0.340682
FIP1L1 pS496	PCM1	pS65pS69	Q15154	PCM1_HUMAN	Pericentriolar material 1 protein	R.VTNDIpSPESpSPGVGR.R_2	M229 M238	0.098979	0.459628	0.360597	LW	LW	R.VTNDIpSPESpSPGVGR.R_2	8.52205e+07	1.13799e+08	3.56116e+07	7.22494e+07	8.14953e+07	3.67661e+07	0.098979	0.459628	TRUE	0.459628	LW	LW	R.VTNDIpSPESpSPGVGR.R_2	1.39912e+08	2.11986e+08	6.30495e+07	1.82352e+08	2.13143e+08	2.81198e+07	0.120518	0.282902	TRUE	0.282902
NES pS578	GIGYF2	pS26pS30	Q6Y7W6	PERQ2_HUMAN	PERQ amino acid-rich with GYF domain-containing protein 2	R.ALSSGGSITpSPPLpSPALPK.Y_2	M229 M238	0.0497258	0.277115	0.360308	LW	LW	R.ALSSGGSITpSPPLpSPALPK.Y_2	1.22612e+08	4.31969e+07	5.97441e+07	1.30864e+08	3.40862e+07	5.90036e+07	0.0506206	0.468477	TRUE	0.468477	LW	LW	R.ALSSGGSITpSPPLpSPALPK.Y_2	2.46903e+08	6.18927e+07	8.69012e+07	2.44262e+08	9.58918e+07	4.92079e+07	0.0497258	0.277115	TRUE	0.277115
PDS5B pS1358pT1370	CIT	pS440	O14578	CTRO_HUMAN	Citron Rho-interacting kinase	R.SESVVSGLDpSPAK.T_2	M229 M238	0.0101504	0.274155	0.347606	F1	F1	R.SESVVSGLDpSPAK.T_2	3.65281e+07	3.87028e+07	1.36013e+07	3.94139e+07	4.08454e+07	1.98691e+07	0.104535	0.440736	TRUE	0.440736	F1	F1	R.SESVVSGLDpSPAK.T_2	9.00303e+07	6.78497e+07	2.65471e+07	9.25444e+07	7.0415e+07	2.35067e+07	0.0101504	0.274155	TRUE	0.274155
IRS2 pS731pS736	PCM1	pS65	Q15154	PCM1_HUMAN	Pericentriolar material 1 protein	R.VTNDIpSPESSPGVGR.R_2	M229 M238	0.00693108	0.332289	0.333701	LW,F1	LW	R.VTNDIpSPESSPGVGR.R_2	1.04899e+08	1.03074e+08	5.17938e+07	9.57179e+07	1.12053e+08	6.022e+07	0.0506206	0.335119	TRUE	0.558346	F1	F1	R.VTNDIpSPESSPGVGR.R_2	1.8606e+08	1.21359e+08	6.06463e+07	1.84818e+08	1.16082e+08	6.25926e+07	0.00693108	0.332289	TRUE	0.332289
PXN pS106	LMO7	pS805	Q8WWI1	LMO7_HUMAN	LIM domain only protein 7	R.MYpSFDDVLEEGK.R_2	M229 M238	0.0391378	0.41609	0.332615	LW	LW	R.MYpSFDDVLEEGK.R_2	8.20259e+07	1.70981e+07	2.62325e+07	9.54011e+07	2.46416e+07	2.0943e+07	0.0771002	0.265887	TRUE	0.265887	LW,F1	F1	R.MYpSFDDVLEEGK.R_2	5.21849e+08	2.9292e+07	2.05021e+08	4.67283e+08	5.36543e+07	1.97066e+08	0.0391378	0.41609	TRUE	0.406505
IRS2 pS731	LIG1	pS76	P18858	DNLI1_HUMAN	DNA ligase 1	R.VLGSEGEEEDEALpSPAK.G_2	M229 M238	0.0305639	0.208673	0.320786	LW,F1	F1	R.VLGSEGEEEDEALpSPAK.G_2	6.99641e+07	8.01279e+07	3.40665e+07	6.83262e+07	7.08567e+07	4.17465e+07	0.0587403	0.493134	TRUE	0.548216	LW,F1	F1	R.VLGSEGEEEDEALpSPAK.G_2	226860066	1.86197e+08	5.51834e+07	2.13679e+08	1.76574e+08	5.97149e+07	0.0305639	0.208673	TRUE	0.260813
ITPR3 pS2670	SCARF2	pS646pS648	Q96GP6	SREC2_HUMAN	Scavenger receptor class F member 2	R.GEIGGLSLpSPpSPER.R_2	M229 M238	0.0378304	0.354686	0.318735	LW	LW	R.GEIGGLSLpSPpSPER.R_2	7.7329e+07	8.3199e+07	1.49475e+07	5.36938e+07	3.16826e+07	2.25812e+07	0.167151	0.286429	TRUE	0.286429	LW	LW	R.GEIGGLSLpSPpSPER.R_2	1.88602e+08	1.75188e+08	7.50354e+07	194728283	176488534	6.09263e+07	0.0378304	0.354686	TRUE	0.354686
TSC22D4 pS279	PTPN12	pS673	Q05209	PTN12_HUMAN	Tyrosine-protein phosphatase non-receptor type 12	K.DVDVSEDpSPPPLPER.T_2	M229 M238	0.0264419	0.33278	0.316407	LW,F1	F1	K.DVDVSEDpSPPPLPER.T_2	3.38255e+08	2.3181e+08	8.65735e+07	2.76434e+08	2.22426e+08	8.80382e+07	0.0587403	0.300839	TRUE	0.284065	LW,F1	F1	K.DVDVSEDpSPPPLPER.T_2	6.0849e+08	3.32399e+08	186035047	561042062	3.0413e+08	1.58737e+08	0.0264419	0.33278	TRUE	0.294795
FASN pS2198pT2204	FIP1L1	pS492	Q6UN15	FIP1_HUMAN	Pre-mRNA 3-end-processing factor FIP1	R.DHpSPTPSVFNSDEER.Y_2	M229 M238	0.0357322	0.228691	0.295654	F2	F2	R.DHpSPTPSVFNSDEER.Y_2	1.31745e+08	1.24502e+08	4.41936e+07	1.07375e+08	9.12407e+07	4.72037e+07	0.131555	0.382224	TRUE	0.382224	F2	F2	R.DHpSPTPSVFNSDEER.Y_2	8.49191e+08	6.88664e+08	1.81745e+08	7.18981e+08	523866974	1.76351e+08	0.0357322	0.228691	TRUE	0.228353
ATXN2L pS111	FAM129B	pS692pS696	Q96TA1	NIBL1_HUMAN	Niban-like protein 1	K.AAPEASpSPPApSPLQHLLPGK.A_3	M229 M238	0.0191495	0.245251	0.284634	LW,F1	F1	K.AAPEASpSPPApSPLQHLLPGK.A_3	8.06797e+08	3.10994e+08	3.14073e+08	7.87077e+08	2.31205e+08	2.23868e+08	0.0587403	0.330341	TRUE	0.337505	LW,F1	F1	K.AAPEASpSPPApSPLQHLLPGK.A_2	1.22391e+09	2.07947e+08	2.9078e+08	1.11614e+09	2.18457e+08	3.01443e+08	0.0191495	0.245251	TRUE	0.253081
KPNA2 pS62	SH3KBP1	pS230	Q96B97	SH3K1_HUMAN	SH3 domain-containing kinase-binding protein 1	R.pSIEVENDFLPVEK.T_2	M229 M238	0.030746	0.328924	0.275791	LW,F1	F1	R.pSIEVENDFLPVEK.T_2	2.51054e+08	2.02809e+08	4.89157e+07	2.43469e+08	1.9329e+08	4.5423e+07	0.0308199	0.231241	TRUE	0.190767	LW,F1	LW	R.pSIEVENDFLPVEK.T_2	515753692	4.96991e+08	1.67599e+08	4.74001e+08	4.81277e+08	1.68953e+08	0.030746	0.328924	TRUE	0.340036
CCDC86 pS91	TPR	pS2155	P12270	TPR_HUMAN	Nucleoprotein TPR	R.TDGFAEAIHpSPQVAGVPR.F_2	M229 M238	0.0109751	0.177369	0.274958	F2	F2	R.TDGFAEAIHpSPQVAGVPR.F_2	5.24391e+08	8.24902e+07	2.56981e+08	5.58148e+08	1.06883e+08	2.80798e+08	0.127304	0.426241	TRUE	0.496776	F2	F2	R.TDGFAEAIHpSPQVAGVPR.F_3	1.93708e+09	4.66095e+08	3.58359e+08	1.86124e+09	444339418	3.74905e+08	0.0109751	0.177369	TRUE	0.193049
CHAT pS475	ITPR3	pS2670	Q14573	ITPR3_HUMAN	Inositol 1,4,5-trisphosphate receptor type 3	R.LGFVDVQNC8IpSR_2	M229 M238	0.0587403	0.216156	0.261622	F1	F1	R.LGFVDVQNC8IpSR_2	3.76028e+07	5.46616e+07	1.05407e+07	3.70352e+07	4.24282e+07	5.5928e+06	0.0587403	0.216156	TRUE	0.216156	F1	F1	R.LGFVDVQNCIpSR_2	1.12099e+08	1.14626e+08	3.52612e+07	8.7143e+07	1.05679e+08	2.7829e+07	0.0647653	0.316651	TRUE	0.316651
PRKCD pS304	ATXN2L	pS111	Q8WWM7	ATX2L_HUMAN	Ataxin-2-like protein	K.GPPQpSPVFEGVYNNSR.M_2	M229 M238	0.0149667	0.179542	0.2453	LW,F1	F1	K.GPPQpSPVFEGVYNNSR.M_2	5.26372e+08	1.73037e+08	1.69552e+08	5.17991e+08	2.02715e+08	1.86928e+08	0.02366	0.335141	TRUE	0.341337	LW,F1	F1	K.GPPQpSPVFEGVYNNSR.M_2	9.81501e+08	2.21729e+08	1.74328e+08	9.12618e+08	1.65737e+08	1.93694e+08	0.0149667	0.179542	TRUE	0.194297
INPP5F pS827	TMEM22	pS409	Q8TBE7	TMM22_HUMAN	Transmembrane protein 22	R.QDYQEILDpSPIK_2	M229 M238	0.019208	0.223458	0.243904	F1	F1	R.QDYQEILDpSPIK_2	2.73875e+07	1.90741e+07	4.90954e+06	2.83483e+07	1.96128e+07	9.92846e+06	0.0781838	0.26622	TRUE	0.26622	F1	F1	R.QDYQEILDpSPIK_2	1.37252e+08	6.08871e+07	2.45714e+07	1.29448e+08	4.62218e+07	3.50248e+07	0.019208	0.223458	TRUE	0.223458
UFD1L pS247	GIT1	pT364	Q9Y2X7	GIT1_HUMAN	ARF GTPase-activating protein GIT1	K.SLSSPpTDNLELSLR.S_2	M229 M238	0.0252455	0.274396	0.235123	LW,F1	F1	K.SLSSPpTDNLELSLR.S_2	1.93283e+08	1.35339e+08	3.49331e+07	1.85272e+08	1.24665e+08	3.80858e+07	0.0367147	0.201471	TRUE	0.192889	LW,F1	F1	K.SLSSPpTDNLELSLR.S_2	2.02078e+08	1.1335e+08	5.42809e+07	1.8898e+08	1.01853e+08	5.16212e+07	0.0252455	0.274396	TRUE	0.270809
KANK1 pY324	CTTN	pT364pS368	Q8N707	Q8N707_HUMAN	CTTN protein	K.TQpTPPVpSPAPQPTEER.L_2	M229 M238	0.0139644	0.148798	0.233549	LW	LW	K.TQpTPPVpSPAPQPTEER.L_2	2.41618e+08	8.23434e+07	8.74606e+07	1.92856e+08	5.23046e+07	7.18059e+07	0.118815	0.366573	TRUE	0.366573	LW,F1	F1	K.TQpTPPVpSPAPQPTEER.L_2	1.30988e+09	5.46104e+08	7.29305e+08	1.47656e+09	6.29218e+08	8.00026e+08	0.0139644	0.148798	TRUE	0.548847
AP2M1 pT156	IRS2	pS679	Q9Y4H2	IRS2_HUMAN	Insulin receptor substrate 2	R.SDDYMPMpSPASVSAPK.Q_2	M229 M238	0.0136651	0.13401	0.228446	LW	LW	R.SDDYMPMpSPASVSAPK.Q_2	3.04548e+07	2.52369e+07	1.25614e+07	3.77561e+07	3.05703e+07	1.40018e+07	0.115655	0.389429	TRUE	0.389429	LW,F1	F1	R.SDDYMPMpSPASVSAPK.Q_2	6.84465e+08	3.74105e+08	7.14581e+07	6.30578e+08	3.26292e+08	1.0701e+08	0.0136651	0.13401	TRUE	0.135713
KANK1 pS323	GIT1	pS362	Q9Y2X7	GIT1_HUMAN	ARF GTPase-activating protein GIT1	K.SLSpSPTDNLELSLR.S_2	M229 M238	0.0189448	0.258424	0.213229	LW,F1	LW	K.SLSpSPTDNLELSLR.S_2	1.91221e+08	1.41424e+08	3.42707e+07	1.99267e+08	1.25948e+08	3.80858e+07	0.0276683	0.175938	TRUE	0.185297	F1	F1	K.SLSpSPTDNLELSLR.S_2	1.19523e+08	4.18286e+07	2.54513e+07	1.19376e+08	4.71225e+07	3.62858e+07	0.0189448	0.258424	TRUE	0.258424
KIF11 pT926	PPFIBP1	pS599	Q86W92	LIPB1_HUMAN	Liprin-beta-1	R.pSQSTTFNPDDMSEPEFK.R_2	M229 M238	0.0107155	0.223048	0.210457	LW,F1	LW	R.pSQSTTFNPDDMSEPEFK.R_2	1.06657e+08	9.51609e+07	3.26792e+07	1.08542e+08	1.07562e+08	4.99828e+07	0.0861762	0.198577	TRUE	0.384118	LW,F1	F1	R.pSQSTTFNPDDMSEPEFK.R_2	3.35243e+08	2.51144e+08	9.39107e+07	3.29795e+08	2.19604e+08	9.13997e+07	0.0107155	0.223048	TRUE	0.278646
IRS2 pS735	PPFIBP1	pS579	Q86W92	LIPB1_HUMAN	Liprin-beta-1	R.NSPFQIPPPpSPDSK.K_2	M229 M238	0.00893009	0.309902	0.20812	LW,F1	F1	R.NSPFQIPPPpSPDSK.K_2	4.72231e+08	3.38601e+08	5.48561e+07	4.09641e+08	3.93925e+08	5.77276e+07	0.0587403	0.139767	TRUE	0.127664	F1	F1	R.NSPFQIPPPpSPDSK.K_2	6.10845e+08	4.56856e+08	178403651	6.03144e+08	4.51734e+08	1.97814e+08	0.00893009	0.309902	TRUE	0.309902
PPFIBP1 pS1623	IRS2	pS915	Q9Y4H2	IRS2_HUMAN	Insulin receptor substrate 2	K.pSPGEYINIDFGEPGAR.L_2	M229 M238	0.0502937	0.23635	0.206178	LW,F1	F1	K.pSPGEYINIDFGEPGAR.L_2	1.94826e+08	1.53876e+08	3.19652e+07	1.52894e+08	9.57868e+07	3.90805e+07	0.0772974	0.179857	TRUE	0.204319	LW,F1	LW	K.pSPGEYINIDFGEPGAR.L_2	455876555	5.01719e+08	6.39103e+07	3.59851e+08	3.86471e+08	6.8581e+07	0.0502937	0.23635	TRUE	0.162421
AHNAK pS135	PPFIBP1	pS601	Q86W92	LIPB1_HUMAN	Liprin-beta-1	R.SQpSTTFNPDDMSEPEFK.R_2	M229 M238	0.0256181	0.15052	0.202801	LW,F1	LW	R.SQpSTTFNPDDMSEPEFK.R_2	9.30003e+07	9.51587e+07	3.23268e+07	8.69746e+07	1.01522e+08	5.04736e+07	0.0801626	0.273242	TRUE	0.460066	LW,F1	F1	R.SQpSTTFNPDDMSEPEFK.R_2	3.29133e+08	2.32175e+08	9.70237e+07	3.22701e+08	2.60024e+08	6.5668e+07	0.0256181	0.15052	TRUE	0.249591
AKAP12 pS598	INPP5F	pS829	Q9Y2H2	SAC2_HUMAN	Phosphatidylinositide phosphatase SAC2	K.SDpSSLETMENTGVMDK.V_2	M229 M238	0.00832467	0.204765	0.195585	LW	LW	K.SDpSSLETMENTGVMDK.V_2	6.49297e+07	6.95034e+07	1.07399e+07	7.85668e+07	8.64095e+07	1.60676e+07	0.0801626	0.186817	TRUE	0.186817	LW,F1	F1	K.SDpSSLETMENTGVMDK.V_2	342431488	2.48578e+08	9.10017e+07	3.12655e+08	2.7632e+08	6.84011e+07	0.00832467	0.204765	TRUE	0.243331
SYNM pS1107	LARP4	pS583	Q71RC2	LARP4_HUMAN	La-related protein 4	K.DGLNQTTIPVpSPPSTTKPSR.E_3	M229 M238	0.046074	0.0842488	0.188209	F2	F2	K.DGLNQTTIPVpSPPSTTKPSR.E_3	1.2771e+08	1.09562e+08	4.70704e+07	1.41939e+08	1.22285e+08	6.63041e+07	0.131555	0.420453	TRUE	0.420453	F2	F2	K.DGLNQTTIPVpSPPSTTKPSR.E_3	2.94936e+08	1.21223e+08	1.82483e+06	2.66826e+08	1.353e+08	4.5503e+07	0.046074	0.0842488	TRUE	0.0842488
FAM76B pS193	EYA4	pS361	O95677	EYA4_HUMAN	Eyes absent homolog 4	K.NNPpSPPPDSDLER.V_2	M229 M238	0.00832467	0.0983181	0.180634	F1	F1	K.NNPpSPPPDSDLER.V_2	5.32274e+07	5.39508e+07	1.77708e+07	5.74046e+07	4.67685e+07	1.89445e+07	0.0536512	0.331869	TRUE	0.331869	LW,F1	F1	K.NNPpSPPPDSDLER.V_2	1.69269e+08	1.66616e+08	2.61171e+07	1.59783e+08	1.53604e+08	2.19817e+07	0.00832467	0.0983181	TRUE	0.146174
ACSS2 pS267	EIF4G1	pS1231	Q04637	IF4G1_HUMAN	Eukaryotic translation initiation factor 4 gamma 1	R.EAALPPVpSPLK.A_2	M229 M238	0.00981957	0.173788	0.180111	F1	F1	R.EAALPPVpSPLK.A_2	1.45869e+08	2.60532e+07	2.12782e+07	1.04945e+08	3.61133e+07	2.55396e+07	0.128336	0.186664	TRUE	0.186664	LW,F1	F1	R.EAALPPVpSPLK.A_2	2.57046e+09	4.57159e+08	397701529	2.44701e+09	4.33494e+08	3.76915e+08	0.00981957	0.173788	TRUE	0.154384
TRAF1 pS66	SSFA2	pS739pS746	P28290	SSFA2_HUMAN	Sperm-specific antigen 2	R.SQpSLPTTLLpSPVR.V_2	M229 M238	0.0429761	0.186349	0.178684	LW	LW	R.SQpSLPTTLLpSPVR.V_2	8.34372e+07	5.87423e+07	1.14092e+07	9.37243e+07	8.86209e+07	1.89447e+07	0.0657664	0.171334	TRUE	0.171334	LW	LW	R.SQpSLPTTLLpSPVR.V_2	6.17718e+07	3.86216e+07	1.19777e+07	7.04301e+07	3.83591e+07	1.2658e+07	0.0429761	0.186349	TRUE	0.186349
LARP4 pS583	TBC1D4	pS588	O60343	TBCD4_HUMAN	TBC1 domain family member 4	R.LGpSVDSFER.S_2	M229 M238	0.021357	0.223326	0.173181	LW	LW	R.LGpSVDSFER.S_2	5.30269e+07	1.95552e+07	3.52046e+06	3.34316e+07	1.80631e+07	8.09053e+06	0.169237	0.134296	TRUE	0.134296	LW,F1	F1	R.LGpSVDSFER.S_2	3.00222e+08	5.64118e+07	6.17918e+07	2.83781e+08	4.62183e+07	9.16884e+07	0.021357	0.223326	TRUE	0.262807
PCNP pS119	NAPRT1	pS537	Q6XQN6	PNCB_HUMAN	Nicotinate phosphoribosyltransferase	R.LQALVNSLC8AGQpSP_2	M229 M238	0.0487455	0.180363	0.164032	LW	LW	R.LQALVNSLC8AGQpSP_2	5.90068e+07	1.32554e+07	9.23394e+06	5.30317e+07	2.12198e+07	7.47987e+06	0.0506206	0.149179	TRUE	0.149179	LW	LW	R.LQALVNSLCAGQpSP_2	1.24583e+08	2.86253e+07	1.70226e+07	1.07314e+08	1.92706e+07	2.48031e+07	0.0487455	0.180363	TRUE	0.180363
ARHGEF1 pS863	KANK1	pS325	Q14678	KANK1_HUMAN	KN motif and ankyrin repeat domain-containing protein 1	R.SYpSAGNASQLEQLSR.A_2	M229 M238	0.0318524	0.140517	0.154007	LW,F1	LW	R.SYpSAGNASQLEQLSR.A_2	1.78362e+08	1.04035e+08	2.14625e+07	1.75026e+08	1.03516e+08	3.29627e+07	0.0392467	0.168791	TRUE	0.15401	LW,F1	F1	R.SYpSAGNASQLEQLSR.A_2	3.24001e+08	1.4525e+08	8.37881e+07	2.87213e+08	1.63514e+08	7.95202e+07	0.0318524	0.140517	TRUE	0.267187
SYNM pS1044	STMN1	pS25	P16949	STMN1_HUMAN	Stathmin	R.ASGQAFELILpSPR.S_2	M229 M238	0.0480544	0.115491	0.153642	LW,F1	F1	R.ASGQAFELILpSPR.S_2	4.74521e+08	1.00339e+08	1.58515e+08	4.08777e+08	6.44242e+07	1.07289e+08	0.0587403	0.204397	TRUE	0.300922	LW,F1	F1	R.ASGQAFELILpSPR.S_2	8.18358e+08	1.28298e+08	1.36933e+08	6.44819e+08	1.25057e+08	7.39123e+07	0.0480544	0.115491	TRUE	0.144101
CDK18 pS130	FASN	pT2204	P49327	FAS_HUMAN	Fatty acid synthase	K.ADEASELAC8PpTPK.E_2	M229 M238	0.00810495	0.172081	0.129733	LW,F1	F1	K.ADEASELAC8PpTPK.E_2	1.5315e+09	3.17484e+08	1.32367e+08	1.40845e+09	3.06173e+08	1.59143e+08	0.0193031	0.0978061	TRUE	0.0991543	LW,F1	F1	K.ADEASELACPpTPK.E_2	2.42864e+09	1.07817e+09	3.17819e+08	2.52105e+09	1.14839e+09	3.32373e+08	0.00810495	0.172081	TRUE	0.13136
PRCC pS267	VIM	pS459	P08670	VIME_HUMAN	Vimentin	R.DGQVINETpSQHHDDLE_2	M229 M238	0.00809421	0.0388301	0.129675	F2	F2	R.DGQVINETpSQHHDDLE_2	3.78886e+08	4.57451e+08	1.56043e+08	3.01294e+08	4.01981e+08	8.70519e+07	0.131555	0.433058	TRUE	0.357397	F2	F2	R.DGQVINETpSQHHDDLE_3	4.03531e+08	2.95901e+08	2.3649e+07	338287419	302975295	3.44326e+07	0.00809421	0.0388301	TRUE	0.0782962
ESYT2 pT753pS755pS758	NES	pS768	P48681	NEST_HUMAN	Nestin	R.pSLGEQDQMTLRPPEK.V_2	M229 M238	0.0109751	0.254324	0.0972334	F2	F2	R.pSLGEQDQMTLRPPEK.V_2	1.09817e+09	1.29243e+09	2.59436e+07	7.47593e+08	1.11168e+09	3.48137e+07	0.131555	0.0371744	TRUE	0.0329171	F2	F2	R.pSLGEQDQMTLRPPEK.V_2	1.59616e+10	1.37618e+10	4.12223e+09	1.59768e+10	1.39491e+10	3.80705e+09	0.0109751	0.254324	TRUE	0.248268
AKAP12 pS381	MEF2C	pS222	Q06413	MEF2C_HUMAN	Myocyte-specific enhancer factor 2C	R.NpSPGLLVSPGNLNK.N_2	M229 M238	0.0158275	0.048538	0.0962063	LW,F1	F1	R.NpSPGLLVSPGNLNK.N_2	1.2696e+08	2.54524e+08	1.85875e+07	1.69409e+08	1.85275e+08	3.02805e+07	0.102129	0.190689	TRUE	0.164889	F1	F1	R.NpSPGLLVSPGNLNK.N_2	2.03238e+08	3.21417e+08	7.38976e+06	1.848e+08	3.00777e+08	1.14449e+07	0.0158275	0.048538	TRUE	0.048538
MICALL1 pT467pS471	ANKS1A	pS663	Q92625	ANS1A_HUMAN	Ankyrin repeat and SAM domain-containing protein 1A	K.SPpSFASEWDEIEK.I_2	M229 M238	0.0199134	0.0243616	0.0794056	LW,F1	LW	K.SPpSFASEWDEIEK.I_2	4.70529e+08	4.43223e+08	1.14491e+08	5.1881e+08	5.07629e+08	9.67923e+07	0.0294182	0.258819	TRUE	0.21356	LW,F1	F1	K.SPpSFASEWDEIEK.I_2	2.82906e+09	2.02128e+09	1.9337e+08	2.48826e+09	1.97907e+09	1.93348e+08	0.0199134	0.0243616	TRUE	0.072728
NDRG3 pS331	SLC6A15	pS687	Q9H2J7	S6A15_HUMAN	Sodium-dependent neutral amino acid transporter B(0)AT2	K.IPSEMPpSPNFGK.N_2	M229 M238	0.0123095	0.0685103	0.0762386	F1	F1	K.IPSEMPpSPNFGK.N_2	1.62446e+08	1.54445e+08	9.172e+06	1.61563e+08	1.62982e+08	1.30259e+07	0.0123095	0.0685103	TRUE	0.0685103	F1	F1	K.IPSEMPpSPNFGK.N_2	1.67001e+08	9.03945e+07	1.72114e+07	1.45839e+08	7.65601e+07	9.32959e+06	0.0240801	0.0848387	TRUE	0.0848387
CLIP1 pS204	TRAF1	pS66	Q13077	TRAF1_HUMAN	TNF receptor-associated factor 1	R.GEDLQSIpSPGSR.L_2	M229 M238	0.00319113	0.0919074	0.0701064	F1	F1	R.GEDLQSIpSPGSR.L_2	2.69544e+08	1.69246e+08	2.50381e+07	2.68572e+08	1.73251e+08	2.44188e+07	0.00319113	0.0919074	TRUE	0.0919074	F1	F1	R.GEDLQSIpSPGSR.L_2	1.5789e+08	5.59002e+07	1.11069e+07	1.54165e+08	5.0186e+07	5.5808e+06	0.00832467	0.0534768	TRUE	0.0534768
SMC4 pT44	SPRY4	pS125	Q9C004	SPY4_HUMAN	Protein sprouty homolog 4	R.LLDHMAPPPVADQApSPR.A_2	M229 M238	0.00809421	0.0756608	0.0631669	F2	F2	R.LLDHMAPPPVADQApSPR.A_2	4.58475e+08	4.63668e+08	2.42419e+07	5.7085e+08	4.77113e+08	2.38617e+07	0.104023	0.0527362	TRUE	0.0467332	F2	F2	R.LLDHMAPPPVADQApSPR.A_3	2.59161e+09	1.628e+09	1.4339e+08	2.48449e+09	1.60019e+09	1.68297e+08	0.00809421	0.0756608	TRUE	0.061403
