# Supplementary material for: JUN dependency in distinct early and late BRAF inhibition adaptation states of melanoma
Source: Cell Discov. 2016 Sep 6;2:16028–. doi: 10.1038/celldisc.2016.28 (PMC5012007; doi:10.1038/celldisc.2016.28)
Supplement: Supplementary Table S2C [file celldisc201628-s20.xls]

## Sheet: Sheet1
Titz et al. Supplementary Table S2C
Term enrichment
All proteins from combined	up regulated p-proteins (min BH<0.2, fc>2)	down regulated p-proteins (min BH<0.2, fc<0.5)
LMNA	FLNC	NCOR2
YAP1	TMEM40	EIF4B		David Bioinformatics
ZYX	IRF2BP2	PXN
TCP11	MAP1A	NUFIP2		Significant terms for up-regulated phospho-proteins (all detected phospho-proteins as background, Benjamini < 0.2)
RPLP2	ABCF1	BCLAF1
CHIA	VCAN	PPP1R2		Category	Term	RT	Genes	Count	%	P-Value	Benjamini
FLNC	GPN1	ARHGAP35		GOTERM_MF_FAT	actin binding	RT		24	19.8	2.2e-07	4.6e-05
TMEM40	TMEM87A	SVIL		SP_PIR_KEYWORDS	actin-binding	RT		18	14.9	1.5e-05	0.0028
HN1	NEXN	MTA1		GOTERM_MF_FAT	cytoskeletal protein binding	RT		27	22.3	4e-05	0.0041
CD44	HSPB1	NCOR1		SMART	CH	RT		9	7.4	0.00052	0.034
IRF2BP2	LIMA1	NUP188		INTERPRO	Calponin-like actin-binding	RT		9	7.4	0.00039	0.097
MAP1A	RBM33	CLNS1A		GOTERM_BP_FAT	actin filament-based process	RT		15	12.4	0.0003	0.14
MARCKS	EHD2	ZYX		GOTERM_BP_FAT	actin cytoskeleton organization	RT		15	12.4	0.00019	0.18
ABCF1	BICD2	SF3B1
VCAN	FAM176B	DNM1L		Significant terms for down-regulated phospho-proteins (all detected phospho-proteins as background, Benjamini < 0.2)
GPN1	JUN	AHNAK
EIF4G1	APBB2	DYNC1I2		none
TMEM87A	NAP1L4b	TMPO
NEXN	VCL	SNTB2
HSPB1	PLEC	LSM12
LIMA1	SIPA1L1	FXR2
RBM33	LMO7	NES
AHNAK	ACTN1	UBAP2L
PDHA1	SH3BP4	PIKFYVE
EHD2	CHMP2B	SKA3
BICD2	DAB2	AKAP12
FAM176B	HNRNPA2B1	ZC3H13
JUN	ARHGEF17	FAM21C
APBB2	DTD1	SSFA2
NAP1L4b	RAB11FIP5	PHLDB1
SSB	ABLIM3	SNAP23
VCL	DOCK5	FAM195B
TGFB1I1	MYL9	MARK2
PLEC	TJP2	PCM1
SIPA1L1	SRRM2	EHBP1
LMO7	SRSF11	GSK3B
ACTN1	TMX1	PRKCD
SH3BP4	MAP1B	MYBBP1A
CHMP2B	MYEF2	MKI67
HNRNPH2	RRAS2	EIF4EBP1
DAB2	CALD1	ARHGEF11
HNRNPA2B1	C5orf42	EPS15L1
ARHGEF17	MYH9	KIAA1429
DTD1	L1CAM	PHIP
RAB11FIP5	OSTF1	FBXO4
ABLIM3	LIMCH1	TANC2
DOCK5	FAT4	MAP4
MYL9	ATP2B1	CDK11B
TJP2	PPP1R12A	LIG1
SRRM2	RAB12	MCM3
SRSF11	MYO9B	SASH1
CANX	FOSL2	COPA
TMX1	MPRIP	SRSF9
NCAPG	PTPN14	KCTD12
MAP1B	TNKS1BP1	RBM15B
MYEF2	AHNAK	HMG20A
RRAS2	TGFB1I1	CEP170
CALD1	SYNC	PPHLN1
C5orf42	XPC	HNRNPUL2
MYH9	BAG3	ARFGEF2
L1CAM	ATP2A2	ATXN2L
OSTF1	PRKCB	PKN2
LIMCH1	TNS1	ELAVL1
FAT4	IRS2	ZBTB38
ATP2B1	FMN2	EIF5B
TMPO	PRKCA	LMO7
PPP1R12A	GFPT1	PCBP2
RAB12	FLNA	PDS5A
MYO9B	PSMD2	DYNC1LI1
FOSL2	PRKAB2	SMC4
MPRIP	ATP2B4	LUC7L2
PTPN14	MCM3	MEPCE
TNKS1BP1	LASP1	RPS3
SYNC	SOX10	PPP1R10
XPC	RDBP	FLII
BAG3	CNN3	IGF2BP2
PURB	DBN1	NOC2L
ATP2A2	ARHGEF7	TOP2A
SIPA1L2	SYNPO	NEDD4L
BCLAF1	OSBPL11	POGZ
PRKCB	CDC42EP1	POLD3
TNS1	LSM14A	FOXK1
IRS2	LCRMP	SAMD1
TARS2	YAP1	ARID1A
FMN2	TP53BP1	SYNM
PRKCA	EPB41L1	KIF4A
GFPT1	MAP4	DPF2
FLNA	PFKP	IFI16
PSMD2	TANC2	BAG3
PRKAB2	NAGK	EFS
ATP2B4	KIAA1462	ARHGAP31
MAP4	FLNB	OSBPL3
MCM3	AKT1S1	SMN1
EIF5B	MLIP	AHCTF1
LASP1	PGRMC1	BOD1L
TMEM115	FRMD6	TGFB1I1
SOX10	RRAGD	SCARF2
RDBP	ARHGAP17	NDRG2
CNN3	CRTC3	ZNF828
DBN1	NEDD4L	SIPA1L2
PHLDB2	PI4KA	ANKS1A
ARHGEF7	TSC2	SSRP1
SYNPO	NFIC	NUP88
ZNF318	MAP2	PTPN12
OSBPL11	CHMP7	VIM
CDC42EP1	STK39	AKT2
LSM14A	BIN1	SH3KBP1
LCRMP	CDC42EP3	NUP98
TP53BP1	TUBA1B	CARHSP1
UBAP2L	RTN4	BAZ1B
EPB41L1	FSIP2	PPFIBP1
PFKP	PML	CHD3
TANC2	NFX1	PHC3
NAGK	CCM2	PA1
KIAA1462	ARL6IP4	NOLC1
KHDRBS1	TJAP1	SRRM1
FLNB	NUFIP2	SRRM2
AKT1S1	IQSEC1	CLASP2
MLIP	TBC1D2	IL1RAP
PGRMC1	GCC2	GAB2
FRMD6	DOK1	IRS2
ACIN1	TNC	AKAP1
CCNYL1	PCDH1	TPR
RRAGD	KLC2	SLC4A7
FANCI	KLC1	RAD18
ARHGAP17		RBMX
CRTC3		PRKD3
NEDD4L		RPLP0P6
PALLD		GIGYF2
PI4KA		EIF4ENIF1
RPRD1B		GIT1
TSC2		CIT
NFIC		WHSC1
GBF1		MCM2
MAP2		CANX
CHMP7		ADNP
PRKD3		FAM122B
HAUS7		EML4
STK39		MAPK1
BIN1		SLC23A2
CDC42EP3		FIP1L1
TUBA1B		RPLP2
RTN4		SCRIB
FSIP2		WRAP53
PML		MORC2
NFX1		DAAM2
CCM2		AKAP6
ARL6IP4		FAM129B
EIF2S2		PLEC
TJAP1		TPI1
NUFIP2		KIAA0930
IQSEC1		PDS5B
TBC1D2		MAP2
GCC2		DNMT1
DOK1		LIMD1
LRRFIP1		TMEM22
TNC		TBC1D4
PCDH1		SYNPO
SF3B1		SORBS2
KLC2		SERBP1
PDLIM5		C1orf21
KLC1		SACS
NPM1		ITPR3
C15orf52		HMGA1
PGM1		TSC22D4
DDX46		PDPK1
SQSTM1		INPP5F
AAK1		RRM2
TRIO		PAK1IP1
FAM134A		PAICS
PCYT1A		LMNA
PRKACB		HLA
LEO1		FASN
CDC42EP4		KIAA1598
SPAG9		C11orf96
EIF3B		NAPRT1
BAD		KPNA2
SYNPO2		CCDC86
HSP90AA1		EIF4G1
AKAP2		MYH10
HMCN1		CHAT
FAM54B		NDRG1
CTNND1		RB1
CTNNA1		ETV3
SKIV2L		ADAM17
VAMP4		SOX13
ATG4B		TLE3
SMAP		TBX2
EIF4G2		CTTN
DLC1		UFD1L
HDGF		STK10
FAM40A		KANK1
PCYT1B		STMN1
TLE3		KIF11
BRD2		CDK2
TRIP12		PSME3
DLG1		RDBP
CTTN		ESYT2
CHD3		TRIM47
EXOSC9		EYA4
THRAP3		FAM76B
CEP170		ACSS2
IWS1		EYA1
TBC1D2B		TRAF1
PAK2		MARCKSL1
PXN		LARP4
OSBP		TOPBP1
CEP55		SPRY4
PRKX		PCNP
SPTBN1		SPRED1
SOCS5		NOP2
PDAP1		SLC6A15
PSMA3		ARHGEF1
MICALL1		TACC2
SPTAN1		KLF10
NOP56		NHSL1
DEK		MEF2C
GTF2F1		ATP2B2
NSFL1C		ATP2B1
IGF2R		PTK2
DDX55		SPRR2B
LRRC16A
RPLP0P6
CCDC88A
PDCD5
PDLIM4
TK1
CDK11B
DAXX
ARHGAP35
GRINL1A
FAM21A
SAAL1
ANXA2
CTNNB1
RPRD1A
DHX29
CTNNA2
ANKRD57
PRKAR2A
BCL2L13
MAP7D1
C20orf30
CRK
NMD3
CD2AP
PHACTR4
PUS1
USP24
ITSN1
RCAN1
USP15
TFIP11
GOLGA4
WRAP53
ZMYND8
PTPLAD1
FKBP15
PPP1R2
STUB1
TFPT
LATS1
SSH3
METTL13
ATXN2L
DOCK7
OXSR1
YBX1
CSRP1
EIF4G3
TIMELESS
AMN1
SLC4A1AP
GAB2
SRRM1
HNRNPK
TPMT
TOP2A
NUP98
NAV1
SCARF2
SMARCA5
DSP
ENSA
C9orf30
KPNA3
ZDHHC5
WAPAL
TCOF1
CHMP3
COL6A3
HDLBP
MARK3
DKC1
PI4K2A
SCAF1
CCDC165
MRE11A
MFAP1
ARHGEF2
DNAJC2
TMF1
SCRIB
ERICH1
TPD52L2
EPRS
KIF23
ITGA5
UBL7
TSC22D4
RIOK1
CHD4
ZNF828
PDCL
PCBP1
PRKAR1A
LRRFIP2
RANGAP1
C11orf63
EIF4EBP2
TLE4
KIF1B
NUP188
WBP11
PRRC2C
FRMD4A
SMC4
KIAA1967
TRAFD1
ZC3HC1
SLTM
IRF2BPL
ALKBH5
HPS5
TFE3
LARP4
FARP1
TRIM28
PRRX1
SORBS3
NCOR2
SEC62
SRSF6
TOP2B
ADD3
DYNC1LI1
PAK4
IGF1R
BRD8
STRN3
DHX16
CCDC6
ZNF768
PI4KB
MKI67
G3BP2
PPP6R3
HCA90
PITRM1
TUBA4A
CARHSP1
RBM15
SMN1
UBE2V1
SVIL
GATAD2A
MCF2L2
PRCC
PPP1R12C
CTU2
COIL
FAM122B
ARFGEF2
HNRNPA3
TMEM87B
EHBP1
NKAP
MPDZ
CCDC25
VIM
EIF3G
NIPBL
DST
FRYL
USP8
RSL1D1
DNAJC5
SDAD1
PDS5B
ZRANB2
PNN
SRSF10
YTHDC1
USP7
OPTN
ACACA
RAB11FIP1
G3BP1
MAP4K5
EIF4EBP1
NOP2
USP10
CTPS
UIMC1
HMGA1
IMPDH2
AKAP11
MDC1
HUWE1
SLC12A4
ETV6
CLASP1
LARP1
TERF2
PKM2
GSK3B
SERBP1
EIF3CL
BYSL
ARMCX3
MYBBP1A
BUD13
PRSS55
NDE1
MECP2
OFD1
FAM82A2
COBRA1
NF1
PRRC2A
RPRD2
ZFYVE19
RNF20
NUMA1
MPHOSPH8
CAST
ZC3HAV1
ZNF93
SON
MAP1S
MPZL1
DIDO1
FAM195B
PTGES3
TERF2IP
MEPCE
LIG3
RRP12
TJP1
RNF113A
SRRT
ZNF148
CLASP2
SMARCC2
HSP90AB1
41159
CTR9
ARHGAP31
FOXK1
PRPF4B
CLN3
FXR2
RBM10
DEFB124
PHLDB1
SIN3A
ZC3H18
RBM17
CCDC86
AFAP1
NES
PDIA6
TBCB
AMOTL1
NUCKS1
TNS3
SRSF9
YTHDF2
BAG6
VDAC1
ZNF397
PRPF40A
RBM5
NCOR1
SUPT5H
RBBP6
ZNF609
RANBP3
MCM2
UNK
PCBP2
PLEKHA4
TOR1AIP1
ANTXR1
RSF1
SNTB1
MLF2
SF1
ANK2
GPR156
PPAN
ARHGAP5
NRBP1
BOP1
BTF3
HTATSF1
DDX21
APBB3
ERCC5
PRKD1
FAM13A
SYNM
MSN
DYNC1I2
STMN1
PKN1
ARHGEF11
TTLL12
FOXK2
LIG1
MCRS1
ATXN7
HIRIP3
EFHD2
EIF4B
SNRNP200
HSF1
CCNH
SNW1
TAF12
COBLL1
RFC1
DPYSL2
MTA1
ACLY
CLNS1A
DNM1L
SNTB2
LSM12
PIKFYVE
SKA3
AKAP12
ZC3H13
FAM21C
SSFA2
SNAP23
MARK2
PCM1
SACS
PRKCD
COPB2
ARHGAP32
TRIM25
ABI2
PDAF
EPS15L1
KIAA1429
PHIP
FBXO4
PGK1
SASH1
COPA
LDHA
KCTD12
KIAA2022
RBM15B
IFI16
HMG20A
PPHLN1
HNRNPUL2
PKN2
ELAVL1
ZBTB38
PDS5A
MITF
LUC7L2
RPS3
ANAPC1
PPP1R10
FLII
IGF2BP2
NOC2L
SOX13
POGZ
POLD3
VAMP5
SAMD1
ARID1A
DCAMKL1
KIF4A
DPF2
FOXD3
EFS
OSBPL3
AHCTF1
BOD1L
ICAM1
NDRG2
ANKS1A
SSRP1
NUP88
PTPN12
AKT2
SH3KBP1
BAZ1B
IARS
MLL2
PPFIBP1
PHC3
PA1
NOLC1
IL1RAP
AKAP1
TPR
SLC4A7
SCAF4
FASN
RAD18
RBMX
GIGYF2
EIF4ENIF1
GIT1
CIT
WHSC1
ADNP
EML4
MAPK1
SLC23A2
FIP1L1
MORC2
DAAM2
AKAP6
FAM129B
TPI1
KIAA0930
DNMT1
LIMD1
TMEM22
TBC1D4
SORBS2
C1orf21
ITPR3
PDPK1
INPP5F
RRM2
PAK1IP1
PAICS
HLA
KIAA1598
C11orf96
NAPRT1
KPNA2
MYH10
CHAT
NDRG1
RB1
ETV3
ADAM17
TBX2
UFD1L
STK10
KANK1
AP2M1
KIF11
CDK2
PSME3
ESYT2
TRIM47
EYA4
FAM76B
ACSS2
EYA1
TRAF1
MARCKSL1
TOPBP1
SPRY4
PCNP
SPRED1
SLC6A15
ARHGEF1
TACC2
KLF10
NHSL1
MEF2C
ATP2B2
PTK2
SPRR2B
CDK18
BIRC8
TIAM1
UBR1
NUP214
DYRK1A
TMEM184B
KIF13B
WNT9B
RACGAP1
MYO5A
GRK6
NDRG3
CLIP1
KIAA1267
PNPO
FERMT2
ZNF586
NACA
KTN1
LYST
