# Supplementary material for: JUN dependency in distinct early and late BRAF inhibition adaptation states of melanoma
Source: Cell Discov. 2016 Sep 6;2:16028–. doi: 10.1038/celldisc.2016.28 (PMC5012007; doi:10.1038/celldisc.2016.28)
Supplement: Supplementary Table S2D [file celldisc201628-s21.xls]

## Sheet: Sheet1
Titz et al. Supplementary Table S2D
Kinase-Enrichment-Analysis (KEA)
Kinases with at least two mapped phospho-peptides and a BH-adjusted p-value < 0.2.
Up-regulated kinase activities (phospho-peptides sorted from high to low fold-change (mean))
KINASE	#PHOSPHO-PEPTIDES	PERMUTATION P-VALUE	BH-ADJUSTED P-VALUE (FDR)
PKG1 iso2	2	0.005	0.0728
smMLCK	2	0.005	0.0728
PKCA	6	0.006	0.0728
CRIK	2	0.007	0.0728
DLK	2	0.007	0.0728
DAPK1	2	0.009	0.078
mTOR	26	0.016	0.104
DAPK3	3	0.016	0.104
ILK	3	0.023	0.132889
Akt1	10	0.027	0.1404
Down-regulated kinase activities (phospho-peptides sorted from low to high fold-change (mean))
KINASE	#PHOSPHO-PEPTIDES	PERMUTATION P-VALUE	BH-ADJUSTED P-VALUE (FDR)
CDK2	54	0	0
ERK2	31	0.002	0.052
p38-alpha	12	0.003	0.052
CDK1	52	0.011	0.143
CDK6	2	0.014	0.1456
CDK4	2	0.019	0.1625
p38-delta	4	0.023	0.1625
CDK5	11	0.025	0.1625
