# Supplementary material for: JUN dependency in distinct early and late BRAF inhibition adaptation states of melanoma
Source: Cell Discov. 2016 Sep 6;2:16028–. doi: 10.1038/celldisc.2016.28 (PMC5012007; doi:10.1038/celldisc.2016.28)
Supplement: Supplementary Table S3A [file celldisc201628-s22.xls]

## Sheet: Sheet1
Titz et al. Supplementary Table S3A
Proteomic analysis of extracellular matrix (ECM) secreted by parental and RTK-resistance mechanism melanoma cells
Identified and quantified proteins with extracellular location.
Extracellular matrix proteins were enriched as described in the methods section.
The (relative) abundance of these proteins was estimated using a quantitative mass-spectrometry protocol.
Columns
GENE/PROTEIN NAME	Gene name for protein
UNIPROT ID	Identifier from UniProt database (uniprot.org)
EXTRACELLULAR LOCATION	Evidence for extracellular location in the Uniprot database (1=evidence for an extracellular location, 0=no evidence)
M229P r1 - M238R r2	Quantification values for proteins and samples (median of mean scaled peptide quantification values; r1/r2 = technical replicates of mass-spectrometry and quantification)
T-TEST (R/P)	T-test p-value comparing means of parental (P) and resistant (R) samples
FOLD-CHANGE (R/P)	Fold-change up-/down-regulation in resistant vs. parental samples
BH-ADH. P-VALUE	Benjamini-Hochberg adjusted p-value used the FDR filter (<0.2)
GENE/PROTEIN NAME	UNIPROT ID	EXTRACELLULAR LOCATION	M229P r1	M229P r2	M238P r1	M238P r2	M229R r1	M229R r2	M238R r1	M238R r2	T-TEST (R/P)	FOLD-CHANGE (R/P)	BH-ADJ. P-VALUE
FN1	FINC_HUMAN	1	0.130043	0.167109	0.0620215	0.142159	2.57759	2.64542	0.606062	0.761045	0.0342958	13.1452	0.145098
MYH9	MYH9_HUMAN	1	0.200116	0.250172	0.175702	0.188808	2.92131	3.17479	0.354246	0.39771	0.0989972	8.4046	0.235372
COL1A1	CO1A1_HUMAN	1	0.186955	0.185697	0.196225	0.249416	2.62467	2.26452	0.945562	0.931644	0.0150324	8.26892	0.0826784
HIST1H4A	H4_HUMAN	1	0.221085	0.351868	0.135507	0.149069	3.01067	3.04947	0.397609	0.421089	0.0943204	8.02169	0.235372
ACTC1	ACTC_HUMAN	1	0.305509	0.367706	0.1715	0.188925	2.5617	2.84597	0.594389	0.691657	0.0563811	6.47588	0.184909
CYR61	B4DI61_HUMAN	1	0.315616	0.411887	0.14774	0.212115	0.437889	0.710815	2.27648	2.75777	0.0686351	5.68622	0.198681
P4HB	E7EPA8_HUMAN	1	0.351065	0.459132	0.149984	0.197944	2.76705	3.03718	0.269111	0.30523	0.136843	5.50767	0.235372
HSPD1	CH60_HUMAN	1	0.274051	0.366882	0.141146	0.294714	2.5566	2.70185	0.240305	0.329511	0.13092	5.41262	0.235372
CCDC80	CCD80_HUMAN	1	0.249506	0.307157	0.213006	0.333534	0.595574	0.585818	2.13005	2.45277	0.0571538	5.22497	0.184909
ANXA2	ANXA2_HUMAN	1	0.289245	0.344049	0.253483	0.342788	1.12545	1.27136	1.7481	2.01115	0.00101278	5.0067	0.0092838
ANXA5	ANXA5_HUMAN	1	0.438987	0.641249	0.0968246	0.190849	2.84001	3.1435	0.33451	0.314073	0.143498	4.84834	0.235372
TFRC	TFR1_HUMAN	1	0.289406	0.441171	0.265665	0.306504	2.36105	2.43619	0.633478	0.878778	0.0398515	4.84323	0.156559
ENO1	ENOA_HUMAN	1	0.483245	0.564314	0.194775	0.179497	2.8284	2.82652	0.315775	0.356007	0.142195	4.44969	0.235372
GAPDH	G3P_HUMAN	1	0.471695	0.468405	0.190544	0.297041	2.70305	2.89893	0.18393	0.439285	0.149098	4.36034	0.235372
FLNA	FLNA_HUMAN	1	0.375218	0.419926	0.410027	0.311397	2.44907	2.61714	0.416516	0.674291	0.0914092	4.05984	0.235372
THBS1	TSP1_HUMAN	1	0.440264	0.647729	0.245332	0.26628	1.4621	1.4073	1.53961	1.77062	8.7013e-05	3.86322	0.00119625
CALM1	CALM_HUMAN	1	0.489435	0.488272	0.274791	0.442267	2.5989	2.22264	0.622925	0.81269	0.0622365	3.69205	0.190167
PPIA	PPIA_HUMAN	1	0.603701	0.601546	0.284141	0.393901	2.53153	2.75704	0.390338	0.604108	0.130458	3.33619	0.235372
CALR	CALR_HUMAN	1	0.450992	0.441083	0.173046	0.520963	2.20175	2.23647	0.260341	0.573151	0.132672	3.32373	0.235372
MSN	MOES_HUMAN	1	0.714704	0.815441	0.079175	0.164177	2.26042	2.71857	0.474666	0.437306	0.149782	3.32167	0.235372
SERPINE1	F8WD53_HUMAN	1	0.427896	0.565897	0.211895	0.480096	1.21607	1.2769	1.32169	1.34051	3.73536e-05	3.05803	0.000685667
C1QBP	C1QBP_HUMAN	1	0.315481	0.335242	0.146161	1.28193	2.82494	2.21164	0.135154	0.625834	0.225137	2.78888	0.296658
PKM2	KPYM_HUMAN	1	0.560453	0.579566	0.34274	0.415789	2.02578	2.25752	0.414213	0.478694	0.149017	2.72641	0.235372
MATN2	MATN2_HUMAN	1	0.749895	0.78779	0.288855	0.417226	1.76957	0.41496	1.65485	1.86454	0.0537333	2.54212	0.184909
HSPG2	PGBM_HUMAN	1	0.542668	0.501879	0.458358	0.523747	0.967183	1.03929	1.44368	1.55471	0.00228541	2.46952	0.0157122
HSPA8	HSP7C_HUMAN	1	0.773229	1.07317	0.291406	0.326264	2.28114	1.76435	0.524568	0.624978	0.19708	2.10831	0.292957
ADAMTSL1	ATL1_HUMAN	1	0.690327	0.905063	0.517098	0.495829	1.06008	0.90872	1.69409	1.76338	0.0250154	2.08037	0.114654
TGFBI	BGH3_HUMAN	1	0.161026	0.206578	0.832453	1.1585	0.184014	0.382152	1.89019	2.26122	0.347265	2.00019	0.421357
HSP90AA1	HS90A_HUMAN	1	0.884185	1.10095	0.354343	0.350413	2.0892	2.46613	0.270201	0.300889	0.356962	1.90581	0.421357
IGFBP5	C9JXX4_HUMAN	1	1.07648	1.11342	0.506731	0.356968	0.57407	0.539563	1.44902	2.38375	0.360068	1.61986	0.421357
HAPLN1	HPLN1_HUMAN	1	0.763189	1.07452	0.154319	0.120759	1.38608	0.581004	0.473476	0.842376	0.382619	1.55385	0.438417
WNT5A	F5H611_HUMAN	1	0.293046	0.462291	1.20241	1.22575	0.890082	0.988872	1.17721	1.55192	0.256933	1.44749	0.328636
CSPG4	CSPG4_HUMAN	1	0.575342	0.608122	0.464791	0.603915	1.39173	0.894221	0.432703	0.513493	0.311255	1.43513	0.389069
IGF2	IGF2_HUMAN	1	0.800166	0.961098	0.693558	0.943088	0.591133	0.571886	1.51409	1.92498	0.416337	1.35439	0.467317
HTRA1	E7ESJ0_HUMAN	1	0.681763	0.942374	0.86305	0.682026	1.04454	0.837283	0.881895	1.03411	0.111541	1.19835	0.235372
FBN1	FBN1_HUMAN	1	0.730692	1.04979	0.616818	0.665183	0.449736	0.68235	0.944634	1.2425	0.75518	1.08383	0.798749
CTGF	CTGF_HUMAN	1	1.16669	1.40913	0.555118	0.613202	1.11873	1.13555	0.796644	0.94342	0.789654	1.06682	0.819452
VGF	VGF_HUMAN	1	1.29588	1.57522	0.170111	0.48035	1.23375	1.10452	0.358186	0.674546	0.925834	0.957246	0.925834
SERPINE2	GDN_HUMAN	1	1.56318	1.069	0.480163	0.159895	1.09859	1.4122	0.275144	0.3079	0.919414	0.945482	0.925834
COL11A1	E9PCU0_HUMAN	1	0.459871	0.823145	1.42749	1.54465	1.16484	1.30522	0.450669	0.824109	0.703252	0.88007	0.758409
IGFBP3	IBP3_HUMAN	1	1.46103	1.90623	0.309491	0.247529	0.464771	0.479865	0.732339	1.21216	0.586932	0.736223	0.645625
VIM	VIME_HUMAN	1	1.10495	1.22841	1.00193	1.07289	0.766473	0.752753	0.720777	0.880782	0.00154796	0.707953	0.0121625
TNC	TENA_HUMAN	1	1.38855	1.48095	0.466517	0.587898	0.640034	0.621673	0.572461	0.664086	0.226538	0.636674	0.296658
VTN	VTNC_HUMAN	1	1.56901	1.79511	0.603928	0.95253	0.462243	0.321173	0.853196	1.09439	0.144888	0.555015	0.235372
SEMA3A	SEM3A_HUMAN	1	1.43206	1.5106	1.14121	1.13052	1.05924	0.856656	0.360867	0.508854	0.0176287	0.534218	0.0881436
ITIH5	ITIH5_HUMAN	1	0.717832	0.706956	2.08732	1.93798	0.731666	0.600807	0.552186	0.665255	0.103982	0.467867	0.235372
MGP	MGP_HUMAN	1	1.93433	2.55773	0.21694	0.857378	1.02823	0.816528	0.102692	0.486173	0.213919	0.437201	0.296658
VCAN	CSPG2_HUMAN	1	1.82336	2.26845	0.33448	0.325531	0.330954	0.412586	0.610536	0.629289	0.222752	0.417391	0.296658
HBA1	HBA_HUMAN	1	2.14163	2.20513	0.716637	0.237426	0.415547	0.279893	0.680747	0.742292	0.170752	0.399651	0.260872
ADAMTS4	ATS4_HUMAN	1	2.61842	3.09998	0.285627	0.103357	0.325449	0.443492	0.415737	0.582505	0.21267	0.289352	0.296658
PLAT	TPA_HUMAN	1	1.75481	2.03437	0.494017	0.570114	0.150923	0.520172	0.392796	0.299413	0.0748166	0.280902	0.205746
EMILIN1	EMIL1_HUMAN	1	1.76606	2.03364	1.02451	1.15433	0.250929	0.261332	0.370417	0.528894	0.00383607	0.236106	0.0234426
GDF15	GDF15_HUMAN	1	1.38225	1.54459	1.35815	1.61634	0.49981	0.260255	0.253559	0.297607	1.05708e-05	0.222193	0.0002915
TIMP3	TIMP3_HUMAN	1	1.47065	1.67584	1.64411	1.83719	0.316094	0.326647	0.332318	0.380581	2.44241e-06	0.204539	0.0001342
CTHRC1	G3V141_HUMAN	1	1.32545	1.49708	1.93063	2.06292	0.0603228	0.147618	0.26106	0.260541	0.000156094	0.107033	0.00171703
