# Supplementary material for: JUN dependency in distinct early and late BRAF inhibition adaptation states of melanoma
Source: Cell Discov. 2016 Sep 6;2:16028–. doi: 10.1038/celldisc.2016.28 (PMC5012007; doi:10.1038/celldisc.2016.28)
Supplement: Supplementary Table S3B [file celldisc201628-s23.xls]

## Sheet: Sheet1
Titz et al. Supplementary Table S3B
All identified and quantified proteins.
Columns
GENE/PROTEIN NAME	Gene name for protein
UNIPROT ID	Identifier from UniProt database (uniprot.org)
EXTRACELLULAR LOCATION	Evidence for extracellular location in the Uniprot database (1=evidence for an extracellular location, 0=no evidence)
M229P r1 - M238R r2	Quantification values for proteins and samples (median of mean scaled peptide quantification values; r1/r2 = technical replicates of mass-spectrometry and quantification)
T-TEST (R/P)	T-test p-value comparing means of parental (P) and resistant (R) samples
FOLD-CHANGE (R/P)	Fold-change up-/down-regulation in resistant vs. parental samples
BH-ADH. P-VALUE	Benjamini-Hochberg adjusted p-value used the FDR filter (<0.2)
GENE/PROTEIN NAME	UNIPROT ID	EXTRACELLULAR LOCATION	M229P r1	M229P r2	M238P r1	M238P r2	M229R r1	M229R r2	M238R r1	M238R r2
FN1	FINC_HUMAN	1	0.130043	0.167109	0.0620215	0.142159	2.57759	2.64542	0.606062	0.761045
COL1A1	CO1A1_HUMAN	1	0.186955	0.185697	0.196225	0.249416	2.62467	2.26452	0.945562	0.931644
SERPINE1	F8WD53_HUMAN	1	0.427896	0.565897	0.211895	0.480096	1.21607	1.2769	1.32169	1.34051
RPS3	E9PPU1_HUMAN	0	1.44519	1.467	1.57293	1.34308	0.681164	0.706531	0.51355	0.414736
HSPD1	CH60_HUMAN	1	0.274051	0.366882	0.141146	0.294714	2.5566	2.70185	0.240305	0.329511
SLC1A5	AAAT_HUMAN	0	0.359127	0.490566	0.171741	0.154118	1.88967	1.99626	1.34989	1.58862
CTHRC1	G3V141_HUMAN	1	1.32545	1.49708	1.93063	2.06292	0.0603228	0.147618	0.26106	0.260541
RRAS	RRAS_HUMAN	0	0.272564	0.157449	0.118175	0.140374	2.12059	2.32104	1.62052	1.32241
PRKCSH	A8K318_HUMAN	0	0.414895	0.618992	0.191584	0.318022	1.34828	1.4116	1.72815	1.96848
CCDC80	CCD80_HUMAN	1	0.249506	0.307157	0.213006	0.333534	0.595574	0.585818	2.13005	2.45277
VIM	VIME_HUMAN	1	1.10495	1.22841	1.00193	1.07289	0.766473	0.752753	0.720777	0.880782
ANXA2	ANXA2_HUMAN	1	0.289245	0.344049	0.253483	0.342788	1.12545	1.27136	1.7481	2.01115
TAGLN	E9PC82_HUMAN	0	0.115371	0.121451	0.155795	0.0720002	2.61606	2.45243	1.14828	1.31862
ANXA5	ANXA5_HUMAN	1	0.438987	0.641249	0.0968246	0.190849	2.84001	3.1435	0.33451	0.314073
NT5E	Q96B60_HUMAN	0	0.62985	1.05125	0.134638	0.164732	1.59522	1.56267	1.25982	1.60184
PTRF	PTRF_HUMAN	0	0.127047	0.16327	0.197417	0.266576	2.31772	2.27356	1.01842	1.17849
BASP1	BASP1_HUMAN	0	2.23811	2.00521	1.12354	1.27864	0.116877	0.0704505	0.530983	0.636185
SRPX	F5H4D7_HUMAN	0	1.95269	1.93027	0.991737	1.17066	0.629921	0.309517	0.249834	0.318287
AHNAK	AHNK_HUMAN	0	0.591336	0.555643	0.640905	0.683395	1.05198	0.900387	1.37676	1.49419
NME2	NDKB_HUMAN	0	0.323967	0.592789	0.349841	0.218751	2.14744	2.16475	1.06173	0.995541
TPM4	TPM2_HUMAN	0	0.316237	0.356022	0.234386	0.355336	2.20782	2.3568	0.858509	1.10407
SLC3A2	B4E2Z3_HUMAN	0	0.240914	0.299557	0.0678802	0.174798	2.54863	2.18792	0.930705	0.944273
THBS1	TSP1_HUMAN	1	0.440264	0.647729	0.245332	0.26628	1.4621	1.4073	1.53961	1.77062
KIAA1199	K1199_HUMAN	0	1.1397	1.43917	1.4656	1.57298	1.26211	0.38732	0.448963	0.284161
SEMA3A	SEM3A_HUMAN	1	1.43206	1.5106	1.14121	1.13052	1.05924	0.856656	0.360867	0.508854
ANXA1	Q5T3N1_HUMAN	0	0.302493	0.37675	0.436573	0.429078	1.35852	0.783717	0.637881	0.835189
CALR	CALR_HUMAN	1	0.450992	0.441083	0.173046	0.520963	2.20175	2.23647	0.260341	0.573151
SLC7A5	LAT1_HUMAN	0	0.482849	0.737666	0.67927	0.633742	0.740221	1.24136	1.82089	1.66401
CALD1	C9J813_HUMAN	0	0.456397	0.295084	0.162731	0.373585	2.04013	2.36534	0.515471	1.13653
C1QBP	C1QBP_HUMAN	1	0.315481	0.335242	0.146161	1.28193	2.82494	2.21164	0.135154	0.625834
TFRC	TFR1_HUMAN	1	0.289406	0.441171	0.265665	0.306504	2.36105	2.43619	0.633478	0.878778
CD44	B6EAT9_HUMAN	0	0.392219	0.372907	0.463042	0.549734	2.33717	2.37675	0.773962	0.893471
MATN2	MATN2_HUMAN	1	0.749895	0.78779	0.288855	0.417226	1.76957	0.41496	1.65485	1.86454
TPI1	TPIS_HUMAN	0	0.289202	0.287334	0.117502	0.136831	2.65075	2.7724	0.557048	0.644535
ACTC1	ACTC_HUMAN	1	0.305509	0.367706	0.1715	0.188925	2.5617	2.84597	0.594389	0.691657
HSPG2	PGBM_HUMAN	1	0.542668	0.501879	0.458358	0.523747	0.967183	1.03929	1.44368	1.55471
ANXA4	Q6P452_HUMAN	0	0.782303	0.92447	0.276354	0.202974	1.93458	1.52004	0.825542	0.888598
CALM1	CALM_HUMAN	1	0.489435	0.488272	0.274791	0.442267	2.5989	2.22264	0.622925	0.81269
HSPA9	F5H3L8_HUMAN	0	1.43246	1.53898	1.01058	0.624276	0.88485	0.6732	0.508722	0.409767
THY1	E9PIM6_HUMAN	0	0.62348	0.430977	0.168946	0.215632	2.74458	2.72257	0.669913	0.701986
CYR61	B4DI61_HUMAN	1	0.315616	0.411887	0.14774	0.212115	0.437889	0.710815	2.27648	2.75777
TUBA1B	TBA1B_HUMAN	0	0.562534	0.707106	0.217468	0.256475	2.23332	2.29598	0.61551	0.750886
ITGB1	ITB1_HUMAN	0	0.511264	0.78516	0.501266	0.653148	0.886386	0.664185	1.74168	1.89577
ADAMTSL1	ATL1_HUMAN	1	0.690327	0.905063	0.517098	0.495829	1.06008	0.90872	1.69409	1.76338
MYL6	F8W1R7_HUMAN	0	0.476752	0.487429	0.305238	0.2539	1.91254	2.17768	0.514536	0.57598
MAP1B	MAP1B_HUMAN	0	0.246837	0.463868	0.340487	0.238787	2.67044	2.69596	0.336407	0.759871
LMNA	LMNA_HUMAN	0	0.736436	0.685744	0.501216	0.325067	1.58346	1.95893	0.773879	0.640279
MYL9	MYL9_HUMAN	0	0.115237	0.251054	0.0622329	0.226571	3.14517	3.13506	0.317244	0.459824
FLNA	FLNA_HUMAN	1	0.375218	0.419926	0.410027	0.311397	2.44907	2.61714	0.416516	0.674291
KRT2	K22E_HUMAN	0	0.881182	0.962221	1.10347	1.00132	0.730563	1.07331	0.403338	0.496225
SEMA3B	F5H2H7_HUMAN	0	0.969848	1.15983	1.34046	1.20997	1.05744	1.11859	0.387125	0.519316
HIST1H4A	H4_HUMAN	1	0.221085	0.351868	0.135507	0.149069	3.01067	3.04947	0.397609	0.421089
MYH9	MYH9_HUMAN	1	0.200116	0.250172	0.175702	0.188808	2.92131	3.17479	0.354246	0.39771
ITGA3	B4E0H8_HUMAN	0	0.198825	0.223385	0.0527935	0.224025	2.82729	3.35814	0.314328	0.409046
ITIH5	ITIH5_HUMAN	1	0.717832	0.706956	2.08732	1.93798	0.731666	0.600807	0.552186	0.665255
MYH10	MYH10_HUMAN	0	0.433427	0.446721	0.108143	0.249378	2.81957	2.67203	0.367231	0.516177
PLOD2	B3KWS3_HUMAN	0	0.134986	0.139012	0.361753	0.637195	3.50995	2.04385	0.36362	0.809635
YWHAG	B4DHC4_HUMAN	0	0.109662	0.163316	0.0658862	0.31397	3.2538	3.37164	0.165065	0.478071
KRT1	K2C1_HUMAN	0	1.52171	1.37163	0.544047	1.0023	0.465076	0.522118	0.763679	0.871646
MYL12A	MYL9_HUMAN	0	0.232106	0.241065	0.121779	0.311415	3.02773	2.71144	0.296629	0.405833
HTRA1	E7ESJ0_HUMAN	1	0.681763	0.942374	0.86305	0.682026	1.04454	0.837283	0.881895	1.03411
TRAP1	F5H897_HUMAN	0	0	0	0	0	4.21882	3.47072	0	0.310461
TUBB	F8VW92_HUMAN	0	0.382828	0.443702	0.153072	0.221279	3.09048	2.65517	0.279405	0.519728
PPIB	PPIB_HUMAN	0	0.370746	0.551216	0.377655	0.23957	2.8064	2.7889	0.364895	0.500621
RPS27L	RS27L_HUMAN	0	0.545172	0.716233	0.642778	0.686843	1.22942	1.29037	0.624609	0.708186
HIST1H2BK	H2B1K_HUMAN	0	0.418066	0.239608	0.0725424	0.0957773	3.33548	3.14295	0.242882	0.269543
MDH2	MDHM_HUMAN	0	0.365176	0.42032	0.161116	0.273669	2.97222	3.31813	0.281874	0.399299
RPLP2	RLA2_HUMAN	0	0.644014	0.845307	0.352644	0.498018	2.05162	2.21157	0.675447	0.569051
PPIA	PPIA_HUMAN	1	0.603701	0.601546	0.284141	0.393901	2.53153	2.75704	0.390338	0.604108
TGFBI	BGH3_HUMAN	1	0.161026	0.206578	0.832453	1.1585	0.184014	0.382152	1.89019	2.26122
YWHAE	1433E_HUMAN	0	0.233255	0.30678	0.0384857	0.171303	3.78396	3.13087	0.233014	0.199052
HAPLN1	HPLN1_HUMAN	1	0.763189	1.07452	0.154319	0.120759	1.38608	0.581004	0.473476	0.842376
CNN1	CNN1_HUMAN	0	0.278604	0.32788	0.0656044	0.13102	3.06911	3.52486	0.213307	0.22425
HSD17B10	HCD2_HUMAN	0	0.184746	0.222355	0.029575	0.131513	3.33363	3.79058	0.206099	0.101504
LMNB1	E9PBF6_HUMAN	0	0.104238	0.0603483	0.0598018	0.161535	3.45484	3.68708	0.0654042	0.133743
LIMA1	F8VS07_HUMAN	0	0.521167	0.564003	0.43702	0.441558	2.324	2.71105	0.485731	0.515477
ATP5B	ATPB_HUMAN	0	0.304002	0.356334	0.185723	0.312883	2.84077	2.94679	0.259611	0.310954
P4HB	E7EPA8_HUMAN	1	0.351065	0.459132	0.149984	0.197944	2.76705	3.03718	0.269111	0.30523
CORO1C	B4E3S0_HUMAN	0	0.168495	0.894468	0.0469727	0.363447	3.28234	1.70157	0.268393	0.870151
NPM1	NPM_HUMAN	0	0.184604	0.236455	0.050457	0.112868	3.61475	3.57872	0.106384	0.115765
FLNC	FLNC_HUMAN	0	0.233724	0.362644	0.10657	0.262558	3.12597	3.4783	0.193906	0.236333
ECHS1	ECHM_HUMAN	0	0.142275	0.287343	0.0980029	0.102079	3.21199	3.86675	0.032112	0.244213
ENO1	ENOA_HUMAN	1	0.483245	0.564314	0.194775	0.179497	2.8284	2.82652	0.315775	0.356007
CSPG4	CSPG4_HUMAN	1	0.575342	0.608122	0.464791	0.603915	1.39173	0.894221	0.432703	0.513493
IGF2	IGF2_HUMAN	1	0.800166	0.961098	0.693558	0.943088	0.591133	0.571886	1.51409	1.92498
VCP	TERA_HUMAN	0	0.265464	0.295727	0.029962	0.155635	3.35422	3.62544	0.162334	0.112427
DLD	F5H4I0_HUMAN	0	0.210607	0.339259	0.122323	0.210568	3.51351	3.27182	0.171452	0.160461
ACTB	B4DW52_HUMAN	0	0.253563	0.412617	0.124455	0.230256	2.95934	3.29672	0.17574	0.242198
YWHAZ	B0AZS6_HUMAN	0	0.476547	0.466038	0.0794467	0.261708	2.71589	2.92562	0.189433	0.383283
XRCC5	XRCC5_HUMAN	0	0.291212	0.167065	0.251093	0.319329	3.03564	3.26221	0.189869	0.217962
PKM2	KPYM_HUMAN	1	0.560453	0.579566	0.34274	0.415789	2.02578	2.25752	0.414213	0.478694
GAPDH	G3P_HUMAN	1	0.471695	0.468405	0.190544	0.297041	2.70305	2.89893	0.18393	0.439285
HNRNPK	Q5T6W5_HUMAN	0	0.382663	0.387518	0.143085	0.109754	3.11328	3.36568	0.171863	0.213656
MSN	MOES_HUMAN	1	0.714704	0.815441	0.079175	0.164177	2.26042	2.71857	0.474666	0.437306
HLA	E9PBB8_HUMAN	0	0.130024	0.375222	0.382283	0.690379	0.414993	0.317005	2.56779	3.12231
PDIA3	PDIA3_HUMAN	0	0.509612	0.53351	0.180801	0.330301	2.68676	2.88588	0.265526	0.398979
EEF1A1	Q6IQ15_HUMAN	0	0.259164	0.384524	0.0879421	0.356917	2.86734	2.54881	0.149832	0.249167
TPM2	TPM2_HUMAN	0	0.198882	0.277861	0.0879098	0.12832	4.27192	2.8074	0.115593	0.112106
PDIA4	PDIA4_HUMAN	0	0.402467	0.389134	0.247419	0.318815	2.24514	3.0104	0.366359	0.192243
HSPA5	GRP78_HUMAN	0	0.598302	0.669409	0.343178	0.35386	2.38916	2.57679	0.401534	0.43449
HBA1	HBA_HUMAN	1	2.14163	2.20513	0.716637	0.237426	0.415547	0.279893	0.680747	0.742292
PDIA6	B7Z254_HUMAN	0	0.390059	0.456889	0.138688	0.186278	2.66366	3.33201	0.163482	0.177135
GTF2I	GTF2I_HUMAN	0	0.26738	0.278483	0.129961	0.420882	3.14799	3.05475	0.0776908	0.168459
KPNB1	IMB1_HUMAN	0	0.0964417	0.305901	0.0493073	0.446409	2.81635	4.14392	0.057488	0.0841863
HSPA8	HSP7C_HUMAN	1	0.773229	1.07317	0.291406	0.326264	2.28114	1.76435	0.524568	0.624978
FBN1	FBN1_HUMAN	1	0.730692	1.04979	0.616818	0.665183	0.449736	0.68235	0.944634	1.2425
CTGF	CTGF_HUMAN	1	1.16669	1.40913	0.555118	0.613202	1.11873	1.13555	0.796644	0.94342
VGF	VGF_HUMAN	1	1.29588	1.57522	0.170111	0.48035	1.23375	1.10452	0.358186	0.674546
NES	NEST_HUMAN	0	0.851275	0.851738	0.628136	0.488347	1.58699	1.77981	0.564153	0.651464
SERPINE2	GDN_HUMAN	1	1.56318	1.069	0.480163	0.159895	1.09859	1.4122	0.275144	0.3079
IGFBP3	IBP3_HUMAN	1	1.46103	1.90623	0.309491	0.247529	0.464771	0.479865	0.732339	1.21216
ATP1A1	B7Z3U6_HUMAN	0	0.916803	0.903086	0.377099	0.45663	1.84084	1.85736	0.55069	0.541896
ACTN4	D6PXK4_HUMAN	0	0.647323	0.826489	0.382248	0.537226	1.7435	1.89472	0.457407	0.41986
WNT5A	F5H611_HUMAN	1	0.293046	0.462291	1.20241	1.22575	0.890082	0.988872	1.17721	1.55192
MYL12B	ML12B_HUMAN	0	0.19332	0.028358	0.0130553	1.58038	3.47131	2.17209	0.0672041	0.463123
GANAB	F5H6X6_HUMAN	0	0.11629	0.372472	0.0758923	1.46185	1.8359	1.99202	0.297127	0.587746
HSP90B1	ENPL_HUMAN	0	0.628969	0.878787	0.264416	0.294418	1.69492	2.70294	0.311388	0.325662
PSAP	F5H0X6_HUMAN	0	0.631141	0.500964	0.503887	0.817085	2.30449	1.21648	0.392022	0.666583
CFL1	G3V1A4_HUMAN	0	0.870335	0.892063	0.196159	0.835888	2.12535	1.77428	0.34824	0.742171
KRT10	K1C10_HUMAN	0	0.593456	0.957171	0.155409	0.334277	1.88075	1.58875	0.299386	0.385876
LDHA	B4DKQ2_HUMAN	0	0.654215	0.303802	0.819284	0.869314	1.67802	1.77162	0.543647	0.454974
GSN	Q5T0H9_HUMAN	0	1.90259	1.24431	0.366036	0.436307	0.501621	0.664979	0.524719	0.570778
KRT9	K1C9_HUMAN	0	0.933485	0.637641	0.453664	1.96859	0.671605	0.35905	0.869175	0.463893
TUFM	EFTU_HUMAN	0	1.19604	0.933914	0.21878	0.308348	1.8463	2.29269	0.43693	0.47534
TNC	TENA_HUMAN	1	1.38855	1.48095	0.466517	0.587898	0.640034	0.621673	0.572461	0.664086
CLEC3B	E9PHK0_HUMAN	0	1.58951	1.24231	1.07176	0.604691	1.06793	0.543883	0.814241	1.06568
RAB7A	RAB7A_HUMAN	0	1.30136	1.56661	0.773421	0.583062	0.805317	1.00784	0.588596	0.791083
VTN	VTNC_HUMAN	1	1.56901	1.79511	0.603928	0.95253	0.462243	0.321173	0.853196	1.09439
HSP90AA1	HS90A_HUMAN	1	0.884185	1.10095	0.354343	0.350413	2.0892	2.46613	0.270201	0.300889
IGFBP5	C9JXX4_HUMAN	1	1.07648	1.11342	0.506731	0.356968	0.57407	0.539563	1.44902	2.38375
MGP	MGP_HUMAN	1	1.93433	2.55773	0.21694	0.857378	1.02823	0.816528	0.102692	0.486173
VCAN	CSPG2_HUMAN	1	1.82336	2.26845	0.33448	0.325531	0.330954	0.412586	0.610536	0.629289
MUTED	B2RDM2_HUMAN	0	0.50746	0.561936	1.23674	1.02728	1.6371	2.10166	0.518602	0.409227
EIF5A	IF5A1_HUMAN	0	0.264459	0.343467	0.0843717	3.01046	0.219325	0.757735	0.253467	0.593439
ITGAV	E7EWZ6_HUMAN	0	0.992708	1.02195	0.674687	0.733705	0.3603	0.332283	1.77402	2.02699
ADAMTS4	ATS4_HUMAN	1	2.61842	3.09998	0.285627	0.103357	0.325449	0.443492	0.415737	0.582505
GNB2	C9JIS1_HUMAN	0	1.14031	1.02934	0.0823238	0.251225	1.20663	1.36432	0.325327	0.340405
PFN1	PROF1_HUMAN	0	1.06576	1.27962	0.554495	0.514968	0.760762	0.713239	0.676807	0.90231
COL11A1	E9PCU0_HUMAN	1	0.459871	0.823145	1.42749	1.54465	1.16484	1.30522	0.450669	0.824109
PLAT	TPA_HUMAN	1	1.75481	2.03437	0.494017	0.570114	0.150923	0.520172	0.392796	0.299413
EMILIN1	EMIL1_HUMAN	1	1.76606	2.03364	1.02451	1.15433	0.250929	0.261332	0.370417	0.528894
MCAM	MUC18_HUMAN	0	1.34346	1.6125	0.570566	0.621082	1.40791	1.5307	0.449146	0.521457
GDF15	GDF15_HUMAN	1	1.38225	1.54459	1.35815	1.61634	0.49981	0.260255	0.253559	0.297607
TIMP3	TIMP3_HUMAN	1	1.47065	1.67584	1.64411	1.83719	0.316094	0.326647	0.332318	0.380581
