# Supplementary material for: JUN dependency in distinct early and late BRAF inhibition adaptation states of melanoma
Source: Cell Discov. 2016 Sep 6;2:16028–. doi: 10.1038/celldisc.2016.28 (PMC5012007; doi:10.1038/celldisc.2016.28)
Supplement: Supplementary Table S4 [file celldisc201628-s24.xls]

## Sheet: Sheet1
Titz et al. Supplementary Table S4
CCancer GSEA enrichment analysis
ranked list	"mesenchymal" gene set	NES M229+M238	ES	NES	NP	FDR	FWER	rankedListM238_FC_110719	ES	NES	NP	FDR	FWER	rankedListM249_FC_110719	ES	NES	NP	FDR	FWER
TABLE_1_DYNAMIC_GENE_EXPRESSION_ANALYSIS_LINKS_MELANOCYTE_GROWTH_ARREST_WITH_NEVOGENESIS	0	11.3164	0.3945	5.0165	0	0	0	TABLE_1_DYNAMIC_GENE_EXPRESSION_ANALYSIS_LINKS_MELANOCYTE_GROWTH_ARREST_WITH_NEVOGENESIS	0.4813	6.2999	0	0	0	TABLE_1_DYNAMIC_GENE_EXPRESSION_ANALYSIS_LINKS_MELANOCYTE_GROWTH_ARREST_WITH_NEVOGENESIS	-0.1227	-1.5821	0.045	0.241	1
TABLE_2_IDENTIFICATION_OF_MESENCHYMAL_STEM_CELL_MSC_TRANSCRIPTION_FACTORS_BY_MICROARRAY_AND_KNOCKDOWN_ANALYSES_AND_SIGNATURE_MOLECULE_MARKED_MSC_IN_BONE_MARROW_BY_IMMUNOHISTOCHEMISTRY	1	7.9344	0.4696	4.0806	0	0	0	TABLE_2_IDENTIFICATION_OF_MESENCHYMAL_STEM_CELL_MSC_TRANSCRIPTION_FACTORS_BY_MICROARRAY_AND_KNOCKDOWN_ANALYSES_AND_SIGNATURE_MOLECULE_MARKED_MSC_IN_BONE_MARROW_BY_IMMUNOHISTOCHEMISTRY	0.4395	3.8538	0	0	0	TABLE_2_IDENTIFICATION_OF_MESENCHYMAL_STEM_CELL_MSC_TRANSCRIPTION_FACTORS_BY_MICROARRAY_AND_KNOCKDOWN_ANALYSES_AND_SIGNATURE_MOLECULE_MARKED_MSC_IN_BONE_MARROW_BY_IMMUNOHISTOCHEMISTRY	-0.1383	-1.1823	0.2207	0.5363	1
TABLE_4_FUNCTIONAL_NETWORK_ANALYSIS_OF_THE_TRANSCRIPTOMES_OF_MESENCHYMAL_STEM_CELLS_DERIVED_FROM_AMNIOTIC_FLUID_AMNIOTIC_MEMBRANE_CORD_BLOOD_AND_BONE_MARROW	1	7.6582	0.4659	4.2715	0	0	0	TABLE_4_FUNCTIONAL_NETWORK_ANALYSIS_OF_THE_TRANSCRIPTOMES_OF_MESENCHYMAL_STEM_CELLS_DERIVED_FROM_AMNIOTIC_FLUID_AMNIOTIC_MEMBRANE_CORD_BLOOD_AND_BONE_MARROW	0.3773	3.3867	0	0	0	TABLE_4_FUNCTIONAL_NETWORK_ANALYSIS_OF_THE_TRANSCRIPTOMES_OF_MESENCHYMAL_STEM_CELLS_DERIVED_FROM_AMNIOTIC_FLUID_AMNIOTIC_MEMBRANE_CORD_BLOOD_AND_BONE_MARROW	-0.0986	-0.8877	0.5738	0.7912	1
TABLE_1_IDENTIFICATION_OF_EPIGENETICALLY_SILENCED_GENES_IN_TUMOR_ENDOTHELIAL_CELLS	0	7.603	0.3506	3.5725	0	0	0	TABLE_1_IDENTIFICATION_OF_EPIGENETICALLY_SILENCED_GENES_IN_TUMOR_ENDOTHELIAL_CELLS	0.406	4.0305	0	0	0	TABLE_1_IDENTIFICATION_OF_EPIGENETICALLY_SILENCED_GENES_IN_TUMOR_ENDOTHELIAL_CELLS	-0.1515	-1.4705	0.0763	0.3134	1
TABLE_1_EWS_FLI_1_SILENCING_AND_GENE_PROFILING_OF_EWING_CELLS_REVEAL_DOWNSTREAM_ONCOGENIC_PATHWAYS_AND_A_CRUCIAL_ROLE_FOR_REPRESSION_OF_INSULIN_LIKE_GROWTH_FACTOR_BINDING_PROTEIN_3	0	7.4641	0.5016	4.4986	0	0	0	TABLE_1_EWS_FLI_1_SILENCING_AND_GENE_PROFILING_OF_EWING_CELLS_REVEAL_DOWNSTREAM_ONCOGENIC_PATHWAYS_AND_A_CRUCIAL_ROLE_FOR_REPRESSION_OF_INSULIN_LIKE_GROWTH_FACTOR_BINDING_PROTEIN_3	0.3294	2.9655	0	0.0002	0.005	TABLE_1_EWS_FLI_1_SILENCING_AND_GENE_PROFILING_OF_EWING_CELLS_REVEAL_DOWNSTREAM_ONCOGENIC_PATHWAYS_AND_A_CRUCIAL_ROLE_FOR_REPRESSION_OF_INSULIN_LIKE_GROWTH_FACTOR_BINDING_PROTEIN_3	0.1084	0.9551	0.5147	0.857	1
TABLE_3_MECHANISMS_OF_INDOMETHACIN_INDUCED_ALTERATIONS_IN_THE_CHOLINE_PHOSPHOLIPID_METABOLISM_OF_BREAST_CANCER_CELLS	0	7.2081	0.5253	4.3189	0	0	0	TABLE_3_MECHANISMS_OF_INDOMETHACIN_INDUCED_ALTERATIONS_IN_THE_CHOLINE_PHOSPHOLIPID_METABOLISM_OF_BREAST_CANCER_CELLS	0.3462	2.8892	0	0.0004	0.01	TABLE_3_MECHANISMS_OF_INDOMETHACIN_INDUCED_ALTERATIONS_IN_THE_CHOLINE_PHOSPHOLIPID_METABOLISM_OF_BREAST_CANCER_CELLS	-0.0976	-0.81	0.7025	0.8521	1
TABLE_1_RAS_INHIBITION_IN_GLIOBLASTOMA_DOWN_REGULATES_HYPOXIA_INDUCIBLE_FACTOR_1_ALPHA_CAUSING_GLYCOLYSIS_SHUTDOWN_AND_CELL_DEATH	0	7.1558	0.6599	3.7626	0	0	0	TABLE_1_RAS_INHIBITION_IN_GLIOBLASTOMA_DOWN_REGULATES_HYPOXIA_INDUCIBLE_FACTOR_1_ALPHA_CAUSING_GLYCOLYSIS_SHUTDOWN_AND_CELL_DEATH	0.5824	3.3932	0	0	0	TABLE_1_RAS_INHIBITION_IN_GLIOBLASTOMA_DOWN_REGULATES_HYPOXIA_INDUCIBLE_FACTOR_1_ALPHA_CAUSING_GLYCOLYSIS_SHUTDOWN_AND_CELL_DEATH	-0.2655	-1.5263	0.0563	0.273	1
TABLE_2_IDENTIFICATION_OF_CANDIDATE_MOLECULAR_MARKERS_PREDICTING_SENSITIVITY_IN_SOLID_TUMORS_TO_DASATINIB_RATIONALE_FOR_PATIENT_SELECTION	0	7.0189	0.2504	3.5147	0	0	0	TABLE_2_IDENTIFICATION_OF_CANDIDATE_MOLECULAR_MARKERS_PREDICTING_SENSITIVITY_IN_SOLID_TUMORS_TO_DASATINIB_RATIONALE_FOR_PATIENT_SELECTION	0.2427	3.5042	0	0	0	TABLE_2_IDENTIFICATION_OF_CANDIDATE_MOLECULAR_MARKERS_PREDICTING_SENSITIVITY_IN_SOLID_TUMORS_TO_DASATINIB_RATIONALE_FOR_PATIENT_SELECTION	-0.1097	-1.5986	0.042	0.2311	1
TABLE_1_A_NOVEL_GENE_EXPRESSION_PROFILE_IN_LYMPHATICS_ASSOCIATED_WITH_TUMOR_GROWTH_AND_NODAL_METASTASIS	0	6.9086	0.3677	3.2541	0	0	0.001	TABLE_1_A_NOVEL_GENE_EXPRESSION_PROFILE_IN_LYMPHATICS_ASSOCIATED_WITH_TUMOR_GROWTH_AND_NODAL_METASTASIS	0.414	3.6545	0	0	0	TABLE_1_A_NOVEL_GENE_EXPRESSION_PROFILE_IN_LYMPHATICS_ASSOCIATED_WITH_TUMOR_GROWTH_AND_NODAL_METASTASIS	-0.1468	-1.3157	0.1739	0.4252	1
TABLE_5_UNIQUE_GENE_EXPRESSION_SIGNATURE_BY_HUMAN_EMBRYONIC_STEM_CELLS_CULTURED_UNDER_SERUM_FREE_CONDITIONS_CORRELATES_WITH_THEIR_ENHANCED_AND_PROLONGED_GROWTH_IN_AN_UNDIFFERENTIATED_STAGE	0	6.7035	0.3347	3.4927	0	0	0	TABLE_5_UNIQUE_GENE_EXPRESSION_SIGNATURE_BY_HUMAN_EMBRYONIC_STEM_CELLS_CULTURED_UNDER_SERUM_FREE_CONDITIONS_CORRELATES_WITH_THEIR_ENHANCED_AND_PROLONGED_GROWTH_IN_AN_UNDIFFERENTIATED_STAGE	0.3	3.2108	0	0	0	TABLE_5_UNIQUE_GENE_EXPRESSION_SIGNATURE_BY_HUMAN_EMBRYONIC_STEM_CELLS_CULTURED_UNDER_SERUM_FREE_CONDITIONS_CORRELATES_WITH_THEIR_ENHANCED_AND_PROLONGED_GROWTH_IN_AN_UNDIFFERENTIATED_STAGE	-0.1263	-1.3566	0.1208	0.3903	1
TABLE_3_TRANSCRIPTIONAL_RECAPITULATION_AND_SUBVERSION_OF_EMBRYONIC_COLON_DEVELOPMENT_BY_MOUSE_COLON_TUMOR_MODELS_AND_HUMAN_COLON_CANCER	0	6.3809	0.4582	3.5075	0	0	0	TABLE_3_TRANSCRIPTIONAL_RECAPITULATION_AND_SUBVERSION_OF_EMBRYONIC_COLON_DEVELOPMENT_BY_MOUSE_COLON_TUMOR_MODELS_AND_HUMAN_COLON_CANCER	0.3799	2.8734	0	0.0004	0.012	TABLE_3_TRANSCRIPTIONAL_RECAPITULATION_AND_SUBVERSION_OF_EMBRYONIC_COLON_DEVELOPMENT_BY_MOUSE_COLON_TUMOR_MODELS_AND_HUMAN_COLON_CANCER	-0.134	-1.0095	0.4198	0.683	1
TABLE_W2_CHROMOSOMAL_INSTABILITY_IS_ASSOCIATED_WITH_HIGHER_EXPRESSION_OF_GENES_IMPLICATED_IN_EPITHELIAL_MESENCHYMAL_TRANSITION_CANCER_INVASIVENESS_AND_METASTASIS_AND_WITH_LOWER_EXPRESSION_OF_GENES_INVOLVED_IN_CELL_CYCLE_CHECKPOINTS_DNA_REPAIR_AND_CHROMATIN_MAINTENANCE	1	6.3143	0.1525	3.1685	0	0	0.001	TABLE_W2_CHROMOSOMAL_INSTABILITY_IS_ASSOCIATED_WITH_HIGHER_EXPRESSION_OF_GENES_IMPLICATED_IN_EPITHELIAL_MESENCHYMAL_TRANSITION_CANCER_INVASIVENESS_AND_METASTASIS_AND_WITH_LOWER_EXPRESSION_OF_GENES_INVOLVED_IN_CELL_CYCLE_CHECKPOINTS_DNA_REPAIR_AND_CHROMATIN_MAINTENANCE	0.1546	3.1458	0	0	0	TABLE_W2_CHROMOSOMAL_INSTABILITY_IS_ASSOCIATED_WITH_HIGHER_EXPRESSION_OF_GENES_IMPLICATED_IN_EPITHELIAL_MESENCHYMAL_TRANSITION_CANCER_INVASIVENESS_AND_METASTASIS_AND_WITH_LOWER_EXPRESSION_OF_GENES_INVOLVED_IN_CELL_CYCLE_CHECKPOINTS_DNA_REPAIR_AND_CHROMATIN_MAINTENANCE	-0.061	-1.2939	0.1484	0.4395	1
TABLE_2_GENE_EXPRESSION_PROFILING_OF_THE_HUMAN_MATERNAL_FETAL_INTERFACE_REVEALS_DRAMATIC_CHANGES_BETWEEN_MIDGESTATION_AND_TERM	0	6.2568	0.1736	2.9845	0	0.0001	0.004	TABLE_2_GENE_EXPRESSION_PROFILING_OF_THE_HUMAN_MATERNAL_FETAL_INTERFACE_REVEALS_DRAMATIC_CHANGES_BETWEEN_MIDGESTATION_AND_TERM	0.1926	3.2723	0	0	0	TABLE_2_GENE_EXPRESSION_PROFILING_OF_THE_HUMAN_MATERNAL_FETAL_INTERFACE_REVEALS_DRAMATIC_CHANGES_BETWEEN_MIDGESTATION_AND_TERM	0.0537	0.906	0.5594	0.8766	1
TABLE_1_THE_RAS_MAPK_PATHWAY_DOWNREGULATES_CAVEOLIN_1_IN_RODENT_FIBROBLAST_BUT_NOT_IN_HUMAN_FIBROBLASTS_IMPLICATIONS_IN_THE_RESISTANCE_TO_ONCOGENE_MEDIATED_TRANSFORMATION	0	6.2153	0.3802	3.3902	0	0	0	TABLE_1_THE_RAS_MAPK_PATHWAY_DOWNREGULATES_CAVEOLIN_1_IN_RODENT_FIBROBLAST_BUT_NOT_IN_HUMAN_FIBROBLASTS_IMPLICATIONS_IN_THE_RESISTANCE_TO_ONCOGENE_MEDIATED_TRANSFORMATION	0.3223	2.8251	0	0.0006	0.018	TABLE_1_THE_RAS_MAPK_PATHWAY_DOWNREGULATES_CAVEOLIN_1_IN_RODENT_FIBROBLAST_BUT_NOT_IN_HUMAN_FIBROBLASTS_IMPLICATIONS_IN_THE_RESISTANCE_TO_ONCOGENE_MEDIATED_TRANSFORMATION	-0.1395	-1.2278	0.1937	0.496	1
TABLE_3_TISSUE_WIDE_EXPRESSION_PROFILING_USING_CDNA_SUBTRACTION_AND_MICROARRAYS_TO_IDENTIFY_TUMOR_SPECIFIC_GENES	0	6.1889	0.3073	3.7824	0	0	0	TABLE_3_TISSUE_WIDE_EXPRESSION_PROFILING_USING_CDNA_SUBTRACTION_AND_MICROARRAYS_TO_IDENTIFY_TUMOR_SPECIFIC_GENES	0.1975	2.4065	0.0019	0.0063	0.401	TABLE_3_TISSUE_WIDE_EXPRESSION_PROFILING_USING_CDNA_SUBTRACTION_AND_MICROARRAYS_TO_IDENTIFY_TUMOR_SPECIFIC_GENES	-0.1141	-1.3875	0.1149	0.3684	1
TABLE_3_IDENTIFICATION_OF_A_GENE_SIGNATURE_FOR_RAPID_SCREENING_OF_ORAL_SQUAMOUS_CELL_CARCINOMA	0	6.1737	0.5197	2.9704	0	0.0001	0.004	TABLE_3_IDENTIFICATION_OF_A_GENE_SIGNATURE_FOR_RAPID_SCREENING_OF_ORAL_SQUAMOUS_CELL_CARCINOMA	0.5676	3.2033	0	0	0	TABLE_3_IDENTIFICATION_OF_A_GENE_SIGNATURE_FOR_RAPID_SCREENING_OF_ORAL_SQUAMOUS_CELL_CARCINOMA	0.1207	0.6757	0.8492	0.9716	1
TABLE_2_FUNCTIONAL_NETWORK_RECONSTRUCTION_REVEALS_SOMATIC_STEMNESS_GENETIC_MAPS_AND_DEDIFFERENTIATION_LIKE_TRANSCRIPTOME_REPROGRAMMING_INDUCED_BY_GATA2	0	6.075	0.3028	2.2875	0	0.0066	0.694	TABLE_2_FUNCTIONAL_NETWORK_RECONSTRUCTION_REVEALS_SOMATIC_STEMNESS_GENETIC_MAPS_AND_DEDIFFERENTIATION_LIKE_TRANSCRIPTOME_REPROGRAMMING_INDUCED_BY_GATA2	0.5103	3.7875	0	0	0	TABLE_2_FUNCTIONAL_NETWORK_RECONSTRUCTION_REVEALS_SOMATIC_STEMNESS_GENETIC_MAPS_AND_DEDIFFERENTIATION_LIKE_TRANSCRIPTOME_REPROGRAMMING_INDUCED_BY_GATA2	-0.1786	-1.3105	0.142	0.4306	1
TABLE_1_DLK1_FA1_REGULATES_THE_FUNCTION_OF_HUMAN_BONE_MARROW_MESENCHYMAL_STEM_CELLS_BY_MODULATING_GENE_EXPRESSION_OF_PRO_INFLAMMATORY_CYTOKINES_AND_IMMUNE_RESPONSE_RELATED_FACTORS	1	5.9567	0.3178	3.1932	0	0	0.001	TABLE_1_DLK1_FA1_REGULATES_THE_FUNCTION_OF_HUMAN_BONE_MARROW_MESENCHYMAL_STEM_CELLS_BY_MODULATING_GENE_EXPRESSION_OF_PRO_INFLAMMATORY_CYTOKINES_AND_IMMUNE_RESPONSE_RELATED_FACTORS	0.2689	2.7635	0	0.0009	0.033	TABLE_1_DLK1_FA1_REGULATES_THE_FUNCTION_OF_HUMAN_BONE_MARROW_MESENCHYMAL_STEM_CELLS_BY_MODULATING_GENE_EXPRESSION_OF_PRO_INFLAMMATORY_CYTOKINES_AND_IMMUNE_RESPONSE_RELATED_FACTORS	-0.1329	-1.3733	0.1074	0.3762	1
TABLE_1_VARIANT_HNF1_MODULATES_EPITHELIAL_PLASTICITY_OF_NORMAL_AND_TRANSFORMED_OVARY_CELLS	0	5.8803	0.3133	3.1322	0	0	0.001	TABLE_1_VARIANT_HNF1_MODULATES_EPITHELIAL_PLASTICITY_OF_NORMAL_AND_TRANSFORMED_OVARY_CELLS	0.2808	2.7481	0	0.001	0.036	TABLE_1_VARIANT_HNF1_MODULATES_EPITHELIAL_PLASTICITY_OF_NORMAL_AND_TRANSFORMED_OVARY_CELLS	-0.1664	-1.6539	0.0352	0.2012	1
TABLE_1_IDENTIFICATION_OF_SFRP1_AS_A_CANDIDATE_MEDIATOR_OF_STROMAL_TO_EPITHELIAL_SIGNALING_IN_PROSTATE_CANCER	0	5.8439	0.4426	2.9317	0	0.0001	0.006	TABLE_1_IDENTIFICATION_OF_SFRP1_AS_A_CANDIDATE_MEDIATOR_OF_STROMAL_TO_EPITHELIAL_SIGNALING_IN_PROSTATE_CANCER	0.4385	2.9122	0	0.0003	0.008	TABLE_1_IDENTIFICATION_OF_SFRP1_AS_A_CANDIDATE_MEDIATOR_OF_STROMAL_TO_EPITHELIAL_SIGNALING_IN_PROSTATE_CANCER	-0.167	-1.0816	0.3333	0.6191	1
TABLE_W1_A_PATHOLOGIC_LINK_BETWEEN_WILMS_TUMOR_SUPPRESSOR_GENE_WT1_AND_IFI16	0	5.8314	0.121	2.8316	0	0.0003	0.015	TABLE_W1_A_PATHOLOGIC_LINK_BETWEEN_WILMS_TUMOR_SUPPRESSOR_GENE_WT1_AND_IFI16	0.1253	2.9998	0	0.0002	0.004	TABLE_W1_A_PATHOLOGIC_LINK_BETWEEN_WILMS_TUMOR_SUPPRESSOR_GENE_WT1_AND_IFI16	-0.0405	-0.9612	0.4823	0.7308	1
TABLE_2_GENOMIC_DETERMINATION_OF_THE_GLUCOCORTICOID_RESPONSE_REVEALS_UNEXPECTED_MECHANISMS_OF_GENE_REGULATION_Ã¢_GENOME_RESEARCH	0	5.8083	0.3416	3.1487	0	0	0.001	TABLE_2_GENOMIC_DETERMINATION_OF_THE_GLUCOCORTICOID_RESPONSE_REVEALS_UNEXPECTED_MECHANISMS_OF_GENE_REGULATION_Ã¢_GENOME_RESEARCH	0.2838	2.6596	0	0.0014	0.072	TABLE_2_GENOMIC_DETERMINATION_OF_THE_GLUCOCORTICOID_RESPONSE_REVEALS_UNEXPECTED_MECHANISMS_OF_GENE_REGULATION_Ã¢_GENOME_RESEARCH	0.1035	0.9855	0.4393	0.8438	1
TABLE_1_DETERMINATION_OF_STROMAL_SIGNATURES_IN_BREAST_CARCINOMA	0	5.8052	0.4233	2.5419	0	0.0018	0.168	TABLE_1_DETERMINATION_OF_STROMAL_SIGNATURES_IN_BREAST_CARCINOMA	0.5297	3.2633	0	0	0	TABLE_1_DETERMINATION_OF_STROMAL_SIGNATURES_IN_BREAST_CARCINOMA	-0.1474	-0.8994	0.5726	0.7864	1
TABLE_I_ENDOTHELIN_1_INDUCES_EXPRESSION_OF_MATRIX_ASSOCIATED_GENES_IN_LUNG_FIBROBLASTS_THROUGH_MEK_ERK	0	5.7867	0.5966	2.989	0	0.0001	0.004	TABLE_I_ENDOTHELIN_1_INDUCES_EXPRESSION_OF_MATRIX_ASSOCIATED_GENES_IN_LUNG_FIBROBLASTS_THROUGH_MEK_ERK	0.5452	2.7977	0	0.0007	0.022	TABLE_I_ENDOTHELIN_1_INDUCES_EXPRESSION_OF_MATRIX_ASSOCIATED_GENES_IN_LUNG_FIBROBLASTS_THROUGH_MEK_ERK	-0.2187	-1.1347	0.2827	0.5732	1
TABLE_2_IDENTIFICATION_OF_MRNAS_THAT_CONTINUE_TO_ASSOCIATE_WITH_POLYSOMES_DURING_HYPOXIA	0	5.7795	0.5173	3.0864	0	0.0001	0.003	TABLE_2_IDENTIFICATION_OF_MRNAS_THAT_CONTINUE_TO_ASSOCIATE_WITH_POLYSOMES_DURING_HYPOXIA	0.4417	2.6931	0	0.0012	0.057	TABLE_2_IDENTIFICATION_OF_MRNAS_THAT_CONTINUE_TO_ASSOCIATE_WITH_POLYSOMES_DURING_HYPOXIA	-0.1613	-1.0069	0.435	0.6835	1
TABLE_II_IDENTIFICATION_OF_A_NOVEL_THERAPEUTIC_TARGET_FOR_HEAD_AND_NECK_SQUAMOUS_CELL_CARCINOMAS_A_ROLE_FOR_THE_NEUROTENSIN_NEUROTENSIN_RECEPTOR_1_ONCOGENIC_SIGNALING_PATHWAY	0	5.7363	0.4634	2.4306	0	0.0032	0.353	TABLE_II_IDENTIFICATION_OF_A_NOVEL_THERAPEUTIC_TARGET_FOR_HEAD_AND_NECK_SQUAMOUS_CELL_CARCINOMAS_A_ROLE_FOR_THE_NEUROTENSIN_NEUROTENSIN_RECEPTOR_1_ONCOGENIC_SIGNALING_PATHWAY	0.6402	3.3057	0	0	0	TABLE_II_IDENTIFICATION_OF_A_NOVEL_THERAPEUTIC_TARGET_FOR_HEAD_AND_NECK_SQUAMOUS_CELL_CARCINOMAS_A_ROLE_FOR_THE_NEUROTENSIN_NEUROTENSIN_RECEPTOR_1_ONCOGENIC_SIGNALING_PATHWAY	-0.1462	-0.7722	0.7622	0.8795	1
TABLE_4_THE_MYXOID_ROUND_CELL_LIPOSARCOMA_FUSION_ONCOGENE_FUS_DDIT3_AND_THE_NORMAL_DDIT3_INDUCE_A_LIPOSARCOMA_PHENOTYPE_IN_TRANSFECTED_HUMAN_FIBROSARCOMA_CELLS	0	5.7226	0.3438	2.6767	0	0.0007	0.059	TABLE_4_THE_MYXOID_ROUND_CELL_LIPOSARCOMA_FUSION_ONCOGENE_FUS_DDIT3_AND_THE_NORMAL_DDIT3_INDUCE_A_LIPOSARCOMA_PHENOTYPE_IN_TRANSFECTED_HUMAN_FIBROSARCOMA_CELLS	0.3831	3.0459	0	0	0.001	TABLE_4_THE_MYXOID_ROUND_CELL_LIPOSARCOMA_FUSION_ONCOGENE_FUS_DDIT3_AND_THE_NORMAL_DDIT3_INDUCE_A_LIPOSARCOMA_PHENOTYPE_IN_TRANSFECTED_HUMAN_FIBROSARCOMA_CELLS	0.2256	1.7689	0.011	0.2382	1
TABLE_1_DIFFERENTIATION_OF_ANDROGEN_INDEPENDENT_PROSTATE_CANCER_PC_3_CELLS_IS_ASSOCIATED_WITH_INCREASED_NUCLEAR_FACTOR_KAPPA_B_ACTIVITY	0	5.6128	0.5298	2.982	0	0.0001	0.004	TABLE_1_DIFFERENTIATION_OF_ANDROGEN_INDEPENDENT_PROSTATE_CANCER_PC_3_CELLS_IS_ASSOCIATED_WITH_INCREASED_NUCLEAR_FACTOR_KAPPA_B_ACTIVITY	0.4598	2.6308	0	0.0017	0.088	TABLE_1_DIFFERENTIATION_OF_ANDROGEN_INDEPENDENT_PROSTATE_CANCER_PC_3_CELLS_IS_ASSOCIATED_WITH_INCREASED_NUCLEAR_FACTOR_KAPPA_B_ACTIVITY	-0.1096	-0.6301	0.9237	0.9571	1
TABLE_1_FUNCTIONAL_ANALYSIS_OF_KSRP_INTERACTION_WITH_THE_AU_RICH_ELEMENT_OF_INTERLEUKIN_8_AND_IDENTIFICATION_OF_INFLAMMATORY_MRNA_TARGETS	0	5.5764	0.3827	3.0736	0	0.0001	0.003	TABLE_1_FUNCTIONAL_ANALYSIS_OF_KSRP_INTERACTION_WITH_THE_AU_RICH_ELEMENT_OF_INTERLEUKIN_8_AND_IDENTIFICATION_OF_INFLAMMATORY_MRNA_TARGETS	0.3121	2.5028	0	0.0034	0.203	TABLE_1_FUNCTIONAL_ANALYSIS_OF_KSRP_INTERACTION_WITH_THE_AU_RICH_ELEMENT_OF_INTERLEUKIN_8_AND_IDENTIFICATION_OF_INFLAMMATORY_MRNA_TARGETS	-0.1241	-0.9736	0.4557	0.7217	1
TABLE_1_A_GENETICALLY_DEFINED_MODEL_FOR_HUMAN_OVARIAN_CANCER	0	5.5736	0.6258	3.0702	0	0.0001	0.003	TABLE_1_A_GENETICALLY_DEFINED_MODEL_FOR_HUMAN_OVARIAN_CANCER	0.5218	2.5034	0	0.0034	0.202	TABLE_1_A_GENETICALLY_DEFINED_MODEL_FOR_HUMAN_OVARIAN_CANCER	-0.1996	-0.9399	0.4949	0.7497	1
TABLE_I_IDENTIFICATION_OF_A_NOVEL_THERAPEUTIC_TARGET_FOR_HEAD_AND_NECK_SQUAMOUS_CELL_CARCINOMAS_A_ROLE_FOR_THE_NEUROTENSIN_NEUROTENSIN_RECEPTOR_1_ONCOGENIC_SIGNALING_PATHWAY	0	5.4768	0.4988	3.1273	0	0	0.001	TABLE_I_IDENTIFICATION_OF_A_NOVEL_THERAPEUTIC_TARGET_FOR_HEAD_AND_NECK_SQUAMOUS_CELL_CARCINOMAS_A_ROLE_FOR_THE_NEUROTENSIN_NEUROTENSIN_RECEPTOR_1_ONCOGENIC_SIGNALING_PATHWAY	0.3673	2.3495	0	0.0088	0.565	TABLE_I_IDENTIFICATION_OF_A_NOVEL_THERAPEUTIC_TARGET_FOR_HEAD_AND_NECK_SQUAMOUS_CELL_CARCINOMAS_A_ROLE_FOR_THE_NEUROTENSIN_NEUROTENSIN_RECEPTOR_1_ONCOGENIC_SIGNALING_PATHWAY	-0.2225	-1.4165	0.1029	0.3483	1
TABLE_3_A_SYSTEMATIC_SEARCH_FOR_DOWNSTREAM_MEDIATORS_OF_TUMOR_SUPPRESSOR_FUNCTION_OF_P53_REVEALS_A_MAJOR_ROLE_OF_BTG2_IN_SUPPRESSION_OF_RAS_INDUCED_TRANSFORMATION	0	5.4534	0.2491	2.5613	0	0.0015	0.14	TABLE_3_A_SYSTEMATIC_SEARCH_FOR_DOWNSTREAM_MEDIATORS_OF_TUMOR_SUPPRESSOR_FUNCTION_OF_P53_REVEALS_A_MAJOR_ROLE_OF_BTG2_IN_SUPPRESSION_OF_RAS_INDUCED_TRANSFORMATION	0.2864	2.8921	0	0.0004	0.01	TABLE_3_A_SYSTEMATIC_SEARCH_FOR_DOWNSTREAM_MEDIATORS_OF_TUMOR_SUPPRESSOR_FUNCTION_OF_P53_REVEALS_A_MAJOR_ROLE_OF_BTG2_IN_SUPPRESSION_OF_RAS_INDUCED_TRANSFORMATION	-0.1221	-1.2499	0.1807	0.4725	1
TABLE_1_TRANSCRIPTIONAL_REGULATION_OF_VASCULAR_ENDOTHELIAL_CELL_RESPONSES_TO_HYPOXIA_BY_HIF_1	0	5.4249	0.3059	3.5952	0	0	0	TABLE_1_TRANSCRIPTIONAL_REGULATION_OF_VASCULAR_ENDOTHELIAL_CELL_RESPONSES_TO_HYPOXIA_BY_HIF_1	0.1553	1.8297	0.0122	0.0812	1	TABLE_1_TRANSCRIPTIONAL_REGULATION_OF_VASCULAR_ENDOTHELIAL_CELL_RESPONSES_TO_HYPOXIA_BY_HIF_1	-0.0773	-0.9267	0.5299	0.7614	1
TABLE_II_GLOBAL_ANALYSIS_OF_METASTASIS_ASSOCIATED_GENE_EXPRESSION_IN_PRIMARY_CULTURES_FROM_CLINICAL_SPECIMENS_OF_CLEAR_CELL_RENAL_CELL_CARCINOMA	0	5.3638	0.2716	2.739	0	0.0005	0.034	TABLE_II_GLOBAL_ANALYSIS_OF_METASTASIS_ASSOCIATED_GENE_EXPRESSION_IN_PRIMARY_CULTURES_FROM_CLINICAL_SPECIMENS_OF_CLEAR_CELL_RENAL_CELL_CARCINOMA	0.2604	2.6248	0	0.0016	0.09	TABLE_II_GLOBAL_ANALYSIS_OF_METASTASIS_ASSOCIATED_GENE_EXPRESSION_IN_PRIMARY_CULTURES_FROM_CLINICAL_SPECIMENS_OF_CLEAR_CELL_RENAL_CELL_CARCINOMA	-0.072	-0.7299	0.8004	0.9045	1
TABLE_1_INTERLEUKIN_5_REGULATES_GENES_INVOLVED_IN_B_CELL_TERMINAL_MATURATION	0	5.3269	0.2296	2.5972	0	0.0012	0.108	TABLE_1_INTERLEUKIN_5_REGULATES_GENES_INVOLVED_IN_B_CELL_TERMINAL_MATURATION	0.237	2.7297	0	0.001	0.041	TABLE_1_INTERLEUKIN_5_REGULATES_GENES_INVOLVED_IN_B_CELL_TERMINAL_MATURATION	0.0759	0.8716	0.5891	0.8896	1
TABLE_2_NR0B1_IS_REQUIRED_FOR_THE_ONCOGENIC_PHENOTYPE_MEDIATED_BY_EWS_FLI_IN_EWING_S_SARCOMA	0	5.2851	0.4055	2.7518	0	0.0004	0.03	TABLE_2_NR0B1_IS_REQUIRED_FOR_THE_ONCOGENIC_PHENOTYPE_MEDIATED_BY_EWS_FLI_IN_EWING_S_SARCOMA	0.3788	2.5333	0	0.0028	0.163	TABLE_2_NR0B1_IS_REQUIRED_FOR_THE_ONCOGENIC_PHENOTYPE_MEDIATED_BY_EWS_FLI_IN_EWING_S_SARCOMA	-0.1878	-1.2262	0.22	0.4976	1
TABLE_1_DIFFERENTIAL_GENE_EXPRESSION_ANALYSIS_REVEALS_ACTIVATION_OF_GROWTH_PROMOTING_SIGNALING_PATHWAYS_BY_TENASCIN_C	0	5.2556	0.3188	2.5183	0	0.0021	0.2	TABLE_1_DIFFERENTIAL_GENE_EXPRESSION_ANALYSIS_REVEALS_ACTIVATION_OF_GROWTH_PROMOTING_SIGNALING_PATHWAYS_BY_TENASCIN_C	0.3509	2.7373	0	0.001	0.04	TABLE_1_DIFFERENTIAL_GENE_EXPRESSION_ANALYSIS_REVEALS_ACTIVATION_OF_GROWTH_PROMOTING_SIGNALING_PATHWAYS_BY_TENASCIN_C	-0.2105	-1.6352	0.0352	0.2074	1
TABLE_S3_GENE_EXPRESSION_ANALYSIS_OF_ANGIOIMMUNOBLASTIC_LYMPHOMA_INDICATES_DERIVATION_FROM_T_FOLLICULAR_HELPER_CELLS_AND_VASCULAR_ENDOTHELIAL_GROWTH_FACTOR_DEREGULATION	0	5.2483	0.359	2.5436	0	0.0017	0.164	TABLE_S3_GENE_EXPRESSION_ANALYSIS_OF_ANGIOIMMUNOBLASTIC_LYMPHOMA_INDICATES_DERIVATION_FROM_T_FOLLICULAR_HELPER_CELLS_AND_VASCULAR_ENDOTHELIAL_GROWTH_FACTOR_DEREGULATION	0.3923	2.7047	0	0.0012	0.053	TABLE_S3_GENE_EXPRESSION_ANALYSIS_OF_ANGIOIMMUNOBLASTIC_LYMPHOMA_INDICATES_DERIVATION_FROM_T_FOLLICULAR_HELPER_CELLS_AND_VASCULAR_ENDOTHELIAL_GROWTH_FACTOR_DEREGULATION	-0.236	-1.6538	0.0273	0.2007	1
TABLE_3_KNOCKDOWN_OF_SOX4_EXPRESSION_BY_RNAI_INDUCES_APOPTOSIS_IN_ACC3_CELLS	0	5.2412	0.3953	3.1065	0	0.0001	0.002	TABLE_3_KNOCKDOWN_OF_SOX4_EXPRESSION_BY_RNAI_INDUCES_APOPTOSIS_IN_ACC3_CELLS	0.2703	2.1347	0.0058	0.0235	0.97	TABLE_3_KNOCKDOWN_OF_SOX4_EXPRESSION_BY_RNAI_INDUCES_APOPTOSIS_IN_ACC3_CELLS	0.1043	0.8031	0.7293	0.9291	1
TABLE_2_THE_GENE_EXPRESSION_PROFILE_OF_NODAL_PERIPHERAL_T_CELL_LYMPHOMA_DEMONSTRATES_A_MOLECULAR_LINK_BETWEEN_ANGIOIMMUNOBLASTIC_T_CELL_LYMPHOMA_AITL_AND_FOLLICULAR_HELPER_T_TFH_CELLS	0	5.2285	0.2905	2.6405	0	0.0009	0.075	TABLE_2_THE_GENE_EXPRESSION_PROFILE_OF_NODAL_PERIPHERAL_T_CELL_LYMPHOMA_DEMONSTRATES_A_MOLECULAR_LINK_BETWEEN_ANGIOIMMUNOBLASTIC_T_CELL_LYMPHOMA_AITL_AND_FOLLICULAR_HELPER_T_TFH_CELLS	0.2881	2.588	0	0.002	0.114	TABLE_2_THE_GENE_EXPRESSION_PROFILE_OF_NODAL_PERIPHERAL_T_CELL_LYMPHOMA_DEMONSTRATES_A_MOLECULAR_LINK_BETWEEN_ANGIOIMMUNOBLASTIC_T_CELL_LYMPHOMA_AITL_AND_FOLLICULAR_HELPER_T_TFH_CELLS	-0.0777	-0.7172	0.8399	0.9127	1
TABLE_1_CCN1_CYR61_IS_REGULATED_BY_THE_CANONICAL_WNT_SIGNAL_AND_PLAYS_AN_IMPORTANT_ROLE_IN_WNT3A_INDUCED_OSTEOBLAST_DIFFERENTIATION_OF_MESENCHYMAL_STEM_CELLS	1	5.2266	0.4374	3.1208	0	0.0001	0.002	TABLE_1_CCN1_CYR61_IS_REGULATED_BY_THE_CANONICAL_WNT_SIGNAL_AND_PLAYS_AN_IMPORTANT_ROLE_IN_WNT3A_INDUCED_OSTEOBLAST_DIFFERENTIATION_OF_MESENCHYMAL_STEM_CELLS	0.2924	2.1058	0.002	0.0272	0.984	TABLE_1_CCN1_CYR61_IS_REGULATED_BY_THE_CANONICAL_WNT_SIGNAL_AND_PLAYS_AN_IMPORTANT_ROLE_IN_WNT3A_INDUCED_OSTEOBLAST_DIFFERENTIATION_OF_MESENCHYMAL_STEM_CELLS	-0.1378	-1.0029	0.435	0.688	1
TABLE_2_INVASION_OF_NORMAL_HUMAN_FIBROBLASTS_INDUCED_BY_V_FOS_IS_INDEPENDENT_OF_PROLIFERATION_IMMORTALIZATION_AND_THE_TUMOR_SUPPRESSORS_P16INK4A_AND_P53	0	5.2175	0.2582	2.5598	0	0.0015	0.14	TABLE_2_INVASION_OF_NORMAL_HUMAN_FIBROBLASTS_INDUCED_BY_V_FOS_IS_INDEPENDENT_OF_PROLIFERATION_IMMORTALIZATION_AND_THE_TUMOR_SUPPRESSORS_P16INK4A_AND_P53	0.2705	2.6577	0	0.0014	0.073	TABLE_2_INVASION_OF_NORMAL_HUMAN_FIBROBLASTS_INDUCED_BY_V_FOS_IS_INDEPENDENT_OF_PROLIFERATION_IMMORTALIZATION_AND_THE_TUMOR_SUPPRESSORS_P16INK4A_AND_P53	-0.1085	-1.0761	0.3623	0.6234	1
TABLE_2_GENE_PROFILING_OF_A_MYELOMA_CELL_LINE_REVEALS_SIMILARITIES_AND_UNIQUE_SIGNATURES_AMONG_IL_6_RESPONSE_N_RAS_ACTIVATING_MUTATIONS_AND_COCULTURE_WITH_BONE_MARROW_STROMAL_CELLS	0	5.1768	0.3558	2.3636	0	0.0047	0.519	TABLE_2_GENE_PROFILING_OF_A_MYELOMA_CELL_LINE_REVEALS_SIMILARITIES_AND_UNIQUE_SIGNATURES_AMONG_IL_6_RESPONSE_N_RAS_ACTIVATING_MUTATIONS_AND_COCULTURE_WITH_BONE_MARROW_STROMAL_CELLS	0.413	2.8132	0	0.0006	0.019	TABLE_2_GENE_PROFILING_OF_A_MYELOMA_CELL_LINE_REVEALS_SIMILARITIES_AND_UNIQUE_SIGNATURES_AMONG_IL_6_RESPONSE_N_RAS_ACTIVATING_MUTATIONS_AND_COCULTURE_WITH_BONE_MARROW_STROMAL_CELLS	-0.1929	-1.295	0.1728	0.4389	1
TABLE_1_SUBTRACTIVE_TRANSCRIPTOMICS_ESTABLISHING_POLARITY_DRIVES_IN_VITRO_HUMAN_ENDOTHELIAL_MORPHOGENESIS	0	5.1264	0.2806	2.906	0	0.0002	0.009	TABLE_1_SUBTRACTIVE_TRANSCRIPTOMICS_ESTABLISHING_POLARITY_DRIVES_IN_VITRO_HUMAN_ENDOTHELIAL_MORPHOGENESIS	0.2123	2.2204	0.002	0.016	0.862	TABLE_1_SUBTRACTIVE_TRANSCRIPTOMICS_ESTABLISHING_POLARITY_DRIVES_IN_VITRO_HUMAN_ENDOTHELIAL_MORPHOGENESIS	-0.1224	-1.2576	0.1857	0.4665	1
TABLE_1_MYOCARDIN_RELATED_TRANSCRIPTION_FACTORS_AND_SRF_ARE_REQUIRED_FOR_CYTOSKELETAL_DYNAMICS_AND_EXPERIMENTAL_METASTASIS	0	5.0918	0.3971	2.3267	0	0.0056	0.614	TABLE_1_MYOCARDIN_RELATED_TRANSCRIPTION_FACTORS_AND_SRF_ARE_REQUIRED_FOR_CYTOSKELETAL_DYNAMICS_AND_EXPERIMENTAL_METASTASIS	0.4632	2.7651	0	0.0009	0.033	TABLE_1_MYOCARDIN_RELATED_TRANSCRIPTION_FACTORS_AND_SRF_ARE_REQUIRED_FOR_CYTOSKELETAL_DYNAMICS_AND_EXPERIMENTAL_METASTASIS	-0.239	-1.3977	0.1004	0.3632	1
TABLE_1_MOLECULAR_BASIS_FOR_SPECIFICITY_IN_THE_DRUGGABLE_KINOME_SEQUENCE_BASED_ANALYSIS	0	5.0885	0.191	2.3627	0.002	0.0047	0.521	TABLE_1_MOLECULAR_BASIS_FOR_SPECIFICITY_IN_THE_DRUGGABLE_KINOME_SEQUENCE_BASED_ANALYSIS	0.226	2.7258	0	0.0011	0.043	TABLE_1_MOLECULAR_BASIS_FOR_SPECIFICITY_IN_THE_DRUGGABLE_KINOME_SEQUENCE_BASED_ANALYSIS	-0.0966	-1.2101	0.2354	0.513	1
TABLE_7_PHOSPHATIDYLINOSITOL_3_KINASE_SIGNALING_IN_PROLIFERATING_CELLS_MAINTAINS_AN_ANTI_APOPTOTIC_TRANSCRIPTIONAL_PROGRAM_MEDIATED_BY_INHIBITION_OF_FOXO_AND_NON_CANONICAL_ACTIVATION_OF_NFÃŽÂºB_TRANSCRIPTION_FACTORS	0	5.0827	0.4621	2.6509	0	0.0008	0.071	TABLE_7_PHOSPHATIDYLINOSITOL_3_KINASE_SIGNALING_IN_PROLIFERATING_CELLS_MAINTAINS_AN_ANTI_APOPTOTIC_TRANSCRIPTIONAL_PROGRAM_MEDIATED_BY_INHIBITION_OF_FOXO_AND_NON_CANONICAL_ACTIVATION_OF_NFÃŽÂºB_TRANSCRIPTION_FACTORS	0.4256	2.4318	0	0.0056	0.343	TABLE_7_PHOSPHATIDYLINOSITOL_3_KINASE_SIGNALING_IN_PROLIFERATING_CELLS_MAINTAINS_AN_ANTI_APOPTOTIC_TRANSCRIPTIONAL_PROGRAM_MEDIATED_BY_INHIBITION_OF_FOXO_AND_NON_CANONICAL_ACTIVATION_OF_NFÃŽÂºB_TRANSCRIPTION_FACTORS	0.1218	0.6943	0.8278	0.9735	1
TABLE_2_PROGRESSION_SPECIFIC_GENES_IDENTIFIED_BY_EXPRESSION_PROFILING_OF_MATCHED_DUCTAL_CARCINOMAS_IN_SITU_AND_INVASIVE_BREAST_TUMORS_COMBINING_LASER_CAPTURE_MICRODISSECTION_AND_OLIGONUCLEOTIDE_MICROARRAY_ANALYSIS	0	5.0625	0.527	2.4291	0	0.0032	0.357	TABLE_2_PROGRESSION_SPECIFIC_GENES_IDENTIFIED_BY_EXPRESSION_PROFILING_OF_MATCHED_DUCTAL_CARCINOMAS_IN_SITU_AND_INVASIVE_BREAST_TUMORS_COMBINING_LASER_CAPTURE_MICRODISSECTION_AND_OLIGONUCLEOTIDE_MICROARRAY_ANALYSIS	0.5565	2.6334	0	0.0017	0.087	TABLE_2_PROGRESSION_SPECIFIC_GENES_IDENTIFIED_BY_EXPRESSION_PROFILING_OF_MATCHED_DUCTAL_CARCINOMAS_IN_SITU_AND_INVASIVE_BREAST_TUMORS_COMBINING_LASER_CAPTURE_MICRODISSECTION_AND_OLIGONUCLEOTIDE_MICROARRAY_ANALYSIS	0.2254	1.0578	0.3629	0.8023	1
TABLE_1_SYSTEMS_BIOLOGY_DEFINED_NF_X003BA_B_REGULONS_INTERACTING_SIGNAL_PATHWAYS_AND_NETWORKS_ARE_IMPLICATED_IN_THE_MALIGNANT_PHENOTYPE_OF_HEAD_AND_NECK_CANCER_CELL_LINES_DIFFERING_IN_P53_STATUS	0	5.0611	0.203	2.616	0	0.001	0.093	TABLE_1_SYSTEMS_BIOLOGY_DEFINED_NF_X003BA_B_REGULONS_INTERACTING_SIGNAL_PATHWAYS_AND_NETWORKS_ARE_IMPLICATED_IN_THE_MALIGNANT_PHENOTYPE_OF_HEAD_AND_NECK_CANCER_CELL_LINES_DIFFERING_IN_P53_STATUS	0.1872	2.4451	0	0.005	0.318	TABLE_1_SYSTEMS_BIOLOGY_DEFINED_NF_X003BA_B_REGULONS_INTERACTING_SIGNAL_PATHWAYS_AND_NETWORKS_ARE_IMPLICATED_IN_THE_MALIGNANT_PHENOTYPE_OF_HEAD_AND_NECK_CANCER_CELL_LINES_DIFFERING_IN_P53_STATUS	-0.0423	-0.5576	0.9841	0.9809	1
TABLE_5_GENE_EXPRESSION_ANALYSIS_OF_ENDOMETRIUM_REVEALS_PROGESTERONE_RESISTANCE_AND_CANDIDATE_SUSCEPTIBILITY_GENES_IN_WOMEN_WITH_ENDOMETRIOSIS	0	5.0078	0.2977	2.7436	0	0.0005	0.033	TABLE_5_GENE_EXPRESSION_ANALYSIS_OF_ENDOMETRIUM_REVEALS_PROGESTERONE_RESISTANCE_AND_CANDIDATE_SUSCEPTIBILITY_GENES_IN_WOMEN_WITH_ENDOMETRIOSIS	0.2453	2.2642	0.002	0.0131	0.781	TABLE_5_GENE_EXPRESSION_ANALYSIS_OF_ENDOMETRIUM_REVEALS_PROGESTERONE_RESISTANCE_AND_CANDIDATE_SUSCEPTIBILITY_GENES_IN_WOMEN_WITH_ENDOMETRIOSIS	-0.1072	-0.9898	0.4642	0.7038	1
TABLE_3_OVERLAPPING_GENE_EXPRESSION_PROFILES_OF_CELL_MIGRATION_AND_TUMOR_INVASION_IN_HUMAN_BLADDER_CANCER_IDENTIFY_METALLOTHIONEIN_1E_AND_NICOTINAMIDE_N_METHYLTRANSFERASE_AS_NOVEL_REGULATORS_OF_CELL_MIGRATION	0	4.9637	0.4604	2.4957	0	0.0023	0.229	TABLE_3_OVERLAPPING_GENE_EXPRESSION_PROFILES_OF_CELL_MIGRATION_AND_TUMOR_INVASION_IN_HUMAN_BLADDER_CANCER_IDENTIFY_METALLOTHIONEIN_1E_AND_NICOTINAMIDE_N_METHYLTRANSFERASE_AS_NOVEL_REGULATORS_OF_CELL_MIGRATION	0.4534	2.468	0	0.0045	0.279	TABLE_3_OVERLAPPING_GENE_EXPRESSION_PROFILES_OF_CELL_MIGRATION_AND_TUMOR_INVASION_IN_HUMAN_BLADDER_CANCER_IDENTIFY_METALLOTHIONEIN_1E_AND_NICOTINAMIDE_N_METHYLTRANSFERASE_AS_NOVEL_REGULATORS_OF_CELL_MIGRATION	-0.2564	-1.4203	0.0934	0.3457	1
TABLE_1_SEQUENTIAL_GENE_EXPRESSION_CHANGES_IN_CANCER_CELL_LINES_AFTER_TREATMENT_WITH_THE_DEMETHYLATION_AGENT_5_AZA_2_DEOXYCYTIDINE	0	4.9522	0.3578	2.4416	0.002	0.003	0.327	TABLE_1_SEQUENTIAL_GENE_EXPRESSION_CHANGES_IN_CANCER_CELL_LINES_AFTER_TREATMENT_WITH_THE_DEMETHYLATION_AGENT_5_AZA_2_DEOXYCYTIDINE	0.3707	2.5106	0	0.0033	0.19	TABLE_1_SEQUENTIAL_GENE_EXPRESSION_CHANGES_IN_CANCER_CELL_LINES_AFTER_TREATMENT_WITH_THE_DEMETHYLATION_AGENT_5_AZA_2_DEOXYCYTIDINE	0.1831	1.2341	0.2222	0.6412	1
TABLE_4_FUNCTIONAL_GENE_EXPRESSION_ANALYSIS_OF_CLONAL_PLASMA_CELLS_IDENTIFIES_A_UNIQUE_MOLECULAR_PROFILE_FOR_LIGHT_CHAIN_AMYLOIDOSIS	0	4.9357	0.1654	2.1117	0	0.0167	0.974	TABLE_4_FUNCTIONAL_GENE_EXPRESSION_ANALYSIS_OF_CLONAL_PLASMA_CELLS_IDENTIFIES_A_UNIQUE_MOLECULAR_PROFILE_FOR_LIGHT_CHAIN_AMYLOIDOSIS	0.2155	2.824	0	0.0006	0.018	TABLE_4_FUNCTIONAL_GENE_EXPRESSION_ANALYSIS_OF_CLONAL_PLASMA_CELLS_IDENTIFIES_A_UNIQUE_MOLECULAR_PROFILE_FOR_LIGHT_CHAIN_AMYLOIDOSIS	-0.071	-0.9127	0.5618	0.7744	1
TABLE_2_AN_INTEGRATIVE_GENOMICS_APPROACH_IDENTIFIES_HYPOXIA_INDUCIBLE_FACTOR_1_HIF_1_TARGET_GENES_THAT_FORM_THE_CORE_RESPONSE_TO_HYPOXIA	0	4.9016	0.3332	2.9245	0	0.0001	0.007	TABLE_2_AN_INTEGRATIVE_GENOMICS_APPROACH_IDENTIFIES_HYPOXIA_INDUCIBLE_FACTOR_1_HIF_1_TARGET_GENES_THAT_FORM_THE_CORE_RESPONSE_TO_HYPOXIA	0.2247	1.9771	0.002	0.047	1	TABLE_2_AN_INTEGRATIVE_GENOMICS_APPROACH_IDENTIFIES_HYPOXIA_INDUCIBLE_FACTOR_1_HIF_1_TARGET_GENES_THAT_FORM_THE_CORE_RESPONSE_TO_HYPOXIA	-0.108	-0.9483	0.4948	0.7418	1
TABLE_1_PKB_SOL_AKT_INDUCES_TRANSCRIPTION_OF_ENZYMES_INVOLVED_IN_CHOLESTEROL_AND_FATTY_ACID_BIOSYNTHESIS_VIA_ACTIVATION_OF_SREBP	0	4.8963	0.2266	2.733	0	0.0005	0.035	TABLE_1_PKB_SOL_AKT_INDUCES_TRANSCRIPTION_OF_ENZYMES_INVOLVED_IN_CHOLESTEROL_AND_FATTY_ACID_BIOSYNTHESIS_VIA_ACTIVATION_OF_SREBP	0.1865	2.1633	0	0.0208	0.94	TABLE_1_PKB_SOL_AKT_INDUCES_TRANSCRIPTION_OF_ENZYMES_INVOLVED_IN_CHOLESTEROL_AND_FATTY_ACID_BIOSYNTHESIS_VIA_ACTIVATION_OF_SREBP	-0.1309	-1.5426	0.0733	0.2651	1
TABLE_2_UNSUPERVISED_ANALYSIS_OF_TRANSCRIPTOMIC_PROFILES_REVEALS_SIX_GLIOMA_SUBTYPES	0	4.8941	0.3325	2.7456	0	0.0005	0.033	TABLE_2_UNSUPERVISED_ANALYSIS_OF_TRANSCRIPTOMIC_PROFILES_REVEALS_SIX_GLIOMA_SUBTYPES	0.2509	2.1485	0.002	0.0221	0.957	TABLE_2_UNSUPERVISED_ANALYSIS_OF_TRANSCRIPTOMIC_PROFILES_REVEALS_SIX_GLIOMA_SUBTYPES	-0.1896	-1.5957	0.0379	0.2318	1
TABLE_1_SPECIFIC_LINEAGE_PRIMING_OF_BONE_MARROW_MESENCHYMAL_STEM_CELLS_PROVIDES_THE_MOLECULAR_FRAMEWORK_FOR_THEIR_PLASTICITY	1	4.8758	0.2293	2.4632	0	0.0026	0.285	TABLE_1_SPECIFIC_LINEAGE_PRIMING_OF_BONE_MARROW_MESENCHYMAL_STEM_CELLS_PROVIDES_THE_MOLECULAR_FRAMEWORK_FOR_THEIR_PLASTICITY	0.2216	2.4126	0.002	0.0061	0.387	TABLE_1_SPECIFIC_LINEAGE_PRIMING_OF_BONE_MARROW_MESENCHYMAL_STEM_CELLS_PROVIDES_THE_MOLECULAR_FRAMEWORK_FOR_THEIR_PLASTICITY	-0.1047	-1.1162	0.314	0.5826	1
TABLE_I_RBP2_H1_JARID1B_IS_A_TRANSCRIPTIONAL_REGULATOR_WITH_A_TUMOR_SUPPRESSIVE_POTENTIAL_IN_MELANOMA_CELLS	0	4.8698	0.3394	2.0879	0.0079	0.0186	0.984	TABLE_I_RBP2_H1_JARID1B_IS_A_TRANSCRIPTIONAL_REGULATOR_WITH_A_TUMOR_SUPPRESSIVE_POTENTIAL_IN_MELANOMA_CELLS	0.4534	2.7819	0	0.0008	0.027	TABLE_I_RBP2_H1_JARID1B_IS_A_TRANSCRIPTIONAL_REGULATOR_WITH_A_TUMOR_SUPPRESSIVE_POTENTIAL_IN_MELANOMA_CELLS	-0.1805	-1.1169	0.2989	0.5827	1
TABLE_1_TRANSCRIPTIONAL_BASIS_OF_KRAS_ONCOGENE_MEDIATED_CELLULAR_TRANSFORMATION_IN_OVARIAN_EPITHELIAL_CELLS	0	4.8389	0.1664	2.4096	0	0.0035	0.402	TABLE_1_TRANSCRIPTIONAL_BASIS_OF_KRAS_ONCOGENE_MEDIATED_CELLULAR_TRANSFORMATION_IN_OVARIAN_EPITHELIAL_CELLS	0.1669	2.4293	0	0.0056	0.35	TABLE_1_TRANSCRIPTIONAL_BASIS_OF_KRAS_ONCOGENE_MEDIATED_CELLULAR_TRANSFORMATION_IN_OVARIAN_EPITHELIAL_CELLS	-0.1068	-1.5652	0.0644	0.2496	1
TABLE_I_NF_KAPPA_B_ACTIVATION_BY_FAS_IS_MEDIATED_THROUGH_FADD_CASPASE_8_AND_RIP_AND_IS_INHIBITED_BY_FLIP	0	4.7909	0.3534	2.6056	0	0.0011	0.099	TABLE_I_NF_KAPPA_B_ACTIVATION_BY_FAS_IS_MEDIATED_THROUGH_FADD_CASPASE_8_AND_RIP_AND_IS_INHIBITED_BY_FLIP	0.2968	2.1853	0	0.0184	0.916	TABLE_I_NF_KAPPA_B_ACTIVATION_BY_FAS_IS_MEDIATED_THROUGH_FADD_CASPASE_8_AND_RIP_AND_IS_INHIBITED_BY_FLIP	-0.2001	-1.4477	0.09	0.3288	1
TABLE_2_ST7_MEDIATED_SUPPRESSION_OF_TUMORIGENICITY_OF_PROSTATE_CANCER_CELLS_IS_CHARACTERIZED_BY_REMODELING_OF_THE_EXTRACELLULAR_MATRIX	0	4.7764	0.3117	2.4866	0	0.0025	0.25	TABLE_2_ST7_MEDIATED_SUPPRESSION_OF_TUMORIGENICITY_OF_PROSTATE_CANCER_CELLS_IS_CHARACTERIZED_BY_REMODELING_OF_THE_EXTRACELLULAR_MATRIX	0.2954	2.2898	0	0.0114	0.712	TABLE_2_ST7_MEDIATED_SUPPRESSION_OF_TUMORIGENICITY_OF_PROSTATE_CANCER_CELLS_IS_CHARACTERIZED_BY_REMODELING_OF_THE_EXTRACELLULAR_MATRIX	-0.195	-1.5049	0.0713	0.2879	1
TABLE_2_ANALYSIS_OF_EPISTASIS_FOR_DIABETIC_NEPHROPATHY_AMONG_TYPE_2_DIABETIC_PATIENTS	0	4.7541	0.3712	2.337	0	0.0054	0.585	TABLE_2_ANALYSIS_OF_EPISTASIS_FOR_DIABETIC_NEPHROPATHY_AMONG_TYPE_2_DIABETIC_PATIENTS	0.3807	2.4171	0	0.0059	0.372	TABLE_2_ANALYSIS_OF_EPISTASIS_FOR_DIABETIC_NEPHROPATHY_AMONG_TYPE_2_DIABETIC_PATIENTS	-0.1532	-0.9604	0.5061	0.7307	1
TABLE_I_NF_X003BA_B_ACTIVATION_BY_FAS_IS_MEDIATED_THROUGH_FADD_CASPASE_8_AND_RIP_AND_IS_INHIBITED_BY_FLIP	0	4.7448	0.3534	2.5628	0	0.0015	0.138	TABLE_I_NF_X003BA_B_ACTIVATION_BY_FAS_IS_MEDIATED_THROUGH_FADD_CASPASE_8_AND_RIP_AND_IS_INHIBITED_BY_FLIP	0.2968	2.182	0	0.0187	0.919	TABLE_I_NF_X003BA_B_ACTIVATION_BY_FAS_IS_MEDIATED_THROUGH_FADD_CASPASE_8_AND_RIP_AND_IS_INHIBITED_BY_FLIP	-0.2001	-1.4773	0.0514	0.3076	1
TABLE_2_TRANSCRIPTIONAL_BASIS_OF_KRAS_ONCOGENE_MEDIATED_CELLULAR_TRANSFORMATION_IN_OVARIAN_EPITHELIAL_CELLS	0	4.74	0.1664	2.4432	0	0.003	0.32	TABLE_2_TRANSCRIPTIONAL_BASIS_OF_KRAS_ONCOGENE_MEDIATED_CELLULAR_TRANSFORMATION_IN_OVARIAN_EPITHELIAL_CELLS	0.1607	2.2968	0.0021	0.0112	0.696	TABLE_2_TRANSCRIPTIONAL_BASIS_OF_KRAS_ONCOGENE_MEDIATED_CELLULAR_TRANSFORMATION_IN_OVARIAN_EPITHELIAL_CELLS	-0.1051	-1.5386	0.0533	0.2658	1
TABLE_1_PREDICTION_OF_PREADIPOCYTE_DIFFERENTIATION_BY_GENE_EXPRESSION_REVEALS_ROLE_OF_INSULIN_RECEPTOR_SUBSTRATES_AND_NECDIN	0	4.7382	0.4141	2.6788	0	0.0007	0.059	TABLE_1_PREDICTION_OF_PREADIPOCYTE_DIFFERENTIATION_BY_GENE_EXPRESSION_REVEALS_ROLE_OF_INSULIN_RECEPTOR_SUBSTRATES_AND_NECDIN	0.3162	2.0594	0.0039	0.0341	0.994	TABLE_1_PREDICTION_OF_PREADIPOCYTE_DIFFERENTIATION_BY_GENE_EXPRESSION_REVEALS_ROLE_OF_INSULIN_RECEPTOR_SUBSTRATES_AND_NECDIN	-0.1773	-1.1599	0.2595	0.55	1
TABLE_1_TRANSCRIPTIONAL_SIGNATURE_OF_EPIDERMAL_KERATINOCYTES_SUBJECTED_TO_IN_VITRO_SCRATCH_WOUNDING_REVEALS_SELECTIVE_ROLES_FOR_ERK1_2_P38_AND_PHOSPHATIDYLINOSITOL_3_KINASE_SIGNALING_PATHWAYS	0	4.7171	0.3983	2.5008	0	0.0023	0.22	TABLE_1_TRANSCRIPTIONAL_SIGNATURE_OF_EPIDERMAL_KERATINOCYTES_SUBJECTED_TO_IN_VITRO_SCRATCH_WOUNDING_REVEALS_SELECTIVE_ROLES_FOR_ERK1_2_P38_AND_PHOSPHATIDYLINOSITOL_3_KINASE_SIGNALING_PATHWAYS	0.3449	2.2163	0	0.0163	0.866	TABLE_1_TRANSCRIPTIONAL_SIGNATURE_OF_EPIDERMAL_KERATINOCYTES_SUBJECTED_TO_IN_VITRO_SCRATCH_WOUNDING_REVEALS_SELECTIVE_ROLES_FOR_ERK1_2_P38_AND_PHOSPHATIDYLINOSITOL_3_KINASE_SIGNALING_PATHWAYS	-0.2489	-1.6241	0.0365	0.2144	1
TABLE_4_CLUSTERING_OF_GENES_INTO_REGULONS_USING_INTEGRATED_MODELING_COGRIM	0	4.6896	0.3957	2.6324	0	0.0009	0.081	TABLE_4_CLUSTERING_OF_GENES_INTO_REGULONS_USING_INTEGRATED_MODELING_COGRIM	0.2986	2.0572	0.002	0.0341	0.994	TABLE_4_CLUSTERING_OF_GENES_INTO_REGULONS_USING_INTEGRATED_MODELING_COGRIM	-0.1842	-1.2458	0.1883	0.4742	1
TABLE_2_APC_MODULATES_EMBRYONIC_STEM_CELL_DIFFERENTIATION_BY_CONTROLLING_THE_DOSAGE_OF_BETA_CATENIN_SIGNALING	0	4.6564	0.3176	2.3138	0	0.0058	0.642	TABLE_2_APC_MODULATES_EMBRYONIC_STEM_CELL_DIFFERENTIATION_BY_CONTROLLING_THE_DOSAGE_OF_BETA_CATENIN_SIGNALING	0.3104	2.3426	0	0.009	0.579	TABLE_2_APC_MODULATES_EMBRYONIC_STEM_CELL_DIFFERENTIATION_BY_CONTROLLING_THE_DOSAGE_OF_BETA_CATENIN_SIGNALING	-0.2028	-1.4868	0.0727	0.3022	1
TABLE_2_MIR_16_FAMILY_INDUCES_CELL_CYCLE_ARREST_BY_REGULATING_MULTIPLE_CELL_CYCLE_GENES	0	4.6389	0.363	2.6969	0	0.0006	0.046	TABLE_2_MIR_16_FAMILY_INDUCES_CELL_CYCLE_ARREST_BY_REGULATING_MULTIPLE_CELL_CYCLE_GENES	0.2584	1.942	0.008	0.0525	1	TABLE_2_MIR_16_FAMILY_INDUCES_CELL_CYCLE_ARREST_BY_REGULATING_MULTIPLE_CELL_CYCLE_GENES	-0.2008	-1.5203	0.0673	0.2755	1
TABLE_1_MOLECULAR_SIGNATURE_OF_MT1_MMP_TRANSACTIVATION_OF_THE_DOWNSTREAM_UNIVERSAL_GENE_NETWORK_IN_CANCER	0	4.6252	0.3596	2.4714	0	0.0026	0.276	TABLE_1_MOLECULAR_SIGNATURE_OF_MT1_MMP_TRANSACTIVATION_OF_THE_DOWNSTREAM_UNIVERSAL_GENE_NETWORK_IN_CANCER	0.3208	2.1538	0	0.0218	0.954	TABLE_1_MOLECULAR_SIGNATURE_OF_MT1_MMP_TRANSACTIVATION_OF_THE_DOWNSTREAM_UNIVERSAL_GENE_NETWORK_IN_CANCER	-0.1925	-1.3386	0.1284	0.4055	1
TABLE_3_GENETIC_PROFILING_OF_EPITHELIAL_CELLS_EXPRESSING_E_CADHERIN_REPRESSORS_REVEALS_A_DISTINCT_ROLE_FOR_SNAIL_SLUG_AND_E47_FACTORS_IN_EPITHELIAL_MESENCHYMAL_TRANSITION	1	4.6232	0.3411	2.4159	0.002	0.0035	0.391	TABLE_3_GENETIC_PROFILING_OF_EPITHELIAL_CELLS_EXPRESSING_E_CADHERIN_REPRESSORS_REVEALS_A_DISTINCT_ROLE_FOR_SNAIL_SLUG_AND_E47_FACTORS_IN_EPITHELIAL_MESENCHYMAL_TRANSITION	0.3141	2.2073	0	0.0166	0.878	TABLE_3_GENETIC_PROFILING_OF_EPITHELIAL_CELLS_EXPRESSING_E_CADHERIN_REPRESSORS_REVEALS_A_DISTINCT_ROLE_FOR_SNAIL_SLUG_AND_E47_FACTORS_IN_EPITHELIAL_MESENCHYMAL_TRANSITION	-0.1519	-1.0554	0.3645	0.6393	1
TABLE_1_NOTCH_SIGNALING_ENHANCES_NESTIN_EXPRESSION_IN_GLIOMAS	0	4.6021	0.2716	2.3973	0	0.0037	0.43	TABLE_1_NOTCH_SIGNALING_ENHANCES_NESTIN_EXPRESSION_IN_GLIOMAS	0.2461	2.2048	0.002	0.0168	0.883	TABLE_1_NOTCH_SIGNALING_ENHANCES_NESTIN_EXPRESSION_IN_GLIOMAS	-0.1084	-0.9521	0.4969	0.7388	1
TABLE_2_GENE_EXPRESSION_PROFILING_OF_NORMAL_HUMAN_PULMONARY_FIBROBLASTS_FOLLOWING_COCULTURE_WITH_NON_SMALL_CELL_LUNG_CANCER_CELLS_REVEALS_ALTERATIONS_RELATED_TO_MATRIX_DEGRADATION_ANGIOGENESIS_CELL_GROWTH_AND_SURVIVAL	0	4.5562	0.3763	2.333	0	0.0055	0.596	TABLE_2_GENE_EXPRESSION_PROFILING_OF_NORMAL_HUMAN_PULMONARY_FIBROBLASTS_FOLLOWING_COCULTURE_WITH_NON_SMALL_CELL_LUNG_CANCER_CELLS_REVEALS_ALTERATIONS_RELATED_TO_MATRIX_DEGRADATION_ANGIOGENESIS_CELL_GROWTH_AND_SURVIVAL	0.3608	2.2232	0.0021	0.0158	0.854	TABLE_2_GENE_EXPRESSION_PROFILING_OF_NORMAL_HUMAN_PULMONARY_FIBROBLASTS_FOLLOWING_COCULTURE_WITH_NON_SMALL_CELL_LUNG_CANCER_CELLS_REVEALS_ALTERATIONS_RELATED_TO_MATRIX_DEGRADATION_ANGIOGENESIS_CELL_GROWTH_AND_SURVIVAL	-0.2261	-1.4158	0.106	0.3481	1
TABLE_2_GENOMIC_ANALYSIS_OF_THE_EUKARYOTIC_PROTEIN_KINASE_SUPERFAMILY_A_PERSPECTIVE	0	4.5559	0.0959	2.0748	0.0019	0.0198	0.99	TABLE_2_GENOMIC_ANALYSIS_OF_THE_EUKARYOTIC_PROTEIN_KINASE_SUPERFAMILY_A_PERSPECTIVE	0.1159	2.4811	0.002	0.004	0.25	TABLE_2_GENOMIC_ANALYSIS_OF_THE_EUKARYOTIC_PROTEIN_KINASE_SUPERFAMILY_A_PERSPECTIVE	-0.0346	-0.7661	0.7763	0.8854	1
TABLE_3_INQUIRING_INTO_THE_DIFFERENTIAL_ACTION_OF_INTERFERONS_IFNS_AN_IFN_X003B1_2_MUTANT_WITH_ENHANCED_AFFINITY_TO_IFNAR1_IS_FUNCTIONALLY_SIMILAR_TO_IFN_X003B2	0	4.53	0.2975	2.3192	0	0.0057	0.631	TABLE_3_INQUIRING_INTO_THE_DIFFERENTIAL_ACTION_OF_INTERFERONS_IFNS_AN_IFN_X003B1_2_MUTANT_WITH_ENHANCED_AFFINITY_TO_IFNAR1_IS_FUNCTIONALLY_SIMILAR_TO_IFN_X003B2	0.2849	2.2108	0.002	0.0163	0.871	TABLE_3_INQUIRING_INTO_THE_DIFFERENTIAL_ACTION_OF_INTERFERONS_IFNS_AN_IFN_X003B1_2_MUTANT_WITH_ENHANCED_AFFINITY_TO_IFNAR1_IS_FUNCTIONALLY_SIMILAR_TO_IFN_X003B2	0.1149	0.8741	0.613	0.8877	1
TABLE_I_TRANSCRIPTIONAL_PROFILING_IDENTIFIES_AN_INTERFERON_ASSOCIATED_HOST_IMMUNE_RESPONSE_IN_INVASIVE_SQUAMOUS_CELL_CARCINOMA_OF_THE_SKIN	0	4.4985	0.4044	2.6858	0	0.0006	0.049	TABLE_I_TRANSCRIPTIONAL_PROFILING_IDENTIFIES_AN_INTERFERON_ASSOCIATED_HOST_IMMUNE_RESPONSE_IN_INVASIVE_SQUAMOUS_CELL_CARCINOMA_OF_THE_SKIN	0.2735	1.8127	0.0139	0.0876	1	TABLE_I_TRANSCRIPTIONAL_PROFILING_IDENTIFIES_AN_INTERFERON_ASSOCIATED_HOST_IMMUNE_RESPONSE_IN_INVASIVE_SQUAMOUS_CELL_CARCINOMA_OF_THE_SKIN	-0.1818	-1.1951	0.254	0.5262	1
TABLE_1_INOSITOL_1_4_5_TRISPHOSPHATE_IP3_RECEPTOR_TYPE1_IP3R1_MODULATES_THE_ACQUISITION_OF_CISPLATIN_RESISTANCE_IN_BLADDER_CANCER_CELL_LINES	0	4.4811	0.249	2.1636	0.0039	0.0126	0.942	TABLE_1_INOSITOL_1_4_5_TRISPHOSPHATE_IP3_RECEPTOR_TYPE1_IP3R1_MODULATES_THE_ACQUISITION_OF_CISPLATIN_RESISTANCE_IN_BLADDER_CANCER_CELL_LINES	0.2645	2.3175	0.0021	0.0103	0.648	TABLE_1_INOSITOL_1_4_5_TRISPHOSPHATE_IP3_RECEPTOR_TYPE1_IP3R1_MODULATES_THE_ACQUISITION_OF_CISPLATIN_RESISTANCE_IN_BLADDER_CANCER_CELL_LINES	-0.1703	-1.4427	0.0934	0.3289	1
TABLE_II_A_STROMAL_GENE_SIGNATURE_ASSOCIATED_WITH_INFLAMMATORY_BREAST_CANCER	0	4.4624	0.377	1.9633	0.0081	0.0321	1	TABLE_II_A_STROMAL_GENE_SIGNATURE_ASSOCIATED_WITH_INFLAMMATORY_BREAST_CANCER	0.4825	2.4991	0	0.0035	0.213	TABLE_II_A_STROMAL_GENE_SIGNATURE_ASSOCIATED_WITH_INFLAMMATORY_BREAST_CANCER	0.1502	0.7943	0.7481	0.9243	1
TABLE_2_ANAPLASTIC_PLASMABLASTIC_AND_PLASMACYTIC_PLASMACYTOMAS_OF_MICE_RELATIONSHIPS_TO_HUMAN_PLASMA_CELL_NEOPLASMS_AND_LATE_STAGE_DIFFERENTIATION_OF_NORMAL_B_CELLS	0	4.4596	0.1256	2.4784	0	0.0026	0.267	TABLE_2_ANAPLASTIC_PLASMABLASTIC_AND_PLASMACYTIC_PLASMACYTOMAS_OF_MICE_RELATIONSHIPS_TO_HUMAN_PLASMA_CELL_NEOPLASMS_AND_LATE_STAGE_DIFFERENTIATION_OF_NORMAL_B_CELLS	0.0992	1.9812	0.0137	0.046	1	TABLE_2_ANAPLASTIC_PLASMABLASTIC_AND_PLASMACYTIC_PLASMACYTOMAS_OF_MICE_RELATIONSHIPS_TO_HUMAN_PLASMA_CELL_NEOPLASMS_AND_LATE_STAGE_DIFFERENTIATION_OF_NORMAL_B_CELLS	-0.0479	-0.941	0.514	0.7481	1
TABLE_I_MULTIPLE_ROLES_OF_THE_CANDIDATE_ONCOGENE_ZNF217_IN_OVARIAN_EPITHELIAL_NEOPLASTIC_PROGRESSION	0	4.4472	0.3222	2.0927	0.002	0.0183	0.984	TABLE_I_MULTIPLE_ROLES_OF_THE_CANDIDATE_ONCOGENE_ZNF217_IN_OVARIAN_EPITHELIAL_NEOPLASTIC_PROGRESSION	0.3592	2.3545	0	0.0085	0.549	TABLE_I_MULTIPLE_ROLES_OF_THE_CANDIDATE_ONCOGENE_ZNF217_IN_OVARIAN_EPITHELIAL_NEOPLASTIC_PROGRESSION	0.1296	0.84	0.6108	0.9072	1
TABLE_1_SELECTIVE_REGULATION_OF_BONE_CELL_APOPTOSIS_BY_TRANSLATIONAL_ISOFORMS_OF_THE_GLUCOCORTICOID_RECEPTOR	0	4.4292	0.2192	2.0599	0.0039	0.0213	0.992	TABLE_1_SELECTIVE_REGULATION_OF_BONE_CELL_APOPTOSIS_BY_TRANSLATIONAL_ISOFORMS_OF_THE_GLUCOCORTICOID_RECEPTOR	0.2541	2.3693	0	0.0081	0.51	TABLE_1_SELECTIVE_REGULATION_OF_BONE_CELL_APOPTOSIS_BY_TRANSLATIONAL_ISOFORMS_OF_THE_GLUCOCORTICOID_RECEPTOR	-0.0912	-0.862	0.6266	0.8118	1
TABLE_4_IDENTIFICATION_OF_GENES_WITH_DIFFERENTIAL_EXPRESSION_IN_ACQUIRED_DRUG_RESISTANT_GASTRIC_CANCER_CELLS_USING_HIGH_DENSITY_OLIGONUCLEOTIDE_MICROARRAYS	0	4.3809	0.3318	2.1159	0	0.0165	0.974	TABLE_4_IDENTIFICATION_OF_GENES_WITH_DIFFERENTIAL_EXPRESSION_IN_ACQUIRED_DRUG_RESISTANT_GASTRIC_CANCER_CELLS_USING_HIGH_DENSITY_OLIGONUCLEOTIDE_MICROARRAYS	0.3672	2.265	0	0.0132	0.779	TABLE_4_IDENTIFICATION_OF_GENES_WITH_DIFFERENTIAL_EXPRESSION_IN_ACQUIRED_DRUG_RESISTANT_GASTRIC_CANCER_CELLS_USING_HIGH_DENSITY_OLIGONUCLEOTIDE_MICROARRAYS	-0.1662	-1.0087	0.4495	0.6829	1
TABLE_1_DELETION_OF_YIN_YANG_1_PROTEIN_IN_OSTEOSARCOMA_CELLS_ON_CELL_INVASION_AND_CXCR4_ANGIOGENESIS_AND_METASTASIS	0	4.3689	0.1549	1.8971	0.006	0.0419	1	TABLE_1_DELETION_OF_YIN_YANG_1_PROTEIN_IN_OSTEOSARCOMA_CELLS_ON_CELL_INVASION_AND_CXCR4_ANGIOGENESIS_AND_METASTASIS	0.2058	2.4718	0	0.0043	0.268	TABLE_1_DELETION_OF_YIN_YANG_1_PROTEIN_IN_OSTEOSARCOMA_CELLS_ON_CELL_INVASION_AND_CXCR4_ANGIOGENESIS_AND_METASTASIS	-0.0509	-0.6193	0.917	0.9624	1
TABLE_1_CARCINOMA_ASSOCIATED_FIBROBLAST_LIKE_DIFFERENTIATION_OF_HUMAN_MESENCHYMAL_STEM_CELLS	1	4.3586	0.125	1.9921	0	0.0289	1	TABLE_1_CARCINOMA_ASSOCIATED_FIBROBLAST_LIKE_DIFFERENTIATION_OF_HUMAN_MESENCHYMAL_STEM_CELLS	0.1479	2.3665	0.002	0.0082	0.516	TABLE_1_CARCINOMA_ASSOCIATED_FIBROBLAST_LIKE_DIFFERENTIATION_OF_HUMAN_MESENCHYMAL_STEM_CELLS	0.0651	1.0299	0.4076	0.8271	1
TABLE_5_A_WEB_BASED_AND_GRID_ENABLED_DCHIP_VERSION_FOR_THE_ANALYSIS_OF_LARGE_SETS_OF_GENE_EXPRESSION_DATA	0	4.3117	0.2477	2.0037	0.0122	0.0275	1	TABLE_5_A_WEB_BASED_AND_GRID_ENABLED_DCHIP_VERSION_FOR_THE_ANALYSIS_OF_LARGE_SETS_OF_GENE_EXPRESSION_DATA	0.2931	2.308	0	0.0105	0.67	TABLE_5_A_WEB_BASED_AND_GRID_ENABLED_DCHIP_VERSION_FOR_THE_ANALYSIS_OF_LARGE_SETS_OF_GENE_EXPRESSION_DATA	-0.1758	-1.3764	0.0952	0.3733	1
TABLE_I_ROLES_OF_EZRIN_IN_THE_GROWTH_AND_INVASIVENESS_OF_ESOPHAGEAL_SQUAMOUS_CARCINOMA_CELLS	0	4.3085	0.3318	2.0376	0.0059	0.0236	0.998	TABLE_I_ROLES_OF_EZRIN_IN_THE_GROWTH_AND_INVASIVENESS_OF_ESOPHAGEAL_SQUAMOUS_CARCINOMA_CELLS	0.3782	2.2709	0	0.0129	0.766	TABLE_I_ROLES_OF_EZRIN_IN_THE_GROWTH_AND_INVASIVENESS_OF_ESOPHAGEAL_SQUAMOUS_CARCINOMA_CELLS	-0.2221	-1.3498	0.1386	0.3972	1
TABLE_2_FREQUENT_EPIGENETIC_INACTIVATION_OF_SFRP_GENES_AND_CONSTITUTIVE_ACTIVATION_OF_WNT_SIGNALING_IN_GASTRIC_CANCER	0	4.2971	0.2895	2.4858	0	0.0025	0.252	TABLE_2_FREQUENT_EPIGENETIC_INACTIVATION_OF_SFRP_GENES_AND_CONSTITUTIVE_ACTIVATION_OF_WNT_SIGNALING_IN_GASTRIC_CANCER	0.2169	1.8113	0.0145	0.0876	1	TABLE_2_FREQUENT_EPIGENETIC_INACTIVATION_OF_SFRP_GENES_AND_CONSTITUTIVE_ACTIVATION_OF_WNT_SIGNALING_IN_GASTRIC_CANCER	-0.0755	-0.6421	0.9113	0.9536	1
TABLE_2_RARE_AMPLICONS_IMPLICATE_FREQUENT_DEREGULATION_OF_CELL_FATE_SPECIFICATION_PATHWAYS_IN_ORAL_SQUAMOUS_CELL_CARCINOMA	0	4.2952	0.2543	1.8451	0.0252	0.0519	1	TABLE_2_RARE_AMPLICONS_IMPLICATE_FREQUENT_DEREGULATION_OF_CELL_FATE_SPECIFICATION_PATHWAYS_IN_ORAL_SQUAMOUS_CELL_CARCINOMA	0.3315	2.4501	0	0.0049	0.311	TABLE_2_RARE_AMPLICONS_IMPLICATE_FREQUENT_DEREGULATION_OF_CELL_FATE_SPECIFICATION_PATHWAYS_IN_ORAL_SQUAMOUS_CELL_CARCINOMA	-0.1303	-0.948	0.497	0.7412	1
TABLE_4_A_WEB_BASED_AND_GRID_ENABLED_DCHIP_VERSION_FOR_THE_ANALYSIS_OF_LARGE_SETS_OF_GENE_EXPRESSION_DATA	0	4.2814	0.2477	1.9347	0.0078	0.0366	1	TABLE_4_A_WEB_BASED_AND_GRID_ENABLED_DCHIP_VERSION_FOR_THE_ANALYSIS_OF_LARGE_SETS_OF_GENE_EXPRESSION_DATA	0.2931	2.3467	0	0.0089	0.573	TABLE_4_A_WEB_BASED_AND_GRID_ENABLED_DCHIP_VERSION_FOR_THE_ANALYSIS_OF_LARGE_SETS_OF_GENE_EXPRESSION_DATA	-0.1758	-1.3833	0.1209	0.3697	1
TABLE_1_GENE_EXPRESSION_REGULATION_BY_RETINOIC_ACID	0	4.2789	0.266	2.3202	0.004	0.0057	0.627	TABLE_1_GENE_EXPRESSION_REGULATION_BY_RETINOIC_ACID	0.2312	1.9587	0.0059	0.0504	1	TABLE_1_GENE_EXPRESSION_REGULATION_BY_RETINOIC_ACID	-0.152	-1.2747	0.1711	0.449	1
TABLE_2_GENES_INVOLVED_IN_TGFÃŽ_1_DRIVEN_EPITHELIAL_MESENCHYMAL_TRANSITION_OF_RENAL_EPITHELIAL_CELLS_ARE_TOPOLOGICALLY_RELATED_IN_THE_HUMAN_INTERACTOME_MAP	1	4.2753	0.4108	2.2236	0.004	0.0092	0.848	TABLE_2_GENES_INVOLVED_IN_TGFÃŽ_1_DRIVEN_EPITHELIAL_MESENCHYMAL_TRANSITION_OF_RENAL_EPITHELIAL_CELLS_ARE_TOPOLOGICALLY_RELATED_IN_THE_HUMAN_INTERACTOME_MAP	0.3784	2.0517	0.002	0.0346	0.995	TABLE_2_GENES_INVOLVED_IN_TGFÃŽ_1_DRIVEN_EPITHELIAL_MESENCHYMAL_TRANSITION_OF_RENAL_EPITHELIAL_CELLS_ARE_TOPOLOGICALLY_RELATED_IN_THE_HUMAN_INTERACTOME_MAP	-0.1639	-0.8959	0.5741	0.7886	1
TABLE_1_FIBROBLAST_GROWTH_FACTOR_SIGNALING_USES_MULTIPLE_MECHANISMS_TO_INHIBIT_WNT_INDUCED_TRANSCRIPTION_IN_OSTEOBLASTS	0	4.2747	0.2508	2.0222	0	0.0253	1	TABLE_1_FIBROBLAST_GROWTH_FACTOR_SIGNALING_USES_MULTIPLE_MECHANISMS_TO_INHIBIT_WNT_INDUCED_TRANSCRIPTION_IN_OSTEOBLASTS	0.2865	2.2525	0.002	0.0137	0.808	TABLE_1_FIBROBLAST_GROWTH_FACTOR_SIGNALING_USES_MULTIPLE_MECHANISMS_TO_INHIBIT_WNT_INDUCED_TRANSCRIPTION_IN_OSTEOBLASTS	-0.167	-1.34	0.1359	0.4037	1
TABLE_2_THE_EFFECT_OF_HUMAN_TISSUE_FACTOR_PATHWAY_INHIBITOR_2_ON_THE_GROWTH_AND_METASTASIS_OF_FIBROSARCOMA_TUMORS_IN_ATHYMIC_MICE	0	4.2704	0.2639	1.872	0.0079	0.0464	1	TABLE_2_THE_EFFECT_OF_HUMAN_TISSUE_FACTOR_PATHWAY_INHIBITOR_2_ON_THE_GROWTH_AND_METASTASIS_OF_FIBROSARCOMA_TUMORS_IN_ATHYMIC_MICE	0.3412	2.3984	0	0.0066	0.419	TABLE_2_THE_EFFECT_OF_HUMAN_TISSUE_FACTOR_PATHWAY_INHIBITOR_2_ON_THE_GROWTH_AND_METASTASIS_OF_FIBROSARCOMA_TUMORS_IN_ATHYMIC_MICE	0.192	1.3275	0.1643	0.5551	1
TABLE_1_WHOLE_GENOME_EXPRESSION_PROFILING_OF_ADVANCE_STAGE_PAPILLARY_SEROUS_OVARIAN_CANCER_REVEALS_ACTIVATED_PATHWAYS	0	4.2682	0.1791	2.02	0.004	0.0255	1	TABLE_1_WHOLE_GENOME_EXPRESSION_PROFILING_OF_ADVANCE_STAGE_PAPILLARY_SEROUS_OVARIAN_CANCER_REVEALS_ACTIVATED_PATHWAYS	0.203	2.2482	0	0.014	0.812	TABLE_1_WHOLE_GENOME_EXPRESSION_PROFILING_OF_ADVANCE_STAGE_PAPILLARY_SEROUS_OVARIAN_CANCER_REVEALS_ACTIVATED_PATHWAYS	-0.1266	-1.4162	0.1138	0.3481	1
TABLE_S1_INTERLEUKIN_IL_1_PROMOTES_ALLOGENEIC_T_CELL_INTIMAL_INFILTRATION_AND_IL_17_PRODUCTION_IN_A_MODEL_OF_HUMAN_ARTERY_REJECTION	0	4.2591	0.3638	2.3536	0	0.0049	0.549	TABLE_S1_INTERLEUKIN_IL_1_PROMOTES_ALLOGENEIC_T_CELL_INTIMAL_INFILTRATION_AND_IL_17_PRODUCTION_IN_A_MODEL_OF_HUMAN_ARTERY_REJECTION	0.3009	1.9055	0.0021	0.0614	1	TABLE_S1_INTERLEUKIN_IL_1_PROMOTES_ALLOGENEIC_T_CELL_INTIMAL_INFILTRATION_AND_IL_17_PRODUCTION_IN_A_MODEL_OF_HUMAN_ARTERY_REJECTION	0.0975	0.629	0.9061	0.9778	1
TABLE_3_LETROZOLE_ANASTROZOLE_AND_TAMOXIFEN_RESPONSIVE_GENES_IN_MCF_7ARO_CELLS_A_MICROARRAY_APPROACH	0	4.2337	0.2129	1.7286	0.0215	0.0768	1	TABLE_3_LETROZOLE_ANASTROZOLE_AND_TAMOXIFEN_RESPONSIVE_GENES_IN_MCF_7ARO_CELLS_A_MICROARRAY_APPROACH	0.3089	2.5051	0	0.0034	0.198	TABLE_3_LETROZOLE_ANASTROZOLE_AND_TAMOXIFEN_RESPONSIVE_GENES_IN_MCF_7ARO_CELLS_A_MICROARRAY_APPROACH	-0.1388	-1.133	0.288	0.5728	1
TABLE_1_HUMAN_UMBILICAL_CORD_MATRIX_STEM_CELLS_PRELIMINARY_CHARACTERIZATION_AND_EFFECT_OF_TRANSPLANTATION_IN_A_RODENT_MODEL_OF_PARKINSON_S_DISEASE	0	4.2217	0.3192	2.0548	0.002	0.022	0.994	TABLE_1_HUMAN_UMBILICAL_CORD_MATRIX_STEM_CELLS_PRELIMINARY_CHARACTERIZATION_AND_EFFECT_OF_TRANSPLANTATION_IN_A_RODENT_MODEL_OF_PARKINSON_S_DISEASE	0.3436	2.1669	0.0019	0.0206	0.937	TABLE_1_HUMAN_UMBILICAL_CORD_MATRIX_STEM_CELLS_PRELIMINARY_CHARACTERIZATION_AND_EFFECT_OF_TRANSPLANTATION_IN_A_RODENT_MODEL_OF_PARKINSON_S_DISEASE	-0.1525	-0.9757	0.4601	0.7205	1
TABLE_3_GENE_EXPRESSION_OF_TUMOR_ANGIOGENESIS_DISSECTED_SPECIFIC_TARGETING_OF_COLON_CANCER_ANGIOGENIC_VASCULATURE	0	4.2106	0.3854	1.8999	0.008	0.0416	1	TABLE_3_GENE_EXPRESSION_OF_TUMOR_ANGIOGENESIS_DISSECTED_SPECIFIC_TARGETING_OF_COLON_CANCER_ANGIOGENIC_VASCULATURE	0.4619	2.3107	0	0.0105	0.661	TABLE_3_GENE_EXPRESSION_OF_TUMOR_ANGIOGENESIS_DISSECTED_SPECIFIC_TARGETING_OF_COLON_CANCER_ANGIOGENIC_VASCULATURE	-0.2405	-1.2126	0.23	0.5122	1
TABLE_2_ESTRADIOL_REGULATES_DIFFERENT_GENES_IN_HUMAN_BREAST_TUMOR_XENOGRAFTS_COMPARED_WITH_THE_IDENTICAL_CELLS_IN_CULTURE	0	4.2102	0.1685	2.0497	0.002	0.0225	0.996	TABLE_2_ESTRADIOL_REGULATES_DIFFERENT_GENES_IN_HUMAN_BREAST_TUMOR_XENOGRAFTS_COMPARED_WITH_THE_IDENTICAL_CELLS_IN_CULTURE	0.1791	2.1605	0	0.0211	0.944	TABLE_2_ESTRADIOL_REGULATES_DIFFERENT_GENES_IN_HUMAN_BREAST_TUMOR_XENOGRAFTS_COMPARED_WITH_THE_IDENTICAL_CELLS_IN_CULTURE	-0.119	-1.4401	0.09	0.3312	1
TABLE_1_PROFILING_OF_PATHWAY_SPECIFIC_CHANGES_IN_GENE_EXPRESSION_FOLLOWING_GROWTH_OF_HUMAN_CANCER_CELL_LINES_TRANSPLANTED_INTO_MICE	0	4.1969	0.3096	2.3651	0	0.0047	0.516	TABLE_1_PROFILING_OF_PATHWAY_SPECIFIC_CHANGES_IN_GENE_EXPRESSION_FOLLOWING_GROWTH_OF_HUMAN_CANCER_CELL_LINES_TRANSPLANTED_INTO_MICE	0.2361	1.8318	0.0242	0.0806	1	TABLE_1_PROFILING_OF_PATHWAY_SPECIFIC_CHANGES_IN_GENE_EXPRESSION_FOLLOWING_GROWTH_OF_HUMAN_CANCER_CELL_LINES_TRANSPLANTED_INTO_MICE	-0.1531	-1.2076	0.2101	0.5136	1
TABLE_1_DBC1_RE_EXPRESSION_ALTERS_THE_EXPRESSION_OF_MULTIPLE_COMPONENTS_OF_THE_PLASMINOGEN_PATHWAY	0	4.1943	0.3014	2.2365	0	0.0086	0.821	TABLE_1_DBC1_RE_EXPRESSION_ALTERS_THE_EXPRESSION_OF_MULTIPLE_COMPONENTS_OF_THE_PLASMINOGEN_PATHWAY	0.2605	1.9578	0.0133	0.0504	1	TABLE_1_DBC1_RE_EXPRESSION_ALTERS_THE_EXPRESSION_OF_MULTIPLE_COMPONENTS_OF_THE_PLASMINOGEN_PATHWAY	-0.2167	-1.6232	0.0487	0.2148	1
TABLE_1_CANCER_STEM_CELLS_ARE_ENRICHED_IN_THE_SIDE_POPULATION_CELLS_IN_A_MOUSE_MODEL_OF_GLIOMA	0	4.1901	0.2972	2.1298	0.0037	0.0151	0.965	TABLE_1_CANCER_STEM_CELLS_ARE_ENRICHED_IN_THE_SIDE_POPULATION_CELLS_IN_A_MOUSE_MODEL_OF_GLIOMA	0.288	2.0603	0	0.0341	0.994	TABLE_1_CANCER_STEM_CELLS_ARE_ENRICHED_IN_THE_SIDE_POPULATION_CELLS_IN_A_MOUSE_MODEL_OF_GLIOMA	0.1138	0.815	0.6769	0.9258	1
TABLE_4_STAT3_REGULATES_GENES_COMMON_TO_BOTH_WOUND_HEALING_AND_CANCER	0	4.174	0.2843	2.3734	0	0.0045	0.492	TABLE_4_STAT3_REGULATES_GENES_COMMON_TO_BOTH_WOUND_HEALING_AND_CANCER	0.2201	1.8006	0.0061	0.0909	1	TABLE_4_STAT3_REGULATES_GENES_COMMON_TO_BOTH_WOUND_HEALING_AND_CANCER	-0.1045	-0.8446	0.6727	0.822	1
TABLE_1_ANALYSIS_OF_METHYLATION_SENSITIVE_TRANSCRIPTOME_IDENTIFIES_GADD45A_AS_A_FREQUENTLY_METHYLATED_GENE_IN_BREAST_CANCER	0	4.1722	0.3188	2.2412	0	0.0085	0.807	TABLE_1_ANALYSIS_OF_METHYLATION_SENSITIVE_TRANSCRIPTOME_IDENTIFIES_GADD45A_AS_A_FREQUENTLY_METHYLATED_GENE_IN_BREAST_CANCER	0.2635	1.931	0.0019	0.055	1	TABLE_1_ANALYSIS_OF_METHYLATION_SENSITIVE_TRANSCRIPTOME_IDENTIFIES_GADD45A_AS_A_FREQUENTLY_METHYLATED_GENE_IN_BREAST_CANCER	0.1414	1.0153	0.4125	0.8251	1
TABLE_1_NF_KAPPA_B_DEPENDENT_TRANSCRIPTIONAL_ACTIVATION_IN_LUNG_CARCINOMA_CELLS_BY_FARNESOL_INVOLVES_P65_RELA_SER276_PHOSPHORYLATION_VIA_THE_MEK_MSK1_SIGNALING_PATHWAY	0	4.1716	0.3591	2.0151	0.0039	0.0262	1	TABLE_1_NF_KAPPA_B_DEPENDENT_TRANSCRIPTIONAL_ACTIVATION_IN_LUNG_CARCINOMA_CELLS_BY_FARNESOL_INVOLVES_P65_RELA_SER276_PHOSPHORYLATION_VIA_THE_MEK_MSK1_SIGNALING_PATHWAY	0.3798	2.1565	0.004	0.0216	0.949	TABLE_1_NF_KAPPA_B_DEPENDENT_TRANSCRIPTIONAL_ACTIVATION_IN_LUNG_CARCINOMA_CELLS_BY_FARNESOL_INVOLVES_P65_RELA_SER276_PHOSPHORYLATION_VIA_THE_MEK_MSK1_SIGNALING_PATHWAY	-0.1516	-0.8539	0.6247	0.8157	1
TABLE_2_IDENTIFICATION_OF_CISPLATIN_RESISTANCE_RELATED_GENES_IN_HEAD_AND_NECK_SQUAMOUS_CELL_CARCINOMA	0	4.1394	0.1389	1.8131	0.0193	0.0589	1	TABLE_2_IDENTIFICATION_OF_CISPLATIN_RESISTANCE_RELATED_GENES_IN_HEAD_AND_NECK_SQUAMOUS_CELL_CARCINOMA	0.185	2.3263	0.002	0.0099	0.626	TABLE_2_IDENTIFICATION_OF_CISPLATIN_RESISTANCE_RELATED_GENES_IN_HEAD_AND_NECK_SQUAMOUS_CELL_CARCINOMA	-0.0966	-1.2008	0.2291	0.5201	1
TABLE_1_ANEUPLOIDY_DEPENDENT_MASSIVE_DEREGULATION_OF_THE_CELLULAR_TRANSCRIPTOME_AND_APPARENT_DIVERGENCE_OF_THE_WNT_BETA_CATENIN_SIGNALING_PATHWAY_IN_HUMAN_RECTAL_CARCINOMAS	0	4.1391	0.1787	2.1081	0.002	0.017	0.975	TABLE_1_ANEUPLOIDY_DEPENDENT_MASSIVE_DEREGULATION_OF_THE_CELLULAR_TRANSCRIPTOME_AND_APPARENT_DIVERGENCE_OF_THE_WNT_BETA_CATENIN_SIGNALING_PATHWAY_IN_HUMAN_RECTAL_CARCINOMAS	0.1731	2.031	0.0077	0.0381	0.997	TABLE_1_ANEUPLOIDY_DEPENDENT_MASSIVE_DEREGULATION_OF_THE_CELLULAR_TRANSCRIPTOME_AND_APPARENT_DIVERGENCE_OF_THE_WNT_BETA_CATENIN_SIGNALING_PATHWAY_IN_HUMAN_RECTAL_CARCINOMAS	0.0727	0.8736	0.6111	0.8878	1
TABLE_3_FOCAL_AMPLIFICATIONS_ARE_ASSOCIATED_WITH_HIGH_GRADE_AND_RECURRENCES_IN_STAGE_TA_BLADDER_CARCINOMA	0	4.1377	0.1387	2.3437	0	0.0052	0.568	TABLE_3_FOCAL_AMPLIFICATIONS_ARE_ASSOCIATED_WITH_HIGH_GRADE_AND_RECURRENCES_IN_STAGE_TA_BLADDER_CARCINOMA	0.1064	1.794	0.0117	0.0926	1	TABLE_3_FOCAL_AMPLIFICATIONS_ARE_ASSOCIATED_WITH_HIGH_GRADE_AND_RECURRENCES_IN_STAGE_TA_BLADDER_CARCINOMA	-0.0728	-1.2126	0.2155	0.5116	1
TABLE_1_ROLE_OF_CANCER_ASSOCIATED_STROMAL_FIBROBLASTS_IN_METASTATIC_COLON_CANCER_TO_THE_LIVER_AND_THEIR_EXPRESSION_PROFILES	0	4.1367	0.2266	1.798	0.0235	0.0624	1	TABLE_1_ROLE_OF_CANCER_ASSOCIATED_STROMAL_FIBROBLASTS_IN_METASTATIC_COLON_CANCER_TO_THE_LIVER_AND_THEIR_EXPRESSION_PROFILES	0.2906	2.3387	0	0.0092	0.598	TABLE_1_ROLE_OF_CANCER_ASSOCIATED_STROMAL_FIBROBLASTS_IN_METASTATIC_COLON_CANCER_TO_THE_LIVER_AND_THEIR_EXPRESSION_PROFILES	-0.1511	-1.2083	0.2294	0.513	1
TABLE_2_SILENCING_OF_INSULIN_LIKE_GROWTH_FACTOR_BINDING_PROTEIN_2_IN_HUMAN_GLIOBLASTOMA_CELLS_REDUCES_BOTH_INVASIVENESS_AND_EXPRESSION_OF_PROGRESSION_ASSOCIATED_GENE_CD24	0	4.1347	0.336	1.921	0.0135	0.039	1	TABLE_2_SILENCING_OF_INSULIN_LIKE_GROWTH_FACTOR_BINDING_PROTEIN_2_IN_HUMAN_GLIOBLASTOMA_CELLS_REDUCES_BOTH_INVASIVENESS_AND_EXPRESSION_OF_PROGRESSION_ASSOCIATED_GENE_CD24	0.3866	2.2137	0.0041	0.0164	0.869	TABLE_2_SILENCING_OF_INSULIN_LIKE_GROWTH_FACTOR_BINDING_PROTEIN_2_IN_HUMAN_GLIOBLASTOMA_CELLS_REDUCES_BOTH_INVASIVENESS_AND_EXPRESSION_OF_PROGRESSION_ASSOCIATED_GENE_CD24	0.187	1.0734	0.3525	0.7882	1
TABLE_1_AMPLIFICATION_AND_OVEREXPRESSION_OF_JUNB_IS_ASSOCIATED_WITH_PRIMARY_CUTANEOUS_T_CELL_LYMPHOMAS	0	4.1071	0.2209	1.8934	0.0079	0.0425	1	TABLE_1_AMPLIFICATION_AND_OVEREXPRESSION_OF_JUNB_IS_ASSOCIATED_WITH_PRIMARY_CUTANEOUS_T_CELL_LYMPHOMAS	0.2625	2.2137	0	0.0163	0.869	TABLE_1_AMPLIFICATION_AND_OVEREXPRESSION_OF_JUNB_IS_ASSOCIATED_WITH_PRIMARY_CUTANEOUS_T_CELL_LYMPHOMAS	0.0789	0.666	0.9052	0.9747	1
TABLE_3_ROLE_OF_CANCER_ASSOCIATED_STROMAL_FIBROBLASTS_IN_METASTATIC_COLON_CANCER_TO_THE_LIVER_AND_THEIR_EXPRESSION_PROFILES	0	4.1014	0.314	2.262	0	0.0076	0.758	TABLE_3_ROLE_OF_CANCER_ASSOCIATED_STROMAL_FIBROBLASTS_IN_METASTATIC_COLON_CANCER_TO_THE_LIVER_AND_THEIR_EXPRESSION_PROFILES	0.2578	1.8394	0.0154	0.0785	1	TABLE_3_ROLE_OF_CANCER_ASSOCIATED_STROMAL_FIBROBLASTS_IN_METASTATIC_COLON_CANCER_TO_THE_LIVER_AND_THEIR_EXPRESSION_PROFILES	-0.1865	-1.3293	0.1412	0.4116	1
TABLE_I_NOD1_ACTS_AS_AN_INTRACELLULAR_RECEPTOR_TO_STIMULATE_CHEMOKINE_PRODUCTION_AND_NEUTROPHIL_RECRUITMENT_IN_VIVO	0	4.0683	0.2303	2.2281	0.0019	0.009	0.84	TABLE_I_NOD1_ACTS_AS_AN_INTRACELLULAR_RECEPTOR_TO_STIMULATE_CHEMOKINE_PRODUCTION_AND_NEUTROPHIL_RECRUITMENT_IN_VIVO	0.1875	1.8402	0.0145	0.0784	1	TABLE_I_NOD1_ACTS_AS_AN_INTRACELLULAR_RECEPTOR_TO_STIMULATE_CHEMOKINE_PRODUCTION_AND_NEUTROPHIL_RECRUITMENT_IN_VIVO	0.1724	1.6853	0.0339	0.2856	1
TABLE_S1_EGR1_REGULATES_THE_COORDINATED_EXPRESSION_OF_NUMEROUS_EGF_RECEPTOR_TARGET_GENES_AS_IDENTIFIED_BY_CHIP_ON_CHIP	0	4.0369	0.2963	1.7455	0.016	0.0728	1	TABLE_S1_EGR1_REGULATES_THE_COORDINATED_EXPRESSION_OF_NUMEROUS_EGF_RECEPTOR_TARGET_GENES_AS_IDENTIFIED_BY_CHIP_ON_CHIP	0.3695	2.2914	0	0.0115	0.71	TABLE_S1_EGR1_REGULATES_THE_COORDINATED_EXPRESSION_OF_NUMEROUS_EGF_RECEPTOR_TARGET_GENES_AS_IDENTIFIED_BY_CHIP_ON_CHIP	0.1211	0.7141	0.8439	0.9675	1
TABLE_1_POST_TRANSCRIPTIONAL_GENE_REGULATION_BY_HUR_PROMOTES_A_MORE_TUMORIGENIC_PHENOTYPE	0	4.0101	0.2214	1.8092	0.0222	0.0596	1	TABLE_1_POST_TRANSCRIPTIONAL_GENE_REGULATION_BY_HUR_PROMOTES_A_MORE_TUMORIGENIC_PHENOTYPE	0.2626	2.2009	0	0.0172	0.894	TABLE_1_POST_TRANSCRIPTIONAL_GENE_REGULATION_BY_HUR_PROMOTES_A_MORE_TUMORIGENIC_PHENOTYPE	-0.1142	-0.9475	0.5205	0.7416	1
TABLE_2_EPSTEIN_NDASH_BARR_VIRUS_AND_GASTRIC_CARCINOMA_VIRUS_NDASH_HOST_INTERACTIONS_LEADING_TO_CARCINOMA	0	3.9901	0.2656	2.0936	0.0021	0.0183	0.983	TABLE_2_EPSTEIN_NDASH_BARR_VIRUS_AND_GASTRIC_CARCINOMA_VIRUS_NDASH_HOST_INTERACTIONS_LEADING_TO_CARCINOMA	0.2323	1.8965	0.0119	0.0634	1	TABLE_2_EPSTEIN_NDASH_BARR_VIRUS_AND_GASTRIC_CARCINOMA_VIRUS_NDASH_HOST_INTERACTIONS_LEADING_TO_CARCINOMA	0.1432	1.1367	0.2671	0.7354	1
TABLE_3_DIFFERENTIAL_GENE_EXPRESSION_IN_MELANOCYTIC_NEVI_WITH_THE_V600E_BRAF_MUTATION	0	3.9847	0.1249	1.8353	0.0178	0.0534	1	TABLE_3_DIFFERENTIAL_GENE_EXPRESSION_IN_MELANOCYTIC_NEVI_WITH_THE_V600E_BRAF_MUTATION	0.1454	2.1494	0.0019	0.0221	0.955	TABLE_3_DIFFERENTIAL_GENE_EXPRESSION_IN_MELANOCYTIC_NEVI_WITH_THE_V600E_BRAF_MUTATION	-0.0866	-1.2952	0.168	0.4392	1
TABLE_3_IDENTIFICATION_OF_ASTROCYTOMA_ASSOCIATED_GENES_INCLUDING_CELL_SURFACE_MARKERS	0	3.9754	0.3309	2.0069	0.0079	0.0272	1	TABLE_3_IDENTIFICATION_OF_ASTROCYTOMA_ASSOCIATED_GENES_INCLUDING_CELL_SURFACE_MARKERS	0.3234	1.9685	0.0039	0.049	1	TABLE_3_IDENTIFICATION_OF_ASTROCYTOMA_ASSOCIATED_GENES_INCLUDING_CELL_SURFACE_MARKERS	-0.177	-1.0941	0.3293	0.603	1
TABLE_4_GENE_PROFILING_OF_A_MYELOMA_CELL_LINE_REVEALS_SIMILARITIES_AND_UNIQUE_SIGNATURES_AMONG_IL_6_RESPONSE_N_RAS_ACTIVATING_MUTATIONS_AND_COCULTURE_WITH_BONE_MARROW_STROMAL_CELLS	0	3.9705	0.2529	1.7311	0.0157	0.0768	1	TABLE_4_GENE_PROFILING_OF_A_MYELOMA_CELL_LINE_REVEALS_SIMILARITIES_AND_UNIQUE_SIGNATURES_AMONG_IL_6_RESPONSE_N_RAS_ACTIVATING_MUTATIONS_AND_COCULTURE_WITH_BONE_MARROW_STROMAL_CELLS	0.3257	2.2394	0.0041	0.0145	0.824	TABLE_4_GENE_PROFILING_OF_A_MYELOMA_CELL_LINE_REVEALS_SIMILARITIES_AND_UNIQUE_SIGNATURES_AMONG_IL_6_RESPONSE_N_RAS_ACTIVATING_MUTATIONS_AND_COCULTURE_WITH_BONE_MARROW_STROMAL_CELLS	-0.2395	-1.6389	0.0425	0.2067	1
TABLE_3_GENOMIC_DELETIONS_CORRELATE_WITH_UNDEREXPRESSION_OF_NOVEL_CANDIDATE_GENES_AT_SIX_LOCI_IN_PEDIATRIC_PILOCYTIC_ASTROCYTOMA	0	3.9615	0.2061	1.6524	0.0437	0.0994	1	TABLE_3_GENOMIC_DELETIONS_CORRELATE_WITH_UNDEREXPRESSION_OF_NOVEL_CANDIDATE_GENES_AT_SIX_LOCI_IN_PEDIATRIC_PILOCYTIC_ASTROCYTOMA	0.282	2.3091	0.0038	0.0105	0.667	TABLE_3_GENOMIC_DELETIONS_CORRELATE_WITH_UNDEREXPRESSION_OF_NOVEL_CANDIDATE_GENES_AT_SIX_LOCI_IN_PEDIATRIC_PILOCYTIC_ASTROCYTOMA	-0.0863	-0.7031	0.8323	0.9225	1
TABLE_4_TRANSCRIPTIONAL_PROFILING_OF_TESTOSTERONE_REGULATED_GENES_IN_THE_SKELETAL_MUSCLE_OF_HUMAN_IMMUNODEFICIENCY_VIRUS_INFECTED_MEN_EXPERIENCING_WEIGHT_LOSS	0	3.9451	0.2722	1.9151	0.0101	0.0395	1	TABLE_4_TRANSCRIPTIONAL_PROFILING_OF_TESTOSTERONE_REGULATED_GENES_IN_THE_SKELETAL_MUSCLE_OF_HUMAN_IMMUNODEFICIENCY_VIRUS_INFECTED_MEN_EXPERIENCING_WEIGHT_LOSS	0.2908	2.03	0.0021	0.038	0.997	TABLE_4_TRANSCRIPTIONAL_PROFILING_OF_TESTOSTERONE_REGULATED_GENES_IN_THE_SKELETAL_MUSCLE_OF_HUMAN_IMMUNODEFICIENCY_VIRUS_INFECTED_MEN_EXPERIENCING_WEIGHT_LOSS	-0.1946	-1.3579	0.126	0.39	1
TABLE_1_ANGIOGENESIS_PROMOTING_GENE_PATTERNS_IN_ALVEOLAR_SOFT_PART_SARCOMA	0	3.9325	0.3824	1.9879	0.0102	0.0293	1	TABLE_1_ANGIOGENESIS_PROMOTING_GENE_PATTERNS_IN_ALVEOLAR_SOFT_PART_SARCOMA	0.3821	1.9446	0.0082	0.0521	1	TABLE_1_ANGIOGENESIS_PROMOTING_GENE_PATTERNS_IN_ALVEOLAR_SOFT_PART_SARCOMA	-0.235	-1.2187	0.2159	0.5043	1
TABLE_2_ACTIVATION_OF_MAP_KINASE_SIGNALING_THROUGH_ERK5_BUT_NOT_ERK1_EXPRESSION_IS_ASSOCIATED_WITH_LYMPH_NODE_METASTASES_IN_ORAL_SQUAMOUS_CELL_CARCINOMA_OSCC	0	3.9324	0.1947	1.9652	0.006	0.0322	1	TABLE_2_ACTIVATION_OF_MAP_KINASE_SIGNALING_THROUGH_ERK5_BUT_NOT_ERK1_EXPRESSION_IS_ASSOCIATED_WITH_LYMPH_NODE_METASTASES_IN_ORAL_SQUAMOUS_CELL_CARCINOMA_OSCC	0.1934	1.9672	0.0041	0.0491	1	TABLE_2_ACTIVATION_OF_MAP_KINASE_SIGNALING_THROUGH_ERK5_BUT_NOT_ERK1_EXPRESSION_IS_ASSOCIATED_WITH_LYMPH_NODE_METASTASES_IN_ORAL_SQUAMOUS_CELL_CARCINOMA_OSCC	0.0974	1.0039	0.4148	0.8315	1
TABLE_3_CYCLIN_D1_CYCLIN_DEPENDENT_KINASE_4_INTERACTS_WITH_FILAMIN_A_AND_AFFECTS_THE_MIGRATION_AND_INVASION_POTENTIAL_OF_BREAST_CANCER_CELLS	0	3.9239	0.2587	2.079	0.0041	0.0196	0.989	TABLE_3_CYCLIN_D1_CYCLIN_DEPENDENT_KINASE_4_INTERACTS_WITH_FILAMIN_A_AND_AFFECTS_THE_MIGRATION_AND_INVASION_POTENTIAL_OF_BREAST_CANCER_CELLS	0.2377	1.8449	0.0193	0.0777	1	TABLE_3_CYCLIN_D1_CYCLIN_DEPENDENT_KINASE_4_INTERACTS_WITH_FILAMIN_A_AND_AFFECTS_THE_MIGRATION_AND_INVASION_POTENTIAL_OF_BREAST_CANCER_CELLS	-0.0842	-0.6552	0.9066	0.947	1
TABLE_3_MOLECULAR_DETERMINANTS_OF_THE_CYTOTOXICITY_OF_PLATINUM_COMPOUNDS_THE_CONTRIBUTION_OF_IN_SILICO_RESEARCH	0	3.9206	0.2589	1.7677	0.0243	0.0687	1	TABLE_3_MOLECULAR_DETERMINANTS_OF_THE_CYTOTOXICITY_OF_PLATINUM_COMPOUNDS_THE_CONTRIBUTION_OF_IN_SILICO_RESEARCH	0.3175	2.1529	0.002	0.0218	0.954	TABLE_3_MOLECULAR_DETERMINANTS_OF_THE_CYTOTOXICITY_OF_PLATINUM_COMPOUNDS_THE_CONTRIBUTION_OF_IN_SILICO_RESEARCH	-0.2417	-1.6576	0.045	0.202	1
TABLE_1_FUNCTIONAL_EPIGENOMICS_IDENTIFIES_GENES_FREQUENTLY_SILENCED_IN_PROSTATE_CANCER	0	3.8989	0.2341	1.962	0.0021	0.0322	1	TABLE_1_FUNCTIONAL_EPIGENOMICS_IDENTIFIES_GENES_FREQUENTLY_SILENCED_IN_PROSTATE_CANCER	0.2315	1.9369	0.006	0.0538	1	TABLE_1_FUNCTIONAL_EPIGENOMICS_IDENTIFIES_GENES_FREQUENTLY_SILENCED_IN_PROSTATE_CANCER	-0.093	-0.7962	0.7275	0.8632	1
TABLE_2_A_SYSTEMATIC_ANALYSIS_OF_HUMAN_DISEASE_ASSOCIATED_GENE_SEQUENCES_IN_DROSOPHILA_MELANOGASTER_Ã¢_GENOME_RESEARCH	0	3.8719	0.2387	1.6842	0.0277	0.0883	1	TABLE_2_A_SYSTEMATIC_ANALYSIS_OF_HUMAN_DISEASE_ASSOCIATED_GENE_SEQUENCES_IN_DROSOPHILA_MELANOGASTER_Ã¢_GENOME_RESEARCH	0.3146	2.1877	0.0021	0.0185	0.912	TABLE_2_A_SYSTEMATIC_ANALYSIS_OF_HUMAN_DISEASE_ASSOCIATED_GENE_SEQUENCES_IN_DROSOPHILA_MELANOGASTER_Ã¢_GENOME_RESEARCH	-0.1617	-1.1758	0.2442	0.5391	1
TABLE_1_CHEMICAL_PROTEOMIC_PROFILES_OF_THE_BCR_ABL_INHIBITORS_IMATINIB_NILOTINIB_AND_DASATINIB_REVEAL_NOVEL_KINASE_AND_NONKINASE_TARGETS	0	3.8651	0.2723	1.7548	0.0185	0.071	1	TABLE_1_CHEMICAL_PROTEOMIC_PROFILES_OF_THE_BCR_ABL_INHIBITORS_IMATINIB_NILOTINIB_AND_DASATINIB_REVEAL_NOVEL_KINASE_AND_NONKINASE_TARGETS	0.3226	2.1103	0.0059	0.0267	0.983	TABLE_1_CHEMICAL_PROTEOMIC_PROFILES_OF_THE_BCR_ABL_INHIBITORS_IMATINIB_NILOTINIB_AND_DASATINIB_REVEAL_NOVEL_KINASE_AND_NONKINASE_TARGETS	0.1485	0.9647	0.4797	0.8542	1
TABLE_1_GTP_BINDING_PROTEINS_OF_THE_RHO_RAC_FAMILY_REGULATION_EFFECTORS_AND_FUNCTIONS_IN_VIVO	0	3.8581	0.1993	1.7226	0.0384	0.0773	1	TABLE_1_GTP_BINDING_PROTEINS_OF_THE_RHO_RAC_FAMILY_REGULATION_EFFECTORS_AND_FUNCTIONS_IN_VIVO	0.2494	2.1355	0.002	0.0237	0.968	TABLE_1_GTP_BINDING_PROTEINS_OF_THE_RHO_RAC_FAMILY_REGULATION_EFFECTORS_AND_FUNCTIONS_IN_VIVO	0.1085	0.9223	0.5418	0.8682	1
TABLE_2_IDENTIFICATION_OF_DEGRADOME_COMPONENTS_ASSOCIATED_WITH_PROSTATE_CANCER_PROGRESSION_BY_EXPRESSION_ANALYSIS_OF_HUMAN_PROSTATIC_TISSUES	0	3.8495	0.2914	1.9709	0.0062	0.0318	1	TABLE_2_IDENTIFICATION_OF_DEGRADOME_COMPONENTS_ASSOCIATED_WITH_PROSTATE_CANCER_PROGRESSION_BY_EXPRESSION_ANALYSIS_OF_HUMAN_PROSTATIC_TISSUES	0.2754	1.8786	0.0083	0.0685	1	TABLE_2_IDENTIFICATION_OF_DEGRADOME_COMPONENTS_ASSOCIATED_WITH_PROSTATE_CANCER_PROGRESSION_BY_EXPRESSION_ANALYSIS_OF_HUMAN_PROSTATIC_TISSUES	0.1034	0.6992	0.8412	0.9747	1
TABLE_III_GENE_EXPRESSION_PROFILING_OF_30_CANCER_CELL_LINES_PREDICTS_RESISTANCE_TOWARDS_11_ANTICANCER_DRUGS_AT_CLINICALLY_ACHIEVED_CONCENTRATIONS	0	3.8349	0.2655	1.8264	0.0173	0.0557	1	TABLE_III_GENE_EXPRESSION_PROFILING_OF_30_CANCER_CELL_LINES_PREDICTS_RESISTANCE_TOWARDS_11_ANTICANCER_DRUGS_AT_CLINICALLY_ACHIEVED_CONCENTRATIONS	0.2924	2.0085	0.002	0.0427	1	TABLE_III_GENE_EXPRESSION_PROFILING_OF_30_CANCER_CELL_LINES_PREDICTS_RESISTANCE_TOWARDS_11_ANTICANCER_DRUGS_AT_CLINICALLY_ACHIEVED_CONCENTRATIONS	-0.1645	-1.1171	0.2947	0.5834	1
TABLE_4_GENE_EXPRESSION_RESPONSES_TO_DNA_DAMAGE_ARE_ALTERED_IN_HUMAN_AGING_AND_IN_WERNER_SYNDROME	0	3.8277	0.2331	1.8434	0.0172	0.0518	1	TABLE_4_GENE_EXPRESSION_RESPONSES_TO_DNA_DAMAGE_ARE_ALTERED_IN_HUMAN_AGING_AND_IN_WERNER_SYNDROME	0.253	1.9843	0.0122	0.0462	1	TABLE_4_GENE_EXPRESSION_RESPONSES_TO_DNA_DAMAGE_ARE_ALTERED_IN_HUMAN_AGING_AND_IN_WERNER_SYNDROME	0.0966	0.7659	0.7767	0.9425	1
TABLE_1B_TRANSCRIPTOME_CHARACTERIZATION_ELUCIDATES_SIGNALING_NETWORKS_THAT_CONTROL_HUMAN_ES_CELL_GROWTH_AND_DIFFERENTIATION	0	3.8201	0.3317	2.0313	0.004	0.0244	0.999	TABLE_1B_TRANSCRIPTOME_CHARACTERIZATION_ELUCIDATES_SIGNALING_NETWORKS_THAT_CONTROL_HUMAN_ES_CELL_GROWTH_AND_DIFFERENTIATION	0.2845	1.7888	0.0283	0.0933	1	TABLE_1B_TRANSCRIPTOME_CHARACTERIZATION_ELUCIDATES_SIGNALING_NETWORKS_THAT_CONTROL_HUMAN_ES_CELL_GROWTH_AND_DIFFERENTIATION	0.2243	1.354	0.1184	0.5297	1
TABLE_2_GENE_EXPRESSION_RESPONSE_TO_CISPLATIN_TREATMENT_IN_DRUG_SENSITIVE_AND_DRUG_RESISTANT_OVARIAN_CANCER_CELLS	0	3.8165	0.276	1.6517	0.0392	0.0992	1	TABLE_2_GENE_EXPRESSION_RESPONSE_TO_CISPLATIN_TREATMENT_IN_DRUG_SENSITIVE_AND_DRUG_RESISTANT_OVARIAN_CANCER_CELLS	0.3556	2.1648	0.0079	0.0207	0.939	TABLE_2_GENE_EXPRESSION_RESPONSE_TO_CISPLATIN_TREATMENT_IN_DRUG_SENSITIVE_AND_DRUG_RESISTANT_OVARIAN_CANCER_CELLS	-0.2428	-1.4287	0.0945	0.3422	1
TABLE_2A_ARRAY_BASED_COMPARATIVE_GENE_EXPRESSION_ANALYSIS_OF_TUMOR_CELLS_WITH_INCREASED_APOPTOSIS_RESISTANCE_AFTER_HYPOXIC_SELECTION	0	3.7932	0.3524	1.8377	0.0122	0.053	1	TABLE_2A_ARRAY_BASED_COMPARATIVE_GENE_EXPRESSION_ANALYSIS_OF_TUMOR_CELLS_WITH_INCREASED_APOPTOSIS_RESISTANCE_AFTER_HYPOXIC_SELECTION	0.3713	1.9555	0.0041	0.0505	1	TABLE_2A_ARRAY_BASED_COMPARATIVE_GENE_EXPRESSION_ANALYSIS_OF_TUMOR_CELLS_WITH_INCREASED_APOPTOSIS_RESISTANCE_AFTER_HYPOXIC_SELECTION	-0.2561	-1.3734	0.1155	0.3767	1
TABLE_1_CHANGES_IN_HEPARAN_SULFATE_ARE_ASSOCIATED_WITH_DELAYED_WOUND_REPAIR_ALTERED_CELL_MIGRATION_ADHESION_AND_CONTRACTILITY_IN_THE_GALACTOSYLTRANSFERASE_I_SS4GALT_7_DEFICIENT_FORM_OF_EHLERS_DANLOS_SYNDROME	0	3.7632	0.1962	1.7274	0.0214	0.0771	1	TABLE_1_CHANGES_IN_HEPARAN_SULFATE_ARE_ASSOCIATED_WITH_DELAYED_WOUND_REPAIR_ALTERED_CELL_MIGRATION_ADHESION_AND_CONTRACTILITY_IN_THE_GALACTOSYLTRANSFERASE_I_SS4GALT_7_DEFICIENT_FORM_OF_EHLERS_DANLOS_SYNDROME	0.2363	2.0358	0.0042	0.0371	0.997	TABLE_1_CHANGES_IN_HEPARAN_SULFATE_ARE_ASSOCIATED_WITH_DELAYED_WOUND_REPAIR_ALTERED_CELL_MIGRATION_ADHESION_AND_CONTRACTILITY_IN_THE_GALACTOSYLTRANSFERASE_I_SS4GALT_7_DEFICIENT_FORM_OF_EHLERS_DANLOS_SYNDROME	-0.1721	-1.4491	0.0775	0.3273	1
TABLE_2_PREDICTION_OF_LYMPH_NODE_METASTASIS_BY_ANALYSIS_OF_GENE_EXPRESSION_PROFILES_IN_PRIMARY_LUNG_ADENOCARCINOMAS	0	3.7375	0.241	1.9654	0.0062	0.0323	1	TABLE_2_PREDICTION_OF_LYMPH_NODE_METASTASIS_BY_ANALYSIS_OF_GENE_EXPRESSION_PROFILES_IN_PRIMARY_LUNG_ADENOCARCINOMAS	0.2162	1.7721	0.0212	0.0999	1	TABLE_2_PREDICTION_OF_LYMPH_NODE_METASTASIS_BY_ANALYSIS_OF_GENE_EXPRESSION_PROFILES_IN_PRIMARY_LUNG_ADENOCARCINOMAS	-0.1955	-1.6155	0.0491	0.2216	1
TABLE_2_PREDICTION_OF_HUMAN_DISEASE_GENES_BY_HUMAN_MOUSE_CONSERVED_COEXPRESSION_ANALYSIS	0	3.7155	0.2114	1.6626	0.036	0.0957	1	TABLE_2_PREDICTION_OF_HUMAN_DISEASE_GENES_BY_HUMAN_MOUSE_CONSERVED_COEXPRESSION_ANALYSIS	0.2664	2.0529	0.0021	0.0347	0.994	TABLE_2_PREDICTION_OF_HUMAN_DISEASE_GENES_BY_HUMAN_MOUSE_CONSERVED_COEXPRESSION_ANALYSIS	-0.2003	-1.6041	0.0455	0.227	1
TABLE_3_EXPRESSION_PROFILING_OF_MICRODISSECTED_MATCHED_PROSTATE_CANCER_SAMPLES_REVEALS_CD166_MEMD_AND_CD24_AS_NEW_PROGNOSTIC_MARKERS_FOR_PATIENT_SURVIVAL	0	3.7135	0.1153	1.7303	0.0274	0.0765	1	TABLE_3_EXPRESSION_PROFILING_OF_MICRODISSECTED_MATCHED_PROSTATE_CANCER_SAMPLES_REVEALS_CD166_MEMD_AND_CD24_AS_NEW_PROGNOSTIC_MARKERS_FOR_PATIENT_SURVIVAL	0.1325	1.9832	0.0039	0.0461	1	TABLE_3_EXPRESSION_PROFILING_OF_MICRODISSECTED_MATCHED_PROSTATE_CANCER_SAMPLES_REVEALS_CD166_MEMD_AND_CD24_AS_NEW_PROGNOSTIC_MARKERS_FOR_PATIENT_SURVIVAL	-0.1079	-1.65	0.0329	0.2013	1
TABLE_II_DYSREGULATED_MICRORNAS_AND_THEIR_PREDICTED_TARGETS_ASSOCIATED_WITH_ENDOMETRIOID_ENDOMETRIAL_ADENOCARCINOMA_IN_HONG_KONG_WOMEN	0	3.6895	0.1995	1.8398	0.0098	0.0524	1	TABLE_II_DYSREGULATED_MICRORNAS_AND_THEIR_PREDICTED_TARGETS_ASSOCIATED_WITH_ENDOMETRIOID_ENDOMETRIAL_ADENOCARCINOMA_IN_HONG_KONG_WOMEN	0.1993	1.8497	0.0209	0.0762	1	TABLE_II_DYSREGULATED_MICRORNAS_AND_THEIR_PREDICTED_TARGETS_ASSOCIATED_WITH_ENDOMETRIOID_ENDOMETRIAL_ADENOCARCINOMA_IN_HONG_KONG_WOMEN	-0.0988	-0.916	0.5536	0.7725	1
TABLE_2_PROTEOME_ANALYSIS_OF_CULTURED_FIBROBLASTS_FROM_TYPE_1_DIABETIC_PATIENTS_AND_NORMAL_SUBJECTS	0	3.6752	0.3118	1.8545	0.0084	0.0499	1	TABLE_2_PROTEOME_ANALYSIS_OF_CULTURED_FIBROBLASTS_FROM_TYPE_1_DIABETIC_PATIENTS_AND_NORMAL_SUBJECTS	0.3027	1.8207	0.0019	0.0842	1	TABLE_2_PROTEOME_ANALYSIS_OF_CULTURED_FIBROBLASTS_FROM_TYPE_1_DIABETIC_PATIENTS_AND_NORMAL_SUBJECTS	0.1571	0.938	0.5447	0.8646	1
TABLE_2_DIFFERENTIAL_GENE_EXPRESSION_GATA1_TARGET_GENES_AND_THE_CHEMOTHERAPY_SENSITIVITY_OF_DOWN_SYNDROME_MEGAKARYOCYTIC_LEUKEMIA	0	3.6557	0.1694	1.7923	0.0144	0.0633	1	TABLE_2_DIFFERENTIAL_GENE_EXPRESSION_GATA1_TARGET_GENES_AND_THE_CHEMOTHERAPY_SENSITIVITY_OF_DOWN_SYNDROME_MEGAKARYOCYTIC_LEUKEMIA	0.1811	1.8634	0.0119	0.0724	1	TABLE_2_DIFFERENTIAL_GENE_EXPRESSION_GATA1_TARGET_GENES_AND_THE_CHEMOTHERAPY_SENSITIVITY_OF_DOWN_SYNDROME_MEGAKARYOCYTIC_LEUKEMIA	-0.1524	-1.6343	0.0354	0.2071	1
TABLE_2_MANY_SEQUENCE_VARIANTS_AFFECTING_DIVERSITY_OF_ADULT_HUMAN_HEIGHT	0	3.6358	0.1517	1.6589	0.0245	0.0969	1	TABLE_2_MANY_SEQUENCE_VARIANTS_AFFECTING_DIVERSITY_OF_ADULT_HUMAN_HEIGHT	0.1809	1.9769	0.0041	0.0469	1	TABLE_2_MANY_SEQUENCE_VARIANTS_AFFECTING_DIVERSITY_OF_ADULT_HUMAN_HEIGHT	-0.1036	-1.1395	0.2725	0.5688	1
TABLE_1_ALTERED_GENE_EXPRESSION_PATTERNS_IN_MCF_7_CELLS_INDUCED_BY_THE_URBAN_DUST_PARTICULATE_COMPLEX_MIXTURE_STANDARD_REFERENCE_MATERIAL_1649A	0	3.615	0.2617	1.7235	0.0333	0.0772	1	TABLE_1_ALTERED_GENE_EXPRESSION_PATTERNS_IN_MCF_7_CELLS_INDUCED_BY_THE_URBAN_DUST_PARTICULATE_COMPLEX_MIXTURE_STANDARD_REFERENCE_MATERIAL_1649A	0.2964	1.8915	0.0101	0.0649	1	TABLE_1_ALTERED_GENE_EXPRESSION_PATTERNS_IN_MCF_7_CELLS_INDUCED_BY_THE_URBAN_DUST_PARTICULATE_COMPLEX_MIXTURE_STANDARD_REFERENCE_MATERIAL_1649A	-0.1267	-0.841	0.6464	0.8259	1
TABLE_I_DEVELOPMENT_OF_A_MEMBRANE_ARRAY_BASED_MULTIMARKER_ASSAY_FOR_DETECTION_OF_CIRCULATING_CANCER_CELLS_IN_PATIENTS_WITH_NON_SMALL_CELL_LUNG_CANCER	0	3.5674	0.3154	1.7683	0.0218	0.0688	1	TABLE_I_DEVELOPMENT_OF_A_MEMBRANE_ARRAY_BASED_MULTIMARKER_ASSAY_FOR_DETECTION_OF_CIRCULATING_CANCER_CELLS_IN_PATIENTS_WITH_NON_SMALL_CELL_LUNG_CANCER	0.3194	1.7991	0.0245	0.0907	1	TABLE_I_DEVELOPMENT_OF_A_MEMBRANE_ARRAY_BASED_MULTIMARKER_ASSAY_FOR_DETECTION_OF_CIRCULATING_CANCER_CELLS_IN_PATIENTS_WITH_NON_SMALL_CELL_LUNG_CANCER	0.1224	0.6875	0.8116	0.9767	1
TABLE_3_FEATURE_SELECTION_AND_MOLECULAR_CLASSIFICATION_OF_CANCER_USING_GENETIC_PROGRAMMING	0	3.5645	0.2317	1.7881	0.017	0.0642	1	TABLE_3_FEATURE_SELECTION_AND_MOLECULAR_CLASSIFICATION_OF_CANCER_USING_GENETIC_PROGRAMMING	0.2308	1.7764	0.038	0.0983	1	TABLE_3_FEATURE_SELECTION_AND_MOLECULAR_CLASSIFICATION_OF_CANCER_USING_GENETIC_PROGRAMMING	-0.1315	-1.0037	0.4496	0.6869	1
TABLE_2_DETECTION_OF_COPY_NUMBER_ALTERATIONS_IN_METASTATIC_MELANOMA_BY_A_DNA_FLUORESCENCE_IN_SITU_HYBRIDIZATION_PROBE_PANEL_AND_ARRAY_COMPARATIVE_GENOMIC_HYBRIDIZATION_A_SOUTHWEST_ONCOLOGY_GROUP_STUDY_S9431	0	3.5597	0.1901	1.7048	0.0204	0.0816	1	TABLE_2_DETECTION_OF_COPY_NUMBER_ALTERATIONS_IN_METASTATIC_MELANOMA_BY_A_DNA_FLUORESCENCE_IN_SITU_HYBRIDIZATION_PROBE_PANEL_AND_ARRAY_COMPARATIVE_GENOMIC_HYBRIDIZATION_A_SOUTHWEST_ONCOLOGY_GROUP_STUDY_S9431	0.204	1.8549	0.0106	0.0743	1	TABLE_2_DETECTION_OF_COPY_NUMBER_ALTERATIONS_IN_METASTATIC_MELANOMA_BY_A_DNA_FLUORESCENCE_IN_SITU_HYBRIDIZATION_PROBE_PANEL_AND_ARRAY_COMPARATIVE_GENOMIC_HYBRIDIZATION_A_SOUTHWEST_ONCOLOGY_GROUP_STUDY_S9431	-0.1028	-0.9576	0.4951	0.7339	1
TABLE_3_ALTERED_PROGESTERONE_RECEPTOR_ISOFORM_EXPRESSION_REMODELS_PROGESTIN_RESPONSIVENESS_OF_BREAST_CANCER_CELLS	0	3.5041	0.2426	1.7259	0.0275	0.0773	1	TABLE_3_ALTERED_PROGESTERONE_RECEPTOR_ISOFORM_EXPRESSION_REMODELS_PROGESTIN_RESPONSIVENESS_OF_BREAST_CANCER_CELLS	0.2491	1.7782	0.0186	0.098	1	TABLE_3_ALTERED_PROGESTERONE_RECEPTOR_ISOFORM_EXPRESSION_REMODELS_PROGESTIN_RESPONSIVENESS_OF_BREAST_CANCER_CELLS	-0.0854	-0.6021	0.9357	0.9664	1
TABLE_1_GENE_EXPRESSION_PROFILE_OF_METASTATIC_HUMAN_PANCREATIC_CANCER_CELLS_DEPENDS_ON_THE_ORGAN_MICROENVIRONMENT	0	-3.9356	-0.2226	-1.7832	0.0159	0.0851	1	TABLE_1_GENE_EXPRESSION_PROFILE_OF_METASTATIC_HUMAN_PANCREATIC_CANCER_CELLS_DEPENDS_ON_THE_ORGAN_MICROENVIRONMENT	-0.2705	-2.1524	0	0.0514	0.954	TABLE_1_GENE_EXPRESSION_PROFILE_OF_METASTATIC_HUMAN_PANCREATIC_CANCER_CELLS_DEPENDS_ON_THE_ORGAN_MICROENVIRONMENT	0.1126	0.8881	0.5838	0.8833	1
TABLE_1_PROTEOMIC_ANALYSIS_OF_STEADY_STATE_NUCLEAR_HORMONE_RECEPTOR_COACTIVATOR_COMPLEXES	0	-3.9373	-0.2329	-1.8567	0.0124	0.0649	1	TABLE_1_PROTEOMIC_ANALYSIS_OF_STEADY_STATE_NUCLEAR_HORMONE_RECEPTOR_COACTIVATOR_COMPLEXES	-0.2599	-2.0806	0.0041	0.0655	0.994	TABLE_1_PROTEOMIC_ANALYSIS_OF_STEADY_STATE_NUCLEAR_HORMONE_RECEPTOR_COACTIVATOR_COMPLEXES	0.1712	1.3667	0.1133	0.5217	1
TABLE_3_PATTERNS_OF_GENE_EXPRESSION_IN_THE_FRONTAL_CORTEX_DISCRIMINATE_ALCOHOLIC_FROM_NONALCOHOLIC_INDIVIDUALS	0	-4.0941	-0.3292	-1.7404	0.0272	0.0961	1	TABLE_3_PATTERNS_OF_GENE_EXPRESSION_IN_THE_FRONTAL_CORTEX_DISCRIMINATE_ALCOHOLIC_FROM_NONALCOHOLIC_INDIVIDUALS	-0.4305	-2.3537	0.002	0.0203	0.542	TABLE_3_PATTERNS_OF_GENE_EXPRESSION_IN_THE_FRONTAL_CORTEX_DISCRIMINATE_ALCOHOLIC_FROM_NONALCOHOLIC_INDIVIDUALS	-0.3084	-1.6587	0.0377	0.2016	1
TABLE_2_AUTOCRINE_INDUCTION_OF_INVASION_AND_METASTASIS_BY_TUMOR_ASSOCIATED_TRYPSIN_INHIBITOR_IN_HUMAN_COLON_CANCER_CELLS	0	-4.1174	-0.3058	-1.7702	0.0272	0.0879	1	TABLE_2_AUTOCRINE_INDUCTION_OF_INVASION_AND_METASTASIS_BY_TUMOR_ASSOCIATED_TRYPSIN_INHIBITOR_IN_HUMAN_COLON_CANCER_CELLS	-0.3992	-2.3472	0	0.0208	0.562	TABLE_2_AUTOCRINE_INDUCTION_OF_INVASION_AND_METASTASIS_BY_TUMOR_ASSOCIATED_TRYPSIN_INHIBITOR_IN_HUMAN_COLON_CANCER_CELLS	-0.1805	-1.0405	0.3918	0.6534	1
TABLE_1_A_NEW_DESCRIPTION_OF_CELLULAR_QUIESCENCE	0	-4.1186	-0.1705	-2.13	0	0.022	0.975	TABLE_1_A_NEW_DESCRIPTION_OF_CELLULAR_QUIESCENCE	-0.1643	-1.9886	0.0077	0.091	1	TABLE_1_A_NEW_DESCRIPTION_OF_CELLULAR_QUIESCENCE	0.0713	0.8806	0.6229	0.8845	1
TABLE_2_OVEREXPRESSION_OF_A_CELL_ADHESION_MOLECULE_TSLC1_AS_A_POSSIBLE_MOLECULAR_MARKER_FOR_ACUTE_TYPE_ADULT_T_CELL_LEUKEMIA	0	-4.1287	-0.1212	-1.7852	0.0162	0.0852	1	TABLE_2_OVEREXPRESSION_OF_A_CELL_ADHESION_MOLECULE_TSLC1_AS_A_POSSIBLE_MOLECULAR_MARKER_FOR_ACUTE_TYPE_ADULT_T_CELL_LEUKEMIA	-0.155	-2.3435	0	0.0206	0.569	TABLE_2_OVEREXPRESSION_OF_A_CELL_ADHESION_MOLECULE_TSLC1_AS_A_POSSIBLE_MOLECULAR_MARKER_FOR_ACUTE_TYPE_ADULT_T_CELL_LEUKEMIA	-0.1018	-1.5181	0.0649	0.2777	1
TABLE_7_IDENTIFICATION_OF_GENES_DIRECTLY_REGULATED_BY_THE_ONCOGENE_ZNF217_USING_CHROMATIN_IMMUNOPRECIPITATION_CHIP_CHIP_ASSAYS	0	-4.2376	-0.2371	-2.0858	0.0038	0.0267	0.996	TABLE_7_IDENTIFICATION_OF_GENES_DIRECTLY_REGULATED_BY_THE_ONCOGENE_ZNF217_USING_CHROMATIN_IMMUNOPRECIPITATION_CHIP_CHIP_ASSAYS	-0.2512	-2.1518	0	0.0505	0.954	TABLE_7_IDENTIFICATION_OF_GENES_DIRECTLY_REGULATED_BY_THE_ONCOGENE_ZNF217_USING_CHROMATIN_IMMUNOPRECIPITATION_CHIP_CHIP_ASSAYS	-0.1299	-1.1025	0.3333	0.5961	1
TABLE_1_NONVIRAL_IN_SITU_GREEN_FLUORESCENT_PROTEIN_LABELING_AND_CULTURE_OF_PRIMARY_ADULT_HUMAN_HAIR_FOLLICLE_EPITHELIAL_PROGENITOR_CELLS_SECT	0	-4.3225	-0.2808	-2.295	0	0.0102	0.698	TABLE_1_NONVIRAL_IN_SITU_GREEN_FLUORESCENT_PROTEIN_LABELING_AND_CULTURE_OF_PRIMARY_ADULT_HUMAN_HAIR_FOLLICLE_EPITHELIAL_PROGENITOR_CELLS_SECT	-0.2526	-2.0275	0.0075	0.0791	0.999	TABLE_1_NONVIRAL_IN_SITU_GREEN_FLUORESCENT_PROTEIN_LABELING_AND_CULTURE_OF_PRIMARY_ADULT_HUMAN_HAIR_FOLLICLE_EPITHELIAL_PROGENITOR_CELLS_SECT	-0.1771	-1.4193	0.0887	0.3459	1
TABLE_2_REGULATION_OF_MULTIPLE_CORE_SPLICEOSOMAL_PROTEINS_BY_ALTERNATIVE_SPLICING_COUPLED_NONSENSE_MEDIATED_MRNA_DECAY	0	-4.3254	-0.2649	-2.0943	0	0.0255	0.995	TABLE_2_REGULATION_OF_MULTIPLE_CORE_SPLICEOSOMAL_PROTEINS_BY_ALTERNATIVE_SPLICING_COUPLED_NONSENSE_MEDIATED_MRNA_DECAY	-0.2786	-2.2311	0	0.0371	0.824	TABLE_2_REGULATION_OF_MULTIPLE_CORE_SPLICEOSOMAL_PROTEINS_BY_ALTERNATIVE_SPLICING_COUPLED_NONSENSE_MEDIATED_MRNA_DECAY	0.2051	1.6198	0.0265	0.3285	1
TABLE_2_PORTRAIT_OF_TRANSCRIPTIONAL_RESPONSES_TO_ULTRAVIOLET_AND_IONIZING_RADIATION_IN_HUMAN_CELLS	0	-4.3331	-0.1496	-2.2835	0	0.0106	0.727	TABLE_2_PORTRAIT_OF_TRANSCRIPTIONAL_RESPONSES_TO_ULTRAVIOLET_AND_IONIZING_RADIATION_IN_HUMAN_CELLS	-0.1352	-2.0496	0.004	0.0732	0.999	TABLE_2_PORTRAIT_OF_TRANSCRIPTIONAL_RESPONSES_TO_ULTRAVIOLET_AND_IONIZING_RADIATION_IN_HUMAN_CELLS	-0.074	-1.1094	0.3086	0.5905	1
TABLE_1_PROTEIN_COMPOSITION_OF_HUMAN_MRNPS_SPLICED_IN_VITRO_AND_DIFFERENTIAL_REQUIREMENTS_FOR_MRNP_PROTEIN_RECRUITMENT	0	-4.3689	-0.2851	-2.1204	0.0038	0.0228	0.984	TABLE_1_PROTEIN_COMPOSITION_OF_HUMAN_MRNPS_SPLICED_IN_VITRO_AND_DIFFERENTIAL_REQUIREMENTS_FOR_MRNP_PROTEIN_RECRUITMENT	-0.3073	-2.2485	0	0.0339	0.788	TABLE_1_PROTEIN_COMPOSITION_OF_HUMAN_MRNPS_SPLICED_IN_VITRO_AND_DIFFERENTIAL_REQUIREMENTS_FOR_MRNP_PROTEIN_RECRUITMENT	0.123	0.8953	0.55	0.8773	1
TABLE_3_GENE_EXPRESSION_ANALYSIS_USING_HUMAN_CANCER_XENOGRAFTS_TO_IDENTIFY_NOVEL_PREDICTIVE_MARKER_GENES_FOR_THE_EFFICACY_OF_5_FLUOROURACIL_BASED_DRUGS	0	-4.5702	-0.2407	-2.2568	0	0.0119	0.793	TABLE_3_GENE_EXPRESSION_ANALYSIS_USING_HUMAN_CANCER_XENOGRAFTS_TO_IDENTIFY_NOVEL_PREDICTIVE_MARKER_GENES_FOR_THE_EFFICACY_OF_5_FLUOROURACIL_BASED_DRUGS	-0.2386	-2.3134	0	0.0237	0.646	TABLE_3_GENE_EXPRESSION_ANALYSIS_USING_HUMAN_CANCER_XENOGRAFTS_TO_IDENTIFY_NOVEL_PREDICTIVE_MARKER_GENES_FOR_THE_EFFICACY_OF_5_FLUOROURACIL_BASED_DRUGS	0.1547	1.5049	0.0533	0.4162	1
TABLE_1_IDENTIFICATION_OF_CELL_CYCLE_REGULATORY_GENES_AS_PRINCIPAL_TARGETS_OF_P53_MEDIATED_TRANSCRIPTIONAL_REPRESSION	0	-4.8271	-0.3526	-2.8461	0	0.0004	0.019	TABLE_1_IDENTIFICATION_OF_CELL_CYCLE_REGULATORY_GENES_AS_PRINCIPAL_TARGETS_OF_P53_MEDIATED_TRANSCRIPTIONAL_REPRESSION	-0.2499	-1.981	0.016	0.0938	1	TABLE_1_IDENTIFICATION_OF_CELL_CYCLE_REGULATORY_GENES_AS_PRINCIPAL_TARGETS_OF_P53_MEDIATED_TRANSCRIPTIONAL_REPRESSION	-0.1729	-1.3863	0.1396	0.369	1
TABLE_1_IN_VIVO_AND_MICROARRAY_ANALYSIS_OF_REXINOID_RESPONSIVE_ANAPLASTIC_THYROID_CARCINOMA	0	-4.8935	-0.2786	-2.2204	0	0.0136	0.862	TABLE_1_IN_VIVO_AND_MICROARRAY_ANALYSIS_OF_REXINOID_RESPONSIVE_ANAPLASTIC_THYROID_CARCINOMA	-0.3388	-2.6731	0	0.0028	0.05	TABLE_1_IN_VIVO_AND_MICROARRAY_ANALYSIS_OF_REXINOID_RESPONSIVE_ANAPLASTIC_THYROID_CARCINOMA	-0.1566	-1.2473	0.1964	0.4734	1
TABLE_1_MUTATIONVIEW_KMCANCERDB_A_DATABASE_FOR_CANCER_GENE_MUTATIONS	0	-5.0165	-0.4555	-3.0131	0	0.0002	0.005	TABLE_1_MUTATIONVIEW_KMCANCERDB_A_DATABASE_FOR_CANCER_GENE_MUTATIONS	-0.304	-2.0034	0.008	0.0866	0.999	TABLE_1_MUTATIONVIEW_KMCANCERDB_A_DATABASE_FOR_CANCER_GENE_MUTATIONS	-0.1609	-1.0959	0.3182	0.6018	1
TABLE_4_GROWTH_SUPPRESSION_BY_ACUTE_PROMYELOCYTIC_LEUKEMIA_ASSOCIATED_PROTEIN_PLZF_IS_MEDIATED_BY_REPRESSION_OF_C_MYC_EXPRESSION	0	-5.0714	-0.2952	-2.4465	0	0.0045	0.353	TABLE_4_GROWTH_SUPPRESSION_BY_ACUTE_PROMYELOCYTIC_LEUKEMIA_ASSOCIATED_PROTEIN_PLZF_IS_MEDIATED_BY_REPRESSION_OF_C_MYC_EXPRESSION	-0.3197	-2.6249	0	0.0037	0.081	TABLE_4_GROWTH_SUPPRESSION_BY_ACUTE_PROMYELOCYTIC_LEUKEMIA_ASSOCIATED_PROTEIN_PLZF_IS_MEDIATED_BY_REPRESSION_OF_C_MYC_EXPRESSION	0.1884	1.5639	0.0408	0.3685	1
TABLE_1_A_PATHOLOGIC_LINK_BETWEEN_WILMS_TUMOR_SUPPRESSOR_GENE_WT1_AND_IFI16	0	-5.2298	-0.293	-2.2127	0	0.014	0.879	TABLE_1_A_PATHOLOGIC_LINK_BETWEEN_WILMS_TUMOR_SUPPRESSOR_GENE_WT1_AND_IFI16	-0.3931	-3.0171	0	0.0003	0.002	TABLE_1_A_PATHOLOGIC_LINK_BETWEEN_WILMS_TUMOR_SUPPRESSOR_GENE_WT1_AND_IFI16	-0.1437	-1.1063	0.3066	0.5943	1
TABLE_1_MOLECULAR_SIGNATURE_OF_ONCOGENIC_RAS_INDUCED_SENESCENCE	0	-5.2952	-0.3561	-2.6299	0	0.0013	0.098	TABLE_1_MOLECULAR_SIGNATURE_OF_ONCOGENIC_RAS_INDUCED_SENESCENCE	-0.3593	-2.6653	0	0.0027	0.053	TABLE_1_MOLECULAR_SIGNATURE_OF_ONCOGENIC_RAS_INDUCED_SENESCENCE	-0.1998	-1.4682	0.0815	0.3152	1
TABLE_2_BCR_LIGATION_INDUCED_BY_IGM_STIMULATION_RESULTS_IN_GENE_EXPRESSION_AND_FUNCTIONAL_CHANGES_ONLY_IN_IGVH_UNMUTATED_CHRONIC_LYMPHOCYTIC_LEUKEMIA_CLL_CELLS	0	-5.3102	-0.204	-3.0897	0	0.0001	0.003	TABLE_2_BCR_LIGATION_INDUCED_BY_IGM_STIMULATION_RESULTS_IN_GENE_EXPRESSION_AND_FUNCTIONAL_CHANGES_ONLY_IN_IGVH_UNMUTATED_CHRONIC_LYMPHOCYTIC_LEUKEMIA_CLL_CELLS	-0.1474	-2.2205	0	0.0389	0.844	TABLE_2_BCR_LIGATION_INDUCED_BY_IGM_STIMULATION_RESULTS_IN_GENE_EXPRESSION_AND_FUNCTIONAL_CHANGES_ONLY_IN_IGVH_UNMUTATED_CHRONIC_LYMPHOCYTIC_LEUKEMIA_CLL_CELLS	0.0573	0.8657	0.6332	0.8906	1
TABLE_1_GENE_EXPRESSION_PROFILES_IN_PRIMARY_PANCREATIC_TUMORS_AND_METASTATIC_LESIONS_OF_ELA_C_MYC_TRANSGENIC_MICE	0	-5.3987	-0.3424	-2.9498	0	0.0002	0.006	TABLE_1_GENE_EXPRESSION_PROFILES_IN_PRIMARY_PANCREATIC_TUMORS_AND_METASTATIC_LESIONS_OF_ELA_C_MYC_TRANSGENIC_MICE	-0.2784	-2.4489	0	0.0129	0.311	TABLE_1_GENE_EXPRESSION_PROFILES_IN_PRIMARY_PANCREATIC_TUMORS_AND_METASTATIC_LESIONS_OF_ELA_C_MYC_TRANSGENIC_MICE	0.1426	1.2377	0.2076	0.6413	1
TABLE_2_REGULATION_OF_ALTERNATIVE_SPLICING_BY_SRRP86_AND_ITS_INTERACTING_PROTEINS	0	-5.4356	-0.3876	-2.6339	0	0.0014	0.097	TABLE_2_REGULATION_OF_ALTERNATIVE_SPLICING_BY_SRRP86_AND_ITS_INTERACTING_PROTEINS	-0.4265	-2.8017	0	0.0014	0.013	TABLE_2_REGULATION_OF_ALTERNATIVE_SPLICING_BY_SRRP86_AND_ITS_INTERACTING_PROTEINS	0.256	1.6874	0.0352	0.2852	1
TABLE_1_LARGE_SCALE_PROTEOMIC_ANALYSIS_OF_THE_HUMAN_SPLICEOSOME_Ã¢_GENOME_RESEARCH	0	-5.9976	-0.3443	-2.9225	0	0.0002	0.008	TABLE_1_LARGE_SCALE_PROTEOMIC_ANALYSIS_OF_THE_HUMAN_SPLICEOSOME_Ã¢_GENOME_RESEARCH	-0.3481	-3.0751	0	0.0003	0.002	TABLE_1_LARGE_SCALE_PROTEOMIC_ANALYSIS_OF_THE_HUMAN_SPLICEOSOME_Ã¢_GENOME_RESEARCH	0.1883	1.6336	0.0322	0.3183	1
