# Supplementary material for: JUN dependency in distinct early and late BRAF inhibition adaptation states of melanoma
Source: Cell Discov. 2016 Sep 6;2:16028–. doi: 10.1038/celldisc.2016.28 (PMC5012007; doi:10.1038/celldisc.2016.28)
Supplement: Supplementary Table S5 [file celldisc201628-s25.xls]

## Sheet: Sheet1
Titz et al. Supplementary Table S5
Proteomic expression profiling of persistent cells
Proteome expression differences characterized for M229 and M238 series:
P = parental, R = fully resistant, S = short-term vemurafenib treated/persistent cells
r1 = replicate run 1; r2 = replicate run 2
Quantification:
-Quantification done with Sieve 2.0 (Thermo)
-features identified and quantified
-features quantile normalized by sample
-scaled by row mean
-features collapsed to gene symbols: median of normalized and scaled features
protein	M229P r1	M229P r2	M238P r1	M238P r2	M229R r1	M229R r2	M238R r1	M238R r2	M229S r1	M229S r2	M238S r1	M238S r2	ratio (S/P)
CRYAB	0.0368954	0	0.0128903	0	0.000115303	0.00802995	0.427676	0	2.21282	1.7915	3.89541	3.61466	231.279
NGFR	0.0673664	0.0817191	0.0582739	0.0662412	0.0539638	0.027101	0.0912412	0.10817	0.301058	1.19031	2.82605	3.47125	28.4673
VTN	0.068986	0.039823	0.119022	0.108977	0.196784	0.133335	1.41168	0.949619	1.94408	1.71881	2.89858	2.4103	26.6376
FHL2	0.0035825	0	0	0.0223933	0.179745	0.189567	6.13215	4.96208	0.119554	0.0140691	0.308769	0.0680868	19.6521
MPZ	0.123876	0.187298	0.0442954	0.175265	0.0973279	0.10711	0.526751	0.108675	3.36304	3.66881	1.74672	1.58376	19.5245
EPB41L3	0.290138	0.171601	0.0152572	0.0823797	0.000806591	0.662681	0.474104	0.857099	0.0183167	8.48169	0.368118	0.577807	16.8866
GPNMB	0.16773	0.0567072	0.239745	0.105946	0.10535	0.0200804	1.62381	0.427723	3.2651	3.10202	1.6878	1.19799	16.2295
CSRP2	0.286252	0.197881	0.104739	0.102156	0.217386	0.052576	0.119261	0.123113	0.580394	0.649629	4.39822	5.16839	15.624
TUBB1	0.223619	0.192359	0.139669	0.175265	0.0879932	0.131177	0.601264	0.197347	3.01269	3.66881	1.74672	1.82308	14.0254
S100B	0.205121	0.296555	0.159061	0.142253	0.144778	0.0428783	1.18117	0.237827	1.75099	1.56229	3.47039	2.80669	11.9433
CTSD	0.287862	0.267176	0.217793	0.206162	0.276268	0.198769	0.747827	0.581653	1.83595	1.57961	2.78376	2.64215	9.0312
ALCAM	0.506695	0.194767	0.123635	0.122826	0.274751	0.0996706	1.22747	0.769064	2.99359	2.66442	1.522	1.15618	8.79417
DKFZp586K2222	0.0993812	0.0967585	0.0599912	0.0493989	0.508594	0.408945	4.42159	3.82113	0.215559	0.0517042	1.36021	0.906742	8.2945
PEA15	0.149177	0.020246	0	0.0776011	0.119395	0.00383666	5.05702	4.87356	0.368005	0.0411977	0.903062	0.3869	6.87853
ASAH1	0.70133	0.620464	0.0432973	0.067538	0.0631322	0.0208913	0.449376	0.240466	4.2413	4.4431	0.521159	0.322056	6.65043
S100A10	0.207955	0.199219	0.587991	0.543309	0.435004	0.390709	0.180043	0.0467954	2.09699	1.57823	2.82034	2.78251	6.0307
PRIC285	0.320942	0.148878	0.508352	0.555944	0.647206	0.925485	0.075755	0.034635	1.15731	2.02831	2.57327	3.02391	5.72499
PRR25	0.185364	0.204996	0.587991	0.650213	0.403361	0.450955	0.180043	0.0467954	1.84374	1.81356	2.82034	2.81264	5.70458
AGTR1	0.213392	0.201571	0.559858	0.452009	1.00997	0.887031	0.0698737	0.615965	1.71191	1.49106	2.36358	2.42378	5.60005
ANXA2	0.184434	0.184116	0.506087	0.507562	0.867222	0.82008	0.711317	0.801373	1.36896	1.33968	2.4252	2.22906	5.32694
ANXA2P2	0.195288	0.228472	0.559858	0.481432	0.908813	0.887031	0.0818718	0.409481	1.52696	1.60758	2.10774	2.33143	5.16959
GALNT2	0.19024	0.210996	0.521256	0.517676	0.924687	0.818381	0.822248	0.981606	1.32873	1.22737	2.47722	1.9796	4.86951
FHL1	0.117223	0.00572243	0.0360619	0.0204885	0.115851	0.017543	3.92492	1.99439	0.17344	0.0395401	0.627811	0.0207547	4.79982
TPM2	0.190092	0.0973748	0.128932	0.317454	1.08162	1.16001	2.54379	4.0464	0.442384	0.22593	1.2829	1.51042	4.71708
AHNAK	0.191694	0.161399	0.574837	0.627249	0.749876	0.688203	0.895442	0.838315	1.4522	1.29081	2.10676	2.06779	4.44807
C2orf85	0.0159292	0	0.0611284	0.0840427	0.000920401	0	8.74783	2.3758	0.0209012	0.0890983	0.582911	0.0214329	4.43415
IGF2	0.256641	0.269298	0.584615	0.382227	1.09577	0.820454	1.08768	0.91612	1.05944	0.861732	2.50667	2.15935	4.4127
CNN3	0.590264	0.500741	0.179106	0.260603	0.264215	0.454053	1.81845	2.02192	1.09236	1.27082	2.29341	1.96162	4.32361
SLC22A23	0.354392	0.338356	0.698281	0.756141	0.221338	0.22096	0.513529	0.0867399	2.15312	2.21419	2.27208	2.17087	4.1032
PREX2	0.178753	0.195626	0.636753	0.75169	0.928203	0.960441	0.711317	1.01598	1.2008	1.33968	1.96303	2.11772	3.75604
RNF114	0.0884201	0.0818932	0.348564	0.381164	1.50488	1.5549	2.70463	2.20574	0.506009	0.436033	1.29167	0.896099	3.4774
FKBP10	0.562846	0.539347	0.64504	0.379824	0.373776	0.332612	1.2478	0.579293	1.27807	1.27204	2.35905	2.43031	3.45053
CAV1	0.0744861	0.0571526	0.361793	0.375136	1.49071	1.52251	2.82359	2.24193	0.501216	0.373639	1.18148	0.925707	3.43329
FLNA	0.383176	0.352792	0.230656	0.238307	1.87533	1.83427	1.36607	1.20223	1.07678	1.03306	1.00947	0.912503	3.3461
CALD1	0.18787	0.150254	0.389232	0.330634	1.25166	1.10501	0.211541	2.96588	0.206626	0.111216	1.62808	1.58478	3.33718
SPARC	0.326378	0.278665	0.647109	0.60204	1.19115	0.673542	1.18556	0.7054	2.66747	2.1976	0.636048	0.577903	3.27853
SFXN3	0.306227	0.14178	0.832663	0.814809	0.522405	0.308598	1.05464	0.563809	0.863191	0.576541	2.76256	2.66249	3.276
HEXB	1.04054	0.88827	0.427529	0.383952	0.426507	0.170591	0.178121	0.049666	1.88967	2.29588	2.06693	2.18235	3.07808
EHD4	0.154721	0.20514	0.77078	0.862958	1.40471	1.38736	0.940122	0.14378	0.772299	0.579373	2.49564	2.28311	3.07505
STK38L	0.0860888	0.0370677	0.438468	0.373103	0.166439	0.100091	4.0824	3.97895	0.129736	0.0220963	1.38785	1.19771	2.92854
PTRF	0.0824648	0.0239527	0.451456	0.448989	1.68809	1.53591	2.62516	2.46761	0.463713	0.298334	1.16074	0.985892	2.88885
HLA_B	0.235217	0.156187	0.0604653	0.0563852	0.185243	0.0729417	5.35118	4.43583	0.463293	0.222984	0.547944	0.212338	2.84613
SYNM	0.122229	0.0338625	1.21012	1.38403	0.0675236	0.0197138	0.5286	0.11052	0.384359	0.267384	3.11714	4.01871	2.83161
LRPPRC	0.729046	0.549438	0.523841	0.390502	0.431554	0.277657	1.68214	1.29649	2.28929	1.81247	1.17702	0.840551	2.79061
MEMO1	0.417636	0.288492	0.182375	0.226957	3.63513	3.73131	0.422142	0.0180237	1.1286	0.97887	0.539147	0.431317	2.75935
CTSA	0.924489	0.764024	0.474591	0.421876	0.79352	0.581253	0.74878	0.336687	1.42236	1.43178	2.15552	1.94513	2.69046
TAX1BP3	0.822766	0.406242	0.465209	0.367454	0.945554	0.513926	1.7225	1.32283	1.25474	1.32034	1.58371	1.27472	2.63549
TAGLN2	0.12871	0.0362969	0.389318	0.36647	0.212482	0.110185	4.21583	3.76951	0.151852	0.0288385	1.26809	0.969049	2.62581
PPP5C	0.0638487	0.233549	0.567989	0.999272	0.0405271	0.0218249	0.0426871	5.13794	0.561504	1.20192	1.21253	1.91641	2.62373
CNP	0.618856	0.587415	0.740012	0.717224	0.585127	0.266967	0.140035	0.3439	1.73	1.61175	1.54476	2.08172	2.61619
ECHS1	0.414974	0.23363	0.525766	0.465608	0.363526	0.16824	3.34561	2.27896	1.0884	0.849824	1.3993	0.86617	2.56326
FAM129A	0.221647	0.230068	0.154876	0.169032	1.44573	1.80066	3.20081	2.79646	0.242944	0.28734	0.716622	0.733809	2.55371
HES2	0.922962	0.710464	0.465296	0.472629	0.377089	0.323	1.25312	0.909632	2.51697	2.33773	0.914214	0.796891	2.55345
DNAJA4	0.922962	0.710464	0.465296	0.472629	0.377089	0.323	1.25312	0.909632	2.51697	2.33773	0.914214	0.796891	2.55345
DNAJA1	0.922962	0.710464	0.465296	0.472629	0.377089	0.323	1.25312	0.909632	2.51697	2.33773	0.914214	0.796891	2.55345
ITGB1	0.278118	0.239821	0.466793	0.5462	1.37672	1.42594	2.15139	1.86014	0.828703	0.616449	1.28479	1.10842	2.5072
CD44	0.455325	0.423293	0.707458	0.695249	1.98303	1.8169	0.146951	0.0853846	0.543562	0.523395	2.39123	2.22822	2.49259
LGALS1	0.536867	0.532291	0.586048	0.512515	0.70087	0.628015	1.53689	1.23699	1.95377	1.8058	0.84726	0.700539	2.44836
S100A11	0.248241	0.309796	0.216303	0.191329	0.13013	0.0530326	3.82123	4.38969	0.360203	0.191329	1.00608	0.775981	2.41656
MAP3K14	0.53975	0.544275	0.540698	0.436698	0.755244	0.642324	1.96363	1.66234	1.15968	1.11089	1.30523	1.33924	2.38429
GP1BB	1.04613	0.67415	0.740012	0.717224	0.604404	0.266967	0.0854384	0.296179	1.73	2.21302	1.54476	2.08172	2.38221
THBS1	0.522526	0.418953	0.381865	0.269095	1.34533	1.13544	2.37324	1.90059	1.15308	0.770148	1.0147	0.809637	2.35335
ACTG1	0.341288	0.409306	0.321748	0.268205	0.492246	0.437861	3.49071	2.97594	0.6743	0.596147	1.04657	0.811795	2.33398
PEBP1	0.529865	0.582724	0.829398	0.863577	0.215775	0.20598	1.25921	0.875539	0.815561	0.714343	2.58998	2.42015	2.3311
ZFYVE26	0.425288	0.30018	0.324568	0.184032	0.50607	0.311134	3.83281	3.27154	0.705064	0.447426	1.07309	0.61879	2.30487
MYH14	0.387553	0.285151	0.266612	0.211437	2.95806	2.72068	1.48957	1.03095	0.493436	0.400784	0.943768	0.811993	2.30282
TPM4	0.379442	0.323607	0.642423	0.655756	1.58305	1.63296	0.905397	1.2948	0.750222	0.806561	1.58381	1.44196	2.28987
SERPINH1	0.578782	0.423002	0.777849	0.766522	1.04031	0.868782	0.982643	0.836647	2.05548	1.85075	0.995439	0.823802	2.24867
FAM35B	0.60302	0.587415	0.595252	0.564386	0.451057	0.403355	1.84578	1.67041	1.81079	1.61175	0.996262	0.860521	2.24645
PON2	0.746317	0.736557	0.797736	0.618481	0.319197	0.213592	1.29658	0.848925	1.98731	1.47923	1.64392	1.31215	2.21539
RNH1	0.54911	0.379628	0.163352	0.236242	0.32665	0.0865471	4.72894	2.79193	1.13813	0.719118	0.707781	0.311371	2.16542
TIMP3	0.421678	0.624347	1.13792	1.0815	0.267114	0.178539	0.96485	0.274161	1.25266	0.883632	2.50615	2.40745	2.15894
TUBB6	0.611561	0.504239	0.326048	0.249259	0.973202	0.738498	2.68371	2.27013	1.48868	1.11798	0.590295	0.446399	2.15442
MAP4	0.643278	0.700547	0.705083	0.766225	0.852453	0.817516	0.165712	0.247222	1.13763	1.31196	1.6238	1.90628	2.12412
PLXDC2	0.533254	0.596857	0.513014	0.442834	0.793235	0.863552	1.86655	1.9698	0.870892	0.945806	1.34331	1.26089	2.11936
THY1	0.530314	0.309995	0.504618	0.584533	1.40562	1.52066	1.73477	1.33293	0.49804	0.363114	1.75676	1.45865	2.1128
MYH11	0.343638	0.24484	0.15583	0.16157	2.35391	2.2272	2.32446	2.29293	0.452136	0.186876	0.694838	0.561784	2.09259
IGF2BP1	0.428755	0.399012	1.12674	1.19683	0.593441	0.503581	0.766525	0.450727	1.11877	1.04657	2.18899	2.18005	2.07353
MYL6	0.331688	0.279438	0.495384	0.346291	2.02827	2.21844	0.491473	2.48763	0.518364	0.416925	0.882382	1.18503	2.06684
P4HB	1.03408	0.863929	0.556521	0.570542	0.579125	0.504027	0.744277	0.731606	2.11562	1.93507	1.10217	1.09097	2.06403
GSTK1	0.847626	0.801091	0.649196	0.944993	0.466042	0.37836	0.989163	0.25405	1.19012	1.33944	2.88213	1.25778	2.05664
SRP14	0.356803	0.366591	0.213449	0.234963	1.38384	1.41125	2.39523	3.23176	0.551809	0.409626	0.79388	0.650804	2.05334
SQRDL	0.920286	0.946704	0.920286	0.708378	0.111776	0.0334813	0.839898	0.367814	1.10196	1.17725	0.142317	4.72986	2.04579
SLCO6A1	1.02915	0.395733	0.347303	0.540624	0.61197	0.400363	2.18591	1.78072	0.694574	0.478558	1.4851	2.05	2.03572
CKAP4	0.499694	0.604415	0.845965	0.7639	0.481616	0.640625	0.471166	0.683122	1.36562	1.99117	0.819606	1.33621	2.03119
NCOA1	0.797427	0.63266	0.338568	0.3805	0.306209	0.31085	2.0909	2.81565	1.0832	0.895425	1.33571	1.01291	2.01346
BLVRB	0.946941	0.929196	0.49992	0.793049	0.88986	0.991038	0.455084	0.126082	1.25705	1.34349	1.9717	1.79659	2.00966
PLIN3	0.492507	0.376867	0.541421	0.458922	0.623788	0.716515	2.20904	1.9434	0.728178	0.777715	1.16945	1.07759	2.00722
C12orf39	0.562952	0.742891	1.10732	1.00959	0.372158	0.892751	0.0670609	0.385205	0.051365	3.92449	0.00405314	2.88017	2.00426
TPM1	0.543974	0.562601	0.568659	0.711678	1.12186	1.20119	0.518317	1.5516	0.571089	0.652665	1.74447	1.81534	2.00408
MYH9	0.364238	0.298241	0.254306	0.230502	2.39041	2.10897	1.94484	1.89692	0.472423	0.355917	0.787668	0.682245	2.00321
VCL	0.475952	0.202335	0.41552	0.405445	1.16633	1.07038	2.68528	2.43788	0.72334	0.384208	1.02684	0.863164	1.99937
MDN1	0.612882	0.557887	0.489726	0.474828	1.39618	1.23839	1.47016	1.51511	0.918532	0.683335	1.51511	1.12787	1.98792
SYTL2	0.706137	0.715462	1.01008	1.09158	0.673575	0.649902	0.0596992	0.259211	1.0554	1.27331	2.06947	2.43616	1.93978
LASP1	0.518474	0.551265	0.399992	0.307071	1.28037	0.872998	0.73966	2.4934	0.970749	0.640127	1.03211	0.80155	1.93862
CTSB	0.351537	0.503251	0.945542	1.00277	0.495664	0.37575	0.461169	1.8832	0.771652	0.715454	1.77384	2.11522	1.91794
MAP2	0.774001	0.650805	0.654208	0.704333	0.314867	0.300433	1.7184	1.5586	1.16915	1.09848	1.55234	1.50438	1.91293
ZSCAN23	0.764341	1.0739	1.33305	0.86573	0.000249279	0.0442826	0.146523	0.0575535	0.00566082	3.46144	0.00885582	4.23841	1.91091
SERPINB6	0.889239	0.397799	0.640672	0.617363	1.0697	0.569683	1.68211	1.27085	1.41452	0.643498	1.58893	1.21563	1.91059
CTNNB1	1.05894	1.03449	0.713126	0.560627	1.02173	0.852945	0.141881	0.241196	1.54678	1.9886	1.49374	1.34595	1.89329
GAA	0.75598	0.685591	1.01548	0.942064	0.508157	0.275876	0.9114	0.502003	1.34382	1.17377	2.05577	1.8301	1.88386
SRRM1	0.75598	0.685591	1.01548	0.942064	0.508157	0.275876	0.9114	0.502003	1.34382	1.17377	2.05577	1.8301	1.88386
LMNA	0.481056	0.507501	1.12938	1.20542	0.515106	0.471686	0.175006	0.441102	0.890592	1.09283	1.7123	2.44759	1.84853
PLEC	0.312447	0.248585	1.09041	1.18262	1.01607	0.939505	1.05673	0.766519	0.754908	0.660646	1.91032	1.9126	1.8484
MYL9	0.285664	0.296097	0.213449	0.234963	2.53572	2.13612	1.93431	1.49066	0.477045	0.177521	0.651609	0.590014	1.84065
DNHD1	0.56895	0.468639	0.393104	0.291103	0.550861	0.425088	3.40948	2.74145	0.60394	0.44137	1.20754	0.898472	1.83025
ANKMY1	0.412852	0.46873	0.413205	0.306198	0.639302	0.51244	3.73293	2.58993	0.586771	0.419662	1.11316	0.804818	1.82663
MYL12B	0.508717	0.593439	0.429344	0.473663	1.53904	1.46673	1.23578	2.65677	0.664653	0.607537	1.23147	1.14315	1.81871
SENP3	0.733543	0.768373	0.534728	0.570718	0.241799	0.194734	2.32336	1.98633	1.34147	0.965095	1.312	1.02785	1.78204
TNC	0.365307	0.116771	0.57816	0.680648	0.396705	0.15431	3.05093	3.47322	0.695873	0.340611	1.28851	0.776463	1.78154
TEX14	0.564344	0.604856	0.77735	0.826345	1.45339	1.44866	0.0648409	1.32218	0.681398	0.804746	1.63655	1.81534	1.78082
SNX17	0.828771	0.820884	0.463658	0.574671	0.42206	0.523309	1.50398	2.17904	1.06965	1.08472	1.35792	1.17134	1.74243
TXNRD1	0.687446	0.11764	0.287685	0.277035	0.922418	0.505586	3.78887	3.0296	0.943147	0.595278	0.620289	0.225005	1.74019
NAA25	0.835689	0.962708	0.556004	0.775952	0.287983	1.85737	0.670836	0.642226	0.685973	2.31061	0.671428	1.74323	1.72863
C19orf10	1.12505	0.959154	0.990684	0.881975	0.469111	0.392475	0.0828164	0.374405	1.62871	1.61643	1.93366	1.54553	1.69941
PGRMC1	0.541605	0.561307	0.326348	0.369128	0.69234	0.649093	1.78888	1.63279	0.190281	1.6873	0.408914	0.763244	1.69582
DDX10	0.684498	0.616849	0.77679	0.620777	0.687488	0.561438	1.7248	1.78528	1.03751	1.00864	1.37899	1.11692	1.68293
NPC2	0.913017	1.20203	1.28024	0.892507	0.0164421	0.143062	0.348851	0.0287767	0.0339748	3.37427	0.0410821	3.72574	1.67337
MARCKS	0.309942	0.16024	0.105214	0.0623592	0.383424	0.24921	8.58475	1.11604	0.423287	0.1989	0.355734	0.0870432	1.66986
SUMF1	0.554864	0.544076	1.16022	1.16981	0.729368	0.793379	0.713447	0.697377	1.23333	1.22057	1.59024	1.59332	1.64407
CLIC4	0.459764	0.416812	0.535773	0.524309	0.786708	0.606888	2.7741	2.62182	0.824382	0.526768	1.15308	0.65304	1.63026
ABCA2	0.826478	0.875291	0.525989	0.591121	0.484147	0.589964	1.45492	2.0923	1.0439	1.07521	1.315	1.12567	1.61759
PSMB5	1.22202	1.23635	0.717276	0.801451	0.774828	0.731219	0.0408179	0.0738043	2.00684	2.35763	0.921573	1.11618	1.60977
TIGD5	1.22202	1.23635	0.717276	0.801451	0.774828	0.731219	0.0408179	0.0738043	2.00684	2.35763	0.921573	1.11618	1.60977
S100A4	0.375294	0.267525	1.80428	1.89576	0.000151955	0.00893255	0.193446	0	0.297602	0.133595	2.85027	3.689	1.60504
PDLIM4	0.308282	0.224745	0.146266	0.314864	0.151124	0.346021	4.82727	4.09703	0.283407	0.189913	0.648262	0.462815	1.59371
YWHAQ	1.12222	0.93518	0.570149	0.493161	0.941305	0.785946	1.13557	1.0566	1.61073	1.6192	0.95554	0.774413	1.58935
MYH10	0.343073	0.364607	0.308949	0.360858	1.9773	1.90463	2.26339	2.50635	0.448262	0.338364	0.738525	0.660597	1.58676
CYB5R3	0.721953	0.620253	0.933815	0.778823	0.906419	0.756876	1.33445	0.959191	1.39785	1.22482	1.20672	1.00416	1.58226
PRDX4	0.623232	0.701202	0.430532	0.225313	0.252834	0.181076	3.8005	2.67995	0.83538	0.915274	0.932189	0.42252	1.56814
S100A1	1.05976	1.04054	1.26568	1.16464	0.0781577	0.023066	0.239011	0.047031	1.47703	1.25664	2.38168	1.96675	1.56316
CRMP1	0.791103	0.699216	0.8257	0.932268	1.2871	1.2495	1.11413	0.471924	1.29719	1.36535	1.22091	1.16629	1.55459
ACTG2	0.553712	0.843317	0.576206	0.602306	0.812372	1.02676	1.40462	1.32625	0.748331	0.803161	1.24898	1.19783	1.55241
C14orf118	1.1163	1.01895	0.723576	0.700798	0.846753	0.626301	0.587491	0.861003	1.58356	1.13694	1.60472	1.19361	1.5504
ARPC3	0.426768	0.786073	0.563603	0.504502	0.28506	0.2364	3.19717	2.46737	0.733629	0.988551	1.04423	0.766646	1.54894
RCN1	0.375646	0.761432	1.0954	1.7317	0.42047	0.743398	0.119512	0.650997	0.879751	1.352	1.59357	2.27612	1.53914
KLHL2	0.878166	0.74203	0.402773	0.431714	1.1193	1.1193	1.77405	1.77405	0.9495	0.760386	1.05712	0.991611	1.5312
PSMD1	1.42617	0.459355	0.319488	0.196307	1.00765	0.438369	2.35024	2.13478	0.761828	0.674387	1.26838	0.963048	1.52735
VDAC1	0.720437	0.867102	0.500601	0.678406	0.278299	0.365765	2.46899	2.11582	0.966303	0.99932	1.19039	1.00266	1.5032
CAPN2	0.300973	0.154006	0.495324	0.32116	0.753074	0.462557	4.66087	2.94207	0.40801	0.12175	0.901945	0.478265	1.50218
KRBA1	0.307215	1.18541	0.524953	0.79845	0.284355	0.711402	2.14596	1.82402	0.295726	0.693647	0.623386	2.60548	1.49794
FLNC	0.161068	0.0676562	0.0968087	0.0649367	3.50577	3.33028	1.1686	1.62024	0.236447	0.0573009	0.222468	0.065204	1.48903
PLOD3	0.856922	1.04049	1.26113	1.39276	0.338808	0.309736	0.0433141	0	1.64126	2.17972	1.30609	1.62977	1.48459
FSCB	0.397947	0.336605	0.183709	0.189413	0.188873	0.159916	3.95098	4.95218	0.409565	0.306525	0.543354	0.38093	1.48092
DSE	0.561116	0.510725	1.63925	1.57503	0.720521	0.612661	0.0317922	0.0062718	1.54697	1.30153	1.6011	1.89303	1.47981
ETFA	0.645742	0.52586	1.09376	0.889548	0.459163	0.41809	1.91997	1.6321	0.897132	0.973475	1.49815	1.27231	1.47106
TMED9	1.16886	1.07595	0.9138	1.00939	0.744581	0.732123	0.154767	0.124258	1.52839	1.89622	1.17982	1.47183	1.45783
TRIM4	0.937096	1.1488	0.296981	0.537811	0.79671	1.13021	1.2068	1.70633	1.27664	1.39286	0.786758	0.78301	1.45146
RDX	0.849486	0.730001	0.883691	0.909281	0.621856	0.40202	1.15912	0.807952	0.972669	0.835242	1.55454	1.51805	1.44716
CNN2	0.516137	0.410018	0.48547	0.501347	0.584205	0.450391	3.59471	2.70434	0.575804	0.475725	1.04197	0.659886	1.43932
DPYSL2	0.837465	0.861361	1.01474	0.910912	1.19054	0.930466	0.644466	0.582183	1.22218	1.35627	1.40324	1.20259	1.43035
ACVR1C	0.66068	0.573976	0.75639	0.562849	0.280363	0.246623	2.76769	2.56921	1.19215	0.924382	0.857155	0.608538	1.40265
GRN	1.04449	1.07291	0.935476	1.05021	0.586902	0.619779	0.551784	0.385833	0.517992	2.06626	0.173167	2.99519	1.40202
H2AFJ	0.894683	0.836713	1.16139	1.05983	0.687404	0.548027	0.501892	0.591406	2.2392	1.72248	0.777453	0.766413	1.39289
ANXA6	0.481604	0.4652	0.209848	0.139279	0.665314	0.696534	4.46605	2.84101	0.635778	0.286038	0.631829	0.250231	1.39195
DLAT	1.05884	1.0768	0.820317	1.02515	1.09671	1.27199	0.0364739	0.126887	1.15055	1.65111	1.09671	1.58846	1.37822
ACTB	0.679668	0.910175	0.514866	0.671274	0.904796	0.962751	1.14711	1.01753	0.696449	0.711753	1.1849	1.23182	1.37786
PSAP	0.824225	0.784624	1.41691	1.47612	0.492904	0.54983	0.120452	0.0571575	1.44879	1.74948	1.47701	1.5068	1.37322
EZR	0.623074	0.482751	0.553069	0.393847	0.989087	0.888215	2.91935	2.35183	0.533029	0.239289	1.17784	0.848627	1.36344
CUTA	0.582458	0.580375	0.32396	0.352884	0.817384	0.936092	3.11516	2.78933	0.825502	0.509884	0.64858	0.518393	1.36022
UTRN	1.01923	0.768813	1.00347	1.18299	0.733554	0.684747	1.07318	0.140196	1.36707	0.993336	1.60291	1.4305	1.3571
TPM3	0.521898	0.402988	0.840491	0.683796	0.677386	1.21196	0.45979	0.197423	0.146315	0.786945	0.903882	1.48515	1.3565
VDAC2	0.700672	0.710152	0.500601	0.666122	0.237469	0.235871	3.13498	2.32238	0.966303	0.909841	0.828863	0.786745	1.35468
COL11A1	0.231772	1.47473	0.772864	0.871287	0.146172	0.779944	1.56491	1.62236	0.326408	0.451938	0.68661	3.071	1.35375
SCARB2	1.39681	1.23893	0.788528	0.92856	0.585866	0.496939	0.477816	0.203426	1.51634	1.71843	1.28007	1.36829	1.35157
ATP5H	1.11574	0.910713	0.635688	0.456645	0.32984	0.210795	2.45944	1.68837	1.01996	0.783746	1.44408	0.944994	1.34436
RERE	1.0411	0.827485	0.820885	0.762551	0.511296	0.37286	1.842	1.22102	2.21949	1.65001	0.449321	0.281984	1.33279
ACTBL2	0.12169	1.33842	0.663364	0.80674	1.04145	1.12674	0.556382	0.15482	1.16168	1.33842	0.678719	0.700809	1.32401
TAGLN	0.495186	0.116837	0.279045	0.305453	0.890987	0.842973	2.97315	2.78837	0.533011	0.374618	0.384658	0.290527	1.32285
BHLHE22	0.872038	0.736782	0.931929	0.999325	1.02237	0.940923	0.142037	1.67386	1.1661	1.20539	1.18016	1.12909	1.32222
RCSD1	0.878484	0.734094	0.95447	0.806297	0.817084	0.741162	1.52357	1.09974	0.940639	0.957487	1.29961	1.24736	1.31771
TUBB3	0.879428	0.931858	0.703269	0.705995	0.857347	0.740515	1.08305	1.1097	1.03545	1.06907	1.0952	1.02976	1.31328
ANXA1	0.38569	0.378994	0.810859	0.880321	1.11465	1.19779	1.48671	2.02269	0.586307	0.507862	1.10852	0.994368	1.3018
LMO7	0.15097	0.0554749	0.300236	0.211024	0.16282	0.00533624	6.06729	4.11316	0.359467	0.0543271	0.435045	0.0848475	1.30093
TUBB2B	0.900379	0.941485	0.796476	0.84897	0.875068	0.912655	1.181	1.12376	1.178	1.21007	1.09319	1.0518	1.29987
BANF1	0.821799	0.61774	0.916502	0.904481	0.518214	0.397817	1.99529	1.59652	1.05088	0.68473	1.48508	1.01095	1.29784
CLMN	0.822785	0.84989	0.523749	0.561482	1.18653	1.128	1.64621	1.72619	0.84989	0.760783	0.989468	0.955027	1.28908
CALR	0.723142	0.797098	1.01149	1.07193	0.378257	0.386606	1.06822	1.89912	1.0971	1.32211	1.13214	1.04488	1.27544
IGF2R	0.946921	0.831885	0.625232	0.576598	0.797475	0.735126	1.78333	1.90784	0.874696	0.724589	1.1845	1.01181	1.27342
MSN	0.817146	0.642933	0.921264	0.667978	0.347951	0.243715	2.35822	1.64864	0.84689	0.681094	1.29232	1.05986	1.27247
TUBA1C	0.809151	0.876973	0.819028	0.850636	0.817919	0.792274	0.89796	0.972465	1.17347	1.13918	0.981801	0.974841	1.27222
ABCC12	0.163663	0.205246	1.02579	0.860154	0.183842	0.163157	3.5024	3.03681	0.596753	0.532998	0.949575	0.779606	1.2679
N6AMT2	0.295914	0.300062	1.26831	1.18955	0.27921	0.234022	2.28201	2.3489	0.856817	0.807882	1.10577	1.07006	1.25761
TUFM	1.40375	1.23683	0.630596	0.628856	0.757319	0.697365	0.992221	0.674568	1.81144	1.45998	0.917315	0.706225	1.25511
ACTA1	0.203146	1.57823	0.888114	1.32384	0.607897	1.79834	0.0331525	0.557804	0.688705	1.67544	0.00200373	2.64333	1.25446
PCMT1	0.853375	0.736223	1.32543	1.19712	0.375287	0.274009	1.21885	0.861751	1.71767	1.34568	1.23044	0.864167	1.25432
FAM120B	1.17054	1.03174	0.549252	0.533239	2.50338	1.93408	0.068608	0.0930392	1.3145	1.15854	0.782833	0.860246	1.25309
PRAMEF14	0.933783	0.988279	0.933783	0.898679	1.41276	1.43811	0.47795	0.217263	0.692849	0.825913	1.65353	1.5271	1.25166
PRDX5	1.0796	0.848721	0.695267	0.692991	0.79511	0.681781	1.71265	1.37536	1.17803	0.975381	1.05904	0.906063	1.2418
UCHL1	1.56735	1.60754	0.0276672	0.029602	0.819662	1.54138	0.360265	0.303234	1.74562	2.17772	0.0808623	0.0056401	1.24061
TALDO1	0.866285	0.690977	1.03934	1.24074	0.890294	0.981756	0.756653	0.658305	1.32199	1.22485	1.00348	1.18455	1.23389
ERP29	1.61388	1.62607	0.399992	0.307071	0.706128	0.608234	0.690924	0.718189	1.91021	1.91909	0.621729	0.38865	1.22616
GRK7	0.83436	0.643863	1.33332	1.15776	1.37506	1.21753	0.410498	0.163469	1.21568	1.10817	1.34559	1.19471	1.22544
CALU	0.819112	0.969379	0.909531	1.0251	0.457054	0.44878	1.18566	1.38452	1.23409	1.10929	1.1856	1.03126	1.22484
HIST1H1T	0.753014	1.24288	0.684275	0.881646	0.264215	1.30884	0.0813318	2.42926	0.0397095	1.91668	0.00491566	2.39324	1.22256
MCAM	1.48821	1.27768	1.08667	0.994504	0.177434	0.154069	0.658773	0.234142	1.69423	1.36554	1.5598	1.3007	1.22141
HADHA	1.13148	1.15464	0.867529	0.865416	0.353045	0.414199	1.32241	1.02089	1.68186	1.42674	1.01928	0.742508	1.21182
PTGES3	0.723332	0.776879	0.98203	1.22233	0.733424	1.12489	1.03146	0.921217	0.752401	1.09232	1.26604	1.37367	1.21051
CABIN1	0.512777	0.38267	1.38411	1.23612	1.00359	0.870024	1.20042	1.17225	0.659286	0.671427	1.62663	1.28069	1.20547
AP3M2	0.163663	0.241346	1.02579	1.02405	0.183842	0.163157	3.07053	3.03681	0.599219	0.532998	0.949575	0.871065	1.20287
COPG	0.75396	0.509517	1.13018	1.03421	0.515085	0.419201	2.22621	1.28978	1.11444	0.841247	1.35226	0.813906	1.20246
ABR	0.881995	1.01636	0.370686	0.412666	0.362941	0.549699	2.08387	3.1042	0.94527	1.01636	0.662654	0.593311	1.19983
PLS3	0.281989	0.604273	0.724118	0.754812	0.320228	0.661809	2.58574	2.30191	0.651049	0.609278	0.793393	0.757334	1.18851
ACO2	1.5612	1.40428	0.815941	0.890607	0.591432	0.668681	0.101785	0.234208	1.41011	1.64805	1.24061	1.24682	1.18698
FREM2	0.240502	0.0850523	1.26595	0.761776	0.222923	0.0646708	3.41656	3.17957	0.47227	0.294566	1.24891	0.74726	1.17411
CFL1	0.641248	0.676866	1.00827	0.888768	0.517254	0.505175	2.22924	2.15532	0.747069	0.666553	1.1327	1.21482	1.16982
SPTAN1	1.20994	1.47273	1.08819	0.895582	0.4831	0.447355	0.212445	0.299801	1.15235	2.40486	0.634337	1.26302	1.16889
PDIA3	1.06166	1.03591	1.09629	1.07086	0.760329	0.709062	0.687159	0.605925	1.54523	1.26872	1.18855	0.982081	1.16879
APOA1	0.254505	0.27234	1.27887	1.16552	0.280663	0.171604	2.87725	2.23863	1.02032	0.6399	1.10089	0.699515	1.16471
CLTCL1	0.820657	0.713997	0.395051	0.402312	0.540948	0.251303	3.30607	2.85523	0.972751	0.705215	0.700127	0.336341	1.16399
TK2	0.295914	0.154288	1.04451	0.68554	0.183888	0.10578	3.83032	3.16859	0.702291	0.398639	0.857186	0.573058	1.16095
PPP1R15A	1.00326	0.962006	1.0093	1.10198	0.614665	0.602895	1.04693	0.936405	1.22778	1.25769	1.19949	1.0376	1.15847
RRBP1	0.572354	0.71809	1.37134	1.20953	0.648174	0.420278	1.45549	1.1473	0.895953	0.824664	1.398	1.33883	1.1514
SSBP1	1.27589	1.24597	0.909151	0.821288	1.51538	1.19502	0.117433	0.0311609	1.48266	1.35	1.07426	0.981801	1.14967
EEF1A1	0.93002	0.986959	0.381273	0.423233	0.601521	0.592273	1.92847	2.36584	1.0268	0.907684	0.635514	0.547014	1.14534
CANX	0.743964	0.812779	1.17121	1.10591	0.744472	0.915972	0.691438	1.40005	1.02869	0.911149	1.25938	1.16996	1.13963
GSTP1	1.08172	0.912899	0.994232	0.95535	0.860797	0.714822	1.02053	0.972545	1.29202	1.22444	1.0745	0.895417	1.13746
SLC25A31	1.56955	1.26587	0.721349	0.694046	0.189303	0.13302	1.40003	1.19883	1.76947	1.5171	0.838127	0.703307	1.13578
VKORC1	1.04922	1.12867	1.17926	1.41612	0.586839	0.724428	0.333227	0.167964	1.51798	2.13038	0.554131	1.21178	1.13429
TUBA1A	0.801023	0.981501	0.936022	0.837658	0.98031	1.02361	1.02942	1.19298	0.724206	1.01042	1.14155	1.14838	1.1317
CDC42	1.0044	0.812915	0.883192	0.698134	0.898619	0.740414	1.71686	1.40606	0.749022	0.719566	1.32763	1.04319	1.12969
RAC1	0.993356	0.94871	1.08604	1.25156	0.852531	0.895362	0.978292	0.174485	1.14529	1.16935	1.35912	1.14591	1.12618
ADAMTS10	0.978725	1.07226	1.14065	1.00723	0.988347	1.48443	0.0715505	0.574401	0.0027643	3.15803	0.127814	1.3938	1.11516
NME2	1.0866	0.979807	0.380533	0.305113	0.616743	0.342931	2.92496	2.29516	1.52309	0.753255	0.530557	0.261254	1.11486
IQGAP1	0.981363	0.838873	0.506088	0.421357	0.898709	0.678551	2.9441	1.67389	0.871558	0.578357	0.90322	0.703938	1.1126
PCDHA10	0.509775	0.897063	1.30296	0.970448	0.420127	0.491824	1.91346	1.40094	0.679011	0.618527	1.55042	1.24545	1.11227
CYP20A1	0.232032	0.0326436	0	0	0.345375	0.0600912	5.68472	5.35328	0.272296	0	0.0195623	0	1.1027
REPS1	0.232032	0.0326436	0	0	0.345375	0.0600912	5.68472	5.35328	0.272296	0	0.0195623	0	1.1027
SLC17A5	0.439095	0.552171	1.06853	0.815181	0.258743	0.251002	2.5932	2.85931	0.571117	0.531464	1.10607	0.954118	1.1001
CD300A	0.856715	0.813851	0.424164	0.382077	0.637178	0.424935	3.05226	2.69037	0.839753	0.736261	0.722806	0.419624	1.09756
C10orf46	0.844581	0.702688	1.01129	1.06377	0.991327	1.06104	1.17744	1.17255	0.879593	0.862568	1.13875	1.09439	1.09744
SOD1	0.844581	0.702688	1.01129	1.06377	0.991327	1.06104	1.17744	1.17255	0.879593	0.862568	1.13875	1.09439	1.09744
PHACTR4	1.35607	1.26096	1.18082	1.11263	0.308074	0.270433	0.56321	0.559411	1.83786	1.728	0.983719	0.838819	1.09733
WHRN	1.30714	1.39896	0.905156	0.917006	1.26212	1.23301	0.00453476	0.0351924	1.28664	1.31562	1.10161	1.23301	1.09024
FSCN1	1.3734	1.23247	1.12385	1.2338	0.179426	0.124054	0.332575	0.48877	1.22949	1.2382	1.43117	1.51117	1.08996
MDH2	0.884759	0.857945	0.9857	1.0392	0.78832	0.844402	0.921844	1.05156	0.871553	0.849317	1.18476	1.19287	1.08783
KIFC3	0.368415	0.37121	1.39954	1.08412	0.394689	0.330138	2.27833	2.27833	0.73577	0.575058	1.27054	0.913851	1.08437
TUBA1B	0.371053	0.707635	0.756476	0.6629	0.859661	0.820231	0.867171	1.07058	0.599162	0.753737	0.583432	0.768633	1.08282
CDK1	0.308602	1.44636	1.27532	1.33306	0.72713	1.65464	0.0485489	0.487445	0.711648	1.49209	0.0293153	2.48585	1.08149
CAP1	0.998367	0.815334	0.839565	0.731033	0.868835	0.795361	1.67584	1.61883	0.81182	0.616154	1.24631	0.982557	1.08053
ZNF648	1.31539	1.2343	0.880775	0.7865	0.671018	0.614614	0.932449	1.01111	1.17331	1.17825	1.16396	1.03832	1.07989
ATP5B	1.34512	1.24797	0.943319	1.01478	0.520484	0.499227	0.70746	0.796649	1.27323	1.30991	1.14697	1.17854	1.07854
UBE2L3	1.18388	1.0707	0.535389	0.518286	0.343995	0.248573	2.52984	2.01345	1.19947	0.982818	0.762814	0.610788	1.07485
RILP	0.712765	0.597405	0.858538	0.65606	0.718689	0.503433	2.63743	2.28342	0.631999	0.425058	1.16284	0.81236	1.07345
VWCE	0.712765	0.597405	0.858538	0.65606	0.718689	0.503433	2.63743	2.28342	0.631999	0.425058	1.16284	0.81236	1.07345
HLA_E	0.906853	0.421078	1.57814	1.77775	0.910669	0.925888	0.412308	0.0449401	0.56132	0.513199	1.78642	2.16144	1.07228
TUBB	0.668051	0.853394	0.804272	0.938332	0.553855	0.716347	1.14186	1.40494	0.896214	0.886654	0.777365	0.885921	1.05579
TUBA8	1.12316	1.13066	1.09951	1.21484	1.11005	1.26683	0.161527	0.080163	1.18666	1.42654	0.967821	1.23224	1.05365
TUBA4B	1.12316	1.13066	1.09951	1.21484	1.11005	1.26683	0.161527	0.080163	1.18666	1.42654	0.967821	1.23224	1.05365
PDIA6	1.22106	1.24624	1.13258	1.1904	0.409314	0.412373	0.583608	0.559411	1.59332	1.54169	1.0181	0.891255	1.05304
C1D	0.686231	0.836929	0.523873	1.04918	0.111269	0.256117	2.338	2.97399	0.560121	0.493235	1.04611	1.12495	1.04141
RAB2A	1.4923	1.36057	0.977627	1.14908	0.556378	0.594936	0.534775	0.152823	1.47743	1.43721	1.14908	1.11779	1.04055
PRRC2B	0.895664	0.95481	0.907589	0.633179	0.413861	0.397364	2.17574	2.11699	0.690857	0.618802	1.14042	1.05473	1.03349
OSM	1.20645	1.0318	0.774518	0.655556	0.903923	0.8001	1.50852	1.32817	1.10956	1.01029	0.901376	0.769735	1.03343
PHB2	0.854464	1.52689	0.806615	1.37535	0.237035	1.344	0.0773509	1.06922	0.555579	1.65205	0.745794	1.75564	1.03194
SCGB1D2	0.00307803	1.43162	1.08924	2.08445	0.0109245	1.25997	0.104539	1.27375	0.00403878	1.12048	0.00631828	3.61159	1.02909
EMILIN1	0.953976	0.917308	1.8186	2.00505	0.000706512	0.0545581	0.415279	0	0.122063	2.0157	0.208372	3.48839	1.02451
FN1	0.125476	0.0412059	0.0505425	0.0391747	4.61898	4.77616	1.16589	0.514408	0.10827	0.0244624	0.112458	0.0167733	1.0217
CYB561D1	1.05521	0.9921	1.24484	1.32747	0.873437	0.928098	0.437674	0.425047	1.3004	1.25139	1.1111	1.05324	1.02089
ATP6V1A	1.22483	1.22483	1.25585	1.54988	0.661735	0.605478	0.114733	0.0195469	1.27545	1.65983	1.09294	1.3149	1.01669
CNPY2	1.49768	1.14988	1.2215	1.1627	0.472476	0.485947	0.0948979	0.808825	1.91115	1.82792	0.688421	0.678609	1.01478
HIST2H2BF	1.08666	0.982262	1.28312	1.16159	0.81004	0.691436	0.457955	0.228785	1.37465	1.27319	1.07634	0.840813	1.01138
TPD52L2	0.838337	0.566539	0.414774	0.421713	1.40503	1.34827	2.55659	2.18379	0.707022	0.421048	0.652419	0.484465	1.01053
TMEM109	0.670442	0.688825	1.48324	1.49758	0.713369	0.686265	1.12527	0.77321	0.931578	0.600296	1.51581	1.31411	1.005
CHTF18	1.3271	1.23569	1.16914	1.20844	0.560672	0.552131	0.47419	0.511501	1.65138	1.67328	0.802217	0.834256	1.0042
FLNB	0.355732	0.440154	0.350789	0.41274	1.13328	0.944075	3.18491	2.35369	0.367275	0.228427	0.50426	0.464817	1.00344
HSPB1	0.623775	0.571801	0.498703	0.780189	0.806348	0.737853	2.99231	2.56175	0.744152	0.422675	0.735654	0.548962	0.990695
POLK	1.45427	1.32715	1.33447	1.2557	0.435888	0.406569	0.334815	0.137473	1.21577	0.899696	1.69855	1.49965	0.98922
MDC1	1.45427	1.32715	1.33447	1.2557	0.435888	0.406569	0.334815	0.137473	1.21577	0.899696	1.69855	1.49965	0.98922
FBXO18	1.45427	1.32715	1.33447	1.2557	0.435888	0.406569	0.334815	0.137473	1.21577	0.899696	1.69855	1.49965	0.98922
APOB	0.928947	1.1606	1.23592	1.50136	0.690394	0.807843	0.593111	0.330002	1.18968	1.60554	0.978301	0.978301	0.984464
RPS7	0.549291	0.326484	0.195593	0.128427	0.101458	0.0335387	5.30109	4.18423	0.502224	0.138155	0.41553	0.123984	0.983412
ANXA5	1.52815	1.36766	0.88231	0.814639	0.581739	0.546972	0.868961	0.932941	1.18687	1.16392	1.09089	1.03937	0.975678
HSP90B1	1.36185	1.32654	1.17202	1.23137	0.545203	0.549388	0.180299	0.270075	1.71532	1.8024	0.725981	0.719373	0.974723
CNN1	0.385874	0.64481	0.282961	0.46233	1.52721	1.33094	0.720226	0.468166	0.545658	0.318105	0.606971	0.234794	0.960334
TUBA4A	1.00927	0.867949	0.885641	0.691259	0.906915	0.552533	1.81261	1.43568	0.991556	0.655268	0.906223	0.741623	0.953839
GSN	2.0734	1.91203	0.758572	0.749578	0.223339	0.275613	0.0733182	0.401554	1.2469	1.38989	1.35688	1.22115	0.949259
YWHAB	0.845544	0.802944	0.989565	0.801804	1.41604	1.25404	1.33559	1.21625	0.827106	0.766514	0.942979	0.725639	0.948364
PDLIM7	0.955224	1.15057	0.94324	1.28033	0.463035	0.718869	1.16918	1.21657	0.824694	1.29797	0.976537	1.00378	0.947708
OTOF	0.955224	1.15057	0.94324	1.28033	0.463035	0.718869	1.16918	1.21657	0.824694	1.29797	0.976537	1.00378	0.947708
TSPYL6	0.955224	1.15057	0.94324	1.28033	0.463035	0.718869	1.16918	1.21657	0.824694	1.29797	0.976537	1.00378	0.947708
PPP2R1A	1.01071	0.61332	0.829932	0.733344	1.05223	0.920045	2.07054	1.77909	0.832932	0.608195	0.903745	0.645908	0.93834
PRKCSH	1.10094	1.04641	1.14003	1.31513	1.05431	1.15392	0.317622	0.180719	1.20402	1.23972	0.905683	0.931512	0.930132
YWHAZ	0.979026	0.913225	1.2287	1.04804	0.809755	0.585967	1.20853	1.14443	0.849579	0.831604	1.23434	0.954339	0.928249
TLN1	0.949228	0.596119	0.292874	0.3986	1.22753	0.943163	2.46111	1.935	0.692946	0.268783	0.761105	0.348026	0.925805
BAX	0.959551	0.303818	0.80715	0.687874	0.943318	0.549608	2.71589	2.48335	0.838927	0.296219	0.934198	0.480105	0.924252
ALB	0.51444	0.435918	1.65942	2.25732	0.571702	0.521764	0.451907	0.253031	0.869192	0.994627	1.29199	1.30523	0.916568
SND1	1.23105	1.16619	0.846392	0.754483	1.39605	1.29695	0.96712	0.674488	1.1254	1.03453	0.803692	0.690746	0.914024
PPP1CA	1.00796	0.801131	0.991536	0.862601	0.786101	0.647755	1.98394	1.58525	0.702932	0.495714	1.20156	0.933515	0.910051
PHB	1.08708	1.10106	1.42124	1.36723	0.639168	0.606588	0.713756	0.553827	0.995319	0.994798	1.22215	1.29778	0.906247
UQCRC1	1.08228	0.856533	1.15698	0.840233	0.393966	0.124372	1.57899	2.40117	0.729927	0.758843	0.957098	1.11961	0.905859
SMS	2.29459	2.39063	0.485523	0.567895	0.49087	0.459685	0.127913	0	2.01873	2.73657	0.28802	0.139564	0.903155
LMOD2	0.648857	0.839586	0.966788	1.39884	0.31146	0.527913	1.24366	1.62111	0.641208	0.699021	1.00585	1.12475	0.900561
MED4	1.18181	0.986693	1.02616	1.14387	0.797512	0.709062	1.21234	1.03668	1.17263	0.998585	0.928961	0.8057	0.900276
FER1L5	1.18181	0.986693	1.02616	1.14387	0.797512	0.709062	1.21234	1.03668	1.17263	0.998585	0.928961	0.8057	0.900276
HNRNPA3	1.03273	1.20173	1.10208	1.41296	0.604601	0.818992	0.849999	0.701275	1.11223	1.47264	0.854514	0.836246	0.900226
HSPE1	0.76788	0.67659	0.680616	0.595093	0.27862	0.151563	2.92933	2.39972	0.427827	0.249538	0.980844	0.781833	0.897015
HIST1H4A	0.773837	0.806764	1.3728	1.59818	1.26864	1.13136	0.217302	0.263892	1.24928	1.17659	0.774561	0.877568	0.895955
NOP56	1.59625	1.64342	0.666136	0.634618	1.44204	1.25786	0.00402875	0.70198	1.24773	1.36168	0.75803	0.686226	0.892796
HIST3H2BB	1.04119	1.25483	1.38912	1.52457	0.858958	0.992833	0.132252	0.157529	1.19025	1.28525	1.03953	1.13369	0.892319
SRSF1	1.00012	1.09567	1.49811	1.64765	0.842256	1.09156	0.0498054	0.0984358	1.00736	1.61026	0.866219	1.19256	0.892177
TAX1BP1	0.265921	2.0291	0	0.854019	0.000351158	2.02676	0.206406	3.81768	0.00797436	1.68366	0.0124751	1.09566	0.889085
SPTBN1	2.03334	2.08619	0.815412	0.848364	0.339081	0.278811	0.150916	0.254548	1.37796	1.59168	0.973737	1.15468	0.88151
SEC22B	1.02589	0.893118	0.902781	0.884217	1.55793	1.38717	0.851515	1.23364	1.04565	0.950394	0.68625	0.581445	0.880661
TPI1	1.16033	1.06039	0.86399	0.865168	1.28611	1.26654	1.05599	0.975398	0.956361	0.946626	0.823246	0.745989	0.879069
CYCS	1.33308	1.16059	0.956489	1.42854	0.92665	0.89811	0.958004	0.386043	1.12588	0.732345	1.20334	1.21126	0.875812
MED23	0.894336	0.789219	1.11789	1.2322	0.410301	0.330774	1.72652	1.97238	0.809777	0.519489	1.15287	1.04425	0.874244
ATP1A2	2.0734	1.91203	0.770941	0.749578	0.223339	0.302116	0.621489	0.538974	1.31243	1.09617	1.24866	1.15088	0.873261
TSPAN14	0.519238	0.444883	2.41252	2.19008	0.726754	0.652366	0.145655	0.0584635	1.03277	0.882492	1.57147	1.3633	0.871255
GANAB	1.14572	1.0336	0.757689	1.08086	0.75833	0.811738	2.03727	1.30777	1.00656	0.995889	0.780313	0.716605	0.870951
GDI1	0.875168	0.712577	1.2547	0.662064	0.305059	0.123992	1.34508	2.59379	0.797922	0.651769	0.90325	0.692998	0.869149
TKT	1.09472	1.00109	1.38337	1.46437	0.629375	0.541846	0.136422	0.136714	0.638612	0.517915	1.5609	1.57645	0.868581
VIM	0.635675	0.710858	1.31875	1.15833	0.321209	0.291908	1.96871	1.54067	0.612547	0.551906	1.17336	0.982063	0.868256
EEA1	0.583736	0.512819	2.53458	1.92855	0.639493	0.532704	0.0936949	0.356428	1.01817	0.897748	1.48919	1.41288	0.866594
VAPA	1.42247	1.23412	0.626862	0.669292	1.4042	1.34145	1.17402	0.707158	1.45583	1.25537	0.436064	0.273169	0.865331
PRKAG1	1.2363	1.15922	0.823461	0.868868	1.20391	1.16602	1.0144	0.994728	1.01889	0.983091	0.823461	0.70765	0.864291
HIBADH	1.1445	0.949431	1.31835	1.0299	0.987234	0.758138	1.30652	0.673056	0.952045	0.816507	1.04975	1.01457	0.862835
UBC	0.987006	1.09335	1.02386	1.07631	1.15405	1.1516	0.75252	0.718163	1.25795	1.02309	0.64885	0.666611	0.860298
ATP5A1	1.30083	1.11952	1.281	1.29484	0.57711	0.533117	0.582992	0.525116	1.14799	1.10394	0.937253	1.10535	0.859562
CSRP1	0.933298	0.943961	0.711025	0.966386	0.96223	0.828159	0.924612	3.08731	0.709292	0.525387	0.919107	0.897493	0.858386
CALM2	1.32012	1.14824	1.02609	0.971427	0.944983	0.972476	0.979224	0.774036	0.948241	1.02396	0.956956	0.901292	0.857716
RPL18A	1.83296	0.900538	1.29099	0.693773	1.36753	0.669008	0.0533773	1.14852	1.20075	0.964643	0.867323	1.01058	0.856945
PPIB	0.765615	0.714029	1.19865	1.34213	0.903331	1.06322	0.46178	0.451673	0.772633	0.924026	0.654851	1.08341	0.854368
HIVEP3	1.16413	1.0995	1.63679	1.63679	0.884212	0.799901	0.0247921	0.0412943	1.59917	1.51958	0.82495	0.768897	0.851076
RPLP1	0.999209	1.13192	1.04783	0.979985	0.820567	0.733473	1.38798	1.3672	0.984631	1.10646	0.750047	0.6907	0.849214
ANP32A	1.347	1.08045	1.31509	1.16407	1.16813	0.981625	0.449567	0.247077	1.25544	1.17975	0.939583	0.757892	0.842263
CAMKK1	1.2148	1.07551	1.16607	1.16737	1.01598	0.911259	0.760219	0.809332	1.46938	1.07075	0.704894	0.634447	0.839031
VAPB	1.23891	1.21164	1.04362	0.878777	1.33746	1.50641	0.913973	0.209172	1.34663	1.36014	0.466726	0.486543	0.836975
GDI2	1.01991	0.91668	0.74225	0.875515	0.42289	0.365298	2.49968	2.49735	0.855869	0.640233	0.842659	0.635979	0.836927
GIGYF1	1.02256	1.0001	0.849956	0.886565	0.578218	0.553593	0.915404	3.0487	0.730464	0.753121	0.605307	1.05602	0.836596
ACTN4	0.978544	0.93459	0.992212	0.973112	0.77844	0.751428	1.60488	1.70916	0.502897	0.432374	1.21073	1.08226	0.832357
FAM123C	1.40264	1.26757	1.40774	1.38022	0.571878	0.488483	0.516963	0.422895	1.65001	1.49139	0.743656	0.656551	0.832076
SYNE1	1.1885	1.19296	1.29104	1.31009	1.27025	1.28419	0.0832328	0.244866	0.910799	1.0427	1.0821	1.09927	0.829859
PDIA4	1.43648	1.36967	1.42309	1.37945	0.54808	0.443415	0.429626	0.263907	1.60662	1.54775	0.812468	0.669425	0.82662
CCR9	0.981441	1.01605	1.85812	2.06838	0.486262	0.495799	0.102697	0.0981836	0.925191	1.05936	1.42389	1.48461	0.825971
TUBB4	0.775313	1.28228	0.675924	1.24694	0.282817	2.02659	0.898463	1.81769	0.41833	1.62024	0.323383	0.918381	0.82411
HSPA5	1.08397	1.01825	1.34693	1.45799	0.841972	0.858786	0.810474	0.78066	1.13803	1.11133	0.901061	0.889914	0.82336
EPS8L3	1.63795	1.47086	0.688399	0.746671	1.47475	1.49267	0.399606	0.353354	1.15863	1.28218	0.753598	0.541329	0.822147
MIF	1.49691	1.52893	1.182	1.48127	0.560944	0.625522	0.300413	0.180576	1.48746	1.61917	0.669083	0.867731	0.816199
CTTN	0.990255	0.77612	1.06317	0.863477	0.689281	0.483523	1.9591	2.16113	0.694657	0.438504	1.05014	0.830642	0.816118
PRDX3	0.727671	0.407515	1.93498	1.86216	0.839073	0.402113	1.60488	0.207123	0.846824	0.453831	1.67565	1.03818	0.813913
NEFM	1.03249	1.11228	1.83848	1.89316	0.576241	0.59965	0.0248885	0.0636696	0.935923	0.996592	1.42264	1.42298	0.813105
VCP	1.13537	1.01067	0.964636	0.791116	1.22249	1.04556	1.29829	1.18943	1.04982	0.946792	0.615176	0.55471	0.811549
ACTN3	0.856733	0.82648	0.785083	0.942349	1.1235	0.97779	1.91268	1.81026	0.456407	0.289577	1.07486	0.944272	0.810732
MEFV	0.799013	0.892715	1.25905	1.57013	1.12458	1.05029	0.478662	0.0154949	1.4509	1.27629	0.513418	0.422855	0.810337
DSTN	0.336108	0.320489	1.85861	1.48293	0.966936	0.622083	0.790466	2.3859	0.308364	0.153135	1.60066	1.17431	0.809493
IMPDH2	0.926225	1.20897	1.50193	1.73395	1.03969	1.18475	0.050168	0.0105159	1.13496	1.57248	0.691888	0.944485	0.808744
UBR4	1.48426	1.3967	1.27071	1.17718	1.34746	1.04227	0.00406989	0.00937862	1.43387	1.25063	0.78031	0.803158	0.800917
HNRNPM	1.36294	1.02738	1.09555	1.26343	0.933695	0.757227	1.07217	0.69041	1.22954	1.0323	0.865192	0.670162	0.799526
CLIC1	1.09611	0.747302	0.940718	0.828704	0.719788	0.598332	1.85842	1.75557	0.716638	0.414243	0.973133	0.782627	0.798997
SKA3	0.752151	0.684887	1.4498	1.37079	0.413713	0.394598	1.5958	1.93874	0.686187	0.573558	1.09943	1.04034	0.798452
SH3BGRL	1.42374	1.51128	1.05684	1.35606	0.457303	0.378696	0.98086	0.569083	1.3755	1.63319	0.696287	0.561174	0.797722
NONO	1.45415	1.40105	1.07792	1.33718	0.76918	0.93312	0.395644	0.441596	1.16929	1.39472	0.785865	0.840291	0.795055
CS	1.08198	1.12857	1.30342	1.13885	0.911581	0.939695	0.973337	0.823468	0.976358	0.662402	1.14114	0.919188	0.79502
UQCRC2	1.20093	1.2039	1.4914	1.50106	1.0325	1.0025	0.0791055	0.199134	1.13803	1.27603	0.888196	0.987203	0.794742
RPN2	0.827388	0.709108	1.01961	0.751907	0.551773	0.324988	2.68819	1.90757	0.905359	0.450886	0.77576	0.493986	0.793827
PGM2L1	1.06893	1.08277	1.12458	1.03108	0.87741	0.891102	1.17531	1.33513	1.08277	0.942078	0.668892	0.719948	0.792524
HSPA1A	1.47565	1.38205	0.665298	0.700087	1.61735	1.58062	0.754652	0.478886	1.26235	1.12402	0.532132	0.426904	0.79217
APC2	1.80493	1.45224	1.02303	1.08173	1.20772	1.14006	0.0371846	0.0109297	1.25797	0.956717	1.156	0.871509	0.79117
DBI	1.76175	1.65752	0.932837	1.31266	0.307745	0.302571	0.986833	0.25833	1.41114	1.37431	0.939177	0.755133	0.790813
PCLO	0.932773	0.834676	1.21455	1.27071	0.368697	0.344796	1.78425	1.88686	0.727456	0.515162	1.10941	1.01067	0.79072
REST	1.38593	1.3095	1.08594	0.952573	1.09368	1.0114	0.740805	0.67696	1.14843	1.12619	0.800073	0.66852	0.790718
ANP32B	1.58968	1.47731	1.27506	1.25936	0.466481	0.350781	0.41425	0.776657	1.24545	1.17975	0.899698	1.06552	0.783806
MYOM3	0.431298	0.188964	0.606575	0.397876	0.310646	0.165782	4.1852	4.44652	0.448743	0.170513	0.401763	0.246119	0.779915
PRDX2	0.549376	0.436266	1.51703	1.45189	0.177852	0.0938144	2.37062	2.05033	0.559949	0.368407	1.21656	0.933412	0.778425
RBMX	1.32345	1.24804	1.26712	1.43653	0.967214	0.997837	0.444646	0.216294	1.10651	1.32507	0.792407	0.874869	0.777015
MAP3K13	1.34111	1.30958	1.17508	0.961028	1.11149	0.952958	0.770133	0.659345	1.16649	1.13591	0.761249	0.655617	0.776984
PTBP1	1.25828	1.02726	0.975068	0.976933	0.806994	0.694717	1.68089	1.29448	0.947779	0.834058	0.880602	0.62294	0.775303
LMNB1	0.973153	1.02473	1.7444	2.11997	0.594196	0.753468	0.0610804	0.184638	0.842742	1.34968	1.00662	1.34533	0.775192
YWHAE	1.38593	1.3095	1.0258	0.993346	1.09368	1.11487	0.373941	0.13295	1.14843	1.12619	0.691429	0.66852	0.770923
HNRNPK	1.17123	1.00604	1.18288	1.13638	0.951008	0.920525	0.807553	0.753302	1.47685	1.21042	0.465208	0.312511	0.770589
HSP90AB2P	1.33806	1.25737	0.500111	0.504318	0.666176	0.429638	2.20847	2.32397	1.05896	0.856342	0.483114	0.373476	0.769999
SNRPD3	1.65295	1.67872	0.94077	0.954131	0.711191	0.864435	0.421626	0.752897	1.35056	1.59044	0.515878	0.566403	0.769775
SFRS3	1.1947	1.4398	1.21989	1.42641	0.986187	1.13691	0.510934	0.0344582	1.18381	1.49282	0.599055	0.775025	0.767064
GAPDH	0.848146	0.838163	0.965005	0.856051	0.693108	0.608275	2.002	1.71404	0.806541	0.648896	0.644967	0.586911	0.766192
NUP155	1.50983	1.32311	0.985148	1.17864	1.05779	1.04884	0.569788	0.502951	1.15406	0.972189	0.851403	0.846247	0.765281
TGM2	0.436578	0.101771	0.274163	0.180301	0.147755	0.0662142	5.2365	4.71083	0.248547	0.0270348	0.393972	0.0886528	0.763695
GNAI2	0.422955	0.268923	1.5066	1.10446	1.09011	0.934798	1.27727	2.87893	0.582493	0.451114	0.844812	0.637547	0.761737
UBAP1	1.2599	1.0299	1.2752	1.29765	1.18079	1.11774	0.609556	0.530492	0.948235	0.90517	0.943983	0.901391	0.760651
PHKA2	1.33889	1.2967	0.993523	1.39287	0.948628	1.23751	0.512094	0.460736	1.12299	1.02232	0.754521	0.919221	0.760468
GTF3C1	1.33889	1.2967	0.993523	1.39287	0.948628	1.23751	0.512094	0.460736	1.12299	1.02232	0.754521	0.919221	0.760468
TNK2	1.16423	1.01363	0.979751	0.934627	1.01363	0.842224	1.34786	1.59387	0.947092	0.881136	0.691142	0.590813	0.76002
C1QBP	1.52472	1.40821	0.975283	0.953555	1.1756	1.14592	0.672845	0.455548	1.18666	0.994646	0.801878	0.70514	0.758638
CTSZ	0.992756	1.22665	1.42302	1.88002	0.872633	1.0723	0.0791315	0.265868	1.09581	1.69605	0.516093	0.879678	0.758292
GZF1	1.23252	1.2195	0.853848	0.857936	1.45074	1.41735	0.888338	0.928959	0.933944	0.871682	0.696433	0.648764	0.756718
MTUS2	2.18439	2.04636	0.649347	0.844012	0.243985	0.151436	1.04978	0.501114	1.63807	0.811897	1.02846	0.85115	0.756376
FHAD1	1.22072	1.18156	1.17428	1.22072	1.41117	1.42075	0.169528	0.573316	0.521115	0.608119	1.1712	1.32751	0.756252
PRR20A	0.577865	0.48103	2.26383	2.7028	0.51924	0.603928	0.0596914	0.241317	0.763141	1.01632	1.16082	1.61002	0.75517
VAT1	1.76751	0.975652	0.802043	0.712135	0.47408	0.526183	1.63904	1.57704	0.875476	0.78613	0.848767	0.702454	0.754656
TMEM199	1.10356	1.08685	1.04092	0.985533	0.925231	0.835733	1.34718	1.4939	0.958041	0.806766	0.704365	0.711916	0.754372
NARS	1.13537	1.01067	0.775355	0.785722	0.931362	0.926504	1.85428	1.78468	0.930695	0.849985	0.615176	0.400206	0.754242
SRSF7	1.36497	1.20069	1.31361	1.20279	1.09832	1.0415	0.542374	0.437508	1.20279	1.0643	0.804849	0.726298	0.747382
ACAT1	1.51989	1.29449	1.06706	1.03019	1.47443	1.21958	0.498313	0.251397	0.787652	0.961612	1.03841	0.856984	0.742045
PARK7	1.32939	1.22239	1.19235	1.10369	0.97499	0.790203	1.07706	0.897474	1.05051	0.981651	0.848409	0.71599	0.741893
RPN1	0.866783	0.830922	1.56916	1.65422	0.661694	0.61704	1.16186	0.999487	0.951987	0.886194	0.93493	0.865718	0.739436
YWHAG	1.03314	1.08872	1.62291	1.63602	1.09514	1.19411	0.0816038	0.0714641	0.720877	0.916541	0.965836	1.37511	0.739363
RAB33B	1.29556	1.29556	1.3708	1.42453	0.899511	1.13056	0.399714	0.207715	0.912564	1.0774	0.973178	1.01291	0.738159
RAB6A	1.29556	1.29556	1.3708	1.42453	0.899511	1.13056	0.399714	0.207715	0.912564	1.0774	0.973178	1.01291	0.738159
RAB37	1.29556	1.29556	1.3708	1.42453	0.899511	1.13056	0.399714	0.207715	0.912564	1.0774	0.973178	1.01291	0.738159
RAB15	1.29556	1.29556	1.3708	1.42453	0.899511	1.13056	0.399714	0.207715	0.912564	1.0774	0.973178	1.01291	0.738159
FRZB	1.35401	1.26907	1.43311	1.2396	1.46823	1.31493	0.0155834	0	1.09235	1.05852	0.875608	0.878983	0.737465
SET	1.38359	1.18854	1.18164	1.08736	1.41619	1.21163	0.520083	0.32028	1.10481	1.07907	0.767622	0.598567	0.733317
HSPD1	1.65785	1.374	1.15924	1.0637	0.78381	0.710645	0.6429	0.592316	1.13919	0.966627	0.935215	0.782535	0.727635
UBA1	1.36923	1.03596	1.08328	0.96711	0.833026	0.620762	1.60553	1.2203	1.10617	0.835321	0.760881	0.517147	0.722581
C3	1.36546	1.17898	1.59847	1.49447	1.21586	1.03907	0.0407337	0	1.38632	1.06467	0.904226	0.71174	0.721426
SLC25A6	2.06788	2.03946	0.785822	1.02573	0.24336	0.203466	0.865027	0.501908	1.39287	1.03771	0.993521	0.843232	0.720968
H2AFV	1.62107	1.46157	0.90347	0.783319	0.962683	0.852271	0.223825	0.133316	1.16727	1.34801	0.477577	0.444098	0.720622
SGIP1	1.31544	1.14304	1.39987	1.30541	1.15495	1.02622	0.284007	0.654346	1.08029	1.05496	0.795344	0.78612	0.719768
FERMT3	1.26188	1.14062	1.56589	1.36898	1.01447	0.896001	0.32387	0.599339	1.05614	0.999546	0.876027	0.897229	0.717383
HNRNPAB	1.11773	1.14353	1.18604	1.36241	1.26061	1.21935	0.197022	0.612866	0.983667	1.08022	0.690453	0.687635	0.71563
XRCC6	1.56511	1.49479	1.08631	1.15224	1.1529	1.0802	0.475975	0.216066	1.16001	1.34076	0.664957	0.625717	0.715576
HSD17B11	1.44257	0.916556	0.897041	0.735122	0.904443	0.555912	2.24196	1.45359	1.03785	0.748514	0.652802	0.413642	0.714758
HNRNPH1	1.52856	1.20172	1.33215	1.17683	1.16897	0.975947	0.539025	0.329229	1.21593	1.0564	0.838614	0.617503	0.711637
PDE4DIP	1.18017	0.909891	1.37421	1.16387	0.93762	0.770143	1.40431	0.979961	0.929949	0.824529	0.856223	0.669127	0.708671
FUBP1	1.2208	1.04489	1.73023	1.97069	1.0331	0.692641	0.0614186	0.034254	1.36891	1.13171	0.706381	1.00497	0.705923
SEPT2	1.2208	1.04489	1.73023	1.97069	1.0331	0.692641	0.0614186	0.034254	1.36891	1.13171	0.706381	1.00497	0.705923
SLC3A2	0.656442	0.561513	0.119595	0.0719358	1.35082	1.38408	4.05444	2.79922	0.449974	0.165849	0.301761	0.0767687	0.705472
IMMT	1.14749	0.891636	1.4381	1.35048	1.09009	0.478347	1.35563	0.843519	0.850963	0.637227	1.06015	0.85636	0.705241
HSPA9	1.35605	1.29516	0.865916	0.784068	1.02442	0.830734	1.49279	1.22374	1.10749	0.86548	0.588134	0.4589	0.702133
HNRNPU	1.43457	1.25793	1.346	1.27439	0.949859	0.859777	0.634015	0.53468	1.09718	1.15693	0.775781	0.696541	0.701396
C14orf182	0.202155	0.070259	0.132349	0.0938791	4.11387	3.83548	1.78549	1.41739	0.186105	0.0513608	0.0872543	0.0244049	0.70015
MATR3	1.43384	1.18321	1.2076	1.08433	0.886378	0.744597	1.27611	0.761259	1.29546	0.836944	0.739857	0.550411	0.697226
RNF10	1.28187	1.14411	1.5527	1.49155	1.02655	0.934367	0.484765	0.287472	1.17073	1.06158	0.859792	0.704513	0.694051
HMGB1	0.729736	0.941628	2.16759	2.14661	0.887231	0.938127	0.0614781	0.022589	0.738523	0.951734	0.960365	1.50263	0.693879
CLTC	1.2759	1.167	0.680638	0.850916	0.72799	0.625333	2.21352	1.83801	0.716732	0.657431	0.741081	0.641427	0.693598
ILF2	1.17603	0.894724	1.40485	1.20326	0.778536	0.652309	1.50511	1.13997	0.982066	0.820704	0.844938	0.597497	0.693588
PABPC1	1.48032	1.4652	0.843266	1.10636	1.12636	1.18646	0.758825	0.648171	0.751402	0.957409	0.575104	1.10112	0.691509
ST13	1.78755	1.83085	1.1472	1.12846	0.825452	0.811188	0.166126	0.0984323	1.1834	1.37922	0.670753	0.837203	0.690625
RBBP7	1.21694	1.06962	0.748273	0.7775	1.17826	1.12709	1.73251	1.52473	0.943928	0.643546	0.559757	0.47785	0.688577
NPM1	1.23599	1.1903	1.08326	0.913843	1.53545	1.4571	0.819298	0.669039	0.995024	0.895231	0.656653	0.494727	0.687624
RPSA	1.42548	1.266	1.47	0.844828	1.27301	0.669465	0.86125	0.749408	1.41075	0.69548	0.954475	0.379851	0.687245
MVP	0.828556	0.666039	0.540604	0.469351	0.501095	0.201151	3.659	2.99344	0.455681	0.274157	0.620883	0.368699	0.686518
MAP1A	0.688869	0.151588	1.76456	1.44157	0.2607	0.137514	2.53929	2.23886	0.56864	0.34414	1.03063	0.833642	0.686271
LAMC1	1.69066	1.6703	1.71097	1.2211	0.400524	0.677262	0.152343	0.162043	0.381447	2.40114	0.00920753	1.52301	0.685646
GNB2L1	1.02025	0.880986	1.30551	1.19364	0.550155	0.52956	1.21193	1.90634	0.957612	0.886658	0.694601	0.470319	0.683846
RAN	1.27564	1.3015	1.39612	1.37345	0.964419	1.05204	0.270065	0.221262	1.06208	1.13765	0.755958	0.698953	0.683531
KRT1	1.98241	1.92951	0.805933	0.760726	0.911546	0.903697	0.403778	0.347979	1.30889	1.46071	0.503779	0.445838	0.678867
WDR1	2.08332	0.388748	1.35421	0.280999	1.64943	0.422371	1.73998	1.30617	1.21834	0.793443	0.605935	0.157049	0.675574
DBN1	0.957151	0.677796	0.526222	0.666365	0.45354	3.12405	1.54666	2.14032	0.289306	0.816512	0.288101	0.513973	0.674755
HNRNPD	1.44628	1.34178	1.41994	1.53259	1.00404	0.966092	0.130672	0.124197	1.15474	1.31939	0.630032	0.760915	0.67329
TCF24	0.965912	1.26352	0.771762	1.33674	0.636378	0.98086	0.118952	3.01245	0.637657	0.918171	0.50242	0.855181	0.671617
HNRNPA1	1.29404	1.14047	1.18453	1.26348	1.32763	1.27555	0.684464	0.533997	0.976759	0.75116	0.844532	0.705653	0.671396
SUMF2	2.699	1.10635	1.00342	0.703077	1.84187	0.65913	0.154977	0.134017	1.49659	1.07483	0.659691	0.467045	0.670947
HNRNPC	1.39167	1.31552	1.2697	1.28505	1.1631	1.04316	0.779279	0.225207	1.24666	1.12468	0.610106	0.545864	0.670343
798	1.33428	1.34359	1.17971	1.28091	1.19579	1.38658	0.411254	0.436853	0.939406	0.941793	0.756189	0.793649	0.667713
CAST	1.33428	1.34359	1.17971	1.28091	1.19579	1.38658	0.411254	0.436853	0.939406	0.941793	0.756189	0.793649	0.667713
CASP12	1.33428	1.34359	1.17971	1.28091	1.19579	1.38658	0.411254	0.436853	0.939406	0.941793	0.756189	0.793649	0.667713
PPIL6	1.33428	1.34359	1.17971	1.28091	1.19579	1.38658	0.411254	0.436853	0.939406	0.941793	0.756189	0.793649	0.667713
PPIA	1.41154	1.39484	1.07247	1.19419	1.01537	0.889357	0.669873	0.807037	0.938645	0.827103	0.807305	0.808297	0.666534
KRT10	2.34755	2.33848	0.561396	0.592252	1.10235	0.996217	0.0927529	0.0859591	1.62554	1.47467	0.432481	0.350356	0.664943
NME1_NME2	2.08951	2.02266	0.786276	0.915671	1.11793	1.14968	0.0281076	0.0244619	1.17102	1.40652	0.670891	0.617279	0.664883
41526	1.32866	1.68946	1.65475	1.52819	0.410635	1.10572	0.0887473	0.0727191	0.617603	1.48043	0.319064	1.70403	0.664584
PCBP1	1.37703	1.35863	1.01245	1.16861	0.905445	0.797993	1.10528	0.906599	1.11514	1.00151	0.69872	0.441945	0.6625
MTPN	1.56222	1.36371	1.35658	1.3043	0.784079	0.724876	0.424201	0.788025	0.919826	0.962777	0.952556	0.856847	0.660843
RPL22	1.0851	1.08673	0.831338	1.06434	0.786643	0.700135	2.02577	1.73901	0.672078	0.833212	0.571885	0.603757	0.659109
PSMC3	1.28786	1.27099	0.798262	0.609646	1.06643	0.881517	2.15525	1.3156	0.892521	0.733343	0.609646	0.378931	0.659087
PCBP2	1.53015	1.31474	0.994915	0.818224	0.751857	0.659853	1.66267	1.35786	1.13128	0.843112	0.657726	0.430378	0.657467
RPL7	1.16492	0.994587	1.24452	0.974068	0.960818	0.783956	1.33527	1.3448	0.778713	0.619304	0.791926	0.687929	0.657335
RAB1B	1.21897	0.970845	1.21646	1.2023	0.799782	0.750575	1.58995	1.22942	0.834066	0.710696	0.84508	0.631855	0.655668
STMN1	1.16971	1.10142	1.563	1.83803	1.13211	1.13526	0.214111	0.127911	1.12509	1.14832	0.707163	0.737881	0.655563
ACTN1	0.505959	0.397078	0.425181	0.376835	1.39559	1.39312	3.20327	2.97353	0.254157	0.0988899	0.48404	0.270112	0.649363
PARG	1.63267	1.52387	1.3192	1.29175	1.13388	1.10779	0.148375	0.111845	1.06835	0.983376	0.810238	0.868638	0.646833
CDC37	1.41322	1.12775	0.786004	0.599111	0.977059	0.707582	2.14725	1.64289	0.933091	0.656733	0.596798	0.349834	0.646051
XRCC5	1.46866	1.53059	1.14728	1.18385	1.11703	0.882514	0.863348	0.367092	1.08146	1.1355	0.660726	0.561949	0.645289
TRIM28	1.37337	1.22632	1.48642	1.49805	0.757998	0.697196	0.857013	0.506157	1.12147	0.926388	0.926388	0.623219	0.644226
SH3BGRL3	0.761505	0.852512	1.16831	1.20094	1.09493	0.934308	1.79644	1.62962	0.571012	0.478729	0.833717	0.677966	0.643046
G6PD	0.942301	0.71757	0.591933	0.479426	0.34292	0.297655	3.61721	3.26963	0.469598	0.404544	0.521277	0.345934	0.637571
RPL5	1.56699	1.41594	1.31782	1.29399	0.961609	0.97366	0.521427	0.382	1.30922	1.37773	0.467769	0.411841	0.637485
TXN	0.944277	0.877596	1.00447	0.809886	0.685724	0.48078	2.57418	2.30864	0.73275	0.626182	0.595707	0.359805	0.636495
PAICS	1.72478	1.71455	1.14916	1.28317	0.599996	0.69834	0.541256	0.555518	0.456099	0.495548	1.09115	1.69044	0.635806
PFN1	1.31331	1.23109	1.01894	1.03478	1.60813	1.38455	0.265031	0.21068	0.920777	0.91216	0.491157	0.588923	0.633524
SLC1A5	0.668963	0.525434	0.558437	0.343744	2.17912	1.76252	2.93488	1.70748	0.680491	0.189503	0.343744	0.105688	0.629324
HNRNPA2B1	1.30609	1.33104	1.39044	1.55423	0.939479	1.00695	0.39589	0.0586327	1.02708	1.07194	0.676902	0.73465	0.628933
YWHAH	1.5689	1.77164	1.2691	1.13351	1.04847	1.30014	0.0912412	0.0813584	0.770294	1.56556	0.0853139	1.16279	0.62404
STIP1	1.17478	1.19499	1.24573	1.08431	0.903311	0.771735	1.50087	1.22274	0.797208	0.732994	0.766144	0.625755	0.621749
3445	0.546239	0.552029	1.74314	1.58292	0.671846	0.417353	1.07743	2.66268	0.608447	0.353945	0.958851	0.825122	0.620742
SUB1	1.20737	1.24559	1.06241	1.2165	1.75996	2.28435	0.0716701	0.217455	0.617639	0.814967	0.656081	0.846004	0.620197
SRSF2	1.35735	1.26527	1.54546	1.49254	1.05573	0.964955	0.629923	0.199142	1.0743	0.883936	0.849066	0.682327	0.616474
COMT	1.57532	1.38585	1.00587	0.806771	1.30205	1.0674	1.0336	0.887426	0.88486	0.787903	0.717419	0.545536	0.614964
RAB35	1.38961	1.20694	1.4034	1.49074	1.06365	1.10164	0.766784	0.206266	0.802287	1.01654	0.746144	0.806	0.613943
ADH5	1.34624	1.14708	0.97558	0.881655	0.919716	0.747948	1.86665	1.48809	0.739936	0.651694	0.716966	0.518444	0.60384
EIF5A2	2.07283	2.20274	0.730345	0.797261	0.517487	0.534569	0.203835	0.144221	1.04076	0.994573	0.690728	0.770091	0.602454
BSN	0.803097	0.789243	1.70886	1.61798	0.397622	0.408118	1.6877	1.6282	0.568401	0.532545	0.975199	0.883029	0.601559
ACTR2	1.32051	1.16302	1.07854	1.00421	0.997342	0.76096	1.12289	1.56473	0.700308	0.590729	0.75764	0.664844	0.594253
EPB41L1	1.29785	1.20774	1.09119	1.22905	1.20519	1.15149	1.08816	0.884215	0.832891	0.663461	0.741132	0.607618	0.589556
KLK3	1.29785	1.20774	1.09119	1.22905	1.20519	1.15149	1.08816	0.884215	0.832891	0.663461	0.741132	0.607618	0.589556
3713	1.03607	0.736841	1.23388	1.16921	0.814617	0.672657	2.03991	1.84324	0.543107	0.341565	0.95345	0.615447	0.587541
ETHE1	0.330592	0.120334	1.77368	1.62515	0.541362	0.339887	2.99331	2.02248	0.444588	0.136383	0.981578	0.690663	0.585288
CORO1C	1.88677	1.60807	0.623964	0.863965	1.83014	2.11074	0.162595	0	0.722843	0.609446	0.800675	0.780795	0.584767
EIF4A2	1.67718	1.78061	0.98088	1.06395	1.06428	1.18245	0.284643	0.439597	1.0117	0.994923	0.62686	0.572949	0.58271
NES	0.54729	0.602006	2.31854	2.42182	0.265584	0.255348	0.201795	0.251451	0.620374	0.424092	1.17714	1.20946	0.582558
ARHGDIA	1.23223	1.61094	1.4796	1.38978	0.723216	0.733317	0.141713	0.142406	0.802221	0.762571	0.919117	0.830742	0.58024
WIPF2	1.02038	0.856932	0.762807	0.579525	0.466287	0.28094	3.22716	2.93861	0.293444	0.0962885	0.922914	0.55471	0.579989
RPS3	1.58452	1.60983	1.281	1.39859	0.989223	1.00231	0.239296	0.159647	0.882033	0.967636	0.760202	0.795317	0.579712
SFPQ	1.29136	1.45088	1.70806	1.918	0.854935	1.05217	0.0355337	0	1.05324	1.57379	0.482723	0.579315	0.579285
AHCY	1.24834	1.64366	1.43274	1.30622	0.699238	1.37736	0.576903	0.501998	0.507043	1.23698	0.62775	0.841773	0.570692
DYNC1H1	1.45295	1.12525	0.701229	1.00645	1.01969	0.933846	2.02358	1.2948	0.907547	0.52796	0.65715	0.349548	0.569825
SYNCRIP	1.16972	0.92041	1.36088	1.27529	1.1775	0.936952	1.30957	1.16088	0.733162	0.671462	0.700636	0.583528	0.568899
RTN4	0.795166	0.735866	1.15142	1.06386	0.56417	0.482779	2.8032	2.35784	0.56102	0.487759	0.613285	0.468792	0.568787
DDX5	1.68891	1.55298	1.11152	1.32369	0.983204	1.0389	0.599932	0.48517	1.02529	1.03218	0.594352	0.563871	0.566433
RAB1A	1.63475	1.24992	0.969854	0.893426	0.937979	0.775707	1.63583	1.21465	0.924194	0.537498	0.816444	0.409742	0.566113
FAU	1.54754	1.46698	1.22591	1.31924	1.55418	0.957462	0.710994	0.0805627	1.29251	0.858182	0.53559	0.450848	0.564266
SORL1	1.14124	1.26155	1.2233	1.37134	1.96592	2.17068	0.0266962	0.023042	0.598916	0.757168	0.677669	0.782497	0.563541
EIF4G1	1.27999	1.02311	1.24485	1.19556	1.14026	1.00084	1.28853	1.17358	0.832767	0.599609	0.67528	0.545629	0.55935
INPP5E	1.1113	0.983562	1.3494	1.2261	1.09526	1.00365	1.43718	1.18142	0.739336	0.525844	0.730159	0.616799	0.559301
PSMC5	1.13872	1.33711	0.823064	0.870449	0.902457	1.33044	1.92973	1.34959	0.707851	0.734449	0.528648	0.347494	0.556069
HNRPDL	1.47519	1.48896	1.65549	1.50711	0.657017	0.672087	0.89381	0.286949	1.16169	1.09263	0.568659	0.54041	0.548968
PKM2	1.06158	0.945051	1.23113	1.23596	1.89535	1.84034	0.787393	0.663548	0.570184	0.486405	0.716822	0.678504	0.54807
PGK1	2.30453	2.07523	0.731702	0.78723	0.491772	0.463683	0.856812	0.880685	1.15331	1.0379	0.55066	0.47818	0.545892
RPS19	1.26225	1.13666	1.40944	1.41139	0.926536	0.906536	1.16368	0.935414	0.752007	0.791838	0.766168	0.538072	0.545637
PARP1	1.1715	1.60348	2.01907	1.66985	0.721761	1.21823	0.0932232	0	0.00360161	3.01972	0.00563438	0.473937	0.541916
HSP90AA1	1.7435	1.66391	0.851957	0.974574	1.15963	1.17632	0.57491	0.819487	0.940638	0.972543	0.469249	0.446409	0.54048
ENO3	1.60188	1.59371	0.941922	0.870165	1.31215	1.26411	0.833528	0.816064	0.877211	0.784979	0.536613	0.5049	0.539911
HNRNPR	1.2452	1.2452	1.3866	1.72317	1.19836	1.24004	0.870665	0.0771574	0.806607	0.986087	0.583743	0.637165	0.538127
HSPA4	1.37623	1.16927	0.457784	0.464918	0.45448	0.207887	3.34069	2.66316	0.671978	0.395707	0.514552	0.283342	0.53791
ENO1	1.61483	1.71176	0.73175	0.827059	1.3023	1.231	0.784086	0.995907	0.907385	0.800273	0.46429	0.455179	0.53775
IPO5	1.19192	0.800742	0.713692	0.798307	2.12871	0.553189	2.55073	1.37989	0.563253	0.290876	0.688408	0.340281	0.537232
PIGG	1.45954	1.39141	1.07948	1.0392	0.881821	0.814436	1.39627	1.28034	0.766531	0.678996	0.657097	0.554883	0.53475
RPL8	1.2728	1.061	0.694172	0.577747	0.638654	0.21231	3.38313	2.23815	0.620766	0.389368	0.650855	0.261053	0.533054
EEF1B2	1.56891	1.34139	0.968823	0.879146	1.20217	1.0978	1.26541	1.14363	0.908355	0.738654	0.51523	0.370479	0.532278
1425	1.05658	0.883905	1.49257	1.42543	0.842825	0.818818	1.37422	1.53456	0.499277	0.470571	0.883078	0.718172	0.529197
LDHB	1.91222	1.81548	1.01882	1.03668	1.19427	1.16337	0.198721	0.333251	0.959386	1.0349	0.539009	0.513009	0.52675
FUS	1.63364	1.52376	1.26937	1.14336	1.33594	1.20451	0.584293	0.371941	1.02242	0.995063	0.490886	0.424818	0.526592
RPS5	1.5463	1.36161	1.24131	0.861431	1.00255	0.859234	1.25371	1.24324	0.675793	0.690172	0.723275	0.541364	0.525003
SETMAR	1.02709	0.418107	1.08426	0.861078	1.49009	1.22776	2.00015	2.11427	0.786338	0.106358	0.591433	0.293074	0.524166
PLD3	3.26228	0.984192	0.85926	0.966813	1.93278	0.7413	0.0500913	0.0299651	0.908345	1.09269	0.516354	0.655926	0.522567
PTGES	0.723609	0.761127	2.17946	2.31258	1.19299	0.675721	0.524145	0.531058	0.913833	0.80523	0.598937	0.781312	0.518559
NQO1	1.09329	0.920259	1.42653	1.59213	0.591913	0.508092	1.66869	1.59354	0.580939	0.398472	0.954328	0.671821	0.517777
ERCC6L	1.55498	1.19357	1.37472	1.19962	1.95769	1.61856	0.265031	0.0864367	0.757525	0.713114	0.689846	0.588923	0.516527
PYGM	1.0964	1.02524	2.48284	2.96935	0.258163	0.140844	0.163062	0	0.51355	0.398309	1.50793	1.44431	0.510191
LRRC59	1.23585	1.16461	0.958113	1.0647	1.14287	1.16754	1.71334	1.29792	0.891124	0.738669	0.36926	0.256014	0.509818
PRDX6	1.29543	1.26844	1.6025	1.7548	0.913414	0.956239	0.743764	0.513555	0.769008	0.689143	0.771633	0.786878	0.50947
CREB3L2	2.44621	2.02646	0.652944	0.719016	0.45292	0.34008	1.49011	0.906429	1.15676	0.947456	0.471867	0.389748	0.507446
PGD	2.24219	2.39035	0.563077	0.625073	0.413541	0.54932	0.293772	1.99029	0.896707	0.827826	0.862791	0.345055	0.503785
COL24A1	1.38007	1.43424	1.60597	1.61213	1.40341	1.44375	0.0179521	0.0726066	0.765217	0.87424	0.74792	0.642497	0.502266
CCT8	1.41209	1.08351	1.53385	1.40961	0.945433	0.841892	1.05152	0.312731	0.728782	0.685742	0.639949	0.670137	0.500934
HSPA8	1.63204	1.53824	1.07541	1.08606	0.942496	0.87853	1.20455	0.992115	0.779015	0.668506	0.639334	0.554883	0.495473
UPK1A	1.70955	1.42978	0.962411	0.956733	0.915692	0.806076	1.54027	1.17905	0.904034	0.512509	0.612309	0.471586	0.494307
MDH1	2.20492	2.18141	0.840146	0.862461	1.02906	0.872754	0.688813	0.547384	1.01173	0.886064	0.60238	0.501866	0.493033
ALDOA	1.31474	1.51479	0.930005	0.814528	0.775798	0.7423	1.42543	1.42345	0.745789	0.602021	0.4822	0.397286	0.486941
PYGL	1.39186	1.34073	1.95384	2.22075	0.500468	0.525945	0.598808	0.106991	0.729146	0.69428	0.95757	0.979608	0.486538
FAM161B	1.79921	1.54153	1.35933	1.50633	1.34087	1.0093	0.131329	0.300146	0.89021	0.951734	0.496823	0.673178	0.485296
RPLP0	1.55188	1.26717	1.2941	1.24182	0.906915	0.590122	1.65053	1.1331	0.928365	0.655268	0.558488	0.44502	0.483129
RPL11	1.28502	1.15985	1.37237	1.4343	0.902979	0.842154	1.16573	1.07691	0.875087	0.778974	0.435865	0.432493	0.48032
EIF6	0.962227	1.20167	1.22398	1.1442	1.96362	2.85898	0.284796	0.186249	0.345774	0.901159	0.312713	0.614629	0.479753
TPT1	1.49674	1.34698	1.11867	1.32517	0.821975	0.725935	1.38688	1.24115	0.669942	0.539217	0.739522	0.587818	0.47971
KRT9	1.59652	2.04214	1.42768	1.21268	0.999954	1.56729	0.0912412	0.0813584	0.0933745	1.70672	0.0182509	1.16279	0.474778
NCL	1.76955	1.70801	1.07216	1.17595	1.13806	1.12008	0.483333	0.317567	0.89261	1.03629	0.450046	0.330768	0.473256
EEF2	1.49678	1.4636	0.97554	0.984073	0.857674	0.840814	1.58761	1.69577	0.823802	0.71398	0.452276	0.333874	0.472344
NACA	1.59646	1.33002	0.697319	0.750209	0.771579	0.611279	2.5525	1.28117	0.670526	0.595317	0.473178	0.326238	0.472166
TBC1D2B	2.22116	1.7651	0.910191	0.872995	1.34004	1.15191	0.858533	0.176737	0.982543	0.670146	0.688871	0.361774	0.46856
ACLY	1.55028	1.20177	0.831205	0.771213	0.824782	0.705366	2.19822	1.89006	0.716752	0.442749	0.515599	0.351999	0.465521
RPS28	1.59206	1.37167	1.1405	1.3342	0.947947	1.00726	1.00726	1.06977	0.849774	0.682992	0.57668	0.419888	0.465085
PA2G4	1.46922	1.3991	1.58099	1.59421	1.15723	1.17355	0.496257	0.326656	0.814095	0.931944	0.534402	0.522352	0.463769
ACTR3	1.10456	1.41411	1.97028	1.73928	1.1058	1.22551	0.341233	0.222052	0.716075	0.705749	0.067728	1.38761	0.461955
EIF4A1	1.74353	1.89024	1.06622	1.20433	1.11219	1.26373	0.559886	0.296087	0.837771	0.88269	0.532151	0.46921	0.460988
RPL23	1.51688	1.13069	1.3828	1.24736	1.03848	0.847379	1.21579	1.09981	0.826161	0.668054	0.545074	0.387996	0.459911
RPS12	1.58317	1.29329	1.15142	1.30518	1.12124	0.9791	1.24255	0.873215	0.878339	0.483865	0.631209	0.457429	0.459557
SRSF9	1.58317	1.29329	1.15142	1.30518	1.12124	0.9791	1.24255	0.873215	0.878339	0.483865	0.631209	0.457429	0.459557
RPL23A	1.54566	1.75342	1.50818	1.58663	1.18193	1.21247	0.110415	0.165759	0.772568	0.927301	0.567297	0.668376	0.459117
RPS20	1.93025	1.72025	1.54435	1.51246	1.23343	0.808645	0.102389	0.0794997	1.00397	1.00722	0.554085	0.503446	0.457518
SCCPDH	0.966417	0.89753	2.66316	1.93671	1.367	1.17621	0.0254216	0.0124857	1.17621	1.21465	0.257428	0.306769	0.457169
CAPZB	0.853133	0.99855	1.00827	1.48116	0.671722	0.770139	3.13284	1.10376	0.39381	0.548393	0.489835	0.548393	0.456204
PTPRK	1.13192	0.9976	1.16461	0.9976	2.89796	2.81602	0.0063082	0.0312437	0.756094	0.645523	0.254981	0.30014	0.455932
B3GALT2	1.23281	0.953598	1.32772	0.932994	0.870242	0.419228	2.47455	1.76435	0.81532	0.38455	0.561133	0.26351	0.455242
ZNF541	1.44298	1.27248	0.962021	0.922186	0.639533	0.610443	2.49526	1.57552	0.817456	0.486562	0.533844	0.241719	0.452115
HELZ	1.33656	0.945051	1.3001	1.18162	2.0959	1.55306	0.906394	0.554593	0.579401	0.369557	0.648017	0.529745	0.446477
ENOX2	1.98624	1.73748	1.09358	1.07731	1.68591	1.55688	0.229806	0.0192728	0.938295	0.737584	0.556813	0.380824	0.443374
TMEM80	1.21713	1.44556	1.86016	1.37453	1.46386	1.96206	0.0498292	0.0157545	0.883051	1.01125	0.0468927	0.669932	0.442761
KPNB1	1.77736	1.52306	1.23761	1.25725	1.28688	1.31558	0.101804	0.0989139	0.77506	0.855168	0.470835	0.464357	0.442674
ATP1A3	1.73026	1.84281	1.93531	1.98651	0.517155	0.48196	0.202766	0	1.02217	1.2661	0.44981	0.565149	0.440731
RPL13	1.85411	1.59276	1.80022	1.49906	1.18686	0.953651	0.0648696	0.0902538	1.44924	0.604321	0.452012	0.452637	0.438504
RPS4X	1.59482	1.36728	1.38208	1.34183	0.950338	0.842923	1.19342	0.847026	0.92814	0.704328	0.520479	0.327336	0.436208
PYGB	1.13228	1.00303	2.38146	2.53239	0.301309	0.250806	1.11624	0.397004	0.551368	0.387376	1.07493	1.05909	0.435904
RPL12	1.35641	1.21864	1.4066	1.49295	1.02419	0.811747	1.45343	1.10766	0.783711	0.552407	0.58276	0.46694	0.435797
MTAP	0.659354	0.552172	2.61432	2.30608	0.305278	0.274842	1.48479	1.13317	0.481703	0.390387	0.970777	0.827131	0.435426
RPL4	1.51932	1.3495	1.20447	1.22699	1.03097	0.929575	1.20476	1.16734	0.849846	0.596785	0.487639	0.362048	0.433245
RPS8	1.47731	1.41053	1.41406	1.42747	1.10414	1.07324	0.75515	0.866351	0.849936	0.706747	0.451289	0.470248	0.432547
RPS27L	1.66158	1.73142	1.22771	1.28979	1.17206	1.35336	0.619238	0.390673	0.765949	0.925507	0.457847	0.404861	0.43214
NT5E	0.705866	0.606924	1.39816	1.39703	0.960216	0.871307	2.45489	1.83054	0.488151	0.300021	0.574744	0.412155	0.432103
LTA4H	2.18884	1.94009	1.19266	1.48989	0.839551	0.981366	0.397108	0.0309429	1.03612	0.966538	0.476158	0.460729	0.431557
EIF5A	1.91244	1.76526	1.32827	1.40379	1.41428	1.36647	0.0368012	0.0222217	0.878396	0.906927	0.43955	0.525609	0.429109
RPS16	1.65038	1.49433	1.61764	1.24449	1.27233	1.36873	0.684752	0.112858	0.721669	0.689441	0.646012	0.49736	0.425262
NRAP	1.82101	2.08356	1.41868	1.15439	1.34042	1.31916	0.054278	0.0845659	0.981819	0.884907	0.494854	0.362359	0.420515
COL1A1	0.830292	0.912934	0.434446	0.518907	3.08224	3.54902	1.31934	0.225077	0.35137	0.299851	0.311647	0.164876	0.418212
ALDOC	1.82118	1.56346	0.924168	0.795931	0.923439	0.847018	1.77026	1.52426	0.714741	0.600002	0.449475	0.35648	0.415437
RPL30	1.74136	1.4524	1.48581	1.55502	1.10578	0.860283	0.656124	0.564679	0.823076	0.701115	0.572135	0.482233	0.41359
CDV3	1.64981	1.28474	1.13341	0.749012	0.926327	0.544751	2.29155	1.43243	0.652226	0.418256	0.657026	0.260465	0.412702
RBMXL3	1.1772	1.85891	0.777372	0.786374	0.506842	0.885141	2.05096	2.07053	0.496806	0.61073	0.429102	0.350032	0.410159
GPI	1.91103	2.05108	1.30173	1.37047	1.05475	1.28008	0.0849258	0.211911	0.686952	0.81838	0.539643	0.662701	0.408133
EPB41	1.21976	1.16782	1.28348	1.26265	2.25287	2.03872	0.38086	0.380486	0.479926	0.357167	0.626281	0.549994	0.408085
DHRS1	1.21976	1.16782	1.28348	1.26265	2.25287	2.03872	0.38086	0.380486	0.479926	0.357167	0.626281	0.549994	0.408085
ZYX	0.57111	0.553649	2.5405	2.21829	0.747098	1.18286	0.425419	1.01778	0.374422	0.453151	0.942498	0.620204	0.406264
ATP1A1	1.61125	1.55248	1.88192	1.91187	0.50556	0.447338	0.717474	0.545708	0.923663	0.900957	0.607881	0.393891	0.406235
PRDX1	1.68082	1.89233	0.826374	0.879647	1.39069	1.50373	0.197189	0.689465	0.454307	0.417806	0.605294	0.627248	0.398672
PDLIM1	0.480465	0.405242	0.823116	0.530189	3.48531	5.01176	0.280732	0.0939033	0.202061	0.294349	0.0169673	0.3759	0.397174
RPLP2	1.51094	0.859288	1.11016	0.757649	0.799016	0.367408	1.26292	2.41594	0.677348	0.469106	0.359782	0.161849	0.393598
HSP90AB1	1.8725	1.80084	1.18066	1.34066	1.1583	1.17532	0.58506	0.708976	0.833698	0.8099	0.40288	0.369997	0.390091
RPL6	1.70384	1.90898	1.44773	1.29525	1.08788	1.33462	0.649121	0.105147	0.864086	1.02799	0.239157	0.336192	0.388216
EEF1G	1.46092	1.3835	0.911031	0.749436	1.1515	0.888459	0.574884	2.05467	0.615016	0.533676	0.392326	0.201265	0.386754
IGF2BP2	1.05303	2.33364	0.939105	2.04977	0.000121279	3.09466	0.0712864	0.0133497	0.0225386	1.62993	0.00430852	0.788265	0.383504
IGLON5	1.86053	1.95564	1.38336	1.56489	1.17302	1.42883	0.0411217	0.00598289	0.745008	0.916424	0.426428	0.498757	0.382385
PSMA5	1.06671	1.42762	0.937129	0.986255	1.11333	1.11333	2.16646	1.50143	0.571976	0.422653	0.43305	0.260047	0.382036
DDX39B	1.38069	1.48597	1.77715	2.23544	0.977916	1.24755	0.121766	0.166735	0.868425	0.988224	0.343973	0.406161	0.378934
RANBP1	1.84529	1.89365	1.36372	1.38921	0.959593	1.01289	0.546786	0.532359	0.719137	0.850554	0.474552	0.412257	0.378396
RPS6	1.73795	1.67652	1.56664	1.59537	1.22722	1.07581	0.577378	0.253695	0.724005	0.788	0.488313	0.473722	0.376195
CCT2	1.81151	1.25736	1.71685	1.58678	0.796641	0.97072	0.0543178	0.396045	0.635625	0.579868	0.591379	0.583688	0.375137
LGALS3	3.43197	3.91841	0.153189	0.288829	0.495335	0.465459	0.332109	0	1.02523	1.29567	0.337474	0.256324	0.374043
RPS24	1.64296	1.36073	1.47913	1.33447	1.17516	0.901336	1.15506	0.796899	0.711842	0.680558	0.429198	0.332668	0.370322
COTL1	1.77078	1.7846	1.65865	1.49752	0.698157	0.692545	0.69002	0.412887	0.669871	0.709315	0.617549	0.481509	0.369251
RPL24	1.63945	1.56273	1.29024	1.59957	1.06162	1.17836	0.940925	0.483413	0.804323	0.58904	0.469067	0.381251	0.3683
ASAP2	1.67796	2.86635	1.6935	1.28536	0.000216075	1.47379	0.127006	0.108791	0.0049068	1.86421	0.00767622	0.890241	0.367801
RPS2	1.56246	1.47394	1.30958	1.12409	1.02362	1.00292	1.59682	0.904319	0.680032	0.554532	0.468456	0.299235	0.366038
STMN2	1.49748	1.54749	1.93589	2.06433	0.82619	1.02278	0.436133	0.0975112	0.925171	1.0208	0.324911	0.301311	0.3651
TMEM189	1.68778	1.09077	1.80884	1.61105	1.63191	0.609179	1.15969	0.176827	1.14341	0.555304	0.313435	0.211817	0.358794
RPL19	1.3559	1.38982	1.40022	1.34446	0.963545	0.85283	1.64104	1.08346	0.57131	0.5591	0.447272	0.391042	0.358575
ADAMTS5	2.45405	2.09322	1.1856	1.02682	1.53439	1.22488	0.0660916	0.0359796	0.82172	0.822924	0.442675	0.291656	0.351936
LDHA	1.1166	1.07854	1.23256	1.15975	1.36125	1.39676	0.921175	0.912823	0.385084	0.339409	0.454094	0.38569	0.34099
RPL7A	1.66204	1.44918	1.26254	1.30239	1.03223	0.912153	1.00728	1.20116	0.862486	0.563566	0.251967	0.241704	0.338209
NAP1L1	1.34876	1.22516	1.002	1.06571	1.3351	1.39855	1.65467	1.25217	0.531098	0.399899	0.375993	0.262016	0.338029
RPL10	1.55553	1.28271	1.56348	1.70197	0.986431	0.914802	1.04522	0.899655	0.62164	0.564696	0.46924	0.394634	0.335897
CSE1L	0.610853	0.868855	1.54802	2.2924	0.551506	1.22097	1.22336	1.22414	0.319021	1.10403	0.216762	0.138243	0.334214
TRAP1	2.00454	1.65881	0.963646	1.47688	0.879538	0.991093	1.00063	1.10902	0.745641	0.710872	0.256175	0.323601	0.333606
GNG12	1.12767	0.936561	1.39061	1.17315	1.84489	1.44527	1.44929	1.09858	0.78617	0.396408	0.236418	0.114986	0.331457
ZNF410	0.65688	1.80296	0.249353	1.33882	0.000216514	1.91819	0.4468	4.25736	0.00491676	0.530012	0.0076918	0.786802	0.328414
CCT4	1.60003	1.6215	1.7349	1.70216	1.15448	1.21116	0.311821	0.490105	0.531683	0.701991	0.520046	0.420108	0.326469
RPL27	1.68582	1.67342	1.61718	1.74014	1.17812	1.14487	0.594889	0.275115	0.682889	0.584016	0.480731	0.342817	0.311239
RPL18	1.73302	1.61031	1.31646	1.4356	1.10474	0.975413	1.25009	1.14534	0.510702	0.500784	0.42	0.465259	0.311177
PHGDH	1.24706	1.01157	1.62716	1.59068	2.37395	2.22552	0.0552078	0.173182	0.433405	0.430777	0.41574	0.41574	0.309626
CCT3	1.35667	1.23724	1.69741	1.74541	0.938854	0.743485	1.5657	0.851484	0.595619	0.475327	0.498821	0.293967	0.308732
ATIC	2.67437	2.64165	0.999926	1.11051	1.01429	1.08023	0.145675	0.0597114	1.05267	0.740597	0.287913	0.192453	0.306154
APEX1	2.35831	2.75783	1.31152	1.13946	0.319634	1.13338	0.417503	0.28077	0.445989	1.15405	0.317338	0.364224	0.301515
RPL36	1.33966	1.18351	1.61178	1.92597	0.678773	0.560172	1.6228	1.26598	0.61175	0.50529	0.424253	0.270059	0.298857
HN1	1.28942	1.33159	0.854197	0.990596	1.11003	0.87507	2.39903	1.8452	0.470918	0.31892	0.386802	0.128224	0.29219
TFRC	3.26359	2.8515	0.334233	0.382749	1.26621	1.1132	0.726529	0.088407	0.917497	0.752432	0.233249	0.0704027	0.28887
SERBP1	1.9092	1.4501	1.86546	1.50886	0.988733	0.833866	0.922899	0.668406	0.65945	0.521056	0.41058	0.261398	0.27511
EEF1D	1.55913	1.64654	1.41481	1.31685	0.522512	2.42353	0.137534	0.573578	0.365745	0.516278	0.318156	0.391233	0.268035
ANP32E	1.37882	1.08939	2.09389	2.38541	0.701489	0.512691	1.33006	0.672788	0.62151	0.459792	0.464816	0.289345	0.26419
ADSS	1.37882	1.08939	2.09389	2.38541	0.701489	0.512691	1.33006	0.672788	0.62151	0.459792	0.464816	0.289345	0.26419
NME1	1.02555	1.42917	1.38046	1.13904	0.341055	1.85287	0.206079	0.21034	0.0342777	0.974415	0.035386	0.23552	0.257246
ACSBG2	0.0026864	0.01081	0.417053	0.656309	0.066889	0.0176694	8.78044	1.77633	0.0823019	0.0220405	0.143212	0.024255	0.250087
YBX1	1.76853	2.98591	1.57147	1.62254	0.0280292	1.55117	0.131102	0.387735	0.00506503	1.2849	0.00792375	0.655628	0.245774
ASPH	0.448183	0.373892	3.00779	2.72564	0.272631	0.157039	1.83455	1.60466	0.365831	0.262356	0.633871	0.313542	0.240347
JAG1	1.60404	3.51714	0.986394	2.54848	0.0266146	1.11617	0.174283	0.0429548	0.00673331	1.88925	0.0105336	0.077399	0.229194
DUT	1.5027	1.27271	2.4786	2.18686	0.767466	0.607015	1.05277	0.452663	0.566203	0.348023	0.473059	0.291924	0.225674
GGN	0.00394918	0.801713	4.01565	2.6142	0.0827676	0.874762	1.04241	0.949093	0.0676868	1.42293	0.0081065	0.116729	0.217261
CCT7	1.35286	1.43291	1.85228	2.00862	1.10073	1.01879	1.15581	0.659706	0.526073	0.416595	0.326826	0.148808	0.213385
ATP5D	1.01966	1.04934	2.81234	2.47163	1.20281	1.66413	0.234339	0.0938321	0.567684	0.585343	0.143805	0.155087	0.19746
RPL27A	1.79696	1.7405	1.8882	2.1448	1.29441	1.58139	0.0567858	0.0344196	0.527932	0.525714	0.205099	0.203779	0.193188
RAB7A	2.35816	2.43212	1.89041	2.05105	0.720337	0.79756	0.118092	0.097717	0.653803	0.581091	0.166682	0.132973	0.175744
HSPA7	0.506816	0.547532	0.678586	0.587089	3.04021	5.48427	0.0929542	0.661914	0.00359122	0.181176	0.193483	0.0223759	0.172682
CSPG4	1.08467	1.00282	3.46972	3.13681	0.300876	0.18525	0.717207	0.0941314	0.304598	0.168227	0.519188	0.50797	0.17253
TMPO	1.25299	1.51356	2.42367	2.59904	1.2569	1.57989	0.0584145	0.0417082	0.537244	0.728245	0.00353055	0.00480004	0.163535
QDPR	2.48945	2.54463	1.89188	1.84972	0.270275	0.161781	1.02305	0.377282	0.527121	0.285594	0.328254	0.250967	0.158613
SPATC1	1.18122	1.40227	1.95537	1.60397	1.72188	3.00158	0.0332112	0.19212	0.00683881	0.622688	0.00658101	0.272269	0.147876
ACSL4	2.43653	2.00102	1.98414	1.73641	0.626595	0.482435	1.01441	0.537029	0.434474	0.264694	0.311453	0.170815	0.144818
ABCC1	3.38679	2.97575	0.77453	0.649787	1.26916	1.00387	0.621928	0.238682	0.462827	0.401656	0.17476	0.0402587	0.138631
APC	3.38679	2.97575	0.77453	0.649787	1.26916	1.00387	0.621928	0.238682	0.462827	0.401656	0.17476	0.0402587	0.138631
HIST1H1B	0.837573	0.77648	2.41424	2.5675	2.14416	2.33635	0.0325539	0.0277198	0.113715	0.248908	0.100823	0.399977	0.130905
PLOD2	0.457422	0.243565	0.333473	0.292688	0.39936	4.4997	3.45803	2.15172	0.0176166	0.079058	0.0275595	0.0398047	0.123602
FASN	3.42836	3.52212	0.88937	1.01852	0.604538	0.585777	0.230788	0.262356	0.416607	0.272413	0.253057	0.14998	0.12328
RPS25	1.3706	1.07565	1.52976	1.64761	2.36815	2.87236	0.461477	0.198368	0.271643	0.181796	0.00529455	0.0172814	0.0846455
THAP9	1.3706	1.07565	1.52976	1.64761	2.36815	2.87236	0.461477	0.198368	0.271643	0.181796	0.00529455	0.0172814	0.0846455
HMGN5	0.663037	0.56898	4.28333	4.58788	0.0899342	0.0761726	0.618171	0.562328	0.154687	0.0846263	0.201881	0.108967	0.0544539
ACSL3	2.20877	3.48733	2.97604	1.83914	0.0425824	0.748359	0.134682	0.025616	0.00520334	0.438828	0.00814013	0.0853188	0.0511347
ALDH1A3	0.543599	0.515785	4.19681	4.75293	0.0899342	0.0628473	0.618171	0.263499	0.0985693	0.0197335	0.117029	0.0416067	0.0276686
RPS14	1.12493	1.23561	3.44097	2.74455	0.858288	1.90713	0.0454412	0.081496	0.00322805	0.168704	0.000356835	0.0464418	0.0255943
SMR3A	1.12493	1.2973	3.44097	2.85651	0.931844	2.01081	0.0454412	0.0740337	0.00322805	0.168704	0.000356835	0.0458705	0.0250191
KHSRP	1.58493	2.02666	2.96002	2.22835	0.000224928	2.83591	0.13221	0.018591	0.00510784	0.200009	0.00799072	0	0.0242169
MCM9	0.95763	1.08268	4.67319	2.60434	0.715668	1.70351	0.03957	0.081496	0.00298378	0.0922097	0.000292239	0.0464418	0.0152318
