# Supplementary material for: JUN dependency in distinct early and late BRAF inhibition adaptation states of melanoma
Source: Cell Discov. 2016 Sep 6;2:16028–. doi: 10.1038/celldisc.2016.28 (PMC5012007; doi:10.1038/celldisc.2016.28)
Supplement: Supplementary Table S6A [file celldisc201628-s26.xls]

## Sheet: Sheet1
Titz et al. Supplementary Table S6A
Phosphorylation profiling of persistent cells
Phospho(Ser/Thr/Tyr)-profiling of M229P, M238P, and M249P parental/persistent melanoma cell line pairs
Short description of data
M229P, M238P, and M248P cells were cultured under standard conditions or according to the persistence induction protocol (6 days with 1uM vemurafenib).
The cells were processed and analyzed with the mass-spectrometry phospho-Ser/Thr/Tyr phospho-profiling procedure.
Identified phospho-peptides were quantified by run-run alignment and MS1-elution peak integration.
Quantification values were quantile-normalized.
T-test p-values were calculated for the parental/persistent comparison (for each fraction separately) and Benjamini-Hochberg (BH) adjusted.
Multiple detections of the same phosphorylation site (different charge states, fractions) were collapsed to the detection with the lowest BH-adjusted p-value (and corresponding fold-change) (*).
In addition, the sum of the raw and quantile normalized quantification values over all charge states and fractions was calculated (**).
Columns
FRACTIONS	Phospho-peptide was detected in which fractions?
Label	Gene/protein name and phosphorylation site(s)
Canonical Isoform: UniProt1/2	UniProt ID for canonical isoform of protein. Identified phospho-peptides were mapped to canonical isoforms of UniProt database.
Canonical Isoform: description	Description for canonical isoform
Canonical Isoform: SYMBOL	Gene symbol for canonical isoform
Canonical Isoform: pYST position	Phosphorylation site position (s) in the canonical isoform
SYMBOL	Gene symbol for original Sequest identification
PPOS	UniProt ID and phosphorylation position for original Sequest identification
UNIPROT	UniProt ID for original Sequest identification
KINASES (PhosphoSite database)	Upstream kinases for phosphorylation site(s). From PhosphoSitePlus® database (www.phosphosite.org).
min PEP	Minimal PEP value for phospho-peptide identification
fractions sequenced	In which fractions was phospho-peptide identified?
phosphoRS	PhosphoRS probability of positional assignment
phosphoRS_details	Details for PhosphoRS assigment probabilities
FRACTION MIN	Fraction with phospho-peptide identification with lowest PEP value
SEQMOD MIN	Sequence, modifications, and charge state (_X) for identification with lowest PEP value
RAW [SAMPLE NAME]	Raw summed quantification values (see "**" above)
NORM [SAMPLE NAME]	Quantile normalized quantification values (see "**" above)
MIN BH	lowest BH-adjusted p-value for peptide (parental vs. persistent, see "*" above)
FOLD-CHANGE PERSISTENT/PARENTAL	Fold-change persistent/parental
FOLD-CHANGE PERSISTENT/PARENTAL (without M249P)	Fold-change persistent/parental without M249P
FRACTIONS	Label	Canonical Isoform: UniProt1	Canonical Isoform: UniProt2	Canonical Isoform: description	Canonical Isoform: SYMBOL	Canonical Isoform: pYST position	SYMBOL	PPOS	UNIPROT	KINASES (PhosphoSite database)	min PEP	fractions sequenced	phosphoRS	phosphoRS_details	FRACTION MIN	SEQMOD MIN	RAW M229P r1	RAW M229P+vem(6d) r1	RAW M238P r1	RAW M238P+vem(6d) r1	RAW M249P r1	RAW M249P+vem(6d) r1	RAW M229P r2	RAW M229P+vem(6d) r2	RAW M238P r2	RAW M238P+vem(6d) r2	RAW M249P r2	RAW M249P+vem(6d) r2	NORM M229P r1	NORM M229P+vem(6d) r1	NORM M238P r1	NORM M238P+vem(6d) r1	NORM M249P r1	NORM M249P+vem(6d) r1	NORM M229P r2	NORM M229P+vem(6d) r2	NORM M238P r2	NORM M238P+vem(6d) r2	NORM M249P r2	NORM M249P+vem(6d) r2	MIN BH	FOLD-CHANGE PERSISTENT/PARENTAL	FOLD-CHANGE PERSISTENT/PARENTAL (without M249P)
F2	RRP1B pT39pS47	Q14684	RRP1B_HUMAN	Ribosomal RNA processing protein 1 homolog B	RRP1B	pT39pS47	RRP1B	C9JHZ3 (pT39pS47)	C9JHZ3_HUMAN		0.482	M229Sr1	85.7	Y(2): 0.1; S(4): 14.2; T(7): 85.7; T(11): 0.0; S(15): 100.0	F2	QYISVKpTQRETGGFpSQEELLK_3	1	1.27791e+08	1	1	1	1	1	1	1	1	4.27655e+08	1.96645e+07	1.14578e+06	1.16598e+08	395195	1	467581	1	292862	1575.04	56853.8	1575.04	4.31508e+08	1.91524e+07	0.77223	0.312892	61.6712
F2	GMPS pT652	P49915	GUAA_HUMAN	GMP synthase [glutamine-hydrolyzing]	GMPS	pT652	GMPS	F8W720 (pT553)	F8W720_HUMAN		0.34	M229Sr2	9.8	T(1): 9.8; T(4): 9.8; S(5): 9.8; T(9): 7.7; T(14): 9.8; T(29): 53.1	F2	TFITSDFMTGIPApTPGNEIPVEVVLKMVTEIK_4	1	1	1	1	1	1	1	8.278e+07	1	1	1	1	1.14578e+06	1	395195	1	467581	1	292862	106292262	56853.8	1575.04	1	1575.04	0.631467	45.0735	56.2197
LW	PACS1 pT793pT795pS814	Q6VY07	PACS1_HUMAN	Phosphofurin acidic cluster sorting protein 1	PACS1	pT793pT795pS814	PACS1	B4DF77 (pT329pT331pS350)	B4DF77_HUMAN		0.168	M249Sr1	2	T(3): 36.9; T(5): 36.9; S(8): 36.9; S(9): 36.9; S(11): 18.1; S(13): 18.1; S(14): 18.1; S(21): 24.5; S(24): 24.5; Y(26): 24.5; Y(36): 24.5	LW	DApTApTPPSSPSM8SSALAIVGSPNpSPYGDVIGLQVDYWLGHPGER_3	0	0	949908	0	0	1.74223e+06	0	1.40374e+06	0	0	0	4.80191e+06	0	0	79075	832506	135154	2.24773e+06	0	2.97303e+06	40257.9	0	0	9.66191e+06	0.352875	61.7523	31.8901
LW	PACS1 pT793pT795pY816	Q6VY07	PACS1_HUMAN	Phosphofurin acidic cluster sorting protein 1	PACS1	pT793pT795pY816	PACS1	B4DF77 (pT329pT331pY352)	B4DF77_HUMAN		0.168	M249Sr1	2	T(3): 36.9; T(5): 36.9; S(8): 36.9; S(9): 36.9; S(11): 18.1; S(13): 18.1; S(14): 18.1; S(21): 24.5; S(24): 24.5; Y(26): 24.5; Y(36): 24.5	LW	DApTApTPPSSPSM8SSALAIVGSPNSPpYGDVIGLQVDYWLGHPGER_3	0	0	949908	0	0	1.74223e+06	0	1.40374e+06	0	0	0	4.80191e+06	0	0	79075	832506	135154	2.24773e+06	0	2.97303e+06	40257.9	0	0	9.66191e+06	0.352875	61.7523	31.8901
F2	BAI2 pS296pS316pS319	O60241	BAI2_HUMAN	Brain-specific angiogenesis inhibitor 2	BAI2	pS296pS316pS319	BAI2	A2A3C1 (pS284pS304pS307)	A2A3C1_HUMAN		0.302	M238Pr2	3.3	S(1): 40.5; Y(8): 40.5; T(12): 40.5; S(21): 40.5; S(24): 40.5; S(27): 34.7; T(29): 31.4; T(38): 31.4	F2	pSADEPGLYM8AQTGDPAAEEWpSPWpSVCSLTCGQGLQVRTR_3	1	1.35294e+07	7.44758e+06	8.9191e+07	1.53419e+07	1.50756e+07	1	5.42172e+07	1	1	5.68968e+07	4.88213e+07	1.14578e+06	1.95659e+07	7.20915e+06	7.78579e+07	1.91524e+07	1.63772e+07	292862	6.4634e+07	56853.8	1575.04	6.63893e+07	4.98899e+07	0.473485	2.42265	18.6176
LW	GPR98 pS2458pS2468pS2471	Q8WXG9	GPR98_HUMAN	G-protein coupled receptor 98	GPR98	pS2458pS2468pS2471	GPR98	E7ETI5 (pS2458pS2468pS2471)	E7ETI5_HUMAN		0.145	M238Sr2	0.9	S(5): 30.9; S(8): 30.9; S(11): 30.9; S(13): 28.8; T(22): 29.8; S(23): 29.8; S(26): 29.8; S(32): 29.8; T(36): 29.8; Y(37): 29.8	LW	EQACSAFSFFSApSEGPQCFWM8TpSWIpSPAVNNSDFWTYR_3	0	1.11141e+07	0	2.53443e+06	0	0	1.72132e+06	0	0	2.67055e+06	0	0	0	1.40476e+07	0	3.84968e+06	135154	0	1.24827e+06	282182	0	3.41142e+06	0	0	0.426644	15.6068	17.2966
LW	MAP4 pT521	P27816	MAP4_HUMAN	Microtubule-associated protein 4	MAP4	pT521	MAP4	C9JFC3 (pT498)	C9JFC3_HUMAN		1.55e-05	M229Pr1|M238Sr1|M229Pr2|M249Pr1|M238Pr1|M238Sr2|M249Pr2|M249Sr1|M238Pr2|M229Sr2|M229Sr1|M249Sr2	100	T(3): 100.0; T(8): 0.0	LW	DVpTPPPETEVVLIK_2	3.91704e+07	2.76858e+08	1.21195e+08	1.16456e+09	2.46136e+08	3.30625e+08	1.02908e+08	2.58783e+08	1.219e+08	9.92418e+08	2.55284e+08	3.2201e+08	3.7632e+07	3.06023e+08	1.02909e+08	1.53962e+09	1.83934e+08	5.15795e+08	1.0874e+08	3.29345e+08	1.07259e+08	1.29303e+09	2.02205e+08	6.51459e+08	0.147404	6.24129	9.72688
LW	SYNM pT656	O15061	SYNEM_HUMAN	Synemin	SYNM	pT656	SYNM	C9JIE4 (pT655)	C9JIE4_HUMAN		5.43e-05	M238Sr1|M238Sr2	47.3	T(3): 5.4; S(5): 47.3; T(8): 47.3; S(11): 0.0; S(14): 0.0; T(18): 0.0	LW	QFTQSPEpTEASADSFPDTK_3	0	5.63883e+07	4.27574e+06	1.78251e+08	5.11144e+06	3.77299e+07	2.24523e+07	983327	2.55946e+07	1.56048e+08	8.9776e+06	5.62014e+07	137638	5.74351e+07	2.47294e+06	1.74649e+08	3.7104e+06	5.35e+07	2.36988e+07	1.95261e+06	2.04954e+07	1.89352e+08	5.08654e+06	8.16567e+07	0.179227	10.0455	9.04584
LW,F1	AHNAK pS5752	Q09666	AHNK_HUMAN	Neuroblast differentiation-associated protein AHNAK	AHNAK	pS5752	AHNAK	Q09666 (pS5752)	AHNK_HUMAN	mTOR	3.83e-06	M238Sr1|M238Sr2|M229Sr1|M229Sr2	99.9	S(2): 0.1; S(5): 99.9; S(15): 0.0; S(16): 0.0	LW	ASLGpSLEGEAEAEASSPK_3	1.89597e+08	1.33194e+09	3.05694e+08	1.9666e+09	1.59079e+08	4.37995e+08	1.93804e+08	1.03777e+09	3.0308e+08	1.74771e+09	2.61373e+08	4.25331e+08	1.6052e+08	1.6024e+09	2.64685e+08	2.42485e+09	1.71065e+08	5.97889e+08	2.05333e+08	1.13742e+09	2.59768e+08	2.49241e+09	2.3773e+08	6.28671e+08	0.0555022	6.8383	8.6005
LW	EPB41L3 pT467pT469	Q9Y2J2	E41L3_HUMAN	Band 4.1-like protein 3	EPB41L3	pT467pT469	EPB41L3	A8K968 (pT376pT378)	A8K968_HUMAN	CDK2	0.00204	M229Sr2	0	S(3): 99.7; T(5): 0.3; T(9): 0.1; T(10): 2.0; T(12): 98.0	LW	GISQTNLITpTVpTPEKK_2	1.65039e+07	2.2939e+08	2.93681e+07	4.20433e+07	5.23385e+07	1.13966e+07	2.73603e+07	1.55435e+08	964008	4.01665e+07	6.4833e+07	8.95084e+06	1.71048e+07	2.62746e+08	2.37285e+07	4.58689e+07	3.91704e+07	1.73776e+07	2.9171e+07	1.80219e+08	215711	4.51534e+07	5.32283e+07	1.60989e+07	0.385062	3.48954	7.60449
LW	EPB41L3 pT462pT466	Q9Y2J2	E41L3_HUMAN	Band 4.1-like protein 3	EPB41L3	pT462pT466	EPB41L3	A8K968 (pT371pT375)	A8K968_HUMAN	CDK2	0.00188	M229Sr2	0	S(3): 99.7; T(5): 0.3; T(9): 0.1; T(10): 2.0; T(12): 98.0	LW	GISQpTNLIpTTVTPEKK_2	1.65039e+07	2.2939e+08	2.93681e+07	4.20433e+07	5.23385e+07	1.13966e+07	2.73603e+07	1.55435e+08	964008	4.01665e+07	6.4833e+07	8.95084e+06	1.71048e+07	2.62746e+08	2.37285e+07	4.58689e+07	3.91704e+07	1.73776e+07	2.9171e+07	1.80219e+08	215711	4.51534e+07	5.32283e+07	1.60989e+07	0.385062	3.48954	7.60449
LW	L1CAM G3XAF4 (pS1172)						L1CAM	G3XAF4 (pS1172)	G3XAF4_HUMAN		5.67e-07	M229Sr1|M238Sr2|M229Sr2|M238Sr1	93.7	T(3): 0.0; Y(7): 6.3; S(8): 93.7	LW	DETFGEYpSDNEEK_2	1.70871e+06	5.08155e+07	1.3885e+07	33360726	2.32875e+07	5.26209e+06	1.04736e+07	4.47892e+07	2.1468e+06	2.60498e+07	392208	1.11148e+07	1.42372e+06	5.21328e+07	9.131e+06	3.6888e+07	1.90898e+07	7.02889e+06	1.2205e+07	5.0543e+07	1.24431e+06	2.99413e+07	697593	1.87219e+07	0.113398	4.45877	7.06152
LW	AFAP1L2 pS158pY161pS165	Q8N4X5	AF1L2_HUMAN	Actin filament-associated protein 1-like 2	AFAP1L2	pS158pY161pS165	AFAP1L2	F6QUH3 (pS176pY179pS183)	F6QUH3_HUMAN		0.103	M238Pr1|M229Sr1	100	S(1): 100.0; Y(4): 100.0; S(8): 100.0	LW	pSAPpYQWPpSPEAGIELMR_3	3.18686e+06	3.29072e+07	6.27382e+06	4.73031e+07	8.92771e+06	8.99957e+06	4.13389e+06	4.97953e+07	1.93735e+07	2.98775e+07	4.23989e+07	2.36924e+07	2.60401e+06	3.7118e+07	4.13003e+06	5.15456e+07	7.74061e+06	1.34867e+07	5.58176e+06	5.61785e+07	1.44608e+07	3.35402e+07	3.02527e+07	3.67655e+07	0.0628349	3.52995	6.66187
F1	TDRD5 pT604pS605	Q8NAT2	TDRD5_HUMAN	Tudor domain-containing protein 5	TDRD5	pT604pS605	TDRD5	Q8NAT2 (pT604pS605)	TDRD5_HUMAN		0.415	M249Sr1	94.9	S(9): 5.1; T(21): 97.4; S(22): 97.4	F1	LPAQAIPCSLAWVRPVEEHWpTpSK_4	0	8.86823e+06	0	4.26895e+07	3.94722e+06	1.13504e+08	9.22042e+06	2.4179e+07	1.12556e+07	5.37992e+06	2.56885e+07	1.05683e+08	79657.4	1.12376e+07	0	4.33401e+07	9.48456e+06	1.11039e+08	6.49918e+06	3.776e+07	8.2441e+06	4.51369e+06	3.75149e+07	1.04047e+08	0.429596	5.0457	6.53389
F1	YBX1 pS167pS174	P67809	YBOX1_HUMAN	Nuclease-sensitive element-binding protein 1	YBX1	pS167pS174	YBX1	P67809 (pS167pS174)	YBOX1_HUMAN		2.26e-06	M229Sr1|M229Sr2|M238Pr2|M229Pr2|M238Pr1|M229Pr1	1.6	Y(2): 0.0; Y(6): 0.1; S(9): 50.0; S(11): 50.0; S(18): 3.3; S(20): 96.7	F1	NYQQNYQNSEpSGEKNEGpSESAPEGQAQQR_3	6.81178e+06	2.46134e+06	2.37368e+06	7.8571e+07	2.50366e+07	1.06288e+08	2.69196e+07	4.14445e+06	2.80728e+06	1.00095e+08	3.9136e+07	8.87632e+07	4.47534e+06	3.32513e+06	1.23298e+06	7.89581e+07	3.84475e+07	1.03603e+08	2.05432e+07	4.84359e+06	2.79379e+06	9.76459e+07	5.04786e+07	8.9903e+07	0.415969	3.20653	6.36153
LW,F1	ESYT1 pS1034	Q9BSJ8	ESYT1_HUMAN	Extended synaptotagmin-1	ESYT1	pS1034	ESYT1	B3KY56 (pS988)	B3KY56_HUMAN		0.00119	M249Sr1|M249Pr1|M249Pr2|M249Sr2	100	T(1): 0.0; S(3): 100.0	LW	TLpSPEFNER_2	5.87449e+07	1.76531e+08	2.62505e+07	5.79454e+07	2.62433e+07	6.03446e+07	8.69654e+06	6.66386e+07	1.6966e+07	7.83019e+07	6.57721e+07	9.76947e+07	3.69352e+07	1.95462e+08	1.48493e+07	6.20638e+07	2.54571e+07	8.5894e+07	6.49179e+06	8.31003e+07	1.13116e+07	8.8234e+07	6.02697e+07	1.2637e+08	0.0167468	4.1279	6.16286
LW	AHNAK pS5448	Q09666	AHNK_HUMAN	Neuroblast differentiation-associated protein AHNAK	AHNAK	pS5448	AHNAK	Q09666 (pS5448)	AHNK_HUMAN		6.41e-06	M238Sr1|M229Sr1|M249Sr2|M238Sr2|M229Sr2|M249Sr1	100	S(2): 100.0	LW	IpSAPNVDFNLEGPK_2	1.12521e+08	3.67725e+08	8.93596e+07	6.20815e+08	1.64471e+08	1.00268e+08	5.90589e+07	3.41852e+08	8.64731e+07	5.0766e+08	5.42349e+07	9.1029e+07	1.05825e+08	4.1881e+08	7.56017e+07	5.44952e+08	1.22941e+08	1.42019e+08	6.27569e+07	4.37651e+08	7.64486e+07	5.66343e+08	4.2523e+07	1.3089e+08	0.108664	4.6095	6.1371
F2	FGD3 pT510pT511	Q5JSP0	FGD3_HUMAN	FYVE, RhoGEF and PH domain-containing protein 3	FGD3	pT510pT511	FGD3	B4DXH4 (pT113pT114)	B4DXH4_HUMAN		0.0611	M238Pr2	2.7	S(7): 18.2; S(13): 18.2; S(15): 18.2; T(21): 18.2; S(22): 18.2; T(23): 18.2; S(24): 18.2; T(31): 19.4; T(32): 19.4; S(35): 17.0; S(36): 17.0	F2	AFGGAFSQDEDPSLSPDM8PITSTSPVEPVVpTpTEGSSGAAGLEPR_3	1	9.44422e+07	8.99226e+06	8.42239e+07	1.14615e+07	4.47175e+07	1.46598e+07	2.92206e+07	1.70483e+07	3.83914e+07	3.24106e+07	7.91916e+07	1.14578e+06	9.04419e+07	8.17608e+06	7.13197e+07	1.3916e+07	4.98899e+07	1.35494e+07	2.89289e+07	1.63772e+07	4.44834e+07	3.52597e+07	8.73484e+07	0.0827802	4.21166	5.99193
LW	SYNM pT651	O15061	SYNEM_HUMAN	Synemin	SYNM	pT651	SYNM	C9JIE4 (pT650)	C9JIE4_HUMAN		7.19e-05	M238Sr1|M238Sr2	91.8	T(3): 91.8; S(5): 8.2; T(8): 0.1; S(11): 0.0; S(14): 0.0; T(18): 0.0	LW	QFpTQSPETEASADSFPDTK_3	3.87831e+07	8.65442e+07	7.68116e+07	5.3999e+08	2.24593e+07	3.88701e+07	5.7433e+07	4.74919e+07	7.13143e+07	4.75854e+08	7.81864e+07	9.55338e+07	3.73517e+07	8.98489e+07	6.2929e+07	5.32924e+08	1.85073e+07	5.5023e+07	5.90525e+07	5.42417e+07	5.78715e+07	5.57662e+08	6.28823e+07	1.37372e+08	0.179227	4.7793	5.68439
F1	AHNAK pT218	Q09666	AHNK_HUMAN	Neuroblast differentiation-associated protein AHNAK	AHNAK	pT218	AHNAK	Q09666 (pT218)	AHNK_HUMAN		6.45e-05	M238Sr1	87	S(3): 0.0; S(5): 0.0; S(9): 11.4; T(11): 87.0; S(13): 1.6	F1	LPSGSGAASPpTGSAVDIR_2	8.00438e+07	9.63573e+07	6.4985e+07	4.90074e+08	4.58622e+07	1.61753e+08	7.93379e+07	9.70536e+07	4.6023e+07	4.97493e+08	5.05242e+07	1.5042e+08	5.58947e+07	1.28168e+08	5.49125e+07	4.21199e+08	6.46481e+07	1.70355e+08	5.84373e+07	142196080	3.23343e+07	4.46931e+08	6.65747e+07	1.52291e+08	0.265261	4.39043	5.64789
LW	CTNND1 pS349	O60716	CTND1_HUMAN	Catenin delta-1	CTNND1	pS349	CTNND1	E9PKY0 (pS26)	E9PKY0_HUMAN		0.000244	M238Sr2|M229Sr1|M238Sr1|M229Sr2	100	S(2): 0.0; S(5): 100.0; S(8): 0.0	LW	GSLApSLDSLR_2	3.63845e+07	1.58082e+08	3.61979e+07	121509161	4.2165e+07	3.20875e+07	8.07183e+06	1.60177e+08	6.58135e+07	176468482	1.57191e+07	1.22569e+07	3.47819e+07	1.8248e+08	2.97317e+07	1.23169e+08	3.19734e+07	4.77968e+07	1.01378e+07	1.88081e+08	5.60261e+07	2.0879e+08	9.01127e+06	2.01134e+07	0.148717	4.48806	5.37598
LW,F1	PGRMC1 pS57	O00264	PGRC1_HUMAN	Membrane-associated progesterone receptor component 1	PGRMC1	pS57	PGRMC1	B7Z1L3 (pS57)	B7Z1L3_HUMAN		1.4e-11	M249Pr1|M238Sr2|M238Pr2|M249Sr2|M229Pr2|M229Sr1|M249Sr1|M238Pr1|M229Sr2|M238Sr1|M229Pr1|M249Pr2	100	S(7): 0.0; S(10): 100.0	LW	GDQPAASGDpSDDDEPPPLPR_2	5.74664e+08	2.47047e+09	3.87419e+08	1.31949e+09	6.02389e+08	7.15781e+08	4.5008e+08	2.3168e+09	3.7613e+08	1.10515e+09	5.83833e+08	657753804	4.86658e+08	3.00715e+09	3.36947e+08	1.24828e+09	4.50091e+08	9.55372e+08	4.14104e+08	2.80455e+09	3.15438e+08	1.15798e+09	4.83637e+08	1.00309e+09	0.137547	4.09205	5.29117
F1	AHNAK pS5780	Q09666	AHNK_HUMAN	Neuroblast differentiation-associated protein AHNAK	AHNAK	pS5780	AHNAK	Q09666 (pS5780)	AHNK_HUMAN	mTOR	2.2e-09	M238Sr2|M229Sr1|M229Sr2|M238Sr1	84.5	S(1): 84.5; S(3): 13.3; S(5): 2.2; S(11): 0.0; S(14): 0.0; T(15): 0.0; T(17): 0.0; T(19): 0.0; S(28): 0.0	F1	pSNSFSDEREFSGPSTPTGTLEFEGGEVSLEGGK_3	5.14473e+07	1.04231e+08	5.35698e+07	210904108	8.28618e+07	4.59131e+07	3.83182e+07	1.26253e+08	5.57822e+07	2.23197e+08	5.25371e+07	6.32328e+07	3.24065e+07	1.3646e+08	4.34031e+07	2.13792e+08	1.045e+08	4.76413e+07	2.84106e+07	1.98696e+08	3.9216e+07	2.07228e+08	6.9943e+07	6.91462e+07	0.263398	2.74621	5.27186
F1	AHNAK pS5782	Q09666	AHNK_HUMAN	Neuroblast differentiation-associated protein AHNAK	AHNAK	pS5782	AHNAK	Q09666 (pS5782)	AHNK_HUMAN		6.92e-05	M238Sr2|M229Sr2|M229Sr1|M238Sr1	46.1	S(1): 46.1; S(3): 46.1; S(5): 7.8; S(11): 0.0; S(14): 0.0; T(15): 0.0; T(17): 0.0; T(19): 0.0; S(28): 0.0	F1	SNpSFSDEREFSGPSTPTGTLEFEGGEVSLEGGK_3	5.14473e+07	1.04231e+08	5.35698e+07	210904108	8.28618e+07	4.59131e+07	3.83182e+07	1.26253e+08	5.57822e+07	2.23197e+08	5.25371e+07	6.32328e+07	3.24065e+07	1.3646e+08	4.34031e+07	2.13792e+08	1.045e+08	4.76413e+07	2.84106e+07	1.98696e+08	3.9216e+07	2.07228e+08	6.9943e+07	6.91462e+07	0.263398	2.74621	5.27186
LW	MYH14 pS1969	Q7Z406	MYH14_HUMAN	Myosin-14	MYH14	pS1969	MYH14	F2Z2U9 (pS1753)	F2Z2U9_HUMAN		0.078	M238Sr2	100	S(7): 100.0; S(18): 0.0; S(21): 0.0; S(27): 0.0	LW	LEEGVApSDEEAEEAQPGSGPSPEPEGSPPAHPQ_3	378405	2.44404e+07	3.06455e+06	6.0269e+07	6.51498e+06	6.29403e+07	1.61099e+07	31967420	1.29323e+07	1.72459e+07	2.66978e+07	1.95931e+06	701028	2.66521e+07	824833	6.41822e+07	4.81468e+06	8.57648e+07	1.7812e+07	3.48959e+07	9.81938e+06	1.96734e+07	1.74473e+07	3.84004e+06	0.223977	4.57044	4.98687
LW	CTNNA1 pT634	P35221	CTNA1_HUMAN	Catenin alpha-1	CTNNA1	pT634	CTNNA1	Q8N1C0 (pT264)	Q8N1C0_HUMAN		5.15e-08	M229Sr1|M229Sr2|M238Sr2|M249Pr1|M249Pr2|M229Pr2|M229Pr1|M238Pr2|M238Pr1|M238Sr1	100	T(1): 100.0; S(8): 0.0; T(12): 0.0	LW	pTPEELDDSDFETEDFDVR_3	3.96086e+07	2.9099e+08	106821620	2.31084e+08	6.24351e+07	5.22706e+07	4.60235e+07	2.57199e+08	5.74604e+07	1.9453e+08	1.04641e+07	7.45582e+07	3.86276e+07	3.39928e+08	9.35779e+07	2.2808e+08	4.71015e+07	7.16067e+07	4.73258e+07	3.27757e+08	4.68407e+07	2.29467e+08	6.14459e+06	1.0263e+08	0.102743	4.6473	4.97072
LW,F1	AHNAK pS5731	Q09666	AHNK_HUMAN	Neuroblast differentiation-associated protein AHNAK	AHNAK	pS5731	AHNAK	Q09666 (pS5731)	AHNK_HUMAN		3.21e-07	M229Sr2|M238Sr1|M238Sr2	99.8	T(4): 0.0; S(6): 99.8; S(10): 0.2; S(12): 0.0; S(14): 0.0	LW	GGVTGpSPEASISGSK_2	5.26603e+07	1.39583e+08	4.167e+07	1.85466e+08	3.49553e+07	3.24433e+07	5.20734e+07	9.51168e+07	9.09086e+06	1.9138e+08	3.39399e+07	2.13917e+07	5.05038e+07	1.50132e+08	2.61459e+07	1.85227e+08	3.28779e+07	5.03261e+07	4.79871e+07	1.11075e+08	8.30558e+06	2.04074e+08	3.15869e+07	2.73432e+07	0.180978	3.68871	4.89316
LW	MAP4 pS507pS510	P27816	MAP4_HUMAN	Microtubule-associated protein 4	MAP4	pS507pS510	MAP4	C9JFC3 (pS484pS487)	C9JFC3_HUMAN		0.000107	M238Sr1|M238Sr2	7.1	S(3): 100.0; S(6): 7.1; T(8): 92.9	LW	DMpSPLpSETEMALGK_2	5.47886e+07	3.54426e+07	2.14033e+07	1.8495e+08	2.90716e+07	2.97569e+07	1.02698e+06	3.891e+07	2.50123e+07	1.46745e+08	4.78173e+06	4.94655e+06	5.38898e+07	3.90427e+07	1.48506e+07	1.80912e+08	2.21439e+07	4.52106e+07	838304	4.38871e+07	1.93514e+07	1.7065e+08	3.04006e+06	1.02994e+07	0.294487	4.29397	4.88577
F1	SORBS2 O94875-3 (pS260)						SORBS2	O94875-3 (pS260)	SRBS2_HUMAN		0.0463	M238Sr2	99.9	T(5): 0.0; S(7): 0.1; S(9): 99.9	F1	LGEVTGSPpSPPPR_2	1.2311e+06	6.85554e+06	6.66031e+06	3.34293e+07	5.68966e+06	2.03538e+07	1.62182e+06	5.12848e+06	1.54815e+07	3.06749e+07	1.65046e+07	5.85593e+06	937345	8.89749e+06	4.42481e+06	3.55285e+07	1.2559e+07	2.7464e+07	379842	6.53918e+06	1.19307e+07	3.36788e+07	2.53563e+07	4.83315e+06	0.553686	2.10371	4.78953
LW	CRIP2 pS114	P52943	CRIP2_HUMAN	Cysteine-rich protein 2	CRIP2	pS114	CRIP2	P52943 (pS114)	CRIP2_HUMAN		5.69e-05	M229Pr1	47.5	S(2): 47.5; S(3): 47.5; T(5): 5.0; T(6): 0.0; T(8): 0.0; T(13): 0.0	LW	ApSSVTTFTGEPNTCPR_2	1.47365e+07	1.3944e+08	6.7629e+07	2.9848e+08	7.39008e+07	4.57755e+07	7.51352e+07	1.87952e+08	7.06305e+07	2.42771e+08	3.29887e+07	7.81652e+07	1.47357e+07	1.46938e+08	5.56597e+07	307068137	5.68547e+07	6.42899e+07	8.00595e+07	2.366e+08	5.95454e+07	286477082	2.27038e+07	1.11922e+08	0.109853	3.98294	4.65277
LW	CRIP2 pS115	P52943	CRIP2_HUMAN	Cysteine-rich protein 2	CRIP2	pS115	CRIP2	P52943 (pS115)	CRIP2_HUMAN		5.34e-05	M229Pr1	47.5	S(2): 47.5; S(3): 47.5; T(5): 5.0; T(6): 0.0; T(8): 0.0; T(13): 0.0	LW	ASpSVTTFTGEPNTCPR_2	1.47365e+07	1.3944e+08	6.7629e+07	2.9848e+08	7.39008e+07	4.57755e+07	7.51352e+07	1.87952e+08	7.06305e+07	2.42771e+08	3.29887e+07	7.81652e+07	1.47357e+07	1.46938e+08	5.56597e+07	307068137	5.68547e+07	6.42899e+07	8.00595e+07	2.366e+08	5.95454e+07	286477082	2.27038e+07	1.11922e+08	0.109853	3.98294	4.65277
F1	HUWE1 pS2849pS2850	Q7Z6Z7	HUWE1_HUMAN	E3 ubiquitin-protein ligase HUWE1	HUWE1	pS2849pS2850	HUWE1	Q7Z6Z7-2 (pS2849pS2850)	HUWE1_HUMAN		0.0736	M238Pr2	2	S(4): 16.4; T(8): 16.4; S(11): 16.4; S(12): 16.4; S(17): 13.4; T(21): 13.4; S(22): 13.4; S(23): 13.4; S(26): 13.4; T(28): 13.4; T(36): 13.4; S(37): 13.4; S(41): 13.4; S(42): 13.4	F1	AEDSDALTAVpSpSQLEGSPM8DTSSLASCTLEEAVGDTSAAGSSEQPR_3	1.19432e+07	2.50619e+06	0	1.87572e+07	6.6753e+06	5.02615e+06	5.69438e+06	6.22238e+06	0	2.13364e+07	23400718	1.85877e+07	6.98268e+06	3.74768e+06	263998	1.95479e+07	1.41964e+07	7.70991e+06	4.0055e+06	9.02382e+06	500372	2.23407e+07	3.43547e+07	2.13235e+07	0.846134	1.38787	4.65092
F1	HUWE1 pS2842pS2849	Q7Z6Z7	HUWE1_HUMAN	E3 ubiquitin-protein ligase HUWE1	HUWE1	pS2842pS2849	HUWE1	Q7Z6Z7-2 (pS2842pS2849)	HUWE1_HUMAN		0.0738	M238Pr2	2	S(4): 16.4; T(8): 16.4; S(11): 16.4; S(12): 16.4; S(17): 13.4; T(21): 13.4; S(22): 13.4; S(23): 13.4; S(26): 13.4; T(28): 13.4; T(36): 13.4; S(37): 13.4; S(41): 13.4; S(42): 13.4	F1	AEDpSDALTAVpSSQLEGSPM8DTSSLASCTLEEAVGDTSAAGSSEQPR_3	1.19432e+07	2.50619e+06	0	1.87572e+07	6.6753e+06	5.02615e+06	5.69438e+06	6.22238e+06	0	2.13364e+07	23400718	1.85877e+07	6.98268e+06	3.74768e+06	263998	1.95479e+07	1.41964e+07	7.70991e+06	4.0055e+06	9.02382e+06	500372	2.23407e+07	3.43547e+07	2.13235e+07	0.846134	1.38787	4.65092
LW,F1	PGRMC1 pS54	O00264	PGRC1_HUMAN	Membrane-associated progesterone receptor component 1	PGRMC1	pS54	PGRMC1	B7Z1L3 (pS54)	B7Z1L3_HUMAN		2.47e-06	M238Sr1|M238Pr2|M229Sr2|M229Sr1|M249Sr2|M229Pr2|M249Sr1|M249Pr1|M249Pr2|M238Pr1	50	S(7): 50.0; S(10): 50.0	LW	GDQPAApSGDSDDDEPPPLPR_3	2.40385e+08	8.31129e+08	1.41701e+08	4.65992e+08	2.20284e+08	253343845	1.88404e+08	8.06843e+08	1.42182e+08	391614494	2.12794e+08	2.42922e+08	2.07647e+08	9.57461e+08	1.18783e+08	4.71454e+08	1.66372e+08	3.15767e+08	1.6318e+08	9.14508e+08	1.13791e+08	4.39407e+08	1.78426e+08	3.35114e+08	0.151859	3.62129	4.6119
LW	PRKCG pT514	P05129	KPCG_HUMAN	Protein kinase C gamma type	PRKCG	pT514	PRKCA	P17252 (pT497)	KPCA_HUMAN	BVR	2.07e-06	M249Sr2|M238Sr1|M249Sr1|M229Sr2|M238Sr2|M229Sr1	99.7	T(1): 99.7; T(5): 0.3; Y(8): 0.0; Y(16): 0.0; Y(19): 0.0	LW	pTFCGTPDYIAPEIIAYQPYGK_2	8.11798e+07	3.30866e+08	8.42292e+07	2.48368e+08	2.21723e+07	4.72997e+07	5.31887e+07	2.90986e+08	6.96233e+07	2.20627e+08	5.18982e+07	5.11178e+07	7.91596e+07	3.61881e+08	6.84872e+07	2.43281e+08	1.85546e+07	7.11848e+07	5.61208e+07	3.26385e+08	5.77472e+07	2.60328e+08	3.38186e+07	7.98971e+07	0.0915674	4.27846	4.55758
LW	AHNAK pS212pS216	Q09666	AHNK_HUMAN	Neuroblast differentiation-associated protein AHNAK	AHNAK	pS212pS216	AHNAK	Q09666 (pS212pS216)	AHNK_HUMAN		2.85e-08	M229Sr2|M249Sr1|M238Sr1|M249Sr2|M238Pr2|M238Pr1|M229Sr1|M238Sr2	48.7	S(3): 50.1; S(5): 50.1; S(9): 97.4; T(11): 2.3; S(13): 0.1	LW	LPSGpSGAApSPTGSAVDIR_2	100883822	3.49246e+08	186637187	6.77122e+08	5.0546e+07	1.37779e+08	9.93261e+07	2.81072e+08	1.80746e+08	6.08653e+08	6.85265e+07	1.34209e+08	9.23318e+07	3.98031e+08	1.4894e+08	664547372	3.78669e+07	197012708	1.05905e+08	355119943	1.55518e+08	8.09157e+08	5.6838e+07	2.17942e+08	0.128469	4.42218	4.42983
LW,F1	AHNAK pS216	Q09666	AHNK_HUMAN	Neuroblast differentiation-associated protein AHNAK	AHNAK	pS216	AHNAK	Q09666 (pS216)	AHNK_HUMAN		4.95e-09	M229Sr2|M238Sr2|M249Sr2|M238Sr1|M249Sr1|M229Sr1	98.7	S(3): 0.0; S(5): 0.0; S(9): 98.7; T(11): 1.1; S(13): 0.1	F1	LPSGSGAApSPTGSAVDIR_2	8.00438e+07	8.45044e+07	7.03852e+07	5.24641e+08	5.55711e+07	1.65742e+08	1.33296e+08	7.93322e+07	5.61855e+07	5.46748e+08	5.61679e+07	1.53415e+08	5.58947e+07	1.04823e+08	5.80378e+07	4.59009e+08	7.42184e+07	1.75087e+08	1.14747e+08	1.07441e+08	4.0492e+07	5.03044e+08	6.98269e+07	1.58465e+08	0.346899	3.6491	4.36271
F1	OR2T2 pT280pT283	Q6IF00	OR2T2_HUMAN	Olfactory receptor 2T2	OR2T2	pT280pT283	OR2T35	Q8NGX2 (pT279pT282)	O2T35_HUMAN		0.226	M238Sr1	3.8	S(5): 1.0; Y(8): 18.5; T(9): 18.2; T(12): 80.7; Y(20): 40.7; S(21): 40.7	F1	DKVVSAFYpTILpTPM8LNPLIYSLR_3	8.32861e+06	5.00038e+07	2.82937e+07	8.5318e+07	1.68162e+07	2.07124e+07	1.68604e+07	1.35853e+07	3.05685e+07	7.32015e+07	7.03059e+07	7.47778e+07	4.84359e+06	6.48051e+07	1.7635e+07	8.62094e+07	2.7289e+07	2.78895e+07	1.32205e+07	2.12827e+07	2.0255e+07	7.15879e+07	9.08274e+07	7.75616e+07	0.482217	2.00687	4.35867
LW	FAM134A pS385	Q8NC44	F134A_HUMAN	Protein FAM134A	FAM134A	pS385	FAM134A	E7EUL4 (pS178)	E7EUL4_HUMAN		5.89e-05	M249Sr1|M249Sr2	100	S(5): 100.0	LW	QALDpSEEEEEDVAAK_2	6.14185e+07	7.10041e+07	1.99225e+07	1.49801e+08	2.96948e+06	4.4525e+07	3.86888e+07	1.07203e+08	5.06701e+06	1.29256e+08	5.16506e+07	4.0898e+07	5.8657e+07	7.08768e+07	1.37059e+07	1.46273e+08	2.7141e+06	6.19932e+07	3.95796e+07	1.23276e+08	3.55575e+06	1.55047e+08	4.03571e+07	5.81163e+07	0.0686299	3.8821	4.28988
F1	CAV2 pY19pY27	P51636	CAV2_HUMAN	Caveolin-2	CAV2	pY19pY27	CAV2	C9JJZ4 (pY19pY27)	C9JJZ4_HUMAN	Src	0.111	M238Sr2	30.3	S(11): 31.7; Y(12): 31.7; S(13): 31.7; S(16): 8.6; Y(20): 96.2	F1	ADVQLFMDDDSpYSHHSGLEpYADPEK_3	1.95127e+07	7.16127e+07	7.34945e+07	1.84693e+08	1.99983e+07	1.25876e+08	1.42983e+07	8.46156e+07	5.43069e+07	139502151	2.61903e+07	113802994	1.07421e+07	8.98032e+07	6.37729e+07	1.70017e+08	3.0542e+07	1.26188e+08	9.37513e+06	1.16037e+08	3.79056e+07	1.38595e+08	3.83955e+07	1.10563e+08	0.00974019	3.9385	4.2239
F1	CAV2 pY19pS23	P51636	CAV2_HUMAN	Caveolin-2	CAV2	pY19pS23	CAV2	C9JJZ4 (pY19pS23)	C9JJZ4_HUMAN	CK2-A1,Src	0.0759	M238Sr2|M229Sr1	32.1	S(11): 34.6; Y(12): 34.6; S(13): 33.3; S(16): 96.2; Y(20): 1.3	F1	ADVQLFMDDDSpYSHHpSGLEYADPEK_3	1.95127e+07	7.16127e+07	7.34945e+07	1.84693e+08	1.99983e+07	1.25876e+08	1.42983e+07	8.46156e+07	5.43069e+07	1.39426e+08	2.61903e+07	113802994	1.07421e+07	8.98032e+07	6.37729e+07	1.70017e+08	3.0542e+07	1.26188e+08	9.37513e+06	1.16037e+08	3.79056e+07	137119804	3.83955e+07	1.10563e+08	0.00974019	3.93076	4.21178
LW	SYNM pS429	O15061	SYNEM_HUMAN	Synemin	SYNM	pS429	SYNM	C9JIE4 (pS428)	C9JIE4_HUMAN		0.0305	M238Sr2|M238Sr1	97.7	T(1): 0.1; S(3): 97.7; T(5): 0.3; Y(6): 1.9	LW	TFpSPTYGLLR_2	0	4.71649e+06	7.02075e+07	8.2863e+07	0	0	0	3.36397e+07	4.6035e+06	1.01831e+08	5.68721e+07	3.87102e+07	137638	5.90174e+06	5.82113e+07	8.69573e+07	135154	136392	79078.2	3.68455e+07	2.72728e+06	1.2159e+08	4.49092e+07	5.48581e+07	0.385062	2.88409	4.10912
LW,F1	SYNM pS1049	O15061	SYNEM_HUMAN	Synemin	SYNM	pS1049	SYNM	C9JIE4 (pS1048)	C9JIE4_HUMAN		8.73e-12	M238Pr1|M238Sr1|M238Sr2|M238Pr2	100	S(1): 0.0; S(6): 100.0	F1	SPAPGpSPDEEGGAEAPAAGIR_2	8.57471e+07	1.76851e+08	3.58597e+08	1.3563e+09	8.83365e+07	9.59523e+07	6.7631e+07	1.55485e+08	3.78769e+08	1.11385e+09	1.3695e+08	8.92206e+07	6.95039e+07	2.0108e+08	2.91516e+08	1.36228e+09	1.03084e+08	1.10976e+08	6.20566e+07	1.86908e+08	3.15505e+08	1.24086e+09	1.40042e+08	1.18998e+08	0.407786	3.28112	4.04983
F2	MAP1B pS614	P46821	MAP1B_HUMAN	Microtubule-associated protein 1B	MAP1B	pS614	MAP1B	P46821 (pS614)	MAP1B_HUMAN		0.462	M229Sr2	100	S(4): 0.0; S(9): 100.0	F2	EVPSKEEPpSPVKAEVAEK_3	2.6631e+06	5.71218e+07	3.38305e+06	5.24796e+07	2.88328e+07	4.46017e+07	6.65532e+07	8.61269e+07	1.05815e+07	1.73086e+08	3.72547e+07	4.1931e+07	8.17608e+06	6.22103e+07	5.62041e+06	4.77116e+07	3.52597e+07	4.86774e+07	7.01391e+07	1.0858e+08	1.3916e+07	1.76696e+08	3.81077e+07	4.28094e+07	0.258323	2.84247	4.03876
F2	EPB41L3 A8K968 (pS339)						EPB41L3	A8K968 (pS339)	A8K968_HUMAN		0.00459	M229Sr1	99.5	S(1): 0.5; S(6): 99.5; Y(14): 0.0	F2	SLDGApSVNENHEIYMK_3	1.24235e+08	1.1861e+09	1.93745e+08	2.30286e+08	1.71496e+08	299247111	1.36102e+08	9.66398e+08	3.22077e+08	1.80371e+08	5.93901e+07	2.84959e+08	9.13899e+07	1.30181e+09	1.81936e+08	1.96882e+08	1.75248e+08	3.11752e+08	1.43754e+08	1.2088e+09	3.07375e+08	1.86392e+08	6.47096e+07	3.23445e+08	0.309789	3.6593	3.99456
LW	CNN3 pS323	Q15417	CNN3_HUMAN	Calponin-3	CNN3	pS323	CNN3	F8WA86 (pS277)	F8WA86_HUMAN		0.00606	M238Sr1|M238Sr2	99.4	Y(2): 0.0; Y(4): 0.6; S(5): 99.4; Y(11): 0.0	LW	DYQYpSDQGIDY_2	2.89616e+07	6.74768e+07	5.55692e+07	1.54397e+08	3.86132e+07	9.65465e+06	2.82876e+07	4.07371e+07	1.68407e+06	1.24604e+08	3.5247e+07	8.64669e+06	2.91306e+07	6.77236e+07	4.50296e+07	1.55661e+08	2.87111e+07	1.41777e+07	3.03129e+07	4.55197e+07	697593	1.50285e+08	2.43945e+07	1.56278e+07	0.335618	2.83678	3.9858
F1	AKAP12 pS381	Q02952	AKA12_HUMAN	A-kinase anchor protein 12	AKAP12	pS381	AKAP12	Q02952-3 (pS276)	AKA12_HUMAN		1.89e-05	M238Pr2	99.5	S(5): 99.5; S(10): 0.4; S(12): 0.1; S(16): 0.0; T(25): 0.0	F1	VELPpSEEQVSGSQGPSEEKPAPLATEVFDEK_3	2.16118e+08	212473234	1.62125e+08	6.79143e+08	4.97976e+08	3.08012e+08	1.6958e+08	1.67482e+08	7.5104e+07	9.64515e+08	2.44331e+08	9.32923e+06	154960971	3.26505e+08	147936733	5.13641e+08	5.1026e+08	3.21672e+08	1.34901e+08	2.77485e+08	5.74049e+07	8.27137e+08	2.91929e+08	1.17006e+07	0.578324	1.75594	3.92721
LW	MYO9B pS1267pT1271	Q13459	MYO9B_HUMAN	Unconventional myosin-IXb	MYO9B	pS1267pT1271	MYO9B	Q13459-2 (pS1267pT1271)	MYO9B_HUMAN		5.01e-07	M249Pr1|M249Pr2|M229Sr1|M229Sr2|M238Sr1|M238Sr2	100	S(2): 0.0; S(8): 100.0; T(12): 100.0	LW	VSPPAPGpSAPEpTPEDK_2	2.87458e+06	5.98497e+07	3.48267e+07	8.81911e+07	5.12146e+07	2.3133e+07	3.58689e+06	5.70774e+07	5.55684e+07	7.81356e+07	4.93115e+07	2.437e+07	2.05652e+06	6.13761e+07	2.83975e+07	9.08352e+07	3.83835e+07	3.54784e+07	4.43823e+06	62953895	4.49092e+07	8.97224e+07	3.80521e+07	3.7717e+07	0.109853	2.41993	3.82057
F2	FIP1L1 pS492	Q6UN15	FIP1_HUMAN	Pre-mRNA 3'-end-processing factor FIP1	FIP1L1	pS492	FIP1L1	Q6UN15-3 (pS418)	FIP1_HUMAN		4.17e-06	M249Sr2|M229Sr1|M249Sr1	83.9	S(3): 83.9; T(5): 8.0; S(7): 8.0; S(11): 0.1	F2	DHpSPTPSVFNSDEER_2	4.83332e+07	9.48807e+07	8.60658e+07	9.7741e+07	2.01137e+07	1.40255e+08	9.72124e+06	2.32205e+08	2.14619e+07	1.11324e+08	1.96653e+07	1.47273e+08	3.64825e+07	9.09484e+07	8.25807e+07	8.42285e+07	2.54868e+07	146815937	9.3668e+06	2.73905e+08	1.84856e+07	1.11953e+08	1.63772e+07	172053033	0.123457	4.66102	3.81876
F1	CAV2 pS20pS23	P51636	CAV2_HUMAN	Caveolin-2	CAV2	pS20pS23	CAV2	C9JJZ4 (pS20pS23)	C9JJZ4_HUMAN	CK2-A1	0.000866	M249Sr2|M238Sr1|M229Sr2|M238Sr2|M229Sr1	80	S(11): 8.6; Y(12): 8.6; S(13): 88.5; S(16): 88.5; Y(20): 5.9	F1	ADVQLFMDDDSYpSHHpSGLEYADPEK_3	1.95127e+07	7.15369e+07	7.41034e+07	1.255e+08	1.99983e+07	1.25876e+08	1.42983e+07	8.46156e+07	5.43069e+07	1.39426e+08	2.61903e+07	110036034	1.07421e+07	8.94326e+07	6.49797e+07	1.24011e+08	3.0542e+07	1.26188e+08	9.37513e+06	1.16037e+08	3.79056e+07	137119804	3.83955e+07	1.08551e+08	0.00538042	3.65395	3.79342
F1	SOX5 pS370	P35711	SOX5_HUMAN	Transcription factor SOX-5	SOX5	pS370	SOX5	G3V0G7 (pS322)	G3V0G7_HUMAN		3.87e-10	M238Pr2|M238Pr1	99.8	S(14): 99.8; T(16): 0.1; S(17): 0.0; T(20): 0.0	F1	LPGIPQGNLGAAVpSPTSIHTDK_3	7.57102e+07	116090819	3.46368e+07	5.92223e+07	9.69519e+06	1.93113e+08	3.41367e+07	1.26476e+08	4.33628e+07	7.64532e+07	1.50475e+08	1.22793e+07	5.30491e+07	1.54042e+08	2.31741e+07	5.90431e+07	2.01021e+07	2.07872e+08	2.53563e+07	2.02759e+08	2.85671e+07	7.4412e+07	1.89978e+08	1.67876e+07	0.54872	2.10129	3.76695
LW	AHNAK pS210	Q09666	AHNK_HUMAN	Neuroblast differentiation-associated protein AHNAK	AHNAK	pS210	AHNAK	Q09666 (pS210)	AHNK_HUMAN		9.79e-11	M238Sr2|M238Pr2|M238Sr1|M238Pr1	88	S(3): 88.0; S(5): 12.0; S(9): 0.0; T(11): 0.0; S(13): 0.0	LW	LPpSGSGAASPTGSAVDIR_2	9.84389e+07	2.45438e+08	1.12214e+08	4.01268e+08	9.14755e+07	1.97721e+08	9.1957e+07	318935121	1.32841e+08	316175647	4.17303e+06	1.34939e+08	9.04107e+07	2.75556e+08	9.79609e+07	4.29044e+08	7.11864e+07	2.84301e+08	9.70908e+07	3.98231e+08	1.18459e+08	3.61998e+08	2.91371e+06	2.24168e+08	0.00737851	4.12806	3.62652
LW	GTPBP1 pS25	O00178	GTPB1_HUMAN	GTP-binding protein 1	GTPBP1	pS25	GTPBP1	F8WAZ4 (pS25)	F8WAZ4_HUMAN		1.89e-06	M249Pr2	89.1	S(1): 0.0; S(5): 0.0; S(10): 0.0; S(17): 10.9; S(18): 89.1	LW	SAMDSPVPASMFAPEPSpSPGAAR_3	9.97938e+06	1.08573e+08	3.66933e+07	8.66467e+07	8.14103e+07	6.33706e+07	3.5048e+06	6.29879e+07	4.41663e+07	1.80042e+07	4.18664e+07	1.66685e+07	9.47863e+06	1.10465e+08	3.05209e+07	8.91567e+07	6.4071e+07	8.70344e+07	4.30839e+06	6.92617e+07	3.63051e+07	2.05779e+07	3.00359e+07	2.5995e+07	0.229151	2.30363	3.59075
LW	CTNNA1 pS641	P35221	CTNA1_HUMAN	Catenin alpha-1	CTNNA1	pS641	CTNNA1	Q8N1C0 (pS271)	Q8N1C0_HUMAN	CK2-A1	1.44e-12	M229Sr1|M229Sr2|M249Pr1|M249Sr1|M249Sr2|M238Sr1|M238Pr1|M249Pr2|M229Pr1|M229Pr2|M238Pr2|M238Sr2	100	T(1): 0.0; S(8): 100.0; T(12): 0.0	LW	TPEELDDpSDFETEDFDVR_2	2.99534e+08	9.82978e+08	4.39299e+08	6.92428e+08	241381792	1.68622e+08	2.14009e+08	990447033	3.80389e+08	6.75027e+08	2.17412e+08	1.52834e+08	2.90079e+08	1334113253	389852208	8.97193e+08	1.78421e+08	2.38521e+08	2.48907e+08	1334808438	3.54372e+08	9.43321e+08	170121213	2.52203e+08	0.179227	3.06429	3.51418
LW	MKI67 pS1376	P46013	KI67_HUMAN	Antigen KI-67	MKI67	pS1376	MKI67	P46013-2 (pS1016)	KI67_HUMAN		3.75e-11	M249Pr2|M249Pr1	99.1	S(5): 0.9; S(6): 99.1; S(10): 0.0; T(13): 0.0; T(15): 0.0; S(16): 0.0; T(17): 0.0	LW	MPCESpSPPESADTPTSTR_2	4.51242e+06	9.67912e+06	1.32654e+06	2.84965e+06	7.72469e+07	1.55909e+06	998391	2.20865e+06	1.97441e+06	596251	6.37351e+07	156577	4.36876e+06	12237171	214476	4.35212e+06	6.0904e+07	2.00132e+06	570946	4.0889e+06	934396	281703	5.21174e+07	926280	0.440459	0.20055	3.44249
LW	MKI67 pS1375	P46013	KI67_HUMAN	Antigen KI-67	MKI67	pS1375	MKI67	P46013-2 (pS1015)	KI67_HUMAN		1.38e-05	M249Pr2	50	S(5): 50.0; S(6): 50.0; S(10): 0.0; T(13): 0.0; T(15): 0.0; S(16): 0.0; T(17): 0.0	LW	MPCEpSSPPESADTPTSTR_2	4.51242e+06	9.67912e+06	1.32654e+06	2.84965e+06	7.8345e+07	1.55909e+06	998391	2.20865e+06	1.97441e+06	596251	6.37351e+07	156577	4.36876e+06	12237171	214476	4.35212e+06	6.19162e+07	2.00132e+06	570946	4.0889e+06	934396	281703	5.21174e+07	926280	0.440459	0.19886	3.44249
F1	CYBRD1 pT285	Q53TN4	CYBR1_HUMAN	Cytochrome b reductase 1	CYBRD1	pT285	CYBRD1	B4DWD7 (pT227)	B4DWD7_HUMAN		8.92e-06	M238Sr1|M238Sr2	99.5	S(11): 0.5; T(12): 99.5	F1	NLALDEAGQRSpTM_2	5.13817e+07	4.00522e+07	4.01607e+07	1.36079e+08	6.04072e+07	1.07618e+08	2.09073e+07	3.29759e+07	2.54823e+07	8.39711e+07	9.16277e+07	1.25966e+08	3.21077e+07	5.33887e+07	2.895e+07	1.30925e+08	7.8232e+07	1.05196e+08	1.57068e+07	5.34713e+07	1.72257e+07	8.1338e+07	1.14398e+08	1.24637e+08	0.407874	1.91527	3.39528
LW	TP53BP1 pS265	Q12888	TP53B_HUMAN	Tumor suppressor p53-binding protein 1	TP53BP1	pS265	TP53BP1	A6NNK5 (pS270)	A6NNK5_HUMAN		0.0252	M229Sr2|M249Sr1|M229Sr1|M249Sr2	100	S(1): 0.0; S(7): 100.0	LW	SEDMPFpSPK_2	5.01095e+07	9.87692e+07	2.21011e+07	9.61266e+07	1.65337e+08	1.00033e+08	2.31786e+07	7.96348e+07	3.53938e+07	9.94342e+07	9.26713e+07	1.04532e+08	4.90075e+07	9.70632e+07	1.54257e+07	9.6525e+07	1.23395e+08	1.41049e+08	2.5027e+07	8.94263e+07	2.90357e+07	117326702	7.46836e+07	1.61288e+08	0.0979989	2.21963	3.37852
LW	PRKCDBP pS165pS166	Q969G5	PRDBP_HUMAN	Protein kinase C delta-binding protein	PRKCDBP	pS165pS166	PRKCDBP	Q969G5 (pS165pS166)	PRDBP_HUMAN		6.87e-08	M238Pr2|M238Pr1|M238Sr1|M229Sr2|M229Sr1|M238Sr2	100	S(11): 0.0; S(25): 100.0; S(26): 100.0; S(33): 0.0	LW	APEPLGPADQSELGPEQLEAEVGEpSpSDEEPVESR_3	1.01502e+08	7.7986e+07	1.56735e+08	673300529	1.02206e+08	7.12408e+07	1.18252e+08	1.36521e+08	1.1568e+08	5.93374e+08	1.43705e+08	5.52015e+07	9.7202e+07	8.01851e+07	1.32266e+08	6.31606e+08	8.11833e+07	1.00666e+08	1.25035e+08	1.4896e+08	9.96849e+07	6.53282e+08	1.16437e+08	8.05331e+07	0.397322	2.60081	3.33349
LW,F1	RRAGD pT97	Q9NQL2	RRAGD_HUMAN	Ras-related GTP-binding protein D	RRAGD	pT97	RRAGC	Q9HB90 (pT96)	RRAGC_HUMAN		4.22e-06	M249Sr1	99.3	S(2): 0.0; T(6): 0.0; S(11): 0.7; T(12): 99.3	F1	MSPNETLFLESpTNK_2	2.40292e+08	3.50677e+08	3.0935e+08	1.16543e+09	2.8535e+08	2.50566e+08	1.73288e+08	2.82586e+08	3.00898e+08	1.13859e+09	2.85721e+08	3.90166e+08	1.8999e+08	5.34906e+08	2.76452e+08	9.32617e+08	2.55396e+08	3.0226e+08	1.42209e+08	4.39915e+08	2.69441e+08	1.01896e+09	2.75933e+08	4.15466e+08	0.310467	2.58555	3.33268
F2	AHNAK pS5739	Q09666	AHNK_HUMAN	Neuroblast differentiation-associated protein AHNAK	AHNAK	pS5739	AHNAK	Q09666 (pS5739)	AHNK_HUMAN		3.11e-06	M238Sr2|M238Sr1|M229Sr2	47	T(4): 0.0; S(6): 0.0; S(10): 47.0; S(12): 5.9; S(14): 47.0	F2	GGVTGSPEASISGpSKGDLK_2	1.00133e+08	3.49524e+08	1.14273e+08	343076376	1.82969e+08	1.15769e+08	1.21318e+08	2.90392e+08	9.66581e+07	3.0338e+08	1.43773e+08	3.89717e+08	7.35777e+07	3.41802e+08	1.04748e+08	3.01842e+08	1.86418e+08	1.25987e+08	1.2627e+08	3.64779e+08	9.29821e+07	3.09905e+08	1.55237e+08	4.46979e+08	0.121909	2.55846	3.3159
LW	CIC pS1373pS1378	Q96RK0	CIC_HUMAN	Protein capicua homolog	CIC	pS1373pS1378	CIC	Q96RK0 (pS1373pS1378)	CIC_HUMAN		0.000328	M249Pr1	2.2	S(15): 97.4; T(17): 2.6; S(20): 2.2; T(23): 13.4; S(24): 84.4	LW	FAELPEFRPEEVLPpSPTLQpSLATSPR_3	1.03394e+07	1.09766e+08	2.83054e+07	1.01608e+08	3.94607e+07	9.39947e+07	5.0324e+07	9.00782e+07	3.19566e+07	4.75665e+07	3.96783e+07	8.17387e+07	9.66947e+06	1.11848e+08	2.25772e+07	9.97994e+07	2.92944e+07	128136342	5.22312e+07	1.02116e+08	2.65383e+07	5.37891e+07	2.80801e+07	1.17812e+08	0.0110768	3.64331	3.3108
LW,F1	SYNM pS1044pS1049	O15061	SYNEM_HUMAN	Synemin	SYNM	pS1044pS1049	SYNM	C9JIE4 (pS1043pS1048)	C9JIE4_HUMAN		9.83e-08	M238Sr1|M238Sr2|M238Pr1	100	S(1): 100.0; S(6): 100.0	LW	pSPAPGpSPDEEGGAEAPAAGIR_2	1.50073e+08	1.61691e+08	1.69211e+08	7.71837e+08	1.3904e+08	7.03878e+07	1.16534e+08	1.63239e+08	2.06324e+08	7.01642e+08	1.92398e+08	9.22736e+07	1.27433e+08	1.87997e+08	1.42349e+08	7.2119e+08	1.20704e+08	9.37763e+07	1.12474e+08	2.03858e+08	1.69215e+08	7.08972e+08	1.83399e+08	1.30013e+08	0.275775	2.39115	3.30392
F2	TIAM2 pS1168	Q8IVF5	TIAM2_HUMAN	T-lymphoma invasion and metastasis-inducing protein 2	TIAM2	pS1168	TIAM2	Q8IVF5-3 (pS93)	TIAM2_HUMAN		0.299	M238Sr2	27.9	T(5): 27.9; S(11): 11.8; S(13): 27.9; S(14): 27.9; T(18): 1.4; T(21): 1.1; S(23): 1.9	F2	VFLETLEDGISApSSDFNTLETPSQFR_4	6.83285e+06	4.3615e+07	2.06215e+07	3.87546e+07	3.14967e+06	1.49988e+07	2.87432e+07	6.53735e+07	3.5009e+06	2.92841e+07	2.75836e+07	4.50619e+06	1.18667e+07	4.61998e+07	1.37327e+07	3.70809e+07	5.49697e+06	1.60242e+07	3.17147e+07	8.30068e+07	3.33557e+06	3.31892e+07	2.98762e+07	4.70426e+06	0.356469	2.29326	3.289
F2	TIAM2 pS1169	Q8IVF5	TIAM2_HUMAN	T-lymphoma invasion and metastasis-inducing protein 2	TIAM2	pS1169	TIAM2	Q8IVF5-3 (pS94)	TIAM2_HUMAN		0.237	M238Sr2	27.9	T(5): 27.9; S(11): 11.8; S(13): 27.9; S(14): 27.9; T(18): 1.4; T(21): 1.1; S(23): 1.9	F2	VFLETLEDGISASpSDFNTLETPSQFR_4	6.83285e+06	4.3615e+07	2.06215e+07	3.87546e+07	3.14967e+06	1.49988e+07	2.87432e+07	6.53735e+07	3.5009e+06	2.92841e+07	2.75836e+07	4.50619e+06	1.18667e+07	4.61998e+07	1.37327e+07	3.70809e+07	5.49697e+06	1.60242e+07	3.17147e+07	8.30068e+07	3.33557e+06	3.31892e+07	2.98762e+07	4.70426e+06	0.356469	2.29326	3.289
LW	MAP4 pT512pT521	P27816	MAP4_HUMAN	Microtubule-associated protein 4	MAP4	pT512pT521	MAP4	C9JFC3 (pT489pT498)	C9JFC3_HUMAN		0.0015	M238Sr1|M238Sr2	0.1	S(3): 99.4; S(6): 0.5; T(8): 0.1; T(17): 100.0; T(22): 0.0	LW	DMSPLSEpTEMALGKDVpTPPPETEVVLIK_4	4.77731e+07	1.3814e+08	1.33712e+08	3.75799e+08	1.1359e+08	6.41878e+07	6.74668e+07	1.42076e+08	1.19374e+08	3.47328e+08	4.12434e+07	8.53129e+07	50321661	1.39818e+08	1.10891e+08	3.83299e+08	8.52585e+07	9.19475e+07	7.06417e+07	1.59468e+08	1.03801e+08	4.03745e+08	2.75933e+07	1.23118e+08	0.22224	2.90162	3.23645
F1	NPM1 pS70	P06748	NPM_HUMAN	Nucleophosmin	NPM1	pS70	NPM1	Q9BYG9 (pS70)	Q9BYG9_HUMAN		1.92e-07	M249Pr1|M249Pr2	99.9	Y(13): 0.1; S(16): 99.9	F1	DELHIVEAEAM8NYEGpSPIK_3	58614869	1.34019e+08	7.53991e+06	1.81411e+07	1.14412e+08	6.67417e+07	5.76318e+07	152332862	9.90424e+07	7.45082e+07	1.46561e+08	7.16924e+07	3.86083e+07	1.90535e+08	5.25757e+06	1.83777e+07	1.38712e+08	6.40505e+07	4.06529e+07	2.43732e+08	8.22696e+07	7.22291e+07	1.85235e+08	7.48941e+07	0.840198	1.3527	3.14694
LW,F1	ARFGEF2 pS277	Q9Y6D5	BIG2_HUMAN	Brefeldin A-inhibited guanine nucleotide-exchange protein 2	ARFGEF2	pS277	ARFGEF2	F5H3H3 (pS277)	F5H3H3_HUMAN		9.17e-05	M249Pr1	85.5	S(2): 12.5; S(3): 85.5; S(5): 2.0; T(7): 0.0	LW	GSpSLSGTDDGAQEVVK_2	5.03609e+07	1.05601e+08	3.64688e+07	1.28172e+08	75263436	5.14566e+07	5.22777e+07	1.17045e+08	6.85169e+07	1.26288e+08	1.4366e+08	7.9211e+07	4.6215e+07	1.22421e+08	2.41013e+07	1.3367e+08	8.08028e+07	6.04265e+07	5.12066e+07	1.48172e+08	4.86943e+07	1.31198e+08	1.54188e+08	9.72422e+07	0.385062	1.71055	3.14575
F2,LW,F1	SYNM pS1044	O15061	SYNEM_HUMAN	Synemin	SYNM	pS1044	SYNM	C9JIE4 (pS1043)	C9JIE4_HUMAN		1.09e-07	M238Sr2|M238Sr1	99.9	S(3): 99.9; S(8): 0.1	F2	QRpSPAPGSPDEEGGAEAPAAGIR_3	2.34317e+08	1.9731e+08	4.12655e+08	1.38398e+09	1.49269e+08	1.26643e+08	9.37222e+07	2.46602e+08	4.08628e+08	1.14746e+09	1.97969e+08	2.16241e+08	1.99986e+08	2.14086e+08	3.46627e+08	1.33234e+09	1.54306e+08	1.47214e+08	9.75739e+07	2.97181e+08	3.49678e+08	1.2795e+09	2.03528e+08	2.64225e+08	0.204575	2.61489	3.14239
F1	AHNAK pT5729pS5739	Q09666	AHNK_HUMAN	Neuroblast differentiation-associated protein AHNAK	AHNAK	pT5729pS5739	AHNAK	Q09666 (pT5729pS5739)	AHNK_HUMAN		0.289	M229Sr1	2.5	T(4): 2.6; S(6): 97.4; S(10): 0.5; S(12): 2.6; S(14): 97.0	F1	GGVpTGSPEASISGpSKGDLK_2	3.65267e+07	6.29222e+07	5.86011e+07	5.9459e+07	5.84539e+07	1.1311e+08	9.38842e+06	7.55002e+07	2.42207e+07	5.83199e+07	5.95546e+07	5.1326e+07	2.25695e+07	8.03738e+07	4.94969e+07	5.94086e+07	7.71748e+07	1.10438e+08	6.81855e+06	1.00789e+08	1.65815e+07	5.8123e+07	7.98473e+07	5.86226e+07	0.370003	1.85258	3.12879
LW	OBSCN pY5334	Q5VST9	OBSCN_HUMAN	Obscurin	OBSCN	pY5334	OBSCN	F8W8T3 (pY2453)	F8W8T3_HUMAN		0.268	M238Pr1	1.1	S(3): 90.0; Y(6): 4.4; Y(9): 1.1; S(11): 4.4; Y(18): 0.0; S(19): 0.0; S(20): 0.0	LW	EDSGQYAApYISNAMGAAYSSAR_3	1.38396e+08	2.12915e+08	1.59979e+08	6.48713e+08	9.26115e+07	9.46451e+07	5.63639e+07	1.6333e+08	2.34639e+08	4.98694e+08	8.9276e+07	6.14627e+07	1.30732e+08	2.38694e+08	1.32551e+08	6.23073e+08	7.18646e+07	1.29863e+08	5.93022e+07	1.94297e+08	1.93993e+08	5.4586e+08	7.17948e+07	8.71054e+07	0.288347	2.75491	3.10103
F2	TNFSF10 pT214	P50591	TNF10_HUMAN	Tumor necrosis factor ligand superfamily member 10	TNFSF10	pT214	TNFSF10	P50591 (pT214)	TNF10_HUMAN		0.397	M249Pr1	25	Y(1): 25.0; T(2): 25.0; S(3): 25.0; Y(4): 25.0	F2	YpTSYPDPILLM8K_1	1	7.45372e+06	1	2.51018e+07	1	7.60634e+06	9.39417e+06	1	3.64685e+06	1.47367e+07	2.72746e+06	4.31158e+06	1.14578e+06	7.42527e+06	395195	1.98456e+07	467581	5.49697e+06	7.072e+06	1575.04	5.1542e+06	1.48892e+07	1.14578e+06	2.97382e+06	0.345113	3.29198	3.06248
F2	TNFSF10 pY216	P50591	TNF10_HUMAN	Tumor necrosis factor ligand superfamily member 10	TNFSF10	pY216	TNFSF10	P50591 (pY216)	TNF10_HUMAN		0.397	M249Pr1	25	Y(1): 25.0; T(2): 25.0; S(3): 25.0; Y(4): 25.0	F2	YTSpYPDPILLM8K_1	1	7.45372e+06	1	2.51018e+07	1	7.60634e+06	9.39417e+06	1	3.64685e+06	1.47367e+07	2.72746e+06	4.31158e+06	1.14578e+06	7.42527e+06	395195	1.98456e+07	467581	5.49697e+06	7.072e+06	1575.04	5.1542e+06	1.48892e+07	1.14578e+06	2.97382e+06	0.345113	3.29198	3.06248
F2	TNFSF10 pS215	P50591	TNF10_HUMAN	Tumor necrosis factor ligand superfamily member 10	TNFSF10	pS215	TNFSF10	P50591 (pS215)	TNF10_HUMAN		0.397	M249Pr1	25	Y(1): 25.0; T(2): 25.0; S(3): 25.0; Y(4): 25.0	F2	YTpSYPDPILLM8K_1	1	7.45372e+06	1	2.51018e+07	1	7.60634e+06	9.39417e+06	1	3.64685e+06	1.47367e+07	2.72746e+06	4.31158e+06	1.14578e+06	7.42527e+06	395195	1.98456e+07	467581	5.49697e+06	7.072e+06	1575.04	5.1542e+06	1.48892e+07	1.14578e+06	2.97382e+06	0.345113	3.29198	3.06248
F2	TNFSF10 pY213	P50591	TNF10_HUMAN	Tumor necrosis factor ligand superfamily member 10	TNFSF10	pY213	TNFSF10	P50591 (pY213)	TNF10_HUMAN		0.397	M249Pr1	25	Y(1): 25.0; T(2): 25.0; S(3): 25.0; Y(4): 25.0	F2	pYTSYPDPILLM8K_1	1	7.45372e+06	1	2.51018e+07	1	7.60634e+06	9.39417e+06	1	3.64685e+06	1.47367e+07	2.72746e+06	4.31158e+06	1.14578e+06	7.42527e+06	395195	1.98456e+07	467581	5.49697e+06	7.072e+06	1575.04	5.1542e+06	1.48892e+07	1.14578e+06	2.97382e+06	0.345113	3.29198	3.06248
LW	CTNND1 pS349pS352	O60716	CTND1_HUMAN	Catenin delta-1	CTNND1	pS349pS352	CTNND1	E9PKY0 (pS26pS29)	E9PKY0_HUMAN		0.185	M229Sr1	46.2	S(2): 53.8; S(5): 92.3; S(8): 53.8	LW	GSLApSLDpSLR_2	1.07977e+07	6.4396e+07	3.77362e+07	4.37761e+07	7.54987e+06	7.57417e+07	5.65521e+07	1.99197e+08	3.68025e+07	2.54011e+07	29748186	3.43631e+06	1.01055e+07	6.54666e+07	3.11518e+07	4.88152e+07	6.36434e+06	1.0271e+08	5.95356e+07	2.49652e+08	3.00955e+07	2.91618e+07	2.04396e+07	6.9193e+06	0.385159	3.18801	3.00329
F2	MAP4 pS280	P27816	MAP4_HUMAN	Microtubule-associated protein 4	MAP4	pS280	MAP4	P27816-6 (pS280)	MAP4_HUMAN		0.00232	M238Sr2|M238Sr1	99.2	S(4): 99.2; T(6): 0.8; T(11): 0.0	F2	DM8EpSPTKLDVTLAK_2	9.63119e+08	1396622536	1.62467e+09	5.04282e+09	1.1278e+09	1.12487e+09	5.51613e+08	1.1793e+09	1144368721	5.18403e+09	1216584988	8.73777e+08	8.39876e+08	1.533e+09	1.39047e+09	4217368144	1.10466e+09	1.30604e+09	628680022	1.54027e+09	9.79126e+08	4.21206e+09	1.34154e+09	1.03503e+09	0.279626	2.20289	2.99694
LW	RNF113A pS84pS85	O15541	R113A_HUMAN	RING finger protein 113A	RNF113A	pS84pS85	RNF113A	O15541 (pS84pS85)	R113A_HUMAN		4.19e-08	M229Sr2|M249Pr2|M229Pr2|M229Pr1	86.1	Y(3): 13.9; S(7): 98.2; S(8): 87.9; S(18): 0.0; Y(23): 0.0	LW	AAYGDLpSpSEEEEENEPESLGVVYK_3	2.53686e+07	7.65706e+07	1.42319e+08	2.65867e+08	9.40777e+07	7.9896e+07	0	2.3286e+07	6.81758e+07	2.02456e+08	4.93632e+07	7.29579e+07	2.6747e+07	7.69069e+07	1.19076e+08	263534772	7.34043e+07	1.08383e+08	79078.2	2.78325e+07	5.73603e+07	2.40871e+08	3.81888e+07	101985441	0.282671	2.60282	2.99684
LW	SLC12A4 pS967	Q9UP95	S12A4_HUMAN	Solute carrier family 12 member 4	SLC12A4	pS967	SLC12A4	Q9UP95-3 (pS967)	S12A4_HUMAN		0.000281	M238Sr1|M238Sr2	50	S(3): 0.0; Y(5): 50.0; S(6): 50.0; S(12): 0.0	LW	LESLYpSDEEDESAVGADK_2	4.3016e+07	2.07926e+08	8.55561e+07	1.04406e+08	3.89285e+07	2.54037e+07	3.51193e+07	1.43432e+08	4.75946e+07	6.34245e+07	2.98778e+07	7.83029e+07	4.23145e+07	2.33315e+08	7.30085e+07	103036173	2.90893e+07	3.97634e+07	3.56628e+07	156703291	3.85237e+07	7.38406e+07	2.06499e+07	1.12479e+08	0.167577	3.00581	2.99138
F1	APOM pS19pS27pT30	O95445	APOM_HUMAN	Apolipoprotein M	APOM	pS19pS27pT30	APOM	O95445 (pS19pS27pT30)	APOM_HUMAN		0.274	M238Pr2	4.4	Y(11): 40.4; Y(13): 40.4; S(19): 40.4; Y(21): 40.4; S(27): 46.2; T(30): 46.2; T(31): 46.2	F1	MFHQIWAALLYFYGIILNpSIYQCPEHpSQLpTTLGVDGK_3	7.75224e+07	4.95969e+07	2.22965e+07	8.11906e+07	1.35614e+07	5.50637e+07	4.53404e+07	4.882e+07	0	8.21763e+07	1.14223e+07	2.78862e+07	5.42369e+07	6.42467e+07	1.24311e+07	8.30624e+07	2.51002e+07	5.38808e+07	3.26508e+07	6.95371e+07	500372	8.05057e+07	1.8724e+07	3.36499e+07	0.0977456	2.67943	2.97891
LW	CCNL1 pS338pS341	Q9UK58	CCNL1_HUMAN	Cyclin-L1	CCNL1	pS338pS341	CCNL1	C9JPL0 (pS338pS341)	C9JPL0_HUMAN		0.0604	M249Pr1	0.8	T(7): 0.0; S(11): 0.3; T(12): 0.3; S(17): 97.8; S(20): 12.3; S(23): 44.7; S(24): 44.7	LW	GLNPDGTPALSTLGGFSPApSKPpSSPR_3	7.81963e+06	1.00115e+08	3.49617e+07	5.56489e+07	0	4.45286e+06	4.61001e+07	7.03944e+07	1.46433e+07	3.89484e+07	4.36996e+07	7.4707e+06	7.41057e+06	9.86262e+07	2.86543e+07	5.97004e+07	135154	5.44301e+06	4.74751e+07	7.76023e+07	1.1161e+07	4.44336e+07	3.13875e+07	1.42514e+07	0.329804	2.37718	2.9605
F1	ANXA2 pS12	P07355	ANXA2_HUMAN	Annexin A2	ANXA2	pS12	ANXA2	P07355 (pS12)	ANXA2_HUMAN	PKCA	0.0003	M249Pr1|M249Sr1|M249Pr2|M238Sr2|M249Sr2|M238Sr1	100	S(2): 100.0; S(8): 0.0; T(9): 0.0; S(12): 0.0; Y(14): 0.0; S(16): 0.0	F1	LpSLEGDHSTPPSAYGSVK_3	1.24941e+08	7.56969e+07	5.75323e+07	2.99683e+08	2.40419e+08	7.56672e+08	6.3885e+07	1.05179e+08	1.326e+08	2.73807e+08	2.05188e+08	7.70011e+08	8.34605e+07	9.87949e+07	4.63903e+07	2.87911e+08	2.95838e+08	8.30149e+08	4.67913e+07	1.503e+08	1.00333e+08	2.75906e+08	2.61285e+08	7.78036e+08	0.394313	2.90265	2.93496
F1	MCM3 pS711pT713	P25205	MCM3_HUMAN	DNA replication licensing factor MCM3	MCM3	pS711pT713	MCM3	P25205 (pS711pT713)	MCM3_HUMAN		0.000203	M229Pr1|M229Pr2|M238Pr2|M238Pr1	0	S(4): 0.0; Y(5): 0.0; Y(8): 50.0; S(11): 50.0; T(13): 0.0; T(22): 100.0	F1	DGDSYDPYDFpSDpTEEEMPQVHTPK_3	1.60963e+08	1.83464e+08	1.99696e+08	8.58765e+08	411738334	2.49702e+08	231576412	154374960	1.76275e+08	6.91839e+08	4.58767e+08	3.18056e+08	1.18577e+08	2.75646e+08	1.76701e+08	7.35991e+08	4.18651e+08	2.71085e+08	1.83972e+08	2.54042e+08	149504375	5.71577e+08	4.31377e+08	3.12731e+08	0.523037	1.63721	2.92206
F1	MCM3 pT713pT722	P25205	MCM3_HUMAN	DNA replication licensing factor MCM3	MCM3	pT713pT722	MCM3	P25205 (pT713pT722)	MCM3_HUMAN	CDK1,CDK2	2.18e-05	M229Pr2|M238Pr2|M229Pr1|M238Pr1	2.1	S(4): 0.0; Y(5): 0.0; Y(8): 0.0; S(11): 97.9; T(13): 2.1; T(22): 100.0	F1	DGDSYDPYDFSDpTEEEMPQVHpTPK_3	1.60963e+08	1.83464e+08	1.99696e+08	8.58765e+08	411738334	2.49702e+08	2.3209e+08	154374960	1.76275e+08	6.91839e+08	4.58767e+08	3.18056e+08	1.18577e+08	2.75646e+08	1.76701e+08	7.35991e+08	4.18651e+08	2.71085e+08	1.85235e+08	2.54042e+08	149504375	5.71577e+08	4.31377e+08	3.12731e+08	0.523037	1.63581	2.9162
F2	SCEL pT632	O95171	SCEL_HUMAN	Sciellin	SCEL	pT632	SCEL	F5H651 (pT590)	F5H651_HUMAN		0.243	M238Pr2	100	T(7): 100.0	F2	KPLGVEpTK_2	1	1.46366e+08	1.77152e+08	4.88247e+08	1.67072e+08	3.71777e+08	2.01094e+08	7.47642e+07	7.26107e+07	5.94861e+08	1.58446e+08	2.13153e+08	1.14578e+06	1.36358e+08	1.49624e+08	4.21473e+08	1.57869e+08	4.54872e+08	2.21468e+08	9.21455e+07	6.53349e+07	6.00201e+08	1.73135e+08	2.45817e+08	0.258323	2.53829	2.85707
LW,F1	AHNAK pS177	Q09666	AHNK_HUMAN	Neuroblast differentiation-associated protein AHNAK	AHNAK	pS177	AHNAK	Q09666 (pS177)	AHNK_HUMAN		5.01e-05	M238Pr2|M229Pr2|M238Sr2|M238Pr1|M229Sr2|M249Pr1|M249Sr1|M229Pr1|M249Sr2|M249Pr2|M229Sr1|M238Sr1	99.6	S(5): 0.4; S(6): 99.6	LW	DIDISpSPEFK_2	2.8452e+08	5.05183e+08	2.97168e+08	7.9454e+08	1.64701e+08	4.98915e+08	2.72683e+08	6.18182e+08	3.13912e+08	6.88491e+08	1.87219e+08	369440770	2.45393e+08	5.71213e+08	2.40805e+08	774559043	1.53927e+08	5.99477e+08	2.78213e+08	8.2135e+08	2.62921e+08	7.58418e+08	1.82315e+08	4.95968e+08	0.012697	2.94886	2.84771
F1	C1orf198 pS11	Q9H425	CA198_HUMAN	Uncharacterized protein C1orf198	C1orf198	pS11	C1orf198	Q9H425 (pS11)	CA198_HUMAN		0.164	M249Pr2	97.8	S(3): 2.2; S(11): 97.8	F1	MASMAAAIAApSR_1	6.5713e+06	1.11651e+07	6.42635e+06	1.64011e+07	8.45785e+06	1.05157e+07	1.54082e+07	1.45752e+07	3.33749e+06	1.04002e+07	0	5.50666e+06	3.89458e+06	1.40514e+07	4.13159e+06	1.54188e+07	1.96968e+07	1.75984e+07	1.06085e+07	2.2853e+07	3.52843e+06	1.01448e+07	436571	4.44999e+06	0.446117	1.99819	2.81856
F1	AHNAK pS5125	Q09666	AHNK_HUMAN	Neuroblast differentiation-associated protein AHNAK	AHNAK	pS5125	AHNAK	Q09666 (pS5125)	AHNK_HUMAN		0.000156	M238Sr2|M238Sr1	100	S(13): 100.0	F1	LEGELQAPDLELpSLPAIHVEGLDIK_3	2.51995e+07	37288343	5.89216e+07	1.97451e+08	1.15254e+08	1.03843e+08	4.48328e+07	2.10707e+07	2.22282e+07	4.04558e+07	9.26211e+07	7.24382e+06	1.61231e+07	4.83631e+07	4.97474e+07	195613238	1.39418e+08	9.93428e+07	3.23844e+07	3.25942e+07	1.51943e+07	4.17192e+07	1.16416e+08	7.32297e+06	0.945842	1.15076	2.80557
F1	EIF3B pS85	P55884	EIF3B_HUMAN	Eukaryotic translation initiation factor 3 subunit B	EIF3B	pS85	EIF3B	P55884 (pS85)	EIF3B_HUMAN		3.54e-07	M238Pr1|M229Pr1	92.6	T(1): 0.0; S(11): 0.5; S(14): 0.5; S(16): 6.4; S(18): 92.6; S(28): 0.0	F1	TEPAAEAEAASGPSESPpSPPAAEELPGSHAEPPVPAQGEAPGEQAR_4	8.25206e+07	3.67494e+06	5.02087e+07	2.95467e+08	8.92385e+07	1.11476e+08	1.10213e+08	6.57619e+06	3.99175e+07	3.25532e+08	5.93076e+06	7.90913e+07	5.82292e+07	4.93574e+06	4.0224e+07	2.7078e+08	1.08e+08	1.07985e+08	8.39883e+07	9.94856e+06	2.58142e+07	2.97591e+08	1.03787e+07	8.2112e+07	0.561328	2.36764	2.80067
F1	EIF3B pS83	P55884	EIF3B_HUMAN	Eukaryotic translation initiation factor 3 subunit B	EIF3B	pS83	EIF3B	P55884 (pS83)	EIF3B_HUMAN		8.19e-10	M238Pr2|M229Pr2|M249Pr2|M229Pr1|M238Pr1	44.6	T(1): 4.6; S(11): 1.5; S(14): 4.6; S(16): 44.6; S(18): 44.6; S(28): 0.2	F1	TEPAAEAEAASGPSEpSPSPPAAEELPGSHAEPPVPAQGEAPGEQAR_4	8.25206e+07	3.67494e+06	5.02087e+07	2.95467e+08	8.92385e+07	9.73279e+07	1.10213e+08	6.57619e+06	3.99175e+07	3.25532e+08	5.93076e+06	7.90913e+07	5.82292e+07	4.93574e+06	4.0224e+07	2.7078e+08	1.08e+08	9.56792e+07	8.39883e+07	9.94856e+06	2.58142e+07	2.97591e+08	1.03787e+07	8.2112e+07	0.575538	2.32996	2.80067
F2	AHNAK pS5735	Q09666	AHNK_HUMAN	Neuroblast differentiation-associated protein AHNAK	AHNAK	pS5735	AHNAK	Q09666 (pS5735)	AHNK_HUMAN		1.11e-05	M229Sr1|M238Sr2|M238Sr1	47	T(4): 0.0; S(6): 0.0; S(10): 47.0; S(12): 5.9; S(14): 47.0	F2	GGVTGSPEApSISGSKGDLK_2	3.63205e+07	1.41038e+08	5.58599e+07	1.38708e+08	7.78264e+07	4.32965e+07	6.25332e+07	1.12531e+08	5.30141e+07	1.41752e+08	4.26877e+07	8.72327e+07	2.73779e+07	1.28435e+08	5.12239e+07	1.20991e+08	7.85175e+07	4.74695e+07	6.57718e+07	148341598	4.98899e+07	1.45395e+08	4.37176e+07	9.70125e+07	0.121909	2.17266	2.79601
F2,LW	PGRMC1 pY180	O00264	PGRC1_HUMAN	Membrane-associated progesterone receptor component 1	PGRMC1	pY180	PGRMC1	B7Z1L3 (pY128)	B7Z1L3_HUMAN		0.0809	M229Sr1|M249Pr2|M238Sr2	49.9	T(6): 0.1; Y(8): 49.9; S(9): 49.9; S(18): 0.0	F2	EGEEPTVpYSDEEEPKDESAR_2	1412622240	3.53562e+09	7.67807e+08	2.41652e+09	7.85002e+08	1.39748e+09	1.2007e+09	2.95843e+09	5.89374e+08	2.07111e+09	9.38456e+08	1.24731e+09	1.18136e+09	3.14523e+09	6.56457e+08	2.00549e+09	7.30377e+08	1.54938e+09	1.23436e+09	3.20808e+09	5.44594e+08	1.72895e+09	9.13592e+08	1.30051e+09	0.121909	2.45928	2.78916
LW	RPLP0P6 pS307	Q8NHW5	RLA0L_HUMAN	60S acidic ribosomal protein P0-like	RPLP0P6	pS307	RPLP0	F8W1K8 (pS97)	F8W1K8_HUMAN		0.0024	M249Sr1	99.9	S(3): 0.1; S(6): 99.9	LW	EESEEpSDEDMGFGLFD_2	2.58781e+07	117776902	8.8717e+07	1.41479e+08	1.57946e+08	2.88206e+07	2.15524e+07	1.14504e+08	7.69258e+07	1.22098e+08	1.56593e+08	2.19206e+07	2.7552e+07	1.23169e+08	7.52537e+07	1.39083e+08	1.18361e+08	4.38422e+07	2.28208e+07	1.30019e+08	6.66063e+07	1.43572e+08	1.2267e+08	3.46693e+07	0.50372	1.41797	2.78747
LW	CHD3 pS1601pS1605	Q12873	CHD3_HUMAN	Chromodomain-helicase-DNA-binding protein 3	CHD3	pS1601pS1605	CHD3	Q12873-2 (pS1601pS1605)	CHD3_HUMAN		9.84e-07	M249Sr1	100	T(3): 0.0; S(9): 100.0; S(13): 100.0	LW	METEADAPpSPAPpSLGER_2	4.09628e+07	1.2427e+08	4.50864e+07	1.10156e+08	1.74827e+08	4.51617e+07	2.66902e+07	1.25869e+08	7.36675e+07	7.11606e+07	1.00335e+08	1.13915e+08	4.03432e+07	1.32267e+08	3.64051e+07	1.07062e+08	1.30098e+08	6.39299e+07	2.78097e+07	1.44391e+08	6.27638e+07	8.12633e+07	8.19809e+07	1.77467e+08	0.182158	1.86183	2.77898
LW,F1	SYNM pS653	O15061	SYNEM_HUMAN	Synemin	SYNM	pS653	SYNM	C9JIE4 (pS652)	C9JIE4_HUMAN		4.55e-05	M238Sr1|M238Sr2	49.7	T(3): 49.7; S(5): 49.7; T(8): 0.5; S(11): 0.0; S(14): 0.0; T(18): 0.0	LW	QFTQpSPETEASADSFPDTK_3	2.3248e+08	1.46705e+08	1.48732e+08	5.99912e+08	3.95214e+07	5.74677e+07	1.78032e+08	1.43036e+08	1.65961e+08	6.15348e+08	1.77936e+08	1.22998e+08	1.82833e+08	1.64719e+08	1.24918e+08	5.9307e+08	4.60211e+07	8.10855e+07	150992233	1.92725e+08	1.34314e+08	6.95742e+08	188275907	1.69612e+08	0.179227	2.29279	2.77588
F2,LW,F1	PGRMC1 pS181	O00264	PGRC1_HUMAN	Membrane-associated progesterone receptor component 1	PGRMC1	pS181	PGRMC1	B7Z1L3 (pS129)	B7Z1L3_HUMAN	p38-alpha	5.57e-09	M249Pr2|M238Sr1|M229Pr1|M238Pr2|M238Pr1|M229Sr1|M249Pr1|M229Pr2|M238Sr2|M249Sr1|M229Sr2|M249Sr2	49.6	T(6): 0.9; Y(8): 49.6; S(9): 49.6; S(18): 0.0	F2	EGEEPTVYpSDEEEPKDESAR_3	3.48129e+09	1.03003e+10	2.0226e+09	7.0496e+09	2.01296e+09	4.19351e+09	3.59034e+09	9.41055e+09	1.64955e+09	7.00411e+09	2.10836e+09	4.3941e+09	3.54453e+09	7.92884e+09	1.86844e+09	6.53228e+09	2.20597e+09	5.99523e+09	3.61181e+09	8.27057e+09	1.41766e+09	6.21163e+09	2.67812e+09	5.75439e+09	0.00747382	2.65507	2.7717
LW	MYO18A pS1942	Q92614	MY18A_HUMAN	Unconventional myosin-XVIIIa	MYO18A	pS1942	MYO18A	Q92614-2 (pS1611)	MY18A_HUMAN		3.43e-08	M238Sr1|M249Sr2|M229Sr1|M249Pr2|M238Pr2|M229Sr2|M249Sr1|M229Pr1|M238Sr2|M249Pr1|M229Pr2|M238Pr1	100	S(14): 100.0; S(23): 0.0; T(29): 0.0	LW	IGDLQAAIEDEMEpSDENEDLINSLQDMVTK_3	2.30792e+07	9.0835e+07	5.65089e+07	8.74195e+07	6.93789e+07	5.84614e+07	2.64416e+07	7.14143e+07	2.77046e+07	6.451e+07	4.57921e+07	4.88985e+07	2.43375e+07	9.00653e+07	4.57347e+07	9.00653e+07	5.34643e+07	8.15527e+07	2.76795e+07	7.91871e+07	2.27727e+07	7.47282e+07	3.45405e+07	7.06493e+07	0.00426729	2.3318	2.7716
LW,F1	PDS5B pS1358	Q9NTI5	PDS5B_HUMAN	Sister chromatid cohesion protein PDS5 homolog B	PDS5B	pS1358	PDS5B	E9PBP3 (pS314)	E9PBP3_HUMAN		5.68e-08	M238Sr2|M249Sr2|M249Pr1|M229Sr1|M229Sr2|M238Sr1|M249Sr1	84.6	S(3): 84.6; S(6): 7.7; S(7): 7.7; S(11): 0.0; T(12): 0.0; S(14): 0.0; T(15): 0.0	LW	AEpSPESSAIESTQSTPQK_3	1.11085e+08	2.76397e+08	2.26616e+08	4.61178e+08	1.60449e+08	1.80762e+08	9.13937e+07	2.67964e+08	2.36943e+08	3.82623e+08	1.49406e+08	1.74899e+08	8.46069e+07	3.1054e+08	1.82536e+08	4.54011e+08	1.3783e+08	2.32796e+08	8.6494e+07	3.15724e+08	1.93668e+08	4.29249e+08	1.21202e+08	2.41445e+08	0.0110768	2.46022	2.7581
LW	MECP2 pS80	P51608	MECP2_HUMAN	Methyl-CpG-binding protein 2	MECP2	pS80	MECP2	B5MCB4 (pS80)	B5MCB4_HUMAN	HIPK2	1.41e-12	M249Sr2|M229Pr2|M249Pr2|M238Sr1|M229Pr1|M249Pr1|M229Sr2|M229Sr1|M249Sr1|M238Sr2|M238Pr1|M238Pr2	99.8	T(3): 0.0; S(4): 0.0; S(7): 0.0; S(9): 0.0; S(17): 0.2; S(19): 99.8	LW	AETSEGSGSAPAVPEASApSPK_2	3.94559e+07	1.05537e+08	2.61019e+07	5.88499e+07	4.4802e+07	5.57275e+07	1.46011e+07	7.08622e+07	4.86666e+07	4.94296e+07	5.9894e+07	8.44951e+07	4.11031e+07	1.07359e+08	1.74645e+07	6.36244e+07	3.41973e+07	8.01843e+07	1.51529e+07	8.08443e+07	3.86381e+07	5.64577e+07	4.03889e+07	1.23184e+08	0.0200949	2.73693	2.74376
LW	SMARCC2 pS347	Q8TAQ2	SMRC2_HUMAN	SWI/SNF complex subunit SMARCC2	SMARCC2	pS347	SMARCC2	Q8TAQ2-2 (pS347)	SMRC2_HUMAN		2.49e-06	M249Sr2|M249Sr1|M238Pr2|M229Sr2|M229Pr1|M249Pr1|M238Sr2|M238Sr1|M229Sr1|M229Pr2|M249Pr2|M238Pr1	100	S(6): 100.0; T(15): 0.0	LW	DMDEPpSPVPNVEEVTLPK_2	5.37867e+07	2.83778e+08	1.40668e+08	1.88033e+08	1.67806e+08	1.19361e+08	1.02434e+08	2.23741e+08	1.00833e+08	1.84452e+08	1.23299e+08	1.46239e+08	5.3116e+07	3.10078e+08	1.18546e+08	1.86137e+08	1.30676e+08	1.6666e+08	1.06222e+08	2.74407e+08	8.51634e+07	2.23159e+08	9.62771e+07	2.3513e+08	0.00426729	2.36537	2.73733
LW,F1	PDS5B pS1362	Q9NTI5	PDS5B_HUMAN	Sister chromatid cohesion protein PDS5 homolog B	PDS5B	pS1362	PDS5B	E9PBP3 (pS318)	E9PBP3_HUMAN		2.39e-06	M238Pr1|M238Pr2|M229Sr2|M238Sr1|M229Sr1|M249Pr2|M249Sr1|M249Pr1|M249Sr2|M238Sr2	33.3	S(3): 33.3; S(6): 33.3; S(7): 33.3; S(11): 0.0; T(12): 0.0; S(14): 0.0; T(15): 0.0	LW	AESPESpSAIESTQSTPQK_3	4.21933e+07	8.9117e+07	8.90491e+07	1.46778e+08	6.45623e+07	5.43453e+07	2.73491e+07	7.89458e+07	5.59995e+07	1.2351e+08	5.25739e+07	5.4053e+07	2.9108e+07	9.07801e+07	6.85021e+07	1.45993e+08	5.6351e+07	7.47598e+07	2.84737e+07	9.09821e+07	4.57677e+07	1.41772e+08	4.54777e+07	7.61939e+07	0.0139776	2.26717	2.73217
F1	TMEM87A pS475	Q8NBN3	TM87A_HUMAN	Transmembrane protein 87A	TMEM87A	pS475	TMEM87A	Q8NBN3-3 (pS414)	TM87A_HUMAN		0.000211	M238Sr1|M229Pr1	99.6	S(4): 0.4; S(7): 99.6	F1	FAFSPLpSEEEEEDEQKEPMLK_3	6.41455e+07	3.78477e+07	4.63677e+07	3.93069e+07	1.45857e+07	7.52329e+07	4.59088e+07	3.53362e+07	4.9558e+07	2.80051e+08	1.31815e+07	3.14473e+07	4.48778e+07	4.99289e+07	3.66401e+07	3.98197e+07	2.58497e+07	7.2018e+07	3.30471e+07	5.54792e+07	3.45805e+07	2.60707e+08	1.96211e+07	4.07312e+07	0.557879	2.66517	2.72174
F2,LW	EPB41L3 pS460	Q9Y2J2	E41L3_HUMAN	Band 4.1-like protein 3	EPB41L3	pS460	EPB41L3	A8K968 (pS369)	A8K968_HUMAN		0.0296	M229Sr2|M229Sr1	99.9	S(3): 99.9; T(5): 0.1; T(9): 0.0; T(10): 0.0; T(12): 0.0	F2	GIpSQTNLITTVTPEKK_2	4.64053e+08	1.70994e+09	3.85784e+08	4.12627e+08	1.43221e+08	3.69312e+08	4.06791e+08	1.20549e+09	2.59105e+08	3.35548e+08	4.82126e+08	4.02092e+08	3.88782e+08	1769140107	3.31706e+08	3.66968e+08	1.37922e+08	4.02464e+08	4.66776e+08	1390901381	2.43396e+08	364922251	4.71935e+08	4.75318e+08	0.307589	2.3375	2.72037
F1	MYEF2 pS17	Q9P2K5	MYEF2_HUMAN	Myelin expression factor 2	MYEF2	pS17	MYEF2	C9JI55 (pS17)	C9JI55_HUMAN		2.86e-07	M229Sr2|M238Pr1|M238Sr2|M249Sr2|M229Sr1|M238Sr1|M238Pr2|M249Sr1	99.9	T(7): 0.1; S(11): 99.9	F1	AEVPGATGGDpSPHLQPAEPPGEPR_3	1.59246e+08	1.12107e+08	6.60145e+07	2.1038e+08	5.69572e+07	2.17537e+08	1.00187e+08	2.13705e+08	9.76311e+07	2.36768e+08	7.0981e+07	2.09758e+08	1.17805e+08	146559718	5.61566e+07	2.09296e+08	7.62224e+07	2.29578e+08	7.76947e+07	3.19807e+08	8.03633e+07	2.25786e+08	9.22571e+07	2.10962e+08	0.044163	2.6813	2.71505
F2	AHNAK pS5737	Q09666	AHNK_HUMAN	Neuroblast differentiation-associated protein AHNAK	AHNAK	pS5737	AHNAK	Q09666 (pS5737)	AHNK_HUMAN		0.038	M229Sr2|M229Sr1	45.6	T(4): 0.0; S(6): 0.0; S(10): 8.9; S(12): 45.6; S(14): 45.6	F2	GGVTGSPEASIpSGSKGDLK_3	1.81701e+08	3.49524e+08	1.20792e+08	3.77493e+08	1.84217e+08	1.15769e+08	1.21318e+08	2.37826e+08	9.66581e+07	3.0338e+08	1.43773e+08	3.89717e+08	1.46436e+08	3.41802e+08	1.12609e+08	3.25484e+08	1.91161e+08	1.25987e+08	1.2627e+08	3.1366e+08	9.29821e+07	3.09905e+08	1.55237e+08	4.46979e+08	0.154616	2.26001	2.69884
LW	VAMP2 pS80	P63027	VAMP2_HUMAN	Vesicle-associated membrane protein 2	VAMP2	pS80	VAMP3	Q15836 (pS63)	VAMP3_HUMAN		5.86e-06	M249Sr2|M249Sr1	91.4	S(9): 0.0; T(13): 8.6; S(14): 91.4	LW	ADALQAGASQFETpSAAK_2	21529828	7.02676e+07	2.4905e+07	3.27598e+07	6.78777e+07	7.37053e+07	1.42529e+07	7.69162e+07	3.01361e+07	2.57196e+07	6.0134e+07	7.48161e+07	2.2703e+07	6.99024e+07	1.84351e+07	3.61253e+07	5.16881e+07	9.98441e+07	1.59211e+07	8.44071e+07	2.49447e+07	2.965e+07	4.79039e+07	1.03465e+08	0.147404	2.33151	2.68383
F1	MKRN2 pS366pT369	Q9H000	MKRN2_HUMAN	Probable E3 ubiquitin-protein ligase makorin-2	MKRN2	pS366pT369	MKRN2	B4DPR4 (pS323pT326)	B4DPR4_HUMAN		0.319	M238Sr2	98.5	S(4): 1.5; S(5): 98.6; T(8): 99.9	F1	KQLSpSQGpTVR_3	6.16892e+08	8.72439e+08	3.07475e+08	1466506144	1043145166	7.85037e+08	7.36501e+08	1371343130	7.27368e+08	1959516491	1055676449	1480187013	5.52087e+08	1221231555	2.8891e+08	1002532359	2402020494	8.76975e+08	5.85069e+08	2404138676	7.54703e+08	1220264113	1788214371	1225068636	0.840198	1.24787	2.6817
LW	ERBB2 pS1054	P04626	ERBB2_HUMAN	Receptor tyrosine-protein kinase erbB-2	ERBB2	pS1054	ERBB2	P04626-3 (pS368)	ERBB2_HUMAN		3.08e-09	M238Sr2|M229Sr2|M229Sr1|M238Sr1	100	S(1): 100.0; T(7): 0.0; S(13): 0.0	LW	pSGGGDLTLGLEPSEEEAPR_2	1.2783e+07	7.03315e+07	5.98959e+07	1.62693e+08	8.06231e+07	5.49501e+07	5.73218e+07	6.65265e+07	5.67115e+07	1.21388e+08	6.06307e+07	9.08935e+06	1.20588e+07	7.03402e+07	4.9384e+07	1.62595e+08	6.34127e+07	7.52308e+07	6.08109e+07	7.19614e+07	4.59724e+07	1.43144e+08	4.86716e+07	1.63197e+07	0.316124	1.92498	2.66333
F1	MAP4 pS1073	P27816	MAP4_HUMAN	Microtubule-associated protein 4	MAP4	pS1073	MAP4	P27816-2 (pS900)	MAP4_HUMAN		8.48e-06	M229Pr1|M238Sr1|M238Sr2|M229Pr2|M238Pr2	100	S(3): 100.0	F1	VGpSLDNVGHLPAGGAVK_2	3.17728e+08	9.76886e+08	1.0631e+09	2.28967e+08	3.49737e+08	1.14708e+09	2.43517e+08	8.38448e+08	2.34703e+08	2.99688e+08	3.52407e+08	1.0897e+09	2.37472e+08	2.43468e+09	9.62857e+08	2.25008e+08	434399585	1.14023e+09	1.89096e+08	1.25461e+09	1.89876e+08	2.89914e+08	4.22348e+08	9.6765e+08	0.476101	2.59112	2.66207
LW	TLE1 pS286	Q04724	TLE1_HUMAN	Transducin-like enhancer protein 1	TLE1	pS286	TLE1	B4E345 (pS212)	B4E345_HUMAN		6.32e-08	M229Pr1	96.6	S(3): 0.0; S(4): 1.6; S(5): 96.6; S(8): 1.6; T(9): 0.2; S(11): 0.0; S(12): 0.0; S(14): 0.0; S(15): 0.0; T(16): 0.0; S(17): 0.0	LW	DASSpSPASTASSASSTSLK_2	1.04652e+07	3.76101e+07	1.22758e+07	3.20154e+07	2.07546e+07	1.89801e+07	2.61036e+07	2.82004e+07	4.76421e+06	1.75949e+07	3.58388e+07	1.8865e+07	9.8611e+06	4.08907e+07	8.23837e+06	3.50599e+07	1.68469e+07	2.86606e+07	2.68595e+07	3.18766e+07	3.25219e+06	2.02476e+07	2.47527e+07	2.89294e+07	0.0837508	2.06729	2.65654
LW	SLC9A3R1 pS288	O14745	NHRF1_HUMAN	Na(+)/H(+) exchange regulatory cofactor NHE-RF1	SLC9A3R1	pS288	SLC9A3R1	O14745 (pS288)	NHRF1_HUMAN		4.4e-08	M249Pr1|M249Pr2	49.8	S(1): 49.8; S(3): 49.8; S(4): 0.5; T(6): 0.0; S(7): 0.0; S(12): 0.0; S(15): 0.0	LW	pSASSDTSEELNSQDSPPK_2	3.05334e+06	7.77122e+07	6.09579e+07	1.11739e+08	7.6978e+06	4.0091e+07	3.10304e+07	7.63735e+07	6.24934e+07	8.041e+07	2.9272e+07	4.15466e+07	2.41718e+06	7.84959e+07	4.98053e+07	1.08333e+08	6.61914e+06	5.71734e+07	3.20474e+07	8.30319e+07	5.23911e+07	9.28351e+07	1.9565e+07	6.06484e+07	0.0258409	2.95077	2.65398
LW	SLC9A3R1 pS290	O14745	NHRF1_HUMAN	Na(+)/H(+) exchange regulatory cofactor NHE-RF1	SLC9A3R1	pS290	SLC9A3R1	O14745 (pS290)	NHRF1_HUMAN	GRK6	4.39e-08	M249Pr2|M249Pr1	49.8	S(1): 49.8; S(3): 49.8; S(4): 0.5; T(6): 0.0; S(7): 0.0; S(12): 0.0; S(15): 0.0	LW	SApSSDTSEELNSQDSPPK_2	3.05334e+06	7.77122e+07	6.09579e+07	1.11739e+08	7.6978e+06	4.0091e+07	3.10304e+07	7.63735e+07	6.24934e+07	8.041e+07	2.9272e+07	4.15466e+07	2.41718e+06	7.84959e+07	4.98053e+07	1.08333e+08	6.61914e+06	5.71734e+07	3.20474e+07	8.30319e+07	5.23911e+07	9.28351e+07	1.9565e+07	6.06484e+07	0.0258409	2.95077	2.65398
F1	ZNF800 pS336	Q2TB10	ZN800_HUMAN	Zinc finger protein 800	ZNF800	pS336	ZNF800	Q2TB10 (pS336)	ZN800_HUMAN		9.71e-09	M238Pr2|M238Pr1|M229Pr2|M229Pr1	98.9	S(2): 0.0; T(4): 0.0; T(9): 0.0; S(19): 1.1; S(21): 98.9	F1	DSITPDIATKPGQPLFLDSIpSPK_3	1.20704e+08	1.41523e+08	5.95651e+07	1.42842e+08	3.71278e+07	1.39854e+08	5.96735e+07	1.06086e+08	6.85178e+07	9.61099e+07	1.65015e+08	8.39996e+07	8.63907e+07	210058518	5.00765e+07	1.37655e+08	5.51067e+07	1.4241e+08	4.1804e+07	1.57172e+08	4.96539e+07	9.55952e+07	1.98412e+08	8.68288e+07	0.429596	1.7234	2.63455
F1	TEX29 pY3	Q8N6K0	TEX29_HUMAN	Testis-expressed sequence 29 protein	TEX29	pY3	C13orf16	Q8N6K0 (pY3)	CM016_HUMAN		0.0784	M249Pr2	100	Y(3): 100.0; S(10): 0.0	F1	M8EpYVLEVKNSPR_2	1.24926e+07	3.85697e+07	101778290	2.03287e+08	3.82451e+07	4.49585e+08	8.20824e+06	7.42165e+07	9.65553e+07	139147204	5.46682e+07	477679114	7.349e+06	5.063e+07	9.45635e+07	2.01333e+08	5.597e+07	4.76571e+08	6.09755e+06	1.00379e+08	7.85207e+07	1.36572e+08	7.26025e+07	434518929	0.386735	4.443	2.62109
LW,F1	PDS5B pS1361	Q9NTI5	PDS5B_HUMAN	Sister chromatid cohesion protein PDS5 homolog B	PDS5B	pS1361	PDS5B	E9PBP3 (pS317)	E9PBP3_HUMAN		1.09e-06	M249Pr2|M249Sr2|M238Sr1|M229Sr2|M238Pr1|M229Sr1|M238Sr2|M249Pr1|M238Pr2|M249Sr1	33.3	S(3): 33.3; S(6): 33.3; S(7): 33.3; S(11): 0.0; T(12): 0.0; S(14): 0.0; T(15): 0.0	LW	AESPEpSSAIESTQSTPQK_3	4.21933e+07	8.9117e+07	8.90491e+07	1.46778e+08	6.45623e+07	5.43453e+07	2.73491e+07	8.56421e+07	7.15219e+07	1.2351e+08	4.6289e+07	5.45615e+07	2.9108e+07	9.07801e+07	6.85021e+07	1.45993e+08	5.6351e+07	7.47598e+07	2.84737e+07	9.881e+07	5.66125e+07	1.41772e+08	3.54753e+07	7.6686e+07	0.0110768	2.29053	2.61283
F1	PRKCB P05771-2 (pS660)						PRKCB	P05771-2 (pS660)	KPCB_HUMAN	PKCB iso2,PKCB	0.00493	M249Sr2	100	S(5): 0.0; S(11): 100.0; S(15): 0.0	F1	NIDQSEFEGFpSFVNSEFLKPEVK_3	4.89568e+07	2.48323e+07	1.19416e+07	1.02473e+08	1.06211e+08	9.77707e+07	7.04982e+07	2.68009e+07	1.66026e+07	7.99669e+07	8.02545e+07	4.66891e+07	3.0893e+07	3.37973e+07	6.80758e+06	1.04217e+08	1.29278e+08	9.60509e+07	5.01274e+07	4.11527e+07	1.21892e+07	7.79341e+07	102558371	5.32748e+07	0.867749	1.22472	2.57057
LW	SASH1 pS813	O94885	SASH1_HUMAN	SAM and SH3 domain-containing protein 1	SASH1	pS813	SASH1	F5GYF4 (pS574)	F5GYF4_HUMAN		0.000108	M229Pr1|M249Sr1|M238Pr2|M238Sr1|M229Sr2|M229Pr2|M229Sr1|M249Pr1|M238Sr2|M249Pr2|M238Pr1|M249Sr2	100	S(1): 100.0; S(5): 0.0	LW	pSLPVSICR_2	4.55639e+07	1.11644e+08	6.56739e+07	1.82539e+08	1.05761e+08	9.2594e+07	7.28503e+07	1.22804e+08	6.80821e+07	1.39463e+08	108000917	9.5158e+07	4.52144e+07	1.13655e+08	5.38586e+07	1.79339e+08	8.36492e+07	1.23082e+08	7.68584e+07	1.41371e+08	5.70891e+07	1.62075e+08	8.83379e+07	1.35868e+08	0.0070829	2.11204	2.55961
F2	MICALL1 E9PCQ5 (pS520pS523pS524)						MICALL1	E9PCQ5 (pS520pS523pS524)	E9PCQ5_HUMAN		0.0357	M229Pr2	NA	Too many isoforms	F2	GSSGPQPAKPCSGATPTPLLLVGDRSPVPpSPGpSpSSPQLQSSCK_3	1	3.13941e+07	2.97705e+07	6.72708e+06	17277728	4.61292e+07	2.97684e+07	9.61692e+07	2.24604e+07	4.09779e+07	4.76426e+07	3.00923e+07	1.14578e+06	3.17147e+07	2.68292e+07	2.97382e+06	2.14207e+07	5.15576e+07	3.26738e+07	1.22583e+08	1.98456e+07	4.84279e+07	5.20844e+07	2.76169e+07	0.536077	1.84983	2.55544
F2	MICALL1 E9PCQ5 (pS523pS524pS525)						MICALL1	E9PCQ5 (pS523pS524pS525)	E9PCQ5_HUMAN		0.0357	M229Pr2	NA	Too many isoforms	F2	GSSGPQPAKPCSGATPTPLLLVGDRSPVPSPGpSpSpSPQLQSSCK_3	1	3.13941e+07	2.97705e+07	6.72708e+06	17277728	4.61292e+07	2.97684e+07	9.61692e+07	2.24604e+07	4.09779e+07	4.76426e+07	3.00923e+07	1.14578e+06	3.17147e+07	2.68292e+07	2.97382e+06	2.14207e+07	5.15576e+07	3.26738e+07	1.22583e+08	1.98456e+07	4.84279e+07	5.20844e+07	2.76169e+07	0.536077	1.84983	2.55544
LW	ANKHD1 pT86	Q8IWZ3	ANKH1_HUMAN	Ankyrin repeat and KH domain-containing protein 1	ANKHD1	pT86	ANKHD1	D6RHC4 (pT86)	D6RHC4_HUMAN		3.53e-05	M249Pr2	79.2	T(1): 79.2; S(8): 17.0; S(10): 3.8; S(16): 0.0; S(20): 0.0	LW	pTGGGGGASGSDEDEVSEVESFILDQEDLDNPVLK_3	3.75891e+07	4.54422e+07	2.69028e+07	1.22303e+08	9.67358e+07	4.83549e+07	2.87173e+07	4.78955e+07	3.73061e+07	6.23447e+07	1.86146e+07	7.7379e+07	3.62752e+07	4.69411e+07	2.00921e+07	1.25027e+08	7.5094e+07	6.68808e+07	3.07282e+07	5.42534e+07	30391950	7.26526e+07	1.13727e+07	1.10662e+08	0.12464	2.3359	2.54388
LW	WDR59 pS17pS23	Q6PJI9	WDR59_HUMAN	WD repeat-containing protein 59	WDR59	pS17pS23	WDR59	Q6PJI9-2 (pS17pS23)	WDR59_HUMAN		0.38	M238Pr1	50	S(2): 50.0; T(5): 50.0; S(8): 100.0; S(19): 0.0	LW	DpSQATAMpSVDCLGQHAVLSGR_3	1.6636e+08	2.09989e+08	1.64056e+08	6.34951e+08	1.26768e+08	120471752	8.45353e+07	1.28673e+08	2.28304e+08	4.8e+08	1.221e+08	7.55226e+07	1.62842e+08	2.37054e+08	1.33606e+08	5.65511e+08	9.94081e+07	1.71353e+08	8.91517e+07	145816773	1.88905e+08	5.07288e+08	1.01427e+08	1.06115e+08	0.310259	2.23533	2.53378
LW	AHNAK pS5752pS5762	Q09666	AHNK_HUMAN	Neuroblast differentiation-associated protein AHNAK	AHNAK	pS5752pS5762	AHNAK	Q09666 (pS5752pS5762)	AHNK_HUMAN	mTOR	0.00023	M229Sr2	0.9	S(2): 50.0; S(5): 50.0; S(15): 1.8; S(16): 98.2	LW	ASLGpSLEGEAEAEApSSPK_3	5.27675e+06	8.76682e+07	8.33644e+07	8.80405e+07	1.1153e+06	2.002e+07	1.33125e+07	6.97674e+07	5.46964e+07	7.67358e+07	1.38723e+07	3.75834e+06	5.23797e+06	8.68048e+07	7.11707e+07	9.06786e+07	1.2384e+06	3.13875e+07	1.43437e+07	7.64113e+07	44591066	8.78429e+07	7.7828e+06	7.14947e+06	0.23266	2.63413	2.52497
LW	PHF12 pT944	Q96QT6	PHF12_HUMAN	PHD finger protein 12	PHF12	pT944	PHF12	Q96QT6-4 (pT530)	PHF12_HUMAN		0.367	M238Pr1	12.4	S(2): 12.4; S(3): 12.4; S(4): 12.4; S(5): 12.4; S(10): 12.4; T(17): 12.4; S(24): 12.4; Y(25): 12.4; S(36): 0.4; T(38): 0.4; T(42): 0.4	LW	ASSSSLIGGSGAGWEGpTALLHHGSYIKLGCLQFVFSITEFATK_3	2.93454e+07	3.39995e+07	1.09444e+07	5.91172e+07	6.16239e+07	3.52326e+07	1.26936e+07	1.11775e+07	0	1.10666e+07	4.3802e+07	2.47121e+07	2.96971e+07	3.75018e+07	7.32162e+06	6.3016e+07	4.68316e+07	5.20439e+07	1.38133e+07	15309627	0	1.11141e+07	3.16418e+07	3.87869e+07	0.568767	1.68417	2.49728
LW	PLEC pS4386	Q15149	PLEC_HUMAN	Plectin	PLEC	pS4386	PLEC	Q15149-4 (pS4249)	PLEC_HUMAN		1.02e-09	M238Pr1|M249Pr2|M249Sr1|M249Pr1|M229Pr2|M229Sr1|M238Sr1|M229Pr1|M249Sr2|M238Pr2|M238Sr2|M229Sr2	90.5	S(1): 0.7; S(2): 0.7; S(3): 90.5; S(6): 8.0; S(7): 0.1; S(8): 0.0; S(9): 0.0; Y(10): 0.0; S(13): 0.0; S(17): 0.0	LW	SSpSVGSSSSYPISPAVSR_2	1.38136e+08	2.741e+08	5.38921e+08	1.0746e+09	7.8042e+08	4.38639e+08	1.9903e+08	2.29078e+08	4.90332e+08	9.50625e+08	7.84808e+08	3.61857e+08	1.30178e+08	3.07931e+08	4.74593e+08	1.2504e+09	5.02307e+08	7.03994e+08	2.21966e+08	2.84036e+08	5.02805e+08	1.42965e+09	5.73004e+08	7.08564e+08	0.308897	1.94796	2.461
F1	PSMD1 pT270	Q99460	PSMD1_HUMAN	26S proteasome non-ATPase regulatory subunit 1	PSMD1	pT270	PSMD1	Q99460-2 (pT270)	PSMD1_HUMAN		0.000511	M238Pr1	77.4	T(1): 77.4; T(4): 22.5; S(8): 0.0; S(12): 0.0; T(13): 0.0; T(15): 0.0; T(17): 0.0; S(21): 0.0; S(25): 0.0; S(27): 0.0; T(30): 0.0	F1	pTVGTPIASVPGSTNTGTVPGSEKDSDSMETEEK_3	6.29164e+07	1.06652e+08	2.56038e+07	3.46113e+06	3.17602e+06	6.16189e+07	1.29756e+07	5.78503e+07	5.86576e+07	4.21249e+07	2.43725e+07	6.96883e+07	4.35837e+07	1.39418e+08	1.44952e+07	4.13977e+06	7.97327e+06	5.94802e+07	8.53783e+06	7.94349e+07	4.23387e+07	4.41477e+07	3.55285e+07	7.29853e+07	0.415969	2.6211	2.45183
F2	SPAG9 pT217	O60271	JIP4_HUMAN	C-Jun-amino-terminal kinase-interacting protein 4	SPAG9	pT217	SPAG9	O60271-7 (pT217)	JIP4_HUMAN		2.95e-14	M249Pr1|M238Sr1	100	S(5): 0.0; T(19): 100.0	F2	ERPISLGIFPLPAGDGLLpTPDAQK_3	1.18701e+07	1.02291e+08	2.76579e+07	6.54263e+07	4.06393e+07	2.43996e+07	6.94071e+07	4.64116e+07	2.16669e+07	1.08432e+08	7.01858e+07	3.32526e+07	1.51249e+07	9.70125e+07	2.31097e+07	5.72671e+07	4.60269e+07	2.89289e+07	7.22538e+07	5.23944e+07	1.91524e+07	110541591	8.51771e+07	3.3504e+07	0.559518	1.45546	2.44688
LW	KRI1 pS177	Q8N9T8	KRI1_HUMAN	Protein KRI1 homolog	KRI1	pS177	KRI1	F5H196 (pS177)	F5H196_HUMAN		4.21e-11	M238Pr2|M229Pr2|M249Sr2|M229Sr1|M238Pr1|M249Pr1|M229Pr1|M229Sr2	100	S(6): 100.0; S(17): 0.0; S(18): 0.0	LW	AFVEDpSEDEDGAGEGGSSLLQK_2	2.11018e+08	3.09791e+08	3.39064e+08	9.63045e+08	3.25272e+08	3.26325e+08	1.75952e+08	2.74018e+08	3.88588e+08	7.69833e+08	7.22367e+08	1.62278e+08	1.98095e+08	3.38806e+08	2.69172e+08	9.07883e+08	2.50173e+08	4.8565e+08	1.95757e+08	3.21117e+08	3.38461e+08	8.82683e+08	5.14711e+08	2.30228e+08	0.335521	1.79259	2.44686
LW	FAM129A pS646	Q9BZQ8	NIBAN_HUMAN	Protein Niban	FAM129A	pS646	FAM129A	Q9BZQ8 (pS646)	NIBAN_HUMAN		0.198	M238Sr1	99.5	S(3): 0.0; S(5): 0.0; S(10): 99.5; T(16): 0.5; S(22): 0.0	LW	GESLSLPGPpSPPPDGTEQVIISR_3	1.60541e+07	3.0043e+07	2.80822e+07	7.69894e+07	4.33256e+07	1.36055e+07	2.16204e+07	1.3823e+07	2.96322e+07	6.64628e+07	7.73961e+06	6.78962e+06	1.60606e+07	3.22708e+07	2.1488e+07	8.09403e+07	3.36308e+07	2.02435e+07	2.29902e+07	1.82102e+07	2.44555e+07	7.651e+07	4.35627e+06	1.3176e+07	0.396405	1.9625	2.44642
LW	SNTB1 pS219	Q13884	SNTB1_HUMAN	Beta-1-syntrophin	SNTB1	pS219	SNTB1	Q13884-2 (pS219)	SNTB1_HUMAN		0.00305	M238Sr2|M238Sr1	100	S(2): 0.0; S(5): 0.0; T(11): 0.0; S(16): 100.0	LW	GSPVSEIGWETPPPEpSPR_3	1.82047e+08	1.95148e+08	1.44038e+08	3.29503e+08	1.96036e+08	8.69169e+07	6.84961e+07	1.841e+08	1.23661e+08	3.38041e+08	1.26064e+08	1.37011e+08	1.77323e+08	2.22568e+08	1.19465e+08	3.35612e+08	1.46248e+08	1.21317e+08	7.18635e+07	2.02949e+08	1.02826e+08	3.91209e+08	9.87896e+07	2.0029e+08	0.081932	2.0571	2.4441
F2	SH3YL1 C9JJI3 (pY11)						SH3YL1	C9JJI3 (pY11)	C9JJI3_HUMAN		0.338	M249Sr1	100	S(3): 0.0; Y(11): 100.0	F2	MVSDLVIILNpYDR_3	1.20357e+08	2.76862e+08	7.06355e+07	1.92194e+08	1.40302e+08	6.13432e+07	1.06618e+08	2.67372e+08	1.40984e+08	2.30402e+08	1.10665e+08	2.69685e+08	1.01209e+08	2.76684e+08	6.63893e+07	1.66468e+08	1.28435e+08	6.931e+07	110541591	3.31848e+08	1.40158e+08	2.429e+08	1.23262e+08	3.15723e+08	0.180576	2.09394	2.43343
F1	DNM2 pT766	P50570	DYN2_HUMAN	Dynamin-2	DNM2	pT766	DNM2	F5H722 (pT373)	F5H722_HUMAN	CDK1	0.00119	M229Pr2|M238Pr1	53.9	S(10): 0.0; T(11): 0.0; S(12): 0.0; T(13): 0.0; S(15): 0.0; T(16): 0.1; T(25): 17.7; S(29): 2.2; S(31): 2.2; S(32): 6.1; S(34): 17.7; T(36): 53.9	F1	EALNIIGDISTSTVSTPVPPPVDDTWLQSASSHSPpTPQR_4	6.1995e+07	1.26162e+08	3.40715e+07	4.78697e+07	3.41692e+07	7.59754e+07	5.49417e+07	102650245	8.80712e+07	4.05362e+07	1.03955e+08	6.74902e+07	4.30108e+07	1.71688e+08	2.24434e+07	4.99756e+07	4.97418e+07	7.38889e+07	3.79401e+07	150421106	6.89407e+07	4.21807e+07	1.3055e+08	7.13355e+07	0.576235	1.58664	2.40384
F1	DNM2 pT755	P50570	DYN2_HUMAN	Dynamin-2	DNM2	pT755	DNM2	F5H722 (pT362)	F5H722_HUMAN		0.000527	M229Pr2	62.3	S(10): 0.1; T(11): 0.1; S(12): 0.1; T(13): 0.3; S(15): 0.6; T(16): 1.1; T(25): 62.3; S(29): 10.6; S(31): 4.7; S(32): 4.7; S(34): 4.7; T(36): 10.6	F1	EALNIIGDISTSTVSTPVPPPVDDpTWLQSASSHSPTPQR_4	6.1995e+07	1.26162e+08	3.40715e+07	4.78697e+07	3.41692e+07	7.59754e+07	5.49417e+07	102650245	8.80712e+07	4.05362e+07	1.03955e+08	6.74902e+07	4.30108e+07	1.71688e+08	2.24434e+07	4.99756e+07	4.97418e+07	7.38889e+07	3.79401e+07	150421106	6.89407e+07	4.21807e+07	1.3055e+08	7.13355e+07	0.576235	1.58664	2.40384
LW,F1	SRRM2 pS2449	Q9UQ35	SRRM2_HUMAN	Serine/arginine repetitive matrix protein 2	SRRM2	pS2449	SRRM2	Q9UQ35 (pS2449)	SRRM2_HUMAN		1.91e-06	M229Sr2|M249Pr2|M238Sr2|M238Sr1|M229Sr1|M249Sr1|M249Pr1|M238Pr2|M238Pr1|M249Sr2|M229Pr2	100	S(1): 100.0; S(5): 0.0; S(8): 0.0; S(11): 0.0	LW	pSPVPSAFSDQSR_2	7.06921e+08	8.31856e+08	5.3864e+08	1.36781e+09	5.85985e+08	1.0205e+09	6.85087e+08	1.21556e+09	6.0516e+08	2.80583e+08	6.25248e+08	1.06256e+09	4.96727e+08	1.30558e+09	4.90246e+08	1.2111e+09	6.21408e+08	1.1489e+09	5.3948e+08	2.08388e+09	5.15716e+08	2.85199e+08	6.72472e+08	1.08327e+09	0.140982	2.13364	2.39244
F1	MAP4 pS280	P27816	MAP4_HUMAN	Microtubule-associated protein 4	MAP4	pS280	MAP4	P27816-2 (pS280)	MAP4_HUMAN		1.12e-05	M249Sr2|M238Pr1|M249Pr2|M249Pr1|M238Sr1|M229Sr1|M229Pr1|M249Sr1|M229Sr2|M229Pr2|M238Sr2|M238Pr2	100	S(4): 100.0; T(6): 0.0; T(11): 0.0	F1	DM8EpSPTKLDVTLAK_2	2.60693e+09	2.42747e+09	2.39912e+09	7.78773e+09	2.0945e+09	1.7594e+09	2.34887e+09	2.45629e+09	2.7581e+09	1.02429e+10	2.17786e+09	2.65973e+09	3.08781e+09	7.68308e+09	2.54908e+09	4.69319e+09	1.97591e+09	1.85901e+09	2.47805e+09	7.86924e+09	2.67488e+09	5.56792e+09	2.15709e+09	2.44663e+09	0.5005	2.01832	2.39239
LW	MECP2 pS78	P51608	MECP2_HUMAN	Methyl-CpG-binding protein 2	MECP2	pS78	MECP2	B5MCB4 (pS78)	B5MCB4_HUMAN		6.96e-06	M238Sr2	50	T(3): 0.0; S(4): 0.0; S(7): 0.0; S(9): 0.0; S(17): 50.0; S(19): 50.0	LW	AETSEGSGSAPAVPEApSASPK_2	2.2429e+07	5.91625e+07	3.44176e+07	4.37242e+07	4.2499e+07	4.29066e+07	6.08347e+06	4.51051e+07	2.82858e+07	3.37279e+07	4.98276e+07	5.02435e+07	2.34643e+07	5.96067e+07	2.76205e+07	4.862e+07	3.22462e+07	6.00984e+07	8.49358e+06	5.10282e+07	2.35097e+07	3.86049e+07	3.88185e+07	7.33955e+07	0.0249133	2.14951	2.38132
F2	AP3D1 pS827	O14617	AP3D1_HUMAN	AP-3 complex subunit delta-1	AP3D1	pS827	AP3D1	E7EMM2 (pS658)	E7EMM2_HUMAN		0.128	M249Sr1	46.3	T(2): 0.0; T(4): 7.3; S(5): 46.3; S(7): 46.3	F2	NTETpSKSPEKDVPMVEK_3	1.26046e+07	775937	2.68233e+07	2.21788e+07	1.09767e+08	5.92408e+07	2.76608e+07	1.09961e+08	865392	6.05849e+06	6.76401e+07	1.06405e+08	1.60242e+07	292862	2.19541e+07	1.48892e+07	1.10814e+08	6.75412e+07	2.98762e+07	1.44004e+08	1.38478e+06	5.49697e+06	8.06036e+07	1.21637e+08	0.832607	1.35758	2.37846
F2	AP3D1 pS829	O14617	AP3D1_HUMAN	AP-3 complex subunit delta-1	AP3D1	pS829	AP3D1	E7EMM2 (pS660)	E7EMM2_HUMAN		0.146	M249Sr1	46.3	T(2): 0.0; T(4): 7.3; S(5): 46.3; S(7): 46.3	F2	NTETSKpSPEKDVPMVEK_3	1.26046e+07	775937	2.68233e+07	2.21788e+07	1.09767e+08	5.92408e+07	2.76608e+07	1.09961e+08	865392	6.05849e+06	6.76401e+07	1.06405e+08	1.60242e+07	292862	2.19541e+07	1.48892e+07	1.10814e+08	6.75412e+07	2.98762e+07	1.44004e+08	1.38478e+06	5.49697e+06	8.06036e+07	1.21637e+08	0.832607	1.35758	2.37846
F2	MAP4 pT282	P27816	MAP4_HUMAN	Microtubule-associated protein 4	MAP4	pT282	MAP4	P27816-6 (pT282)	MAP4_HUMAN		5.24e-06	M249Sr1|M238Sr1|M249Sr2|M238Sr2|M229Sr2	50	S(4): 50.0; T(6): 50.0; T(11): 0.0	F2	DMESPpTKLDVTLAK_3	3.52812e+08	5.19274e+08	4.14463e+08	1176954487	3.27668e+08	296319646	1.68358e+08	3.27551e+08	4.33485e+08	9.80081e+08	3.81247e+08	2.10042e+08	3.05252e+08	5.40949e+08	3.3318e+08	9.51455e+08	3.09507e+08	3.3318e+08	192543747	4.45894e+08	3.71672e+08	9.21835e+08	3.77681e+08	2.39801e+08	0.309789	1.81662	2.3782
F1	LIMA1 pS225	Q9UHB6	LIMA1_HUMAN	LIM domain and actin-binding protein 1	LIMA1	pS225	LIMA1	F8VRN8 (pS225)	F8VRN8_HUMAN		0.00972	M229Sr1|M229Sr2	46	S(3): 46.0; S(6): 46.0; Y(7): 6.9; S(8): 1.1; S(20): 0.0; S(21): 0.0; S(22): 0.0; T(23): 0.0; S(26): 0.0	F1	KIpSENSYSLDDLEIGPGQLSSSTFDSEK_3	2.05705e+06	6.4673e+07	7.80013e+07	6.33059e+07	110392983	5.97215e+07	3.66029e+07	7.86382e+07	7.58392e+07	1.06712e+08	1.65684e+08	6.64008e+07	1.65781e+06	8.29522e+07	6.80737e+07	6.42341e+07	133066871	5.81156e+07	2.62069e+07	1.09019e+08	5.78105e+07	1.08659e+08	2.03391e+08	7.04912e+07	0.996895	1.00666	2.37312
LW	SASH1 pS721	O94885	SASH1_HUMAN	SAM and SH3 domain-containing protein 1	SASH1	pS721	SASH1	F5GYF4 (pS482)	F5GYF4_HUMAN		0.000206	M238Sr2	100	S(5): 0.0; S(9): 0.0; S(12): 100.0	LW	LLVDSQGLSGCpSPR_2	5.01039e+07	1.37446e+08	5.94067e+07	1.4576e+08	5.56469e+07	6.9141e+06	5.22689e+07	1.24718e+08	6.78335e+07	5.62697e+07	4.0068e+07	6.28832e+07	4.88923e+07	1.44301e+08	4.85617e+07	1.41196e+08	4.17069e+07	8.34144e+06	5.42109e+07	143478920	5.66513e+07	6.3132e+07	2.85407e+07	8.84044e+07	0.261426	2.11389	2.36231
LW	NGFR pS416pS419	P08138	TNR16_HUMAN	Tumor necrosis factor receptor superfamily member 16	NGFR	pS416pS419	NGFR	B4E096 (pS322pS325)	B4E096_HUMAN		0.00969	M238Sr1|M238Sr2	99.9	S(6): 100.0; S(9): 99.9; S(11): 0.1; T(12): 0.0; T(14): 0.0; S(15): 0.0	LW	ADLVEpSLCpSESTATSPV_2	3.42794e+07	2.26225e+07	2.90844e+07	1.18544e+08	4.37002e+06	3.74152e+07	4.14378e+07	2.33531e+07	2.61898e+07	9.72183e+07	2.27385e+07	1.96935e+07	3.31988e+07	2.4373e+07	2.32264e+07	1.16801e+08	3.03285e+06	5.32053e+07	4.19538e+07	2.80955e+07	2.15406e+07	1.13121e+08	1.44608e+07	3.06859e+07	0.281433	2.66555	2.35484
LW	CHCHD3 pY49	Q9NX63	CHCH3_HUMAN	Coiled-coil-helix-coiled-coil-helix domain-containing protein 3, mitochondrial	CHCHD3	pY49	CHCHD3	G3V1K1 (pY49)	G3V1K1_HUMAN		4.35e-09	M229Sr1|M249Sr2|M249Sr1|M249Pr2|M249Pr1	93.7	Y(1): 93.7; S(2): 6.3; Y(5): 0.0; S(8): 0.0; S(10): 0.0	LW	pYSGAYGASVSDEELK_2	5.83186e+07	4.54295e+07	6.46783e+07	1.21122e+08	1.13267e+08	1.01762e+08	5.62466e+06	1.19667e+08	6.35745e+07	7.89352e+07	9.8674e+07	8.4e+07	5.63957e+07	4.67815e+07	5.23288e+07	1.22313e+08	8.92751e+07	1.44746e+08	7.39937e+06	1.37886e+08	5.36483e+07	9.06343e+07	8.05305e+07	1.20351e+08	0.126044	1.95158	2.34205
LW	FAM129A pS641	Q9BZQ8	NIBAN_HUMAN	Protein Niban	FAM129A	pS641	FAM129A	Q9BZQ8 (pS641)	NIBAN_HUMAN		0.0133	M238Sr1|M238Sr2	95.2	S(3): 2.4; S(5): 95.2; S(10): 2.4; T(16): 0.0; S(22): 0.0	LW	GESLpSLPGPSPPPDGTEQVIISR_3	1.60541e+07	3.0043e+07	2.80822e+07	7.69894e+07	4.33256e+07	1.36055e+07	2.16204e+07	1.3823e+07	2.96322e+07	5.84843e+07	7.73961e+06	6.78962e+06	1.60606e+07	3.22708e+07	2.1488e+07	8.09403e+07	3.36308e+07	2.02435e+07	2.29902e+07	1.82102e+07	2.44555e+07	6.68164e+07	4.35627e+06	1.3176e+07	0.401076	1.88368	2.33237
F1	HSF1 pT323	Q00613	HSF1_HUMAN	Heat shock factor protein 1	HSF1	pT323	HSF1	E9PMQ6 (pT258)	E9PMQ6_HUMAN		0.0107	M238Pr1|M238Pr2	91.6	S(5): 3.8; S(10): 3.8; S(11): 0.8; T(14): 91.6; S(17): 0.0; T(19): 0.0; S(24): 0.0	F1	VEEASPGRPSSVDpTLLSPTALIDSILR_3	9.14934e+06	7.02463e+06	2.9607e+07	6.03957e+07	122432154	3.45676e+07	6.02496e+07	3.59952e+06	3.01594e+07	1.30023e+08	5.92673e+07	4.52818e+07	5.30918e+06	9.18233e+06	1.9924e+07	6.06506e+07	1.52388e+08	3.88028e+07	4.22593e+07	3.89458e+06	1.96962e+07	1.28494e+08	7.89581e+07	5.24614e+07	0.971239	0.92136	2.31935
LW	PLEC Q15149-4 (pS21)						PLEC	Q15149-4 (pS21)	PLEC_HUMAN		1.57e-07	M238Pr1|M238Sr2|M238Sr1|M238Pr2	85.5	T(1): 7.2; S(2): 7.2; S(3): 85.5; Y(8): 0.0	LW	TSpSEDNLYLAVLR_2	9.0446e+07	1.26379e+07	2.11292e+08	6.44859e+08	1.4624e+08	3.11859e+07	9.20667e+07	1.91355e+07	2.13684e+08	5.56875e+08	3.69436e+07	7.47324e+07	8.47031e+07	1.63455e+07	1.6675e+08	5.90168e+08	1.12795e+08	4.69771e+07	9.74316e+07	2.28579e+07	1.85801e+08	6.09256e+08	2.57649e+07	1.07949e+08	0.575749	2.06991	2.31656
LW	SPTAN1 pS1217	Q13813	SPTA2_HUMAN	Spectrin alpha chain, brain	SPTAN1	pS1217	SPTAN1	B4DGT1 (pS1217)	B4DGT1_HUMAN		1.25e-05	M249Sr1|M229Sr2|M249Sr2|M229Sr1	100	S(1): 100.0	LW	pSLQQLAEER_2	3.64525e+07	1.03697e+08	4.40246e+07	3.79197e+06	4.73286e+07	5.41131e+07	4.00463e+07	8.19209e+07	1.44809e+07	7.16036e+07	5.94408e+07	5.178e+07	3.49355e+07	1.0321e+08	3.55643e+07	6.02262e+06	3.56249e+07	7.37728e+07	4.09941e+07	9.16509e+07	1.08138e+07	8.20132e+07	4.7366e+07	7.56875e+07	0.183101	2.10599	2.31299
LW	DPF2 pS142	Q92785	REQU_HUMAN	Zinc finger protein ubi-d4	DPF2	pS142	DPF2	B4DT58 (pS142)	B4DT58_HUMAN		3.62e-07	M249Sr2|M249Pr2|M229Sr2|M249Sr1|M238Pr2|M238Sr2|M238Pr1|M229Sr1|M238Sr1	100	S(5): 100.0; T(12): 0.0; S(14): 0.0	LW	VDDDpSLGEFPVTNSR_2	6.82477e+07	182835240	6.87349e+07	8.29296e+07	142318953	3.38873e+07	8.79234e+07	1.50442e+08	4.58341e+07	9.7366e+07	9.65096e+07	1.78998e+07	6.32395e+07	2.0551e+08	5.6736e+07	8.70926e+07	1.08832e+08	5.00672e+07	9.19031e+07	1.70474e+08	3.75276e+07	1.13487e+08	7.86935e+07	2.74651e+07	0.48554	1.49702	2.31175
LW	FAM54B pS238	Q9H019	FA54B_HUMAN	Protein FAM54B	FAM54B	pS238	FAM54B	E9PPF9 (pS141)	E9PPF9_HUMAN		0.000167	M238Sr2|M238Sr1|M249Sr2|M249Sr1	99.5	S(2): 0.5; S(3): 99.5	LW	ASpSFADMMGILK_2	5.36405e+06	3.11145e+07	1.58022e+07	4.12571e+07	8.50599e+06	3.21657e+07	5.11741e+07	8.37745e+07	2.87343e+07	3.60729e+07	3.94819e+06	3.5224e+07	5.35524e+06	3.37812e+07	1.04897e+07	4.53151e+07	7.34371e+06	4.80708e+07	5.31189e+07	9.33449e+07	2.3664e+07	4.10589e+07	2.48416e+06	5.06785e+07	0.108664	3.04765	2.30492
LW	IGF2BP2 pS164	Q9Y6M1	IF2B2_HUMAN	Insulin-like growth factor 2 mRNA-binding protein 2	IGF2BP2	pS164	IGF2BP2	Q9Y6M1-5 (pS101)	IF2B2_HUMAN		5.99e-08	M238Sr1|M229Sr2|M229Pr2|M238Sr2|M229Sr1	49.7	S(2): 0.0; Y(3): 0.0; S(10): 0.6; S(11): 49.7; S(13): 49.7	LW	ISYIPDEEVSSPpSPPQR_2	118195249	134180579	9.74499e+07	1.4963e+08	9.114e+07	6.64673e+07	2.50171e+07	183617839	6.44773e+07	9.397e+07	1.13654e+08	2.76116e+07	1.0971e+08	1.41196e+08	8.36082e+07	1.4485e+08	7.09416e+07	9.05241e+07	2.65282e+07	2.33466e+08	5.47639e+07	1.10593e+08	9.32094e+07	4.27696e+07	0.309011	1.73989	2.29454
F1	ACIN1 pS490	Q9UKV3	ACINU_HUMAN	Apoptotic chromatin condensation inducer in the nucleus	ACIN1	pS490	ACIN1	E7EQT4 (pS450)	E7EQT4_HUMAN		3.51e-08	M229Pr2|M229Pr1	98.1	S(3): 98.1; S(12): 1.9	F1	AEpSPAEKVPEESVLPLVQK_3	8.41232e+07	1.77651e+08	5.80367e+07	5.21419e+07	1.9653e+08	1.81103e+08	8.36643e+07	1.617e+08	2.0007e+08	1.98442e+08	1.70537e+08	2.6481e+08	5.97983e+07	268310588	4.8843e+07	5.34554e+07	2.51793e+08	1.86812e+08	6.27621e+07	2.66014e+08	1.6566e+08	1.85363e+08	2.1471e+08	2.69334e+08	0.557879	1.52979	2.29376
F2	MAP4 pS358	P27816	MAP4_HUMAN	Microtubule-associated protein 4	MAP4	pS358	MAP4	P27816-6 (pS358)	MAP4_HUMAN		0.116	M229Sr2|M238Sr1|M238Sr2|M229Sr1	99.7	T(2): 0.3; S(6): 99.7; S(15): 0.0	F2	ETERApSPIKMDLAPSK_3	3.17165e+08	4.99528e+08	9.70051e+07	3.77858e+08	283655657	3.10505e+08	2.56567e+08	2.69174e+08	8.89201e+07	410414103	3.83149e+08	3.821e+08	2.58684e+08	5.24942e+08	9.26384e+07	3.51284e+08	2.76684e+08	3.59469e+08	2.83384e+08	3.34513e+08	8.58139e+07	4.41356e+08	3.83616e+08	4.24854e+08	0.134951	1.76447	2.29292
LW	ZRANB2 pS120	O95218	ZRAB2_HUMAN	Zinc finger Ran-binding domain-containing protein 2	ZRANB2	pS120	ZRANB2	O95218-2 (pS120)	ZRAB2_HUMAN		0.00474	M249Pr1|M238Pr1	100	S(3): 100.0; Y(7): 0.0	LW	EEpSDGEYDEFGR_2	2.50586e+06	3.52293e+07	2.73872e+07	6.4786e+07	5.30979e+07	2.94317e+07	3.37787e+07	2.99283e+07	4.32397e+07	6.07595e+07	5.50401e+07	2.95416e+07	1.81266e+06	3.89211e+07	2.02266e+07	6.78642e+07	3.98852e+07	4.51033e+07	3.44757e+07	3.37404e+07	3.57235e+07	7.05474e+07	4.33608e+07	4.45373e+07	0.183101	1.71362	2.28834
F1	ZMYND8 pS490	Q9ULU4	PKCB1_HUMAN	Protein kinase C-binding protein 1	ZMYND8	pS490	ZMYND8	Q9ULU4-4 (pS114)	PKCB1_HUMAN		2.86e-09	M238Pr2|M229Pr2|M249Sr1|M229Sr2|M238Pr1|M229Pr1	99.8	T(1): 0.0; S(6): 0.0; S(8): 0.2; S(10): 99.8; S(15): 0.0; S(19): 0.0; T(23): 0.0; T(24): 0.0	F1	TGQAGSLSGpSPKPFSPQLSAPITTK_3	1.47392e+08	1.19765e+08	1.25446e+08	4.25077e+08	5.33728e+08	1.72376e+08	1.62329e+08	1.01746e+08	1.52188e+08	4.59436e+08	4.70161e+08	7.51538e+08	1.06049e+08	1.58833e+08	1.16152e+08	3.67641e+08	5.33356e+08	1.80444e+08	1.30925e+08	1.48385e+08	1.27372e+08	4.24315e+08	4.56217e+08	7.13879e+08	0.806742	1.35606	2.28758
LW	SYNPO2 pS902	Q9UMS6	SYNP2_HUMAN	Synaptopodin-2	SYNPO2	pS902	SYNPO2	Q9UMS6 (pS902)	SYNP2_HUMAN		0.00512	M238Sr2|M238Sr1	100	S(3): 100.0; T(5): 0.0; S(7): 0.0; S(11): 0.0	LW	AQpSPTPSLPASWK_2	5.81409e+07	1.13303e+08	6.76035e+07	1.35499e+08	5.26969e+07	8.79712e+07	4.74159e+07	6.69727e+07	4.05139e+07	1.03891e+08	5.91842e+07	4.90793e+07	5.59441e+07	114303778	5.53697e+07	132631918	3.978e+07	117037637	4.93167e+07	7.25584e+07	3.40019e+07	1.22941e+08	4.71096e+07	7.10921e+07	0.0373586	2.23984	2.27318
LW	MUC16 B5ME49 (pS9085pS9090)						MUC16	B5ME49 (pS9085pS9090)	B5ME49_HUMAN		0.345	M249Pr1	49.3	T(1): 0.0; S(3): 0.0; T(4): 0.0; T(7): 0.0; T(9): 0.0; T(10): 0.0; T(12): 0.4; S(14): 98.5; T(18): 50.5; S(19): 50.5	LW	TESTEM8TITTQTGpSPGATpSR_3	1.2008e+07	1.46905e+07	7.73251e+06	7.65939e+06	4.53133e+06	4.20663e+06	942155	1.23927e+07	7.81866e+06	8.04188e+06	8.78156e+06	8.44827e+06	1.12083e+07	1.67201e+07	5.05779e+06	9.80554e+06	3.13049e+06	4.93987e+06	325669	1.62198e+07	6.14459e+06	8.32806e+06	4.73159e+06	1.50789e+07	0.140982	2.32339	2.24633
LW	KIAA1967 pS675pS678	Q8N163	K1967_HUMAN	DBIRD complex subunit KIAA1967	KIAA1967	pS675pS678	KIAA1967	G3V119 (pS350pS353)	G3V119_HUMAN		5.05e-10	M229Sr2|M229Sr1	99.6	S(1): 100.0; S(4): 99.6; S(7): 0.4; S(12): 0.0; S(13): 0.0	LW	pSVApSNQSEMEFSSLQDMPK_2	7.4302e+07	4.44725e+07	4.59726e+07	1.20203e+08	8.25664e+07	4.89497e+07	4.23706e+07	5.67714e+07	2.28506e+07	1.22353e+08	8.03505e+07	52147443	6.90482e+07	4.6431e+07	3.71025e+07	1.20482e+08	6.49233e+07	6.7799e+07	4.28927e+07	6.27706e+07	1.76496e+07	1.44031e+08	6.4237e+07	7.63742e+07	0.257267	1.75049	2.24194
LW	SLC2A13 pS640pS645	Q96QE2	MYCT_HUMAN	Proton myo-inositol cotransporter	SLC2A13	pS640pS645	SLC2A13	Q96QE2 (pS640pS645)	MYCT_HUMAN		0.247	M249Sr2	71.9	S(2): 14.0; Y(4): 14.0; S(7): 72.0; S(12): 99.9	LW	GSNYHLpSDNDApSDVE_2	9.48715e+06	3.61982e+07	2.7488e+07	3.06815e+07	1.03573e+07	2.9266e+07	8.29704e+06	1.75554e+07	1.65417e+07	2.17212e+07	1.78085e+07	1.44606e+07	8.87138e+06	3.93556e+07	2.0412e+07	3.24635e+07	9.95584e+06	4.49976e+07	1.02297e+07	2.09684e+07	1.27902e+07	2.42021e+07	1.06904e+07	2.21084e+07	0.0555022	2.5236	2.23675
F2	USP40 pT865	Q9NVE5	UBP40_HUMAN	Ubiquitin carboxyl-terminal hydrolase 40	USP40	pT865	USP40	Q9NVE5-2 (pT41)	UBP40_HUMAN		0.24	M238Pr1	16.5	S(3): 10.0; S(4): 10.0; S(14): 2.4; S(15): 3.2; S(16): 2.4; S(26): 16.5; T(32): 29.0; T(41): 16.5; S(43): 10.0	F2	M8GSSLGLCLGKAPSSSQLFLFFAM8GSDVQPGTEM8EIVVEEpTISVR_6	1.15239e+08	210210551	1.23496e+08	3.32479e+08	2.81863e+07	2.74967e+08	1.30444e+08	2.55184e+08	1.20986e+08	2.01195e+08	1.21941e+08	1.19271e+08	9.26384e+07	2.16437e+08	1.16598e+08	2.96526e+08	3.28744e+07	3.07208e+08	1.40158e+08	310355115	1.09511e+08	1.99365e+08	1.32513e+08	1.36358e+08	0.0758758	2.34866	2.22853
F1	PLEC pS4382	Q15149	PLEC_HUMAN	Plectin	PLEC	pS4382	PLEC	Q15149-7 (pS4213)	PLEC_HUMAN		7.14e-07	M238Pr1|M238Pr2	100	T(3): 0.0; S(5): 0.0; T(7): 0.0; S(14): 0.0; S(22): 100.0	F1	AGTLSITEFADMLSGNAGGFRpSR_3	4.91987e+07	3.65838e+07	5.95644e+07	1.49365e+08	5.03832e+07	8.64197e+07	4.27077e+07	1.60737e+07	6.69351e+07	1.45309e+08	5.58426e+07	5.62243e+07	3.11837e+07	4.70862e+07	4.99303e+07	142794090	7.10831e+07	8.44386e+07	3.12871e+07	2.50287e+07	4.87705e+07	1.43376e+08	7.44598e+07	6.25646e+07	0.54872	1.64742	2.223
LW	AHNAK pS572	Q09666	AHNK_HUMAN	Neuroblast differentiation-associated protein AHNAK	AHNAK	pS572	AHNAK	Q09666 (pS572)	AHNK_HUMAN		2.56e-06	M238Sr1|M229Sr2	50	S(2): 50.0; S(4): 50.0	LW	ISMpSEVDLNVAAPK_2	5.38066e+07	1.52343e+08	3.53043e+07	1.48116e+08	1.03787e+08	7.66231e+07	6.78102e+07	3.71804e+07	9.46644e+07	1.45787e+08	5.70238e+07	4.11274e+07	5.32435e+07	1.72481e+08	2.91003e+07	1.42431e+08	8.15017e+07	1.03629e+08	7.19142e+07	4.08108e+07	8.3178e+07	1.67074e+08	4.51557e+07	5.90147e+07	0.255286	1.8826	2.20184
F2	GCN1L1 pT956pT958	Q92616	GCN1L_HUMAN	Translational activator GCN1	GCN1L1	pT956pT958	GCN1L1	Q92616 (pT956pT958)	GCN1L_HUMAN		0.296	M249Sr1	84.6	T(7): 99.1; T(9): 85.1; T(11): 13.2; S(12): 2.5	F2	AVMLLHpTHpTITSR_2	1042615664	2635780371	1028202782	1955825612	1205670738	1465038686	9.80996e+08	2205174282	9.70941e+08	1813330172	1319223257	1656229419	9.371e+08	2719465253	906569496	1752705948	1752705948	1752705948	1006148933	2116613276	8.02187e+08	1432998278	2284136541	1752705948	0.26142	1.49921	2.19654
LW	UBXN10 pS108	Q96LJ8	UBX10_HUMAN	UBX domain-containing protein 10	UBXN10	pS108	UBXN10	Q96LJ8 (pS108)	UBX10_HUMAN		0.327	M249Pr2	39.1	S(1): 0.0; S(7): 0.0; T(19): 39.1; S(22): 39.1; S(23): 10.9; S(24): 10.9	LW	SPNQGASDEIPELQQQVPTGApSSSLNK_3	7.2374e+07	1.18402e+08	1.22375e+08	2.2592e+08	1.8417e+08	1.36289e+08	7.26997e+07	1.82117e+08	1.13861e+08	1.55994e+08	1.22978e+08	1.53433e+08	6.73876e+07	1.24319e+08	1.04919e+08	2.14737e+08	1.35603e+08	1.92252e+08	7.66766e+07	2.28766e+08	9.86755e+07	1.86873e+08	1.01807e+08	2.5508e+08	0.0275877	2.0545	2.17079
F1	CEBPZ pS835	Q03701	CEBPZ_HUMAN	CCAAT/enhancer-binding protein zeta	CEBPZ	pS835	CEBPZ	F5H3Y6 (pS835)	F5H3Y6_HUMAN		0.00343	M229Pr1|M229Pr2	99.9	S(6): 99.9; T(21): 0.1; S(29): 0.0; S(30): 0.0	F1	DADEEpSIEDVDDEEFEELIDTFEDDNCFSSGKDDMDFAGNVK_4	0	2.94373e+07	3.75611e+07	1.29127e+07	3.58993e+06	1.45223e+07	1.51382e+07	3.73188e+07	3.47861e+07	2.08536e+07	7.08201e+07	1.71108e+07	79657.4	3.76102e+07	2.65215e+07	1.39251e+07	8.89749e+06	2.11916e+07	1.04583e+07	5.73019e+07	2.30053e+07	2.1389e+07	9.19397e+07	1.99819e+07	0.971239	1.06524	2.1681
F1	CDHR1 pS803pS815	Q96JP9	CDHR1_HUMAN	Cadherin-related family member 1	CDHR1	pS803pS815	CDHR1	E7EN47 (pS507pS519)	E7EN47_HUMAN		0.554	M249Sr2	2.8	S(9): 40.5; S(13): 40.5; T(14): 33.2; T(20): 30.7; T(23): 16.4; S(25): 15.8; S(27): 9.0; T(29): 7.4; T(33): 6.4	F1	APALPPPPSVAPpSTGAAQWTVPTVpSGSLTPQPTQPPPKPK_4	5.06996e+07	2.50574e+07	1.76937e+07	7.3036e+07	7.98598e+07	1.81101e+08	3.75895e+07	2.85617e+07	4.32282e+07	5.79224e+07	4.86881e+07	1.00254e+08	3.17434e+07	3.42424e+07	1.06013e+07	7.57537e+07	1.01555e+08	1.85618e+08	2.70486e+07	4.35837e+07	2.83067e+07	5.77634e+07	6.40115e+07	9.92463e+07	0.553686	1.88481	2.16318
LW,F1	RPLP2 pS105	P05387	RLA2_HUMAN	60S acidic ribosomal protein P2	RPLP2	pS105	RPLP1	A6NIB2 (pS79)	A6NIB2_HUMAN	GRK2	1.04e-08	M229Pr1|M238Sr2|M249Sr1|M229Pr2|M229Sr2|M238Sr1|M238Pr1|M238Pr2|M249Pr1|M249Pr2|M229Sr1|M249Sr2	99.9	S(4): 0.1; S(7): 99.9	LW	KEESEEpSDDDMGFGLFD_2	7.32661e+08	1.0249e+09	5.68948e+08	1.11441e+09	6.29606e+08	5.74606e+08	6.69264e+08	9.69455e+08	5.63692e+08	1.04983e+09	5.44086e+08	6.37636e+08	5.59452e+08	1.22028e+09	5.05623e+08	1.0293e+09	4.81552e+08	7.03325e+08	5.64571e+08	1.23231e+09	4.85722e+08	1.07451e+09	4.20418e+08	8.33251e+08	0.0275877	2.01932	2.15395
F1	INF2 pS1149	Q27J81	INF2_HUMAN	Inverted formin-2	INF2	pS1149	INF2	Q27J81-2 (pS1149)	INF2_HUMAN		0.0101	M229Sr1	46.8	T(3): 0.0; S(4): 0.0; S(15): 6.3; T(16): 46.8; S(17): 46.8; S(26): 0.0	F1	DPTSLLGVLQAEADSTpSEGLEDAVHSR_3	5.84707e+07	6.40921e+06	6.98131e+07	1.24364e+08	5.22779e+07	8.99608e+07	1.67431e+07	3.17522e+07	3.88335e+07	1.11e+08	1.0938e+07	1.34489e+08	3.82613e+07	7.80668e+06	5.94445e+07	1.21969e+08	7.19338e+07	8.78211e+07	1.28843e+07	4.90137e+07	2.48624e+07	1.12705e+08	1.68602e+07	1.32503e+08	0.394313	2.28239	2.152
F1	INF2 pT1148	Q27J81	INF2_HUMAN	Inverted formin-2	INF2	pT1148	INF2	Q27J81-2 (pT1148)	INF2_HUMAN		0.012	M229Sr1	46.8	T(3): 0.0; S(4): 0.0; S(15): 6.3; T(16): 46.8; S(17): 46.8; S(26): 0.0	F1	DPTSLLGVLQAEADSpTSEGLEDAVHSR_3	5.84707e+07	6.40921e+06	6.98131e+07	1.24364e+08	5.22779e+07	8.99608e+07	1.67431e+07	3.17522e+07	3.88335e+07	1.11e+08	1.0938e+07	1.34489e+08	3.82613e+07	7.80668e+06	5.94445e+07	1.21969e+08	7.19338e+07	8.78211e+07	1.28843e+07	4.90137e+07	2.48624e+07	1.12705e+08	1.68602e+07	1.32503e+08	0.394313	2.28239	2.152
LW	DYNC1LI2 pS194	O43237	DC1L2_HUMAN	Cytoplasmic dynein 1 light intermediate chain 2	DYNC1LI2	pS194	DYNC1LI2	B4E2E0 (pS155)	B4E2E0_HUMAN		4.08e-10	M249Pr1|M249Pr2	100	Y(5): 0.0; S(15): 100.0	LW	DFQDYMEPEEGCQGpSPQR_2	7.30812e+07	1.02355e+08	2.06056e+07	9.86494e+07	7.56136e+07	2.82211e+07	8.86921e+07	9.10629e+07	2.5031e+07	8.61938e+07	1.29484e+08	2.76186e+07	6.99595e+07	1.06499e+08	1.35795e+07	1.064e+08	5.8029e+07	4.32259e+07	9.15797e+07	1.05984e+08	1.9106e+07	9.78502e+07	1.02146e+08	4.43078e+07	0.337337	1.42288	2.14563
LW	PLEC Q15149-4 (pS20)						PLEC	Q15149-4 (pS20)	PLEC_HUMAN		5.31e-06	M238Sr1|M238Sr2	48.5	T(1): 3.0; S(2): 48.5; S(3): 48.5; Y(8): 0.0	LW	TpSSEDNLYLAVLR_3	1.45055e+07	1.1307e+07	2.38126e+07	6.20089e+07	6.72279e+07	0	0	0	2.53178e+07	24897604	0	4.12508e+07	1.40951e+07	1.42974e+07	1.73588e+07	6.6139e+07	5.06027e+07	136392	79078.2	282182	1.97203e+07	2.83851e+07	136392	5.93419e+07	0.641658	1.65289	2.12872
LW	LEMD3 pS261	Q9Y2U8	MAN1_HUMAN	Inner nuclear membrane protein Man1	LEMD3	pS261	LEMD3	Q9Y2U8 (pS261)	MAN1_HUMAN		2.51e-07	M238Sr1	99.2	Y(3): 0.0; S(4): 0.7; S(6): 99.2; S(16): 0.0; S(17): 0.0	LW	ENYSDpSEEEDDDDVASSR_2	6.88581e+06	1.86064e+07	1.23239e+07	1.30486e+07	3.97647e+06	2.669e+07	3.64318e+06	6.79737e+06	6.66239e+06	8.75333e+06	1.86024e+06	2.90043e+06	7.22687e+06	2.11019e+07	8.31919e+06	1.47457e+07	2.90444e+06	4.16988e+07	4.83512e+06	8.25468e+06	5.08654e+06	9.57031e+06	1.41539e+06	5.42163e+06	0.281433	3.38373	2.10748
F2	PDLIM4 pS112	P50479	PDLI4_HUMAN	PDZ and LIM domain protein 4	PDLIM4	pS112	PDLIM4	C9J542 (pS53)	C9J542_HUMAN		2.35e-10	M238Sr1|M238Sr2|M238Pr2	93.5	S(11): 93.5; T(13): 6.4; T(14): 0.0; S(15): 0.0	F2	IHIDPEIQDGpSPTTSR_3	4.19097e+08	8.68636e+08	8.82726e+08	1.47866e+09	6.33149e+08	654509495	3.45019e+08	8.35194e+08	8.67138e+08	1.4372e+09	6.31453e+08	4.79291e+08	3.67661e+08	942125398	6.98704e+08	1.27559e+09	6.1285e+08	7.74296e+08	3.80173e+08	1.04746e+09	7.80667e+08	1.42635e+09	6.4925e+08	5.32558e+08	0.0613317	1.71908	2.10646
F1	HABP4 pS108	Q5JVS0	HABP4_HUMAN	Intracellular hyaluronan-binding protein 4	HABP4	pS108	HABP4	Q5JVS0-2 (pS108)	HABP4_HUMAN		0.0182	M229Pr2|M229Pr1	100	S(1): 0.0; S(12): 100.0	F1	SLPAPVAQRPDpSPGGGLQAPGQK_3	8.16587e+07	5.50111e+07	4.17655e+07	1.96934e+08	1.23018e+08	1.07168e+08	1.00678e+08	1.64048e+06	4.6447e+06	9.87758e+07	3.37722e+07	1.5984e+08	5.77114e+07	7.10831e+07	3.12353e+07	192617107	1.53128e+08	1.04528e+08	7.79401e+07	1.95286e+06	5.28329e+06	9.63033e+07	4.57228e+07	1.63623e+08	0.578324	1.69831	2.10232
F2	COL17A1 pS460pS463	Q9UMD9	COHA1_HUMAN	Collagen alpha-1(XVII) chain	COL17A1	pS460pS463	COL17A1	F5H0Q7 (pS444pS447)	F5H0Q7_HUMAN		0.412	M229Sr2	2.1	T(1): 19.7; T(2): 19.7; T(3): 19.7; S(8): 19.7; Y(9): 19.7; S(11): 19.7; S(12): 19.7; S(17): 24.8; S(42): 18.5; S(45): 18.5	F2	TTTADIHSYGSSGGGGSGGGGGVGGAGGGPWGPAPAWCPCGpSCCpSWWK_3	5.90037e+06	18889.4	163810	7.12943e+06	1.58802e+07	1	1	1.54672e+06	1	2.14327e+07	1.31204e+07	3.09498e+07	1.08045e+07	1575.04	3.15468e+06	3.51646e+06	1.95659e+07	1	292862	1.03443e+06	56853.8	2.54868e+07	9.3668e+06	2.8523e+07	0.845294	1.3543	2.09934
F1	DDX41 pS23	Q9UJV9	DDX41_HUMAN	Probable ATP-dependent RNA helicase DDX41	DDX41	pS23	DDX41	D6RD33 (pS23)	D6RD33_HUMAN		0.00295	M229Pr2	99	T(1): 0.0; S(9): 1.0; S(11): 99.0; Y(21): 0.0; Y(24): 0.0	F1	TDEVPAGGSRpSEAEDEDDEDYVPYVPLR_3	1.86764e+08	9.55563e+07	2.13048e+07	9.98952e+07	2.55143e+07	1.03911e+08	3.73571e+07	6.18456e+07	6.79689e+07	1.71379e+08	3.13532e+07	5.45966e+07	1.39681e+08	1.21403e+08	1.16674e+07	1.02819e+08	3.94906e+07	1.00346e+08	2.65735e+07	8.35268e+07	4.9426e+07	169504492	4.30375e+07	6.03592e+07	0.346899	2.05875	2.09922
F1	MIS18BP1 pS1004	Q6P0N0	M18BP_HUMAN	Mis18-binding protein 1	MIS18BP1	pS1004	MIS18BP1	Q6P0N0 (pS1004)	M18BP_HUMAN		0.13	M229Pr1|M229Pr2	76.3	S(5): 76.3; S(9): 23.6; T(24): 0.1; T(25): 0.0; S(27): 0.0; S(28): 0.0	F1	ILLPpSFQDSEDDDDILPNMDKNPTTPSSVIFPLVK_4	1.29743e+07	3.04173e+07	5.22505e+07	6.66917e+07	4.39854e+07	3.57032e+07	0	2.06368e+07	3.62179e+07	1.49954e+07	7.78933e+07	2.31851e+07	7.63498e+06	3.87681e+07	4.1955e+07	6.72568e+07	6.27646e+07	3.97315e+07	79310	3.17434e+07	2.35588e+07	1.55738e+07	9.99979e+07	2.87886e+07	0.971239	0.940132	2.09403
LW	TP53BP1 pS500	Q12888	TP53B_HUMAN	Tumor suppressor p53-binding protein 1	TP53BP1	pS500	TP53BP1	A6NNK5 (pS505)	A6NNK5_HUMAN		2.02e-10	M249Sr2|M229Pr1|M229Sr2|M238Sr1|M249Pr1|M238Sr2|M249Sr1|M229Sr1	100	S(2): 100.0; S(9): 0.0; T(11): 0.0; S(14): 0.0	LW	NpSPEDLGLSLTGDSCK_2	6.29955e+07	1.81298e+08	7.24279e+07	9.13022e+07	8.3869e+07	1.10581e+08	8.86851e+07	1.54214e+08	6.96819e+07	8.02936e+07	7.09348e+07	1.00598e+08	5.89735e+07	2.0379e+08	6.02424e+07	9.22201e+07	6.579e+07	1.53722e+08	9.2696e+07	1.77161e+08	5.84441e+07	9.25793e+07	5.94754e+07	144571719	0.0724952	2.18402	2.09261
F2,LW,F1	TCOF1 pS1378	Q13428	TCOF_HUMAN	Treacle protein	TCOF1	pS1378	TCOF1	Q13428-2 (pS1301)	TCOF_HUMAN		5.32e-10	M249Pr2|M229Pr1|M249Sr1|M249Pr1	100	S(10): 0.0; S(12): 100.0	LW	LGAGEGGEASVpSPEK_2	3.18446e+07	4.4614e+07	1.11204e+07	3.35447e+07	1.42166e+07	1.59005e+07	2.44222e+07	3.01264e+07	1.08566e+07	3.4056e+07	3.03277e+07	2.42465e+07	2.62023e+07	5.27511e+07	9.40075e+06	3.44969e+07	2.25577e+07	2.09263e+07	2.54338e+07	3.23614e+07	1.21994e+07	3.28655e+07	2.71715e+07	3.71589e+07	0.0866664	1.71235	2.08196
LW	MAP1B pS1793	P46821	MAP1B_HUMAN	Microtubule-associated protein 1B	MAP1B	pS1793	MAP1B	P46821 (pS1793)	MAP1B_HUMAN		0.000275	M238Sr2|M249Sr1|M238Sr1|M249Pr2|M249Pr1	50	S(2): 50.0; S(3): 50.0; Y(6): 0.0; S(7): 0.0; T(9): 0.0; S(11): 0.0; S(13): 0.0; T(14): 0.0; S(15): 0.0	LW	ESpSPLYSPTFSDSTSAVK_2	3.91948e+07	7.74854e+07	6.76591e+07	1.53933e+08	9.59512e+07	5.49658e+07	5.2848e+07	1.011e+08	1.04018e+08	1.25769e+08	9.81279e+07	6.6609e+07	3.789e+07	7.77854e+07	5.59564e+07	1.53374e+08	7.46523e+07	7.55023e+07	5.51548e+07	119037190	9.23958e+07	1.51988e+08	7.97466e+07	9.27565e+07	0.146492	1.69391	2.08033
LW	MAP1B pS1792	P46821	MAP1B_HUMAN	Microtubule-associated protein 1B	MAP1B	pS1792	MAP1B	P46821 (pS1792)	MAP1B_HUMAN		0.000727	M238Sr1|M238Sr2|M249Sr1|M249Sr2|M249Pr1|M249Pr2	50	S(2): 50.0; S(3): 50.0; Y(6): 0.0; S(7): 0.0; T(9): 0.0; S(11): 0.0; S(13): 0.0; T(14): 0.0; S(15): 0.0	LW	EpSSPLYSPTFSDSTSAVK_2	3.91948e+07	7.74854e+07	6.76591e+07	1.53933e+08	9.59512e+07	5.49658e+07	5.2848e+07	1.011e+08	1.04018e+08	1.25769e+08	9.81279e+07	6.6609e+07	3.789e+07	7.77854e+07	5.59564e+07	1.53374e+08	7.46523e+07	7.55023e+07	5.51548e+07	119037190	9.23958e+07	1.51988e+08	7.97466e+07	9.27565e+07	0.146492	1.69391	2.08033
F1	OXR1 pY221	Q8N573	OXR1_HUMAN	Oxidation resistance protein 1	OXR1	pY221	OXR1	Q8N573-3 (pY153)	OXR1_HUMAN		0.184	M238Sr1	14.1	Y(1): 14.1; T(3): 14.1; S(4): 1.0; T(8): 14.1; S(10): 56.7; T(16): 0.1	F1	pYITSGKGTVSGVLLVTPNNIM8FDPHK_3	4.58954e+07	3.72608e+07	1.28869e+07	1.92218e+07	3.53402e+07	7.67305e+06	0	3.20691e+07	4.31856e+07	1.13578e+07	5.21602e+07	7.13192e+07	2.79714e+07	4.79526e+07	7.17847e+06	2.0066e+07	5.15807e+07	1.25431e+07	0	5.13348e+07	2.78976e+07	1.11071e+07	6.8314e+07	7.41638e+07	0.994436	1.18708	2.06924
F1	OXR1 pT223	Q8N573	OXR1_HUMAN	Oxidation resistance protein 1	OXR1	pT223	OXR1	Q8N573-3 (pT155)	OXR1_HUMAN		0.29	M238Sr1	14.1	Y(1): 14.1; T(3): 14.1; S(4): 1.0; T(8): 14.1; S(10): 56.7; T(16): 0.1	F1	YIpTSGKGTVSGVLLVTPNNIM8FDPHK_3	4.58954e+07	3.72608e+07	1.28869e+07	1.92218e+07	3.53402e+07	7.67305e+06	0	3.20691e+07	4.31856e+07	1.13578e+07	5.21602e+07	7.13192e+07	2.79714e+07	4.79526e+07	7.17847e+06	2.0066e+07	5.15807e+07	1.25431e+07	0	5.13348e+07	2.78976e+07	1.11071e+07	6.8314e+07	7.41638e+07	0.994436	1.18708	2.06924
F1	MDM4 pT222pT228	O15151	MDM4_HUMAN	Protein Mdm4	MDM4	pT222pT228	MDM4	Q5T0Y2 (pT107pT113)	Q5T0Y2_HUMAN		0.389	M229Sr2	2.3	S(1): 24.3; S(4): 24.3; T(5): 24.3; T(9): 24.3; T(15): 10.3; S(19): 10.3; T(21): 10.3; T(22): 10.3; S(31): 52.0; S(33): 9.8	F1	SNGSTDLQpTNQDVGpTAIVSDTTDDLWFLNESVSEQLGVGIK_3	1.87622e+07	4.67506e+07	3.14502e+07	2.39336e+07	4.05293e+07	4.6951e+07	3.791e+07	2.18633e+07	1.46032e+07	2.1495e+07	4.19887e+07	2.97485e+07	9.94856e+06	6.22876e+07	2.12762e+07	2.44311e+07	5.88697e+07	4.96572e+07	2.76434e+07	3.36321e+07	1.13023e+07	2.30548e+07	5.57017e+07	3.83509e+07	0.806742	1.25263	2.04368
F1	MDM4 pS217pS232	O15151	MDM4_HUMAN	Protein Mdm4	MDM4	pS217pS232	MDM4	Q5T0Y2 (pS102pS117)	Q5T0Y2_HUMAN		0.389	M229Sr2	2.3	S(1): 24.3; S(4): 24.3; T(5): 24.3; T(9): 24.3; T(15): 10.3; S(19): 10.3; T(21): 10.3; T(22): 10.3; S(31): 52.0; S(33): 9.8	F1	SNGpSTDLQTNQDVGTAIVpSDTTDDLWFLNESVSEQLGVGIK_3	1.87622e+07	4.67506e+07	3.14502e+07	2.39336e+07	4.05293e+07	4.6951e+07	3.791e+07	2.18633e+07	1.46032e+07	2.1495e+07	4.19887e+07	2.97485e+07	9.94856e+06	6.22876e+07	2.12762e+07	2.44311e+07	5.88697e+07	4.96572e+07	2.76434e+07	3.36321e+07	1.13023e+07	2.30548e+07	5.57017e+07	3.83509e+07	0.806742	1.25263	2.04368
F1	ARHGAP35 pS1072	Q9NRY4	RHG35_HUMAN	Rho GTPase-activating protein 35	ARHGAP35	pS1072	ARHGAP35	Q9NRY4-2 (pS1072)	RHG35_HUMAN		4.18e-06	M238Pr1|M238Pr2	43.4	S(1): 43.4; S(3): 43.4; S(4): 10.6; S(5): 2.7; S(16): 0.0; Y(18): 0.0	F1	SVpSSSPWLPQDGFDPSDYAEPMDAVVKPR_3	5.82463e+07	7.39847e+07	6.62035e+07	1.67972e+08	1.17457e+08	188423213	8.79758e+07	5.07215e+07	1.04739e+08	1.98549e+08	7.62802e+07	1.33063e+08	3.7613e+07	9.17755e+07	5.67089e+07	1.59141e+08	1.44639e+08	1.95095e+08	6.74365e+07	7.14129e+07	8.80677e+07	1.8731e+08	9.91811e+07	1.31529e+08	0.370003	1.69405	2.03998
F1	ARHGAP35 pS1070	Q9NRY4	RHG35_HUMAN	Rho GTPase-activating protein 35	ARHGAP35	pS1070	ARHGAP35	Q9NRY4-2 (pS1070)	RHG35_HUMAN		6.17e-06	M238Pr2|M238Pr1	43.4	S(1): 43.4; S(3): 43.4; S(4): 10.6; S(5): 2.7; S(16): 0.0; Y(18): 0.0	F1	pSVSSSPWLPQDGFDPSDYAEPMDAVVKPR_3	5.82463e+07	7.39847e+07	6.62035e+07	1.67972e+08	1.17457e+08	188423213	8.79758e+07	5.07215e+07	1.04739e+08	1.98549e+08	7.62802e+07	1.33063e+08	3.7613e+07	9.17755e+07	5.67089e+07	1.59141e+08	1.44639e+08	1.95095e+08	6.74365e+07	7.14129e+07	8.80677e+07	1.8731e+08	9.91811e+07	1.31529e+08	0.370003	1.69405	2.03998
LW	ARHGEF10 pS59	O15013	ARHGA_HUMAN	Rho guanine nucleotide exchange factor 10	ARHGEF10	pS59	ARHGEF10	E9PB39 (pS59)	E9PB39_HUMAN		0.0948	M229Sr1	99.8	Y(1): 0.2; T(3): 0.1; S(18): 99.8	LW	YDTNNNEEEEGEQFDFDpSGDEIPEADR_3	1.08045e+07	1.565e+07	6.0311e+06	3.35042e+07	6.25547e+07	1.98141e+07	6.11393e+07	4.23886e+07	9.49502e+06	6.20933e+07	1.45165e+07	2.93709e+07	1.02378e+07	1.77694e+07	4.02384e+06	3.7118e+07	4.73551e+07	3.06741e+07	6.52157e+07	4.76995e+07	6.8804e+06	7.21251e+07	8.15772e+06	4.43812e+07	0.411285	1.76053	2.02312
LW	LIMCH1 pS718	Q9UPQ0	LIMC1_HUMAN	LIM and calponin homology domains-containing protein 1	LIMCH1	pS718	LIMCH1	F5GY62 (pS71)	F5GY62_HUMAN		3.92e-08	M229Sr1|M229Sr2|M238Sr1|M238Sr2	100	S(1): 100.0; T(7): 0.0; T(9): 0.0	LW	pSPEPEATLTFPFLDK_2	3.6458e+07	1.71062e+08	1.00364e+08	7.6234e+07	6.7708e+07	6.91412e+07	5.48011e+07	1.34713e+08	8.38642e+07	7.38699e+07	2.23228e+07	6.35256e+07	3.50634e+07	199093923	8.64783e+07	8.05796e+07	5.14615e+07	9.42578e+07	5.74961e+07	1.48133e+08	7.43774e+07	8.45421e+07	1.41777e+07	8.98266e+07	0.140982	2.1828	2.02178
LW	FKBP15 pS1164	Q5T1M5	FKB15_HUMAN	FK506-binding protein 15	FKBP15	pS1164	FKBP15	Q5T1M5-2 (pS1154)	FKB15_HUMAN		0.00086	M249Sr1	99.9	S(1): 0.0; S(2): 0.0; S(4): 99.9	LW	SSLpSGDEEDELFK_2	2.00297e+07	3.25628e+07	2.37968e+07	3.78819e+07	5.34841e+07	4.46593e+07	4.19698e+07	5.82783e+07	2.00334e+07	4.46218e+07	5.74372e+07	7.51467e+07	2.05627e+07	3.67384e+07	1.69833e+07	4.07858e+07	4.02284e+07	6.2483e+07	4.26029e+07	6.45579e+07	1.51676e+07	5.06027e+07	4.56895e+07	1.05417e+08	0.167678	1.98961	2.02153
F1	ARHGAP12 pT231pY243	Q8IWW6	RHG12_HUMAN	Rho GTPase-activating protein 12	ARHGAP12	pT231pY243	ARHGAP12	Q8IWW6-3 (pT231pY243)	RHG12_HUMAN		0.0932	M229Pr1	25	T(2): 50.0; T(3): 50.0; S(12): 50.0; Y(15): 50.0	F1	ATpTPPNQGRPDSPVpYANLQELK_3	9.34244e+07	7.80723e+07	1.03959e+08	1.49375e+08	4.60712e+07	6.41151e+07	7.47699e+07	3.28517e+07	7.02072e+07	2.77375e+08	2.9126e+07	2.82872e+07	6.8137e+07	9.62785e+07	9.69661e+07	1.43342e+08	6.56743e+07	6.26571e+07	5.31061e+07	53112365	5.30108e+07	2.55421e+08	4.12938e+07	3.54816e+07	0.578324	1.70892	2.02107
F1	ARHGAP12 pT230pS240	Q8IWW6	RHG12_HUMAN	Rho GTPase-activating protein 12	ARHGAP12	pT230pS240	ARHGAP12	Q8IWW6-3 (pT230pS240)	RHG12_HUMAN		0.000754	M229Pr2|M229Pr1	48.3	T(2): 50.0; T(3): 50.0; S(12): 96.6; Y(15): 3.4	F1	ApTTPPNQGRPDpSPVYANLQELK_3	9.34244e+07	7.80723e+07	1.03959e+08	1.49375e+08	4.60712e+07	6.41151e+07	7.47699e+07	3.28517e+07	7.02072e+07	2.77375e+08	2.9126e+07	2.82872e+07	6.8137e+07	9.62785e+07	9.69661e+07	1.43342e+08	6.56743e+07	6.26571e+07	5.31061e+07	53112365	5.30108e+07	2.55421e+08	4.12938e+07	3.54816e+07	0.578324	1.70892	2.02107
LW	MEF2C pS240	Q06413	MEF2C_HUMAN	Myocyte-specific enhancer factor 2C	MEF2C	pS240	MEF2C	D6RJG6 (pS240)	D6RJG6_HUMAN		0.0153	M238Sr2|M238Sr1	100	S(1): 100.0	LW	pSPPPMNLGMNNR_2	4.44019e+07	6.84362e+07	5.14368e+07	7.78837e+07	7.44029e+07	2.64889e+07	1.33457e+07	7.50395e+07	6.45756e+07	6.85799e+07	4.98073e+07	3.48216e+07	4.34968e+07	6.84438e+07	4.11167e+07	8.16173e+07	5.77123e+07	4.10482e+07	1.48079e+07	8.23782e+07	5.48359e+07	7.85319e+07	3.86415e+07	50459950	0.145534	1.60599	2.01593
LW	EPB49 pS92	Q08495	DEMA_HUMAN	Dematin	EPB49	pS92	EPB49	Q08495 (pS92)	DEMA_HUMAN		2.22e-05	M229Sr1|M229Sr2|M238Sr1|M238Sr2	98.1	S(1): 0.9; T(2): 0.9; S(3): 98.1; S(7): 0.0; S(14): 0.0	LW	STpSPPPSPEVWADSR_2	8.60755e+07	1.00352e+08	1.1908e+08	2.6506e+08	1.1531e+08	5.31235e+07	9.15197e+07	7.71539e+07	8.57052e+07	212753510	9.37258e+07	2.43135e+07	7.84812e+07	9.92871e+07	1.02429e+08	2.61455e+08	9.06343e+07	7.29615e+07	9.65455e+07	8.55109e+07	7.57285e+07	2.65272e+08	7.60851e+07	3.76185e+07	0.488336	1.58126	2.0146
LW	EHD2 pS438	Q9NZN4	EHD2_HUMAN	EH domain-containing protein 2	EHD2	pS438	EHD2	B7ZAY3 (pS121)	B7ZAY3_HUMAN		6.39e-06	M238Sr2|M238Sr1	100	S(13): 100.0; T(22): 0.0	LW	GPDEAMEDGEEGpSDDEAEWVVTK_3	4.28899e+07	8.2972e+07	1.03425e+08	1.72534e+08	6.26743e+07	2.21328e+07	5.52872e+07	9.85367e+07	8.28865e+07	1.31281e+08	1.22578e+07	4.25425e+07	4.46262e+07	8.61176e+07	8.51651e+07	1.72529e+08	4.93042e+07	3.33955e+07	5.72232e+07	1.10128e+08	7.0914e+07	1.50574e+08	7.41319e+06	6.55685e+07	0.2137	1.9651	2.01353
F1	MAP2 pS1234	P11137	MAP2_HUMAN	Microtubule-associated protein 2	MAP2	pS1234	MAP2	P11137-3 (pS1230)	MAP2_HUMAN		0.429	M229Pr1	3.7	T(2): 37.2; S(6): 37.2; T(8): 12.6; S(10): 3.7; T(19): 1.7; S(22): 2.7; S(29): 3.7; Y(40): 1.2	F1	ETPDISITPSDVAEPLHETIVSEPAEIQpSEEEEIEAQGEYDK_4	3.34757e+07	5.77075e+07	2.14948e+07	6.73339e+07	8.07279e+07	3.33271e+07	7.92505e+07	4.2011e+07	3.16504e+07	1.42535e+07	2.42582e+07	2.12093e+07	2.03377e+07	7.39892e+07	1.18938e+07	6.90071e+07	1.02856e+08	3.83047e+07	5.72512e+07	6.35369e+07	2.08848e+07	1.47509e+07	3.53225e+07	2.56713e+07	0.921142	1.14772	2.00498
LW	ARHGEF2 pS696	Q92974	ARHG2_HUMAN	Rho guanine nucleotide exchange factor 2	ARHGEF2	pS696	ARHGEF2	Q92974-3 (pS668)	ARHG2_HUMAN		0.000526	M238Pr2	97.5	S(10): 0.0; T(14): 2.5; S(15): 97.5; T(19): 0.0	LW	EPALPLEPDSGGNTpSPGVTANGEAR_3	199549121	2.04634e+08	1.99364e+08	2.73045e+08	1.71715e+08	1.40284e+08	1.65477e+08	2.26613e+08	1.68777e+07	2.50574e+08	2.23636e+08	7.74396e+07	193539757	2.30324e+08	1.57069e+08	2.77916e+08	1.26951e+08	1.98895e+08	1.9128e+08	2.99837e+08	1.31607e+07	3.04622e+08	172322092	1.11139e+08	0.191836	1.66533	2.00468
F2	TOP2B pT1403	Q02880	TOP2B_HUMAN	DNA topoisomerase 2-beta	TOP2B	pT1403	TOP2B	B4DLV2 (pT255)	B4DLV2_HUMAN		0.0441	M249Sr2	85.2	S(4): 14.8; T(7): 85.2; S(17): 0.0; Y(25): 0.0; T(26): 0.0; S(28): 0.0	F2	VKASPIpTNDGEDEFVPSDGLDKDEYTFSPGK_4	102458900	6.30784e+07	4.15292e+07	1.05418e+08	8.22741e+07	132294580	3.54391e+06	3.92411e+07	1.94992e+06	3.80974e+07	5.50614e+07	4.66916e+07	7.85175e+07	6.75412e+07	3.81077e+07	9.06951e+07	8.54955e+07	1.40158e+08	3.33557e+06	4.25213e+07	2.44348e+06	4.38743e+07	6.49844e+07	4.75906e+07	0.512842	1.58449	1.99856
F2	SIGLEC1 pT991	Q9BZZ2	SN_HUMAN	Sialoadhesin	SIGLEC1	pT991	SIGLEC1	Q9BZZ2-2 (pT991)	SN_HUMAN		0.225	M238Sr2	25	T(3): 25.0; T(5): 25.0; T(6): 25.0; T(10): 25.0	F2	HVTLTpTLM8DTGPGR_1	6.18302e+07	7.06188e+06	1	5.09729e+07	3.31266e+06	1.0287e+07	1	3.3356e+07	1	1	2.09158e+07	9.57813e+07	4.38743e+07	5.76586e+06	395195	4.61998e+07	6.44857e+06	1.05623e+07	292862	3.70809e+07	56853.8	1575.04	1.98456e+07	1.04812e+08	0.512842	2.88271	1.99573
F2	SIGLEC1 pT990	Q9BZZ2	SN_HUMAN	Sialoadhesin	SIGLEC1	pT990	SIGLEC1	Q9BZZ2-2 (pT990)	SN_HUMAN		0.225	M238Sr2	25	T(3): 25.0; T(5): 25.0; T(6): 25.0; T(10): 25.0	F2	HVTLpTTLM8DTGPGR_1	6.18302e+07	7.06188e+06	1	5.09729e+07	3.31266e+06	1.0287e+07	1	3.3356e+07	1	1	2.09158e+07	9.57813e+07	4.38743e+07	5.76586e+06	395195	4.61998e+07	6.44857e+06	1.05623e+07	292862	3.70809e+07	56853.8	1575.04	1.98456e+07	1.04812e+08	0.512842	2.88271	1.99573
F2	SIGLEC1 pT995	Q9BZZ2	SN_HUMAN	Sialoadhesin	SIGLEC1	pT995	SIGLEC1	Q9BZZ2-2 (pT995)	SN_HUMAN		0.225	M238Sr2	25	T(3): 25.0; T(5): 25.0; T(6): 25.0; T(10): 25.0	F2	HVTLTTLM8DpTGPGR_1	6.18302e+07	7.06188e+06	1	5.09729e+07	3.31266e+06	1.0287e+07	1	3.3356e+07	1	1	2.09158e+07	9.57813e+07	4.38743e+07	5.76586e+06	395195	4.61998e+07	6.44857e+06	1.05623e+07	292862	3.70809e+07	56853.8	1575.04	1.98456e+07	1.04812e+08	0.512842	2.88271	1.99573
F2	SIGLEC1 pT988	Q9BZZ2	SN_HUMAN	Sialoadhesin	SIGLEC1	pT988	SIGLEC1	Q9BZZ2-2 (pT988)	SN_HUMAN		0.225	M238Sr2	25	T(3): 25.0; T(5): 25.0; T(6): 25.0; T(10): 25.0	F2	HVpTLTTLM8DTGPGR_1	6.18302e+07	7.06188e+06	1	5.09729e+07	3.31266e+06	1.0287e+07	1	3.3356e+07	1	1	2.09158e+07	9.57813e+07	4.38743e+07	5.76586e+06	395195	4.61998e+07	6.44857e+06	1.05623e+07	292862	3.70809e+07	56853.8	1575.04	1.98456e+07	1.04812e+08	0.512842	2.88271	1.99573
F2,F1	DNAJC5 pS8	Q9H3Z4	DNJC5_HUMAN	DnaJ homolog subfamily C member 5	DNAJC5	pS8	DNAJC5	Q9H3Z4-2 (pS8)	DNJC5_HUMAN		0.000117	M238Pr1|M249Sr2|M229Sr2|M238Pr2|M229Sr1|M238Sr2|M249Pr1|M238Sr1|M229Pr1|M249Sr1	49.4	S(1): 49.4; S(3): 49.4; T(4): 1.0; S(5): 0.0; S(8): 0.0; Y(10): 0.2	F2	pSLSTSGESLYHVLGLDK_2	8.05233e+08	1125591966	589708849	9.84026e+08	1.45484e+09	5158061391	6.52855e+08	9.85574e+08	575249474	8.9295e+08	1.39727e+09	4556767167	6.60672e+08	1.51845e+09	6.27657e+08	8.64275e+08	1.33536e+09	4602416643	5.75381e+08	1.50436e+09	5.26296e+08	8.74813e+08	1291860044	4597722716	0.330613	2.78282	1.99242
F1	DNM2 pS764	P50570	DYN2_HUMAN	Dynamin-2	DNM2	pS764	DNM2	F5H722 (pS371)	F5H722_HUMAN	CDK1,CDK2	0.00239	M238Pr1	41	S(10): 0.0; T(11): 0.0; S(12): 0.0; T(13): 0.0; S(15): 0.0; T(16): 0.0; T(25): 1.2; S(29): 1.2; S(31): 3.6; S(32): 12.0; S(34): 41.0; T(36): 41.0	F1	EALNIIGDISTSTVSTPVPPPVDDTWLQSASSHpSPTPQR_4	6.1995e+07	1.26162e+08	3.40715e+07	4.78697e+07	3.41692e+07	7.59754e+07	9.66936e+07	102650245	8.80712e+07	4.05362e+07	1.03955e+08	6.74902e+07	4.30108e+07	1.71688e+08	2.24434e+07	4.99756e+07	4.97418e+07	7.38889e+07	7.38708e+07	150421106	6.89407e+07	4.21807e+07	1.3055e+08	7.13355e+07	0.650026	1.43992	1.98912
LW	LMNA pS615	P02545	LMNA_HUMAN	Prelamin-A/C	LMNA	pS615	LMNA	D6RAQ3 (pS516)	D6RAQ3_HUMAN		0.0585	M238Sr1	14.2	S(2): 0.0; S(4): 0.0; S(6): 0.1; S(15): 3.2; S(16): 67.3; S(18): 14.2; S(19): 14.2; S(21): 0.2; S(22): 0.8; T(24): 0.0; T(26): 0.0	LW	ASASGSGAQVGGPISSGpSSASSVTVTR_3	2.84064e+07	5.03948e+06	5.85404e+06	6.69325e+07	1.3972e+07	4.43837e+07	2.70067e+07	5.86082e+07	4.18324e+07	4.23906e+07	2.53122e+07	3.0161e+07	28808547	6.5129e+06	3.46692e+06	7.02462e+07	1.22104e+07	6.17516e+07	2.85311e+07	6.47839e+07	3.48978e+07	4.83537e+07	1.68251e+07	4.49222e+07	0.15562	2.37751	1.9842
LW	LMNA pS616	P02545	LMNA_HUMAN	Prelamin-A/C	LMNA	pS616	LMNA	D6RAQ3 (pS517)	D6RAQ3_HUMAN		0.0488	M238Sr1	14.2	S(2): 0.0; S(4): 0.0; S(6): 0.1; S(15): 3.2; S(16): 67.3; S(18): 14.2; S(19): 14.2; S(21): 0.2; S(22): 0.8; T(24): 0.0; T(26): 0.0	LW	ASASGSGAQVGGPISSGSpSASSVTVTR_3	2.84064e+07	5.03948e+06	5.85404e+06	6.69325e+07	1.3972e+07	4.43837e+07	2.70067e+07	5.86082e+07	4.18324e+07	4.23906e+07	2.53122e+07	3.0161e+07	28808547	6.5129e+06	3.46692e+06	7.02462e+07	1.22104e+07	6.17516e+07	2.85311e+07	6.47839e+07	3.48978e+07	4.83537e+07	1.68251e+07	4.49222e+07	0.15562	2.37751	1.9842
F1	LENG9 pT267pT270pT272	Q96B70	LENG9_HUMAN	Leukocyte receptor cluster member 9	LENG9	pT267pT270pT272	LENG9	Q96B70 (pT267pT270pT272)	LENG9_HUMAN		0.383	M229Pr1	47.6	T(5): 22.0; T(12): 74.8; T(15): 82.1; T(17): 82.4; T(18): 38.6	F1	LAGVTEEALKPpTAApTRpTTLLGGK_3	1.54001e+08	2.15199e+08	2.90538e+08	1.94256e+08	2.90061e+08	3.38649e+08	2.34086e+08	4.08409e+08	2.03171e+08	3.88183e+08	2.68204e+08	4.37127e+08	1.11793e+08	3.34746e+08	2.6984e+08	1.83972e+08	3.42052e+08	3.44698e+08	1.86462e+08	6.05718e+08	1.71349e+08	3.41669e+08	3.43948e+08	4.2682e+08	0.424875	1.56977	1.98271
LW	PACSIN2 pS399	Q9UNF0	PACN2_HUMAN	Protein kinase C and casein kinase substrate in neurons protein 2	PACSIN2	pS399	PACSIN2	Q9UNF0-2 (pS358)	PACN2_HUMAN		3.28e-08	M229Pr1|M249Pr2|M229Pr2	95	T(1): 0.0; S(3): 0.0; Y(4): 0.0; T(6): 0.0; S(9): 95.0; S(13): 4.9; S(18): 0.0; S(19): 0.0; T(20): 0.0; S(26): 0.0; T(34): 0.0; S(35): 0.0; T(37): 0.0	LW	TQSYPTDWpSDDESNNPFSSTDANGDSNPFDDDATSGTEVR_3	0	3.75711e+07	5.9626e+07	2.99252e+07	5.95937e+07	1.70383e+07	0	1.67101e+07	2.47033e+07	3.83967e+07	6.32986e+06	5.46194e+07	137638	4.07858e+07	4.91846e+07	3.12107e+07	4.52069e+07	2.59669e+07	79078.2	1.99825e+07	1.89779e+07	4.31496e+07	3.55575e+06	7.88482e+07	0.346508	2.04832	1.97617
LW	PRRC2C pS2105	Q9Y520	PRC2C_HUMAN	Protein PRRC2C	PRRC2C	pS2105	PRRC2C	Q9Y520-2 (pS1862)	PRC2C_HUMAN		0.0553	M238Pr1	100	S(5): 100.0	LW	LPDLpSPVENK_2	3.68237e+07	6.30722e+07	3.41251e+07	119457838	1.31561e+08	7.38348e+07	5.06455e+07	5.7724e+07	4.99392e+07	5.55713e+07	7.77046e+07	6.74728e+07	3.5576e+07	6.37699e+07	2.73003e+07	1.1853e+08	1.02961e+08	1.00071e+08	5.28298e+07	6.35004e+07	4.04533e+07	6.21919e+07	6.25935e+07	9.37014e+07	0.260013	1.55966	1.9723
F1	MAP4 pT282	P27816	MAP4_HUMAN	Microtubule-associated protein 4	MAP4	pT282	MAP4	P27816-2 (pT282)	MAP4_HUMAN		9.21e-06	M238Sr1|M238Sr2|M229Pr2|M229Sr2|M249Sr1|M249Pr1|M249Sr2|M229Pr1|M249Pr2|M238Pr2|M229Sr1|M238Pr1	93.4	S(4): 6.6; T(6): 93.4; T(11): 0.0	F1	DMESPpTKLDVTLAK_3	6.86967e+08	4.9514e+08	5.80804e+08	2.09299e+09	7.59218e+08	5.43199e+08	6.7617e+08	6.16091e+08	7.1972e+08	2.00439e+09	7.9739e+08	5.564e+08	5.39844e+08	7.57226e+08	6.23955e+08	1.85111e+09	8.12935e+08	5.9368e+08	5.81602e+08	9.42203e+08	7.42721e+08	1.34866e+09	8.56806e+08	5.15671e+08	0.561328	1.44511	1.96904
F2	GRIA2 pS597pS601pS613	P42262	GRIA2_HUMAN	Glutamate receptor 2	GRIA2	pS597pS601pS613	GRIA2	F8W7L6 (pS550pS554pS566)	F8W7L6_HUMAN		0.383	M229Pr2	1.5	T(2): 28.8; S(4): 28.8; S(5): 28.8; S(7): 28.8; T(8): 28.8; S(16): 28.8; S(20): 28.8; S(32): 32.9; S(35): 32.9; S(37): 32.9	F2	ETQSSESTNEFGIFNpSLWFpSLGAFMQQGCDIpSPRSLSGR_3	1.01239e+07	2.79817e+07	5.23602e+07	3.19523e+07	3.47171e+07	2.06398e+07	1	4.09082e+07	1.237e+07	3.98871e+07	5.5511e+07	8.41667e+07	1.46535e+07	2.89289e+07	4.69196e+07	2.96656e+07	4.06847e+07	2.42984e+07	292862	4.37176e+07	1.46535e+07	4.77116e+07	6.57718e+07	9.09484e+07	0.61552	1.44976	1.96059
LW	SP3 pS73	Q02447	SP3_HUMAN	Transcription factor Sp3	SP3	pS73	SP3	Q02447-2 (pS61)	SP3_HUMAN	ERK1,ERK2	0.00564	M229Sr1	100	S(5): 100.0; T(26): 0.0; S(31): 0.0	LW	IGPPpSPGDDEEEAAAAAGAPAAAGATGDLASAQLGGAPNR_3	4.48846e+07	43296749	4.62959e+07	3.4619e+07	1.99315e+07	3.81231e+07	3.63148e+07	5.87385e+07	2.1129e+07	9.90412e+07	2.81331e+07	5.21169e+07	4.42772e+07	4.54441e+07	3.76916e+07	3.79204e+07	1.64956e+07	5.39829e+07	3.68593e+07	6.49959e+07	1.62505e+07	1.16313e+08	1.83774e+07	7.61878e+07	0.136783	2.32327	1.9594
F2,F1	DNAJC5 pS10	Q9H3Z4	DNJC5_HUMAN	DnaJ homolog subfamily C member 5	DNAJC5	pS10	DNAJC5	Q9H3Z4-2 (pS10)	DNJC5_HUMAN	Akt1,PKACa	1.04e-05	M249Pr1|M238Pr1|M249Pr2|M229Pr1|M249Sr2|M249Sr1|M229Pr2|M238Pr2|M229Sr2|M229Sr1|M238Sr2|M238Sr1	99	S(1): 0.9; S(3): 99.0; T(4): 0.1; S(5): 0.0; S(8): 0.0; Y(10): 0.0	F2	SLpSTSGESLYHVLGLDK_2	1.09883e+09	1.63522e+09	1003567158	1.41037e+09	2034683658	6.93227e+09	9.62534e+08	1.41609e+09	8.67507e+08	1.22299e+09	1.98576e+09	6.36005e+09	8.70885e+08	2.23113e+09	9.94184e+08	1.24808e+09	1.89296e+09	6.43411e+09	8.50767e+08	2.16524e+09	7.85065e+08	1.19509e+09	1.88007e+09	6.33691e+09	0.330613	2.696	1.95365
F2,LW	TCEAL3 pS65	Q969E4	TCAL3_HUMAN	Transcription elongation factor A protein-like 3	TCEAL3	pS65	TCEAL3	Q969E4 (pS65)	TCAL3_HUMAN		4.03e-06	M238Sr2|M238Sr1	100	S(17): 100.0	LW	EDEGEPGDEGQLEDEGpSQEK_2	2.47949e+07	6.33409e+07	3.23342e+07	5.65972e+07	3.41373e+07	4.98589e+07	2.8938e+07	4.04132e+07	2.93262e+07	4.68573e+07	7.25476e+07	2.86138e+07	3.09254e+07	6.75827e+07	2.56982e+07	5.43997e+07	3.73867e+07	6.22292e+07	3.01944e+07	4.34415e+07	2.58475e+07	5.3996e+07	6.53783e+07	3.51675e+07	0.183101	1.47062	1.94753
LW	UBXN7 pS288	O94888	UBXN7_HUMAN	UBX domain-containing protein 7	UBXN7	pS288	UBXN7	C9JAT7 (pS126)	C9JAT7_HUMAN		0.166	M229Sr1	87	S(1): 0.0; S(3): 0.0; S(8): 13.0; S(11): 87.0	LW	SESLIDASEDpSQLEAAIR_2	1.94461e+07	1.05341e+08	5.89399e+07	1.53842e+08	4.30058e+07	3.41985e+07	9.72865e+07	3.0892e+07	2.22801e+07	6.37995e+07	5.00659e+07	7.85608e+07	1.99244e+07	1.05501e+08	4.81006e+07	1.52116e+08	3.25287e+07	5.03871e+07	1.04021e+08	3.42309e+07	1.71349e+07	7.40973e+07	3.89524e+07	1.12843e+08	0.261426	2.03012	1.93436
LW	IRS2 pT520pT527	Q9Y4H2	IRS2_HUMAN	Insulin receptor substrate 2	IRS2	pT520pT527	IRS2	Q9Y4H2 (pT520pT527)	IRS2_HUMAN		5.06e-05	M238Sr1|M238Sr2	49.9	S(1): 50.0; T(3): 50.0; S(6): 0.1; T(10): 99.9	LW	SNpTPESIAEpTPPAR_2	2.96715e+07	5.08082e+07	2.365e+07	5.16571e+07	5.39089e+07	1.32107e+07	3.07648e+07	2.65755e+07	2.26101e+07	4.23671e+07	4.94561e+07	1.68885e+07	2.9994e+07	5.19856e+07	1.68048e+07	5.54381e+07	4.07083e+07	1.9843e+07	3.18669e+07	3.01977e+07	1.74473e+07	4.82123e+07	3.83578e+07	2.61186e+07	0.442721	1.32319	1.93349
F2	SRRM1 pS874	Q8IYB3	SRRM1_HUMAN	Serine/arginine repetitive matrix protein 1	SRRM1	pS874	SRRM1	Q8IYB3-2 (pS872)	SRRM1_HUMAN		1.02e-09	M249Sr1|M238Pr1|M238Sr1|M249Sr2|M238Pr2|M229Pr2|M229Pr1	99.9	T(3): 0.1; S(5): 99.9	F2	KETEpSEAEDNLDDLEK_2	1.03377e+08	3.98962e+08	2.06914e+08	4.50644e+08	3.98835e+08	5.09278e+08	4.21474e+08	3.70498e+08	3.19603e+08	5.82688e+08	7.07706e+08	414848674	8.11134e+07	4.21473e+08	1.74172e+08	4.15647e+08	3.92329e+08	6.23976e+08	4.35783e+08	4.78705e+08	2.94461e+08	5.89353e+08	8.71712e+08	4.78705e+08	0.587715	1.33708	1.93315
LW	TP53BP1 pS380	Q12888	TP53B_HUMAN	Tumor suppressor p53-binding protein 1	TP53BP1	pS380	TP53BP1	A6NNK5 (pS385)	A6NNK5_HUMAN	CDK1	8.56e-06	M249Sr1|M249Pr2|M229Pr2|M229Pr1|M229Sr1|M238Pr1|M249Pr1|M238Sr1|M238Sr2|M229Sr2|M249Sr2|M238Pr2	98.8	S(1): 0.0; T(2): 0.0; S(8): 1.1; S(9): 98.8; T(11): 0.1	LW	STPFIVPSpSPTEQEGR_2	1.41992e+08	2.72071e+08	1.30588e+08	1.48964e+08	2.61397e+08	2.46174e+08	1.0731e+08	2.52271e+08	1.30899e+08	1.2324e+08	2.60419e+08	2.55028e+08	1.35172e+08	3.16884e+08	1.11848e+08	1.44091e+08	1.92043e+08	3.81112e+08	1.19209e+08	3.227e+08	114927568	144481650	1.9091e+08	507428587	0.179248	2.10239	1.92902
F2	PRKAR2A pS99	P13861	KAP2_HUMAN	cAMP-dependent protein kinase type II-alpha regulatory subunit	PRKAR2A	pS99	PRKAR2A	Q9BUB1 (pS99)	Q9BUB1_HUMAN	PKACa	1.03e-06	M249Sr1	100	S(3): 100.0; T(8): 0.0; Y(9): 0.0; T(18): 0.0	F2	RVpSVCAETYNPDEEEEDTDPR_3	166054954	2.74764e+08	1.07728e+08	2.80105e+08	1.24716e+08	9.73543e+07	1.14473e+08	1.63333e+08	1.08092e+08	1.81136e+08	2.02628e+07	1.65201e+08	148341598	2.73905e+08	9.95509e+07	2.52759e+08	1.19693e+08	1.03838e+08	125330432	1.99365e+08	9.79888e+07	1.82526e+08	1.84856e+07	1.94989e+08	0.127537	1.9813	1.92812
F1	AFAP1L2 pS414	Q8N4X5	AF1L2_HUMAN	Actin filament-associated protein 1-like 2	AFAP1L2	pS414	AFAP1L2	Q8N4X5-2 (pS414)	AF1L2_HUMAN		7.6e-05	M238Sr1	50	S(7): 0.0; S(18): 0.0; Y(23): 50.0; S(24): 50.0	F1	VAQQPLSLVGCEVVPDPSPDHLYpSFR_3	5.31157e+07	116110315	5.5134e+07	1.92231e+08	1.02e+08	1.0012e+08	1.09565e+08	7.60873e+07	1.60054e+08	1.37493e+08	3.81856e+07	2.88276e+07	3.39858e+07	1.5501e+08	4.52887e+07	1.79734e+08	1.25962e+08	9.8618e+07	8.35081e+07	1.01974e+08	1.34577e+08	1.34882e+08	4.99073e+07	3.68504e+07	0.555398	1.49414	1.92225
F1	AFAP1L2 pY413	Q8N4X5	AF1L2_HUMAN	Actin filament-associated protein 1-like 2	AFAP1L2	pY413	AFAP1L2	Q8N4X5-2 (pY413)	AF1L2_HUMAN		5.3e-06	M238Sr2|M238Sr1	87.9	S(7): 0.0; S(18): 0.0; Y(23): 87.9; S(24): 12.1	F1	VAQQPLSLVGCEVVPDPSPDHLpYSFR_3	5.31157e+07	116110315	5.5134e+07	1.92231e+08	1.02e+08	1.0012e+08	1.09565e+08	7.60873e+07	1.60054e+08	1.37493e+08	3.81856e+07	2.88276e+07	3.39858e+07	1.5501e+08	4.52887e+07	1.79734e+08	1.25962e+08	9.8618e+07	8.35081e+07	1.01974e+08	1.34577e+08	1.34882e+08	4.99073e+07	3.68504e+07	0.555398	1.49414	1.92225
LW	HIN1L pT324	Q7RTX8	HIN1L_HUMAN	Putative HIN1-like protein	HIN1L	pT324	HIN1L	Q7RTX8 (pT324)	HIN1L_HUMAN		0.165	M238Pr2	43	Y(1): 43.0; T(2): 43.0; S(3): 13.0; S(13): 0.7; T(16): 0.3; S(18): 0.1	LW	YpTSKNLKAPPPESWNTVSGK_2	4.01832e+07	1.16909e+08	7.69842e+07	7.87307e+07	5.90616e+07	32958432	5.60126e+07	1.36557e+08	6.06945e+07	4.90345e+07	6.18422e+07	3.67853e+07	3.95576e+07	1.21604e+08	6.44514e+07	8.22439e+07	4.45116e+07	4.89304e+07	5.88394e+07	149401530	5.01419e+07	5.57715e+07	5.01419e+07	5.23156e+07	0.310259	1.65863	1.92038
LW	HIN1L pY323	Q7RTX8	HIN1L_HUMAN	Putative HIN1-like protein	HIN1L	pY323	HIN1L	Q7RTX8 (pY323)	HIN1L_HUMAN		0.164	M238Pr2	43	Y(1): 43.0; T(2): 43.0; S(3): 13.0; S(13): 0.7; T(16): 0.3; S(18): 0.1	LW	pYTSKNLKAPPPESWNTVSGK_2	4.01832e+07	1.16909e+08	7.69842e+07	7.87307e+07	5.90616e+07	32958432	5.60126e+07	1.36557e+08	6.06945e+07	4.90345e+07	6.18422e+07	3.67853e+07	3.95576e+07	1.21604e+08	6.44514e+07	8.22439e+07	4.45116e+07	4.89304e+07	5.88394e+07	149401530	5.01419e+07	5.57715e+07	5.01419e+07	5.23156e+07	0.310259	1.65863	1.92038
F2	FIP1L1 pT494	Q6UN15	FIP1_HUMAN	Pre-mRNA 3'-end-processing factor FIP1	FIP1L1	pT494	FIP1L1	Q6UN15-3 (pT420)	FIP1_HUMAN		1.9e-08	M249Sr1|M229Sr1	86.2	S(3): 6.9; T(5): 86.2; S(7): 6.9; S(11): 0.0	F2	DHSPpTPSVFNSDEER_3	2.83191e+07	1.02206e+08	4.74812e+07	7.73773e+07	7.4434e+06	1.43207e+08	5.7904e+07	1.14499e+08	7.60005e+07	5.76052e+07	8.73865e+06	1.36098e+08	2.39699e+07	9.65263e+07	44031095	6.33228e+07	1.08045e+07	1.52889e+08	5.84518e+07	1.53963e+08	7.01391e+07	6.33228e+07	7.6414e+06	1.56629e+08	0.109281	3.19317	1.91836
F2	MTMR6 pT32pT34	Q9Y217	MTMR6_HUMAN	Myotubularin-related protein 6	MTMR6	pT32pT34	MTMR6	F5GYH6 (pT32pT34)	F5GYH6_HUMAN		0.094	M238Pr1	32.4	S(1): 9.2; T(3): 9.2; T(5): 12.7; Y(7): 31.5; T(9): 54.5; T(11): 61.5; S(18): 21.4	F2	SLTGTLYLpTApTHLLFIDSHQK_4	2.74388e+08	3.40927e+08	1.64677e+08	3.64101e+08	4.174e+08	1.20645e+08	6.3411e+07	1.57378e+08	1.96228e+08	2.80075e+08	2.635e+08	4.04877e+07	2.30693e+08	344824104	1.42286e+08	3.41801e+08	4.31508e+08	1.21903e+08	6.71264e+07	1.90821e+08	1.79239e+08	310355115	2.58684e+08	3.96343e+07	0.971616	1.03039	1.91783
LW	MAP4 pS510pT512pT521	P27816	MAP4_HUMAN	Microtubule-associated protein 4	MAP4	pS510pT512pT521	MAP4	C9JFC3 (pS487pT489pT498)	C9JFC3_HUMAN		0.00195	M238Sr1|M238Sr2	0	S(3): 100.0; S(6): 97.0; T(8): 3.0; T(17): 99.9; T(22): 0.1	LW	DMSPLpSEpTEMALGKDVpTPPPETEVVLIK_3	5.71543e+07	4.29339e+07	7.17351e+07	1.16543e+08	4.07168e+07	6.29844e+07	2.2244e+07	3.60455e+07	3.92968e+07	106830415	3.69851e+07	49876759	5.55186e+07	4.49672e+07	5.90205e+07	1.15737e+08	3.00763e+07	8.63169e+07	2.34491e+07	3.92934e+07	3.30488e+07	1.26537e+08	2.58178e+07	7.17557e+07	0.163207	2.13548	1.90915
F1	PURB pS101	Q96QR8	PURB_HUMAN	Transcriptional activator protein Pur-beta	PURB	pS101	PURB	Q96QR8 (pS101)	PURB_HUMAN		1.31e-08	M229Pr2|M238Pr2|M238Sr1|M229Pr1|M229Sr1	97	S(2): 0.0; Y(10): 0.0; S(16): 3.0; S(17): 97.0	F1	DSLGDFIEHYAQLGPSpSPEQLAAGAEEGGGPR_3	7.88791e+07	4.6101e+07	7.64294e+07	4.59404e+07	2.5048e+07	1.13992e+08	7.99938e+07	9.98815e+07	3.95215e+07	142752003	3.59249e+07	3.0539e+07	5.48941e+07	6.06371e+07	6.74619e+07	4.634e+07	3.87681e+07	1.11605e+08	5.94086e+07	1.46222e+08	2.53897e+07	1.3983e+08	4.682e+07	3.89291e+07	0.429596	1.8568	1.89728
LW	SMAP pS17	O00193	SMAP_HUMAN	Small acidic protein	SMAP	pS17	C11orf58	E9PM92 (pS17)	E9PM92_HUMAN		2.56e-16	M238Sr2|M238Pr1|M238Pr2|M229Sr2|M229Pr2|M249Pr1|M229Pr1|M249Pr2|M229Sr1|M238Sr1	50	S(1): 50.0; S(3): 50.0; S(10): 0.0; S(11): 0.0	LW	SApSPDDDLGSSNWEAADLGNEER_3	3.70691e+08	5.96328e+08	5.82263e+08	8.71996e+08	4.50316e+08	5.4463e+07	3.68124e+08	594064239	523519595	8.08577e+08	3.97033e+08	8.49568e+07	3.55548e+08	671667943	4.57882e+08	8.80094e+08	3.32426e+08	8.21668e+07	4.34202e+08	7.52815e+08	4.41181e+08	8.84133e+08	3.0695e+08	1.26104e+08	0.421297	1.45907	1.88814
LW	SMAP pS15	O00193	SMAP_HUMAN	Small acidic protein	SMAP	pS15	C11orf58	E9PM92 (pS15)	E9PM92_HUMAN		1.09e-15	M249Pr1|M238Pr1|M238Pr2|M229Pr1|M249Sr1|M229Sr1|M238Sr1|M238Sr2|M229Sr2|M229Pr2|M249Pr2	50	S(1): 50.0; S(3): 50.0; S(10): 0.0; S(11): 0.0	LW	pSASPDDDLGSSNWEAADLGNEER_3	3.70691e+08	5.96328e+08	5.82263e+08	8.71996e+08	4.50316e+08	5.4463e+07	3.68124e+08	594064239	523519595	8.08577e+08	3.97033e+08	8.49568e+07	3.55548e+08	671667943	4.57882e+08	8.80094e+08	3.32426e+08	8.21668e+07	4.34202e+08	7.52815e+08	4.41181e+08	8.84133e+08	3.0695e+08	1.26104e+08	0.421297	1.45907	1.88814
LW	IGF2BP2 pS162	Q9Y6M1	IF2B2_HUMAN	Insulin-like growth factor 2 mRNA-binding protein 2	IGF2BP2	pS162	IGF2BP2	Q9Y6M1-5 (pS99)	IF2B2_HUMAN		2.64e-07	M229Sr1|M229Sr2	49.7	S(2): 0.0; Y(3): 0.0; S(10): 0.6; S(11): 49.7; S(13): 49.7	LW	ISYIPDEEVSpSPSPPQR_2	6.54989e+07	7.14033e+07	1.00273e+08	170948294	9.114e+07	6.64673e+07	8.92185e+07	1.83355e+08	7.92548e+07	9.49549e+07	1.0588e+08	5.61045e+07	6.01926e+07	7.22569e+07	8.6286e+07	1.66234e+08	7.09416e+07	9.05241e+07	9.31031e+07	2.31798e+08	6.94508e+07	1.12016e+08	8.73625e+07	8.1174e+07	0.328988	1.6134	1.88428
LW	SEC62 pT375	Q99442	SEC62_HUMAN	Translocation protein SEC62	SEC62	pT375	SEC62	B4DGB0 (pT99)	B4DGB0_HUMAN		5.33e-15	M238Pr2|M249Sr2|M229Sr2|M238Pr1|M238Sr2|M229Pr2|M249Pr1|M249Pr2|M229Sr1|M249Sr1|M238Sr1|M229Pr1	100	T(7): 100.0; T(23): 0.0	LW	EELEQQpTDGDCEEDEEEENDGETPK_3	6.7876e+07	1.50768e+08	7.47483e+07	9.53644e+07	1.94248e+08	111100644	6.60312e+07	1.27781e+08	8.25595e+07	7.91403e+07	1.86946e+08	9.97844e+07	6.2436e+07	1.70298e+08	6.24506e+07	9.54782e+07	144481650	1.54667e+08	6.92857e+07	1.45452e+08	7.27781e+07	9.11378e+07	1.49021e+08	1.43665e+08	0.294487	1.42866	1.88187
LW	AHNAK pS4360	Q09666	AHNK_HUMAN	Neuroblast differentiation-associated protein AHNAK	AHNAK	pS4360	AHNAK	Q09666 (pS4360)	AHNK_HUMAN		0.000552	M238Sr2	100	S(9): 100.0	LW	VDIDAPDVpSIEGPDAK_2	5.03598e+07	9.00328e+07	5.35952e+07	124397582	3.88925e+07	3.15157e+07	7.07476e+07	8.1594e+07	3.83781e+07	5.68887e+07	5.27079e+07	5.55532e+07	4.91802e+07	8.91567e+07	4.31048e+07	1.25927e+08	2.89536e+07	4.71096e+07	7.39606e+07	9.10826e+07	31936853	6.43975e+07	4.13449e+07	8.08936e+07	0.117047	1.85699	1.86981
F1	FAM129A pS622	Q9BZQ8	NIBAN_HUMAN	Protein Niban	FAM129A	pS622	FAM129A	Q9BZQ8 (pS622)	NIBAN_HUMAN		7.33e-06	M238Sr1|M238Sr2	99.8	S(2): 0.0; S(11): 0.0; T(13): 0.0; S(15): 0.0; S(22): 99.8; S(32): 0.1; S(33): 0.1	F1	ASAILPGVLGSETLSNEVFQEpSEEEKQPEVPSSLAK_3	5.2698e+07	5.55034e+07	9.89559e+07	1.91306e+08	1.00602e+08	1.0184e+08	6.48266e+07	5.39637e+07	1.68077e+08	1.90915e+08	1.27698e+08	9.88415e+07	3.27918e+07	7.35604e+07	7.88851e+07	1.89554e+08	1.36047e+08	1.07274e+08	4.88148e+07	8.51563e+07	1.28181e+08	1.90729e+08	1.69337e+08	1.05029e+08	0.54872	1.2647	1.86717
LW	PCBP1 pS190	Q15365	PCBP1_HUMAN	Poly(rC)-binding protein 1	PCBP1	pS190	PCBP1	Q15365 (pS190)	PCBP1_HUMAN		8.71e-14	M238Pr1|M249Sr2|M238Pr2|M249Pr2|M249Pr1|M249Sr1|M229Pr2	50	T(3): 0.0; Y(6): 0.0; S(12): 50.0; S(13): 50.0	LW	VMTIPYQPMPASpSPVICAGGQDR_3	76882130	9.95086e+07	4.60127e+07	7.07582e+07	8.11773e+07	4.74042e+07	2.3968e+07	6.86056e+07	3.6027e+07	4.98619e+07	6.92762e+07	4.90205e+07	7.11468e+07	9.80573e+07	37327649	7.50104e+07	6.39322e+07	6.56307e+07	2.57007e+07	7.51106e+07	2.93097e+07	5.65478e+07	5.80413e+07	7.08563e+07	0.146492	1.54563	1.86394
F1	MAP1A pS1069	P78559	MAP1A_HUMAN	Microtubule-associated protein 1A	MAP1A	pS1069	MAP1A	P78559 (pS1069)	MAP1A_HUMAN		0.0626	M238Sr1	78.4	S(6): 78.4; T(21): 10.8; T(24): 10.8	F1	VPPPRpSPQAQEAPVNIDEGLTGCTIQLLPAQDK_4	4.4148e+07	1.10152e+07	5.23382e+07	3.28002e+07	1.0967e+08	1.24834e+08	7.04532e+07	7.05076e+07	3.90362e+07	1.25588e+08	6.48457e+07	4.17155e+07	2.64233e+07	1.33504e+07	4.2186e+07	3.37819e+07	1.31692e+08	1.24601e+08	4.99756e+07	9.662e+07	2.5179e+07	1.24112e+08	8.5609e+07	4.9426e+07	0.867749	1.22385	1.86322
LW	TACC1 pS44	O75410	TACC1_HUMAN	Transforming acidic coiled-coil-containing protein 1	TACC1	pS44	TACC1	E5RJG6 (pS44)	E5RJG6_HUMAN		9.74e-07	M238Pr2|M249Pr1	99.9	S(21): 99.9; T(25): 0.1	LW	GGAAGEDEAGGPEGDPEEEDpSQAETK_3	4.33945e+06	545132	6.59789e+06	1.66793e+07	5.09344e+06	2.29382e+06	3.42384e+06	4.86563e+06	7.41944e+06	7.96214e+06	2.51193e+07	2.97519e+06	3.73496e+06	832506	4.39356e+06	1.81465e+07	3.41142e+06	2.59619e+06	4.20522e+06	6.44986e+06	5.77035e+06	8.24923e+06	1.65665e+07	5.54031e+06	0.916411	1.09802	1.86025
F2	CACNA2D4 pT733pT741pT762	Q7Z3S7	CA2D4_HUMAN	Voltage-dependent calcium channel subunit alpha-2/delta-4	CACNA2D4	pT733pT741pT762	CACNA2D4	Q7Z3S7-2 (pT733pT741pT762)	CA2D4_HUMAN		0.262	M238Pr2	9.9	T(9): 96.3; Y(15): 84.7; T(17): 12.9; S(24): 5.9; S(27): 0.4; T(38): 99.9	F2	EVLFDAVVpTAPMEAYWpTALALNMSEESEHVVDMAFLGpTR_4	1.134e+08	8.64653e+07	193598646	3.28343e+08	1.61008e+08	6.60753e+07	8.83084e+07	5.20705e+07	4.12416e+07	2.50258e+08	7.50428e+07	110078214	9.04419e+07	8.42285e+07	163700170	2.91853e+08	1.53963e+08	7.28413e+07	8.90324e+07	5.72671e+07	3.72403e+07	2.73905e+08	9.09484e+07	125330432	0.612423	1.44793	1.85916
LW	MARCKS pT120	P29966	MARCS_HUMAN	Myristoylated alanine-rich C-kinase substrate	MARCKS	pT120	MARCKS	P29966 (pT120)	MARCS_HUMAN		2.99e-05	M249Pr2|M249Pr1|M238Sr1|M229Sr2|M238Sr2|M229Sr1|M238Pr1|M238Pr2	98.8	S(13): 1.2; T(15): 98.8; S(23): 0.0; S(26): 0.0; S(27): 0.0; T(28): 0.0; S(29): 0.0; S(30): 0.0	LW	EAPAEGEAAEPGSPpTAAEGEAASAASSTSSPK_3	4.22699e+07	133104800	195919150	2.41678e+08	1.08313e+08	3.04164e+07	7.91167e+07	1.38474e+08	1.6583e+08	2.12092e+08	110210281	2.02802e+07	4.13885e+07	140421769	1.54882e+08	2.34154e+08	8.53213e+07	4.59076e+07	8.3774e+07	1.53529e+08	145918881	2.62974e+08	9.00796e+07	3.18814e+07	0.543764	1.44483	1.85715
F2	FOXK1 pS445	P85037	FOXK1_HUMAN	Forkhead box protein K1	FOXK1	pS445	FOXK1	P85037-2 (pS282)	FOXK1_HUMAN	mTOR	0.239	M249Sr2	100	S(3): 100.0; S(13): 0.0	F2	EGpSPIPHDPEFGSK_2	187274645	2.17151e+08	8.96205e+07	2.98123e+08	1.86861e+08	317846108	1.40888e+08	2.28629e+08	1.33091e+08	2.3105e+08	1.09906e+08	1.49485e+08	1.60437e+08	2.21468e+08	8.63399e+07	2.69802e+08	1.71672e+08	3.74844e+08	1.61673e+08	2.64823e+08	1.31223e+08	243773778	1.21903e+08	1.73135e+08	0.108193	1.85761	1.85273
LW	ABLIM1 pS706	O14639	ABLM1_HUMAN	Actin-binding LIM protein 1	ABLIM1	pS706	ABLIM1	O14639-4 (pS329)	ABLM1_HUMAN		0.0412	M238Sr1	100	S(3): 100.0	LW	GVpSMPNMLEPK_2	9.10116e+07	6.1006e+07	7.24877e+06	5.79024e+07	4.44358e+07	1.78349e+07	2.06646e+07	4.52407e+07	3.26623e+07	6.76536e+07	2.50648e+07	2.61891e+07	8.2945e+07	6.28586e+07	4.90849e+06	6.14759e+07	3.45715e+07	2.73001e+07	2.17831e+07	5.14072e+07	2.69519e+07	7.73085e+07	1.63872e+07	4.14148e+07	0.339942	1.71565	1.85265
F1	PURB pS304	Q96QR8	PURB_HUMAN	Transcriptional activator protein Pur-beta	PURB	pS304	PURB	Q96QR8 (pS304)	PURB_HUMAN		2.62e-05	M229Pr2	100	S(5): 0.0; S(11): 100.0	F1	RGGGSGGGEEpSEGEEVDED_2	527258	1.22128e+07	5.55025e+06	764475	154279	6.06187e+06	2.23919e+06	544497	7.67715e+06	3.93586e+06	1.85541e+07	3.45396e+06	380995	1.4714e+07	3.13566e+06	1.93918e+06	941528	1.04378e+07	931123	937345	7.32297e+06	4.18946e+06	2.79629e+07	933190	0.945842	0.815017	1.85035
LW	HNRNPA3 pS358	P51991	ROA3_HUMAN	Heterogeneous nuclear ribonucleoprotein A3	HNRNPA3	pS358	HNRNPA3	E7EWI9 (pS302)	E7EWI9_HUMAN		1.94e-11	M249Pr2|M249Sr1|M238Pr1|M238Pr2|M229Sr2|M249Pr1|M229Pr1|M249Sr2|M229Sr1|M229Pr2|M238Sr2|M238Sr1	1.1	S(1): 0.0; S(2): 0.1; S(4): 1.1; Y(6): 98.8; Y(10): 0.0; S(12): 0.0; S(16): 0.0; Y(19): 0.0; S(21): 0.0	LW	SSGpSPYGGGYGSGGGSGGYGSR_2	4.94127e+06	7.59479e+06	1.52608e+07	2.0394e+07	4.33276e+07	4.41481e+07	1.33254e+07	2.72122e+07	2.10043e+07	1.91941e+07	4.38106e+07	3.40466e+07	4.88959e+06	9.50504e+06	1.01335e+07	2.17859e+07	3.39534e+07	6.11834e+07	1.45623e+07	3.08044e+07	1.58801e+07	21869556	3.17937e+07	4.95176e+07	0.385062	1.7504	1.84678
F1	PDE11A pS84	Q9HCR9	PDE11_HUMAN	Dual 3',5'-cyclic-AMP and -GMP phosphodiesterase 11A	PDE11A	pS84	PDE11A	Q9HCR9 (pS84)	PDE11_HUMAN		0.105	M238Sr1	38.4	S(3): 13.0; S(4): 13.0; T(9): 13.0; S(14): 13.0; S(17): 38.4; S(32): 3.2; S(34): 3.2; S(39): 3.2	F1	GGSSVGGGTGPNGSAHpSQPLPGGGDCGGVPLSPSWAGGSR_3	4.25482e+07	5.31826e+07	5.6466e+07	2.42164e+07	4.2612e+07	3.69951e+07	3.80402e+07	6.12396e+07	3.80162e+07	5.51338e+07	4.3386e+07	6.89797e+07	2.46582e+07	6.89137e+07	4.83844e+07	2.47486e+07	6.12435e+07	4.04949e+07	2.79629e+07	8.25755e+07	2.45854e+07	5.55001e+07	5.83254e+07	7.27304e+07	0.54872	1.4071	1.84518
F2	SRRM1 pT220	Q8IYB3	SRRM1_HUMAN	Serine/arginine repetitive matrix protein 1	SRRM1	pT220	SRRM1	Q8IYB3-2 (pT220)	SRRM1_HUMAN		0.0196	M238Sr2|M249Sr1|M229Pr1|M238Sr1|M229Sr2|M229Pr2|M249Sr2	100	T(3): 100.0; S(10): 0.0	F2	EKpTPELPEPSVK_3	1.29008e+09	1.53674e+09	4.3726e+08	1.35774e+09	670366741	1.12197e+09	1.16162e+09	1.39455e+09	6.57449e+08	1.08886e+09	5.28498e+08	1.11918e+09	1.10857e+09	1.8129e+09	3.82307e+08	1.16986e+09	6.42406e+08	1.35022e+09	1.18921e+09	1.894e+09	5.68873e+08	1.11117e+09	5.27099e+08	1.34758e+09	0.0758758	1.96578	1.84303
LW	AKAP12 pS1395	Q02952	AKA12_HUMAN	A-kinase anchor protein 12	AKAP12	pS1395	AKAP12	Q02952-3 (pS1290)	AKA12_HUMAN		0.0126	M238Pr1	100	S(3): 0.0; S(4): 0.0; S(8): 100.0; T(21): 0.0	LW	EVSSLEGpSPPPCLGQEEAVCTK_3	1.10649e+06	8.90316e+06	2.97954e+07	60773605	7.25554e+07	2.63996e+07	7.20826e+06	5.23403e+07	4.82801e+07	3.11655e+06	5.37039e+07	3.16592e+07	1.25026e+06	1.11454e+07	2.39873e+07	6.51462e+07	5.50906e+07	4.09165e+07	9.65285e+06	5.75408e+07	3.98744e+07	3.84324e+06	4.21602e+07	4.65951e+07	0.69851	1.30911	1.84145
F1	RELL1 pS109	Q8IUW5	RELL1_HUMAN	RELT-like protein 1	RELL1	pS109	RELL1	D6RBN9 (pS130)	D6RBN9_HUMAN		0.201	M229Pr1	100	S(6): 100.0; S(11): 0.0; T(13): 0.0; Y(20): 0.0	F1	IELNDpSVNENSDTVGQIVHYIMK_3	3.0608e+07	4.14904e+07	4.43785e+07	5.83188e+07	2.73075e+07	3.29969e+07	9.80158e+07	9.00449e+07	7.15701e+07	1.00407e+08	2.40431e+07	1.71585e+07	1.93049e+07	5.597e+07	3.52588e+07	5.85459e+07	4.14374e+07	3.79404e+07	7.52568e+07	1.27032e+08	5.46994e+07	9.81051e+07	3.50541e+07	2.0255e+07	0.578324	1.52426	1.84074
F1	TGFB1I1 pS68	O43294	TGFI1_HUMAN	Transforming growth factor beta-1-induced transcript 1 protein	TGFB1I1	pS68	TGFB1I1	O43294-2 (pS51)	TGFI1_HUMAN		0.0113	M229Sr1	100	S(1): 100.0; S(13): 0.0; S(14): 0.0; S(15): 0.0; S(16): 0.0; T(21): 0.0	F1	pSPKPAAPAAPPFSSSSGVLGTGLCELDR_3	1.41642e+08	6.07447e+07	5.43404e+07	325594691	5.61455e+07	1.17157e+08	1.85153e+08	1.52948e+08	1.80752e+08	201782749	1.07258e+08	7.49946e+07	1.01804e+08	7.58657e+07	4.4441e+07	2.94594e+08	7.45826e+07	1.16277e+08	142794090	2.46201e+08	1.51725e+08	1.92782e+08	1.35783e+08	7.78217e+07	0.561328	1.54123	1.83645
LW	MPHOSPH8 pS51	Q99549	MPP8_HUMAN	M-phase phosphoprotein 8	MPHOSPH8	pS51	MPHOSPH8	F5H8H9 (pS51)	F5H8H9_HUMAN		2.06e-12	M229Sr1|M229Pr1|M238Pr1|M238Sr1|M249Pr1|M229Sr2|M249Sr1|M249Pr2|M238Pr2|M229Pr2|M238Sr2|M249Sr2	100	S(8): 100.0	LW	GAEAFGDpSEEDGEDVFEVEK_2	5.83255e+07	1.25313e+08	6.57025e+07	7.81587e+07	6.31775e+07	3.97664e+07	5.76081e+07	8.73103e+07	4.38868e+07	5.71094e+07	6.14728e+07	5.31617e+07	5.65634e+07	133703305	5.39751e+07	8.18558e+07	4.76468e+07	5.66513e+07	6.11075e+07	1.00223e+08	3.60139e+07	6.54108e+07	4.98433e+07	7.69522e+07	0.148717	1.68703	1.83566
LW,F1	SRRM2 pS1124	Q9UQ35	SRRM2_HUMAN	Serine/arginine repetitive matrix protein 2	SRRM2	pS1124	SRRM2	Q9UQ35 (pS1124)	SRRM2_HUMAN		0.000692	M249Pr1|M238Sr2|M249Sr1|M229Sr1|M229Pr2|M238Pr2|M249Sr2|M229Sr2|M238Sr1|M238Pr1|M249Pr2	99.9	S(4): 0.1; S(6): 99.9	LW	GEFSApSPM8LK_2	9.03482e+07	2.14705e+08	1.49574e+08	1.9092e+08	3.33449e+08	1.84318e+08	1.19844e+08	1.57277e+08	1.42097e+08	1.86971e+08	3.55874e+08	1.90079e+08	8.67976e+07	2.33694e+08	1.2137e+08	1.96262e+08	2.77279e+08	2.63666e+08	1.233e+08	1.78054e+08	1.1523e+08	2.11542e+08	3.0174e+08	3.00312e+08	0.16611	1.34884	1.83469
F1	PRKCE pT710	Q02156	KPCE_HUMAN	Protein kinase C epsilon type	PRKCE	pT710	PRKCE	Q02156 (pT710)	KPCE_HUMAN		0.0119	M249Sr1	100	T(10): 0.0; T(17): 100.0	F1	DVNNFDQDFTREEPVLpTLVDEAIVK_3	7.97662e+07	6.83431e+07	5.62519e+07	3.14119e+07	3.22444e+07	2.99341e+07	78439342	7.34149e+07	9.38903e+06	8.86853e+07	3.44227e+07	4.44762e+06	5.54792e+07	8.75246e+07	4.75713e+07	3.30471e+07	4.61661e+07	3.37173e+07	5.66747e+07	9.93774e+07	7.9055e+06	8.67591e+07	4.59732e+07	3.30537e+06	0.782678	1.32321	1.82967
LW	TPD52L2 pT23	O43399	TPD54_HUMAN	Tumor protein D54	TPD52L2	pT23	TPD52L2	O43399-2 (pT23)	TPD54_HUMAN		0.0248	M249Sr2	98.6	S(4): 0.0; S(6): 1.3; T(8): 98.6; T(14): 0.0	LW	GLLSDSMpTDVPVDTGVAAR_2	9.73172e+06	8.28348e+07	3.92887e+07	1.77744e+07	8.61118e+07	1.16727e+08	1.80485e+07	4.20156e+07	3.46541e+07	1.16561e+07	1.12549e+08	4.93318e+07	9.05252e+06	8.25579e+07	3.24679e+07	1.97046e+07	6.77903e+07	1.63122e+08	1.84283e+07	4.68071e+07	2.84027e+07	1.22822e+07	9.28384e+07	7.14232e+07	0.57568	1.59007	1.82625
F2	ZNF512B pS303pS309pS315	Q96KM6	Z512B_HUMAN	Zinc finger protein 512B	ZNF512B	pS303pS309pS315	ZNF512B	Q96KM6 (pS303pS309pS315)	Z512B_HUMAN		0.288	M238Sr1	2.8	T(3): 18.1; T(5): 18.1; T(11): 32.2; T(15): 32.2; S(17): 32.2; S(23): 29.8; T(27): 29.8; S(29): 29.8; S(35): 38.9; T(38): 38.9	F2	LVTVTKPVPVTKPVTVSRPIVVpSKPVTVpSRPIAIpSRHTPPCK_3	5.43006e+07	913018	2.58228e+06	9.23523e+06	1	1	1	1.24388e+06	1	7.81957e+07	2.76874e+07	6.04553e+07	4.06847e+07	395195	5.37354e+06	4.47366e+06	467581	1	292862	915100	56853.8	7.88333e+07	3.06811e+07	6.22103e+07	0.757044	1.89317	1.82333
LW	SUN2 pS12	Q9UH99	SUN2_HUMAN	SUN domain-containing protein 2	SUN2	pS12	UNC84B	B0QY68 (pS12)	B0QY68_HUMAN	ATR,PKACa	3.04e-08	M238Pr2	88.8	Y(1): 11.2; S(2): 88.8; S(9): 0.0; S(10): 0.0; S(11): 0.0; S(12): 0.0; S(15): 0.0; S(16): 0.0; S(20): 0.0; S(22): 0.0; T(23): 0.0	LW	YpSQGDDDGSSSSGGSSVAGSQSTLFK_3	5.67441e+07	7.60779e+07	8.61534e+07	1.36426e+08	112933471	1.2361e+08	6.76825e+07	75755866	3.48984e+07	104602951	6.03436e+07	9.24288e+07	5.52985e+07	7.65475e+07	7.39664e+07	1.34997e+08	8.89388e+07	1.7517e+08	7.16244e+07	8.25433e+07	2.86606e+07	1.23395e+08	4.8408e+07	132132403	0.0842275	1.97545	1.81871
F1	RAD23A pS219	P54725	RD23A_HUMAN	UV excision repair protein RAD23 homolog A	RAD23A	pS219	RAD23A	B4DDJ7 (pS54)	B4DDJ7_HUMAN		0.00934	M249Pr2|M238Pr1	32.2	Y(4): 0.1; T(7): 0.1; S(12): 0.4; S(19): 2.7; S(23): 32.2; S(26): 32.2; T(31): 32.2	F1	AVEYLLTGIPGSPEPEHGSVQESQVpSEQPATEAAGENPLEFLR_4	8.82592e+07	1.9818e+07	4.63861e+07	7.23549e+07	2.6658e+07	1.08963e+08	9.60189e+07	1.10617e+08	2.97484e+07	8.2099e+07	3.12471e+07	2.78766e+07	6.41663e+07	2.6868e+07	3.69252e+07	7.51499e+07	4.03477e+07	1.06196e+08	7.3318e+07	1.68646e+08	1.9073e+07	8.02183e+07	4.2695e+07	3.32243e+07	0.53788	1.77308	1.81351
F1	CEBPZ pS629	Q03701	CEBPZ_HUMAN	CCAAT/enhancer-binding protein zeta	CEBPZ	pS629	CEBPZ	F5H3Y6 (pS629)	F5H3Y6_HUMAN		7.62e-08	M229Pr2|M229Pr1	100	S(1): 0.0; S(9): 100.0	F1	SQLDDHPEpSDDEENFIDANDDEDMEK_3	9.54044e+07	6.73151e+07	5.56107e+07	7.23646e+07	1.57438e+07	1.36191e+08	8.74941e+07	126906746	8.54153e+07	8.82667e+07	6.50766e+07	131952386	7.13178e+07	8.58049e+07	4.67448e+07	7.549e+07	2.65278e+07	1.39217e+08	6.69629e+07	2.05483e+08	6.59132e+07	8.59717e+07	8.58924e+07	1.3011e+08	0.274316	1.98723	1.80422
LW,F1	PHIP pS1783	Q8WWQ0	PHIP_HUMAN	PH-interacting protein	PHIP	pS1783	PHIP	Q8WWQ0 (pS1783)	PHIP_HUMAN		2.2e-07	M229Sr1|M238Sr1|M249Pr1|M229Sr2|M249Sr1	100	T(1): 0.0; Y(4): 0.0; S(9): 100.0	LW	TAFYNEDDpSEEEQR_2	4.05065e+07	6.95563e+07	5.56211e+07	3.94241e+07	5.74348e+07	4.40761e+07	3.31824e+07	5.76126e+07	5.14393e+07	3.77934e+07	5.79637e+07	4.39682e+07	2.80072e+07	7.91453e+07	3.86415e+07	4.23964e+07	5.75692e+07	6.10546e+07	2.57069e+07	7.14817e+07	3.83739e+07	4.23173e+07	5.67632e+07	5.88573e+07	0.226226	1.44964	1.80021
LW	PCYT1A pS362	P49585	PCY1A_HUMAN	Choline-phosphate cytidylyltransferase A	PCYT1A	pS362	PCYT1A	B4E322 (pS323)	B4E322_HUMAN		3.1e-05	M238Sr1|M229Sr1|M238Pr1|M238Pr2|M238Sr2|M229Sr2|M249Pr1|M249Sr1	100	Y(4): 0.0; S(7): 100.0	LW	AAAYDIpSEDEED_2	1.05149e+08	1.1057e+08	1.01969e+08	2.29293e+08	9.09887e+07	4.15778e+07	1.13545e+08	1.00158e+08	8.60045e+07	2.08748e+08	116763703	6.4547e+07	9.72859e+07	1.12938e+08	8.88705e+07	2.26212e+08	7.07174e+07	5.8604e+07	1.30462e+08	1.16636e+08	7.59024e+07	2.49837e+08	9.67015e+07	91027574	0.397322	1.5274	1.79767
LW,F1	AHNAK pS5763	Q09666	AHNK_HUMAN	Neuroblast differentiation-associated protein AHNAK	AHNAK	pS5763	AHNAK	Q09666 (pS5763)	AHNK_HUMAN	CDK1,mTOR	6.06e-09	M249Sr2|M238Pr1|M229Sr1|M238Sr2|M229Sr2|M238Pr2|M238Sr1	99.3	S(2): 0.0; S(5): 0.0; S(15): 0.7; S(16): 99.3	LW	ASLGSLEGEAEAEASpSPK_2	3.47596e+08	3.26486e+08	3.14443e+08	6.94619e+08	4.31189e+08	3.1636e+08	3.58368e+08	3.71164e+08	4.10673e+08	6.42569e+08	3.04924e+08	1.77094e+08	2.75299e+08	3.82232e+08	2.70757e+08	6.83556e+08	4.08937e+08	4.08752e+08	3.46184e+08	477269663	3.51171e+08	6.90627e+08	2.83692e+08	2.09395e+08	0.264106	1.47302	1.79642
F1	MAP1B pS2119	P46821	MAP1B_HUMAN	Microtubule-associated protein 1B	MAP1B	pS2119	MAP1B	P46821 (pS2119)	MAP1B_HUMAN		0.195	M229Pr2	20.6	T(1): 2.0; S(4): 2.0; S(6): 4.1; S(18): 49.1; T(22): 9.0; S(25): 20.6; T(30): 9.0; S(32): 4.1	F1	TELSPSFINPNPLEWFASEEPTEEpSEKPLTQSGGAPPPPGGK_4	1.30128e+08	9.61621e+07	1.35537e+08	199545417	9.64662e+07	5.83371e+07	3.55008e+07	7.76034e+07	1.51157e+08	2.57898e+08	8.02641e+07	6.77517e+07	9.51875e+07	1.25962e+08	1.25555e+08	1.98412e+08	1.18352e+08	5.68753e+07	2.58851e+07	1.05825e+08	1.26782e+08	2.40562e+08	1.02819e+08	7.18256e+07	0.678873	1.34458	1.79631
F2	MEF2D pS251	Q14814	MEF2D_HUMAN	Myocyte-specific enhancer factor 2D	MEF2D	pS251	MEF2D	Q14814-6 (pS205)	MEF2D_HUMAN		0.0154	M249Sr2	100	S(6): 100.0; T(11): 0.0; S(13): 0.0; T(14): 0.0; S(20): 0.0	F2	VIPAKpSPPPPTHSTQLGAPSR_3	6.73573e+06	3.53001e+07	4.19861e+07	2.60059e+07	1.32216e+07	7.48679e+07	3.01948e+07	4.49911e+07	2.56419e+07	7.97172e+07	5.48968e+07	6.49917e+07	1.10275e+07	3.64825e+07	3.8329e+07	2.22249e+07	1.61016e+07	8.00937e+07	3.3504e+07	5.04613e+07	2.31097e+07	8.11134e+07	6.33228e+07	6.931e+07	0.270026	1.83223	1.79562
LW	OSTF1 pS213	Q92882	OSTF1_HUMAN	Osteoclast-stimulating factor 1	OSTF1	pS213	OSTF1	Q92882 (pS213)	OSTF1_HUMAN		2.37e-06	M249Sr2|M229Sr2|M238Sr1|M238Sr2|M249Pr2|M249Pr1|M229Sr1|M249Sr1	100	T(1): 0.0; S(3): 0.0; Y(8): 0.0; S(14): 100.0	LW	TLSNAEDYLDDEDpSD_2	4.59682e+07	1.25294e+08	3.1527e+07	5.81581e+07	7.41356e+07	7.00324e+07	1.06862e+08	9.46913e+07	1.44171e+07	4.48551e+07	9.05854e+07	5.46848e+07	4.56956e+07	1.33288e+08	2.49658e+07	6.19066e+07	5.71994e+07	9.51296e+07	1.17241e+08	109011678	1.05551e+07	5.07333e+07	7.27781e+07	7.91245e+07	0.336892	1.61126	1.78849
LW	NUCKS1 pS113	Q9H1E3	NUCKS_HUMAN	Nuclear ubiquitous casein and cyclin-dependent kinase substrate 1	NUCKS1	pS113	NUCKS1	Q9H1E3 (pS113)	NUCKS_HUMAN		1.68e-05	M238Sr1|M249Pr1	100	S(9): 100.0	LW	EMLMEDVGpSEEEQEEEDEAPFQEK_3	4.44833e+06	3.72272e+07	1.07818e+07	2.42776e+07	8.13605e+06	1.42999e+07	5.43157e+07	1.68362e+07	5.95043e+07	101245885	6.94662e+07	4.17813e+07	4.14352e+06	4.03134e+07	6.83844e+06	2.66521e+07	6.85517e+06	2.18671e+07	5.67395e+07	2.02581e+07	4.86716e+07	120650631	5.84441e+07	6.15394e+07	0.569658	1.60315	1.78597
LW	TRIP12 pS312	Q14669	TRIPC_HUMAN	Probable E3 ubiquitin-protein ligase TRIP12	TRIP12	pS312	TRIP12	G5E9G6 (pS354)	G5E9G6_HUMAN		1.06e-06	M229Pr2|M249Pr1|M229Pr1|M229Sr1|M249Sr2|M229Sr2|M249Pr2	99.9	S(1): 0.1; S(3): 99.9; S(10): 0.0	LW	SEpSPPAELPSLR_2	8.70391e+07	1.14928e+08	4.18752e+06	3.9263e+07	1.24444e+08	8.21667e+07	7.46287e+07	1.08365e+08	3.20664e+07	4.26777e+07	109259839	6.29319e+07	7.91811e+07	1.1853e+08	1.94822e+06	4.22714e+07	9.85279e+07	110657104	7.93129e+07	1.23803e+08	2.6675e+07	4.85287e+07	8.87119e+07	8.85855e+07	0.460024	1.42211	1.78034
LW	RSF1 pS1345	Q96T23	RSF1_HUMAN	Remodeling and spacing factor 1	RSF1	pS1345	RSF1	Q96T23-3 (pS1093)	RSF1_HUMAN		2.38e-10	M238Sr1|M229Sr1|M229Pr2|M249Pr2|M238Pr2|M238Sr2|M249Sr2|M229Pr1|M229Sr2|M238Pr1|M249Sr1	100	S(3): 100.0	LW	IEpSDEEEDFENVGK_2	1.46372e+08	2.90809e+08	1.19251e+08	1.22281e+08	1.69669e+08	6.77407e+07	1.12108e+08	2.03015e+08	1.04148e+08	9.29451e+07	1.0268e+08	6.31928e+07	1.39277e+08	3.35946e+08	1.03057e+08	1.24558e+08	1.25694e+08	9.28964e+07	1.2885e+08	2.55666e+08	9.26485e+07	1.09429e+08	8.43167e+07	8.89965e+07	0.459652	1.49514	1.77995
LW	CTNND1 pS346pS349	O60716	CTND1_HUMAN	Catenin delta-1	CTNND1	pS346pS349	CTNND1	E9PKY0 (pS23pS26)	E9PKY0_HUMAN		0.000869	M229Sr1|M229Sr2	88.3	S(2): 99.7; S(5): 88.6; S(8): 11.7	LW	GpSLApSLDSLR_2	1.07977e+07	6.4396e+07	3.77362e+07	4.37761e+07	7.54987e+06	7.57417e+07	5.65521e+07	7.95411e+07	3.68025e+07	2.54011e+07	29748186	3.43631e+06	1.01055e+07	6.54666e+07	3.11518e+07	4.88152e+07	6.36434e+06	1.0271e+08	5.95356e+07	8.92159e+07	3.00955e+07	2.91618e+07	2.04396e+07	6.9193e+06	0.310259	2.17061	1.77754
LW	UBXN10 pT105	Q96LJ8	UBX10_HUMAN	UBX domain-containing protein 10	UBXN10	pT105	UBXN10	Q96LJ8 (pT105)	UBX10_HUMAN		0.357	M249Pr2	39.1	S(1): 0.0; S(7): 0.0; T(19): 39.1; S(22): 39.1; S(23): 10.9; S(24): 10.9	LW	SPNQGASDEIPELQQQVPpTGASSSLNK_3	7.2374e+07	1.18402e+08	1.22375e+08	2.2592e+08	1.8417e+08	1.36289e+08	1.37566e+08	1.82117e+08	1.13861e+08	1.55994e+08	1.22978e+08	1.53433e+08	6.73876e+07	1.24319e+08	1.04919e+08	2.14737e+08	1.35603e+08	1.92252e+08	1.54388e+08	2.28766e+08	9.86755e+07	1.86873e+08	1.01807e+08	2.5508e+08	0.0460327	1.81361	1.77421
LW	PLEC pS4386pS4389	Q15149	PLEC_HUMAN	Plectin	PLEC	pS4386pS4389	PLEC	Q15149-4 (pS4249pS4252)	PLEC_HUMAN		0.00392	M238Sr2	0.3	S(1): 0.8; S(2): 0.8; S(3): 0.8; S(6): 62.7; S(7): 62.7; S(8): 62.7; S(9): 8.3; Y(10): 1.0; S(13): 0.0; S(17): 0.0	LW	SSpSVGpSSSSYPISPAVSR_3	1.17046e+08	1.50073e+08	3.58888e+08	5.02429e+08	2.05361e+08	7.3655e+07	1.1131e+08	1.77227e+08	2.99587e+08	4.1547e+08	1.67868e+08	5.92973e+07	1.08307e+08	1.52454e+08	2.83711e+08	5.36355e+08	1.55431e+08	1.02179e+08	1.26033e+08	1.98105e+08	2.52602e+08	4.79683e+08	1.29283e+08	8.63165e+07	0.203314	1.47351	1.7733
F1	DDX24 pS287	Q9GZR7	DDX24_HUMAN	ATP-dependent RNA helicase DDX24	DDX24	pS287	DDX24	F5GYL3 (pS37)	F5GYL3_HUMAN		0.000148	M229Sr2|M229Pr2|M229Pr1	100	S(1): 100.0; S(9): 0.0; T(16): 0.0; S(20): 0.0; S(25): 0.0	F1	pSPGKAEAESDALPDDTVIESEALPSDIAAEAR_3	1.29131e+08	1.0846e+08	8.88114e+07	1.92554e+08	9.68119e+07	9.0762e+07	1.51368e+08	6.42879e+07	1.07656e+08	3.04401e+08	1.6927e+08	2.07604e+08	9.36913e+07	141166221	8.15575e+07	1.81766e+08	1.21077e+08	8.98205e+07	1.20102e+08	8.824e+07	9.14542e+07	2.6954e+08	2.12069e+08	2.05089e+08	0.589302	1.35512	1.75983
F2	FOXK1 pS213pS223	P85037	FOXK1_HUMAN	Forkhead box protein K1	FOXK1	pS213pS223	FOXK1	P85037-2 (pS50pS60)	FOXK1_HUMAN		0.00154	M229Pr1	97.2	T(4): 0.0; S(5): 0.0; Y(7): 0.0; S(15): 97.5; Y(21): 2.7; S(25): 99.7	F2	IQFTSLYHKEEAPApSPLRPLYPQIpSPLK_4	3.15544e+08	4.34395e+08	2.68422e+08	5.9417e+08	6.79333e+08	2.10538e+08	314355384	4.07908e+08	2.63827e+08	3.64293e+08	2.58555e+08	3.86909e+08	2.5595e+08	4.41356e+08	2.48189e+08	5.51377e+08	6.75385e+08	2.34088e+08	3.48649e+08	5.3545e+08	2.48189e+08	4.01958e+08	2.5595e+08	4.41356e+08	0.555054	1.28208	1.75312
LW	MARCKS pS118	P29966	MARCS_HUMAN	Myristoylated alanine-rich C-kinase substrate	MARCKS	pS118	MARCKS	P29966 (pS118)	MARCS_HUMAN	CDK2	5.8e-05	M229Sr2|M249Pr1|M238Sr2|M229Sr1|M238Pr1	50	S(13): 50.0; T(15): 50.0; S(23): 0.0; S(26): 0.0; S(27): 0.0; T(28): 0.0; S(29): 0.0; S(30): 0.0	LW	EAPAEGEAAEPGpSPTAAEGEAASAASSTSSPK_3	6.24782e+07	1.82965e+08	2.68768e+08	2.97752e+08	1.45056e+08	5.83847e+07	9.00299e+07	2.09233e+08	2.5662e+08	2.71942e+08	1.82932e+08	4.27248e+07	6.22235e+07	1.90748e+08	2.15535e+08	2.94115e+08	1.12341e+08	8.92684e+07	9.6123e+07	2.31842e+08	2.24868e+08	3.31987e+08	1.50509e+08	6.70918e+07	0.543764	1.39862	1.75147
LW	HDLBP pS31	Q00341	VIGLN_HUMAN	Vigilin	HDLBP	pS31	HDLBP	C9JMQ6 (pS31)	C9JMQ6_HUMAN		5.33e-06	M249Pr1|M249Pr2|M238Sr2	99.9	T(3): 0.0; S(6): 99.9; S(10): 0.1; T(14): 0.0; Y(15): 0.0	LW	VATLNpSEEESDPPTYK_2	3.24802e+06	1.99611e+06	3.84407e+07	7.73772e+07	4.3105e+07	5.7432e+07	1.58665e+07	3.49215e+07	3.91989e+07	2.28253e+07	3.97945e+07	5.7774e+07	2.74053e+06	2.72288e+06	3.16175e+07	8.12963e+07	3.27047e+07	7.96935e+07	1.73433e+07	3.81073e+07	3.26516e+07	2.55129e+07	2.84027e+07	8.39443e+07	0.317385	2.13995	1.75026
LW	VIM pS420	P08670	VIME_HUMAN	Vimentin	VIM	pS420	VIM	B0YJC4 (pS420)	B0YJC4_HUMAN		1.34e-05	M238Sr1|M229Pr2|M249Sr2|M238Pr1|M238Pr2|M249Sr1|M249Pr2|M238Sr2	93.9	S(2): 0.0; S(9): 6.1; S(10): 93.9	LW	ISLPLPNFSpSLNLR_2	8.84779e+07	6.74587e+07	1.43534e+08	2.48854e+08	6.90356e+07	7.07204e+07	3.76546e+07	4.75314e+07	1.27662e+08	202720723	2.65982e+07	5.41667e+07	8.05659e+07	6.75168e+07	1.20631e+08	2.48279e+08	5.31608e+07	9.76441e+07	3.81267e+07	5.36061e+07	1.12665e+08	2.43004e+08	1.73059e+07	7.83782e+07	0.38672	1.8663	1.73984
F1	DACT3 pS306	Q96B18	DACT3_HUMAN	Dapper homolog 3	DACT3	pS306	DACT3	Q96B18 (pS306)	DACT3_HUMAN		0.424	M229Pr1	97.9	S(7): 0.0; S(9): 0.2; S(12): 1.9; S(20): 97.9	F1	QRPPDASPSPGSARPAREPpSLER_3	3.67956e+08	2.3689e+08	2.61626e+08	1.46565e+08	2.08245e+08	4.91254e+08	1.55612e+08	3.97206e+08	1.83112e+08	267902856	2.52898e+08	4.21945e+08	2.43732e+08	354844680	242393468	1.39534e+08	2.62539e+08	491900673	1.23625e+08	5.83671e+08	1.52968e+08	2.48261e+08	3.15142e+08	4.14241e+08	0.41733	1.66551	1.73892
F1	PACSIN3 pS354	Q9UKS6	PACN3_HUMAN	Protein kinase C and casein kinase substrate in neurons protein 3	PACSIN3	pS354	PACSIN3	Q9UKS6 (pS354)	PACN3_HUMAN		0.0982	M229Pr1	99.7	T(3): 0.0; S(9): 0.0; S(12): 0.0; T(15): 0.2; S(22): 99.7; S(26): 0.1	F1	DGTAPPPQSPGSPGTGQDEEWpSDEESPRK_3	6.54648e+07	3.66394e+07	2.68873e+06	4.77481e+07	1.93194e+07	2.06238e+07	5.60987e+07	2.4084e+07	1.69484e+07	3.54777e+07	3.34981e+06	3.31601e+07	4.59539e+07	4.75288e+07	1.93465e+06	4.93582e+07	3.0004e+07	2.76747e+07	3.86853e+07	3.74073e+07	1.24734e+07	3.79391e+07	6.09755e+06	4.18694e+07	0.399247	1.78897	1.7389
LW,F1	NUCKS1 pS19	Q9H1E3	NUCKS_HUMAN	Nuclear ubiquitous casein and cyclin-dependent kinase substrate 1	NUCKS1	pS19	NUCKS1	Q9H1E3 (pS19)	NUCKS_HUMAN		8.22e-11	M238Sr1|M238Sr2|M249Pr2|M238Pr2|M249Pr1|M229Pr1|M249Sr2|M229Sr2|M229Sr1|M229Pr2|M249Sr1|M238Pr1	100	Y(4): 0.0; S(5): 0.0; S(10): 100.0; Y(17): 0.0	LW	VVDYSQFQEpSDDADEDYGR_2	5.42562e+08	6.99357e+08	1.35475e+09	1.88338e+09	1.08911e+09	7.2127e+08	4.70646e+08	7.87459e+08	1.39661e+09	1.59435e+09	1.15685e+09	6.125e+08	4.92001e+08	8.02308e+08	1.19614e+09	2.20028e+09	7.54314e+08	1.04551e+09	5.0861e+08	9.3809e+08	1.28568e+09	2.11461e+09	9.00037e+08	1.03378e+09	0.337337	1.5836	1.73881
F1	GIT1 pS385pS388	Q9Y2X7	GIT1_HUMAN	ARF GTPase-activating protein GIT1	GIT1	pS385pS388	GIT1	Q9Y2X7 (pS385pS388)	GIT1_HUMAN		0.0615	M229Pr1	88.1	S(1): 0.0; S(3): 0.0; Y(11): 11.7; S(13): 88.3; S(16): 99.7; T(20): 0.3	F1	SQSDLDDQHDYDpSVApSDEDTDQEPLR_3	4.33563e+07	6.27172e+07	6.11825e+06	1.75936e+07	1.8877e+07	4.3324e+07	1.11328e+08	6.71229e+07	2.49483e+06	1.45554e+07	6.10873e+07	6.48946e+07	2.59935e+07	7.94371e+07	3.86588e+06	1.73939e+07	2.96547e+07	4.58245e+07	8.53051e+07	9.18681e+07	2.41344e+06	1.53087e+07	8.15618e+07	6.9578e+07	0.79592	1.39606	1.73509
LW	HNRNPA3 pS356	P51991	ROA3_HUMAN	Heterogeneous nuclear ribonucleoprotein A3	HNRNPA3	pS356	HNRNPA3	E7EWI9 (pS300)	E7EWI9_HUMAN		4.71e-05	M238Pr2	9.3	S(1): 1.2; S(2): 9.3; S(4): 9.3; Y(6): 79.0; Y(10): 0.0; S(12): 1.2; S(16): 0.0; Y(19): 0.0; S(21): 0.0	LW	SpSGSPYGGGYGSGGGSGGYGSR_2	4.94127e+06	7.59479e+06	1.52608e+07	2.0394e+07	4.33276e+07	4.41481e+07	1.33254e+07	2.72122e+07	2.45415e+07	1.91941e+07	3.82953e+07	3.40466e+07	4.88959e+06	9.50504e+06	1.01335e+07	2.17859e+07	3.39534e+07	6.11834e+07	1.45623e+07	3.08044e+07	1.88121e+07	21869556	2.73001e+07	4.95176e+07	0.374135	1.77532	1.7349
F1	PLEC pS4385	Q15149	PLEC_HUMAN	Plectin	PLEC	pS4385	PLEC	Q15149-7 (pS4216)	PLEC_HUMAN		0.000116	M249Pr1|M238Sr1	0	S(1): 0.0; S(2): 0.0; S(3): 0.0; S(6): 90.8; S(7): 8.4; S(8): 0.8; S(9): 0.0; Y(10): 0.0; S(13): 0.0; S(17): 0.0	F1	SpSSVGSSSSYPISPAVSR_2	1.85146e+08	8.85662e+07	1.31376e+08	3.24764e+08	7.23326e+07	1.20333e+08	6.29603e+07	7.03382e+07	1.71423e+08	3.13085e+08	1.05659e+08	148199361	1.35928e+08	112018446	123290744	2.88648e+08	9.64051e+07	1.20461e+08	4.52431e+07	9.56704e+07	143089888	2.79541e+08	1.32849e+08	1.48153e+08	0.523037	1.54327	1.7336
F1	PLEC pS4384	Q15149	PLEC_HUMAN	Plectin	PLEC	pS4384	PLEC	Q15149-7 (pS4215)	PLEC_HUMAN		0.000116	M238Sr1	0	S(1): 0.0; S(2): 0.0; S(3): 0.0; S(6): 90.8; S(7): 8.4; S(8): 0.8; S(9): 0.0; Y(10): 0.0; S(13): 0.0; S(17): 0.0	F1	pSSSVGSSSSYPISPAVSR_2	1.85146e+08	8.85662e+07	1.31376e+08	3.24764e+08	7.23326e+07	1.20333e+08	6.29603e+07	7.03382e+07	1.71423e+08	3.13085e+08	1.05659e+08	148199361	1.35928e+08	112018446	123290744	2.88648e+08	9.64051e+07	1.20461e+08	4.52431e+07	9.56704e+07	143089888	2.79541e+08	1.32849e+08	1.48153e+08	0.523037	1.54327	1.7336
F1	PLEC pS4386	Q15149	PLEC_HUMAN	Plectin	PLEC	pS4386	PLEC	Q15149-7 (pS4217)	PLEC_HUMAN		1.11e-06	M238Sr1|M238Pr1|M238Sr2|M249Sr1|M249Pr1	0.9	S(1): 0.0; S(2): 0.0; S(3): 0.9; S(6): 98.2; S(7): 0.9; S(8): 0.1; S(9): 0.0; Y(10): 0.0; S(13): 0.0; S(17): 0.0	F1	SSpSVGSSSSYPISPAVSR_2	1.85146e+08	8.85662e+07	1.31376e+08	3.24764e+08	7.23326e+07	1.20333e+08	6.29603e+07	7.03382e+07	1.71423e+08	3.13085e+08	1.05659e+08	148199361	1.35928e+08	112018446	123290744	2.88648e+08	9.64051e+07	1.20461e+08	4.52431e+07	9.56704e+07	143089888	2.79541e+08	1.32849e+08	1.48153e+08	0.523037	1.54327	1.7336
F2,F1	ADD3 pS681	Q9UEY8	ADDG_HUMAN	Gamma-adducin	ADD3	pS681	ADD3	Q9UEY8-2 (pS649)	ADDG_HUMAN		8.62e-11	M238Sr1	9.6	S(1): 0.0; S(10): 0.0; S(14): 0.0; S(16): 0.0; S(18): 9.6; S(20): 90.4	F2	SPEKIEEVLSPEGSPSKpSPSK_3	1.27144e+08	1.71159e+08	2.56829e+08	1.29118e+08	9.86584e+07	1.33298e+08	2.52005e+08	3.27957e+08	1.29756e+08	4.75674e+08	1.87128e+08	1.77376e+08	9.65813e+07	1.66662e+08	2.22496e+08	1.10559e+08	1.13828e+08	1.41173e+08	2.6336e+08	4.38998e+08	1.15794e+08	4.8783e+08	2.01182e+08	2.1468e+08	0.498515	1.53952	1.72443
F1	LAMA4 pT252pS272	Q16363	LAMA4_HUMAN	Laminin subunit alpha-4	LAMA4	pT252pS272	LAMA4	E5RFQ2 (pT252pS272)	E5RFQ2_HUMAN		0.392	M249Pr2	10	S(14): 40.0; T(16): 40.0; T(28): 40.0; T(34): 40.0; S(36): 40.0	F1	NCAVCNCGGGPCDSVpTGECLEEGFEPPTGM8DCPTIpSCDK_3	4.2555e+07	6.30156e+07	6.93545e+07	2.52527e+07	0	2.98097e+07	2.54783e+07	6.46302e+07	6.41086e+07	5.88069e+07	5.02583e+07	2.63375e+07	2.50287e+07	8.12073e+07	5.8464e+07	2.73178e+07	0	3.31834e+07	1.90502e+07	8.93964e+07	4.66537e+07	5.88379e+07	6.60572e+07	3.16454e+07	0.806046	1.49399	1.72095
F1	LAMA4 pS250pS272	Q16363	LAMA4_HUMAN	Laminin subunit alpha-4	LAMA4	pS250pS272	LAMA4	E5RFQ2 (pS250pS272)	E5RFQ2_HUMAN		0.392	M249Pr2	10	S(14): 40.0; T(16): 40.0; T(28): 40.0; T(34): 40.0; S(36): 40.0	F1	NCAVCNCGGGPCDpSVTGECLEEGFEPPTGM8DCPTIpSCDK_3	4.2555e+07	6.30156e+07	6.93545e+07	2.52527e+07	0	2.98097e+07	2.54783e+07	6.46302e+07	6.41086e+07	5.88069e+07	5.02583e+07	2.63375e+07	2.50287e+07	8.12073e+07	5.8464e+07	2.73178e+07	0	3.31834e+07	1.90502e+07	8.93964e+07	4.66537e+07	5.88379e+07	6.60572e+07	3.16454e+07	0.806046	1.49399	1.72095
F1	LAMA4 pT264pT270	Q16363	LAMA4_HUMAN	Laminin subunit alpha-4	LAMA4	pT264pT270	LAMA4	E5RFQ2 (pT264pT270)	E5RFQ2_HUMAN		0.392	M249Pr2	10	S(14): 40.0; T(16): 40.0; T(28): 40.0; T(34): 40.0; S(36): 40.0	F1	NCAVCNCGGGPCDSVTGECLEEGFEPPpTGM8DCPpTISCDK_3	4.2555e+07	6.30156e+07	6.93545e+07	2.52527e+07	0	2.98097e+07	2.54783e+07	6.46302e+07	6.41086e+07	5.88069e+07	5.02583e+07	2.63375e+07	2.50287e+07	8.12073e+07	5.8464e+07	2.73178e+07	0	3.31834e+07	1.90502e+07	8.93964e+07	4.66537e+07	5.88379e+07	6.60572e+07	3.16454e+07	0.806046	1.49399	1.72095
LW	LMNA pS636	P02545	LMNA_HUMAN	Prelamin-A/C	LMNA	pS636	LMNA	D6RAQ3 (pS537)	D6RAQ3_HUMAN		1.38e-07	M238Sr1|M238Sr2	100	S(1): 0.0; S(5): 0.0; S(9): 100.0; T(16): 0.0	LW	SVGGSGGGpSFGDNLVTR_2	4.36284e+07	1.0331e+08	8.57944e+07	1.20711e+08	1.0008e+08	122332404	3.69102e+07	8.48932e+07	1.32056e+08	1.23813e+08	6.75531e+07	1.2034e+08	4.28122e+07	1.02379e+08	7.36387e+07	1.21725e+08	7.87459e+07	1.74578e+08	3.7583e+07	9.59383e+07	117037637	1.45059e+08	5.6337e+07	1.85372e+08	0.0606506	2.03137	1.71579
F2	GTF3C2 pS726	Q8WUA4	TF3C2_HUMAN	General transcription factor 3C polypeptide 2	GTF3C2	pS726	GTF3C2	Q8WUA4 (pS726)	TF3C2_HUMAN		0.401	M249Pr1	61	T(2): 4.3; S(5): 4.3; S(7): 6.5; S(9): 6.5; T(14): 17.5; S(21): 61.0	F2	GTVWSLSGSDWLGTIAAGDIpSGELIAAILPDMALNPINVKRPVER_5	6.01214e+07	8.18696e+07	2.56266e+07	8.12641e+07	9.39081e+07	1.75491e+08	4.82519e+07	3.22771e+07	4.47209e+07	8.30864e+07	1.24766e+08	1.42337e+08	4.15813e+07	8.00937e+07	2.05606e+07	6.89175e+07	9.79888e+07	1.91404e+08	51106977	3.52597e+07	4.38743e+07	8.51771e+07	1.37281e+08	1.59529e+08	0.512842	1.58102	1.71488
F2	C15orf52 pT204	Q6ZUT6	CO052_HUMAN	Uncharacterized protein C15orf52	C15orf52	pT204	C15orf52	Q6ZUT6-3 (pT136)	CO052_HUMAN		0.284	M238Sr2	5.8	T(2): 47.1; S(4): 47.1; T(7): 5.8; S(12): 0.0; S(13): 0.0; S(15): 0.0	F2	VTRSPPpTQVAISSDSAR_3	2.19588e+07	4.07624e+07	2.84479e+07	3.12997e+07	1.3264e+07	3.53639e+07	1.71485e+07	3.05284e+07	2.10837e+07	3.33662e+07	1.93121e+07	4.15557e+07	2.04044e+07	4.48243e+07	2.54868e+07	2.8523e+07	1.63772e+07	3.91402e+07	1.76005e+07	3.00867e+07	1.8154e+07	3.59967e+07	1.61016e+07	4.22332e+07	0.0231548	1.93477	1.70775
F1	FAM134C pS320	Q86VR2	F134C_HUMAN	Protein FAM134C	FAM134C	pS320	FAM134C	B3KR75 (pS125)	B3KR75_HUMAN		0.0209	M238Sr2|M238Sr1	95.1	T(3): 0.0; T(6): 0.0; S(9): 0.0; S(16): 95.1; S(21): 4.9	F1	GQTPLTEGSEDLDGHpSDPEESFAR_3	7.3634e+07	5.02712e+07	6.76138e+07	1.4651e+08	1.76883e+06	1.47798e+08	1.24217e+08	5.26046e+07	4.56023e+07	1.25444e+08	1.86494e+07	1.43332e+08	5.11579e+07	6.55071e+07	5.75072e+07	1.38871e+08	2.82375e+06	1.53579e+08	9.61265e+07	7.34864e+07	3.10724e+07	123709457	2.82438e+07	140672810	0.126292	2.60676	1.70256
LW,F1	TCOF1 pS1228	Q13428	TCOF_HUMAN	Treacle protein	TCOF1	pS1228	TCOF1	Q13428-2 (pS1151)	TCOF_HUMAN		2.53e-07	M229Pr1|M229Pr2|M249Sr1|M249Pr2|M249Pr1|M249Sr2	99.6	S(3): 0.4; S(4): 99.6; S(6): 0.0; S(8): 0.0; S(9): 0.0; T(10): 0.0	LW	LDSpSPSVSSTLAAK_2	1.03839e+08	9.73882e+07	1.16004e+08	1.71481e+08	2.16661e+08	1.70272e+08	7.50274e+07	1.04599e+08	1.35917e+08	1.69389e+08	2.02259e+08	1.90102e+08	8.34717e+07	1.0505e+08	9.37099e+07	1.69516e+08	1.79683e+08	2.11215e+08	6.54591e+07	1.27804e+08	1.1033e+08	1.97707e+08	1.7945e+08	2.36729e+08	0.349276	1.47173	1.70008
F1	ANKS1A pS624	Q92625	ANS1A_HUMAN	Ankyrin repeat and SAM domain-containing protein 1A	ANKS1A	pS624	ANKS1A	Q92625 (pS624)	ANS1A_HUMAN		6.77e-08	M238Pr1|M238Pr2|M229Pr1	48.1	S(1): 3.8; S(3): 48.1; S(5): 48.1; S(7): 0.0; T(11): 0.0; S(13): 0.0; T(15): 0.0; T(19): 0.0; S(22): 0.0	F1	SLpSKSDSDLLTCSPTEDATMGSR_3	2.77606e+08	2.30554e+08	2.61596e+08	2.80055e+08	2.62526e+08	3.72262e+08	1.89484e+08	352080517	4.316e+08	5.21129e+08	2.65915e+08	2.6255e+08	1.84028e+08	3.4538e+08	2.38652e+08	2.51771e+08	322185684	3.97183e+08	1.46904e+08	5.43861e+08	3.81282e+08	4.6946e+08	3.33096e+08	2.65151e+08	0.444728	1.41507	1.69369
F1	ANKS1A pS626	Q92625	ANS1A_HUMAN	Ankyrin repeat and SAM domain-containing protein 1A	ANKS1A	pS626	ANKS1A	Q92625 (pS626)	ANS1A_HUMAN		3.07e-09	M238Pr2|M229Pr1|M238Pr1	98.4	S(1): 0.1; S(3): 0.8; S(5): 98.4; S(7): 0.8; T(11): 0.0; S(13): 0.0; T(15): 0.0; T(19): 0.0; S(22): 0.0	F1	SLSKpSDSDLLTCSPTEDATMGSR_3	2.77606e+08	2.30554e+08	2.61596e+08	2.80055e+08	2.62526e+08	3.72262e+08	1.89484e+08	352080517	4.316e+08	5.21129e+08	2.65915e+08	2.6255e+08	1.84028e+08	3.4538e+08	2.38652e+08	2.51771e+08	322185684	3.97183e+08	1.46904e+08	5.43861e+08	3.81282e+08	4.6946e+08	3.33096e+08	2.65151e+08	0.444728	1.41507	1.69369
F2	SPATA7 pY311	Q9P0W8	SPAT7_HUMAN	Spermatogenesis-associated protein 7	SPATA7	pY311	SPATA7	Q9P0W8-3 (pY311)	SPAT7_HUMAN		0.273	M238Sr1	47.2	S(3): 5.6; T(7): 47.2; Y(8): 47.2	F2	QASNCVTpYDAKEK_1	1	9.73846e+06	1	1.65986e+06	1.27422e+07	4.50383e+06	1.88199e+07	2.83878e+06	1	1.89502e+07	6.26123e+07	1.70399e+07	1.14578e+06	1.37327e+07	395195	725281	1.56974e+07	3.33557e+06	2.05606e+07	2.08021e+06	56853.8	2.09375e+07	7.32459e+07	1.56974e+07	0.728905	0.508621	1.69126
F2	SPATA7 pT310	Q9P0W8	SPAT7_HUMAN	Spermatogenesis-associated protein 7	SPATA7	pT310	SPATA7	Q9P0W8-3 (pT310)	SPAT7_HUMAN		0.273	M238Sr1	47.2	S(3): 5.6; T(7): 47.2; Y(8): 47.2	F2	QASNCVpTYDAKEK_1	1	9.73846e+06	1	1.65986e+06	1.27422e+07	4.50383e+06	1.88199e+07	2.83878e+06	1	1.89502e+07	6.26123e+07	1.70399e+07	1.14578e+06	1.37327e+07	395195	725281	1.56974e+07	3.33557e+06	2.05606e+07	2.08021e+06	56853.8	2.09375e+07	7.32459e+07	1.56974e+07	0.728905	0.508621	1.69126
LW	TP53BP1 pT382	Q12888	TP53B_HUMAN	Tumor suppressor p53-binding protein 1	TP53BP1	pT382	TP53BP1	A6NNK5 (pT387)	A6NNK5_HUMAN		0.0706	M229Sr2	49.6	S(1): 0.0; T(2): 0.0; S(8): 0.8; S(9): 49.6; T(11): 49.6	LW	STPFIVPSSPpTEQEGR_2	2.58783e+08	2.71911e+08	1.30247e+08	1.48964e+08	2.57165e+08	2.37841e+08	9.56428e+07	2.52271e+08	9.66789e+07	1.19841e+08	2.60419e+08	251404479	2.44671e+08	3.11078e+08	1.11199e+08	1.44091e+08	1.89352e+08	3.6986e+08	1.02075e+08	3.227e+08	8.4985e+07	1.39914e+08	1.9091e+08	4.70754e+08	0.203314	1.90469	1.69043
LW,F1	TOM1 pS355	O60784	TOM1_HUMAN	Target of Myb protein 1	TOM1	pS355	TOM1	F8WA65 (pS92)	F8WA65_HUMAN		0.00297	M249Sr2|M249Sr1	100	S(5): 100.0; S(9): 0.0	LW	AGLQpSLEASGR_2	1.97639e+08	2.10044e+08	1.80679e+08	2.12991e+08	1.77487e+08	273549636	8.0275e+07	1.27458e+08	1.46567e+08	2.39262e+08	1.77469e+08	2.84377e+08	1.65552e+08	2.48541e+08	1.60532e+08	2.13832e+08	1.83258e+08	3.42009e+08	7.02592e+07	1.46298e+08	1.18704e+08	2.61541e+08	1.83283e+08	3.81515e+08	0.0110768	1.8078	1.68958
LW,F1	HSPB1 pS82	P04792	HSPB1_HUMAN	Heat shock protein beta-1	HSPB1	pS82	HSPB1	B4DL87 (pS47)	B4DL87_HUMAN	p70S6Kb,Akt1,PKCA,PKG1 iso2,PKCD,PKD1,MAPKAPK2,PKACa	2.65e-05	M238Pr1|M229Pr2|M238Pr2|M238Sr2|M249Pr2|M249Sr2|M249Sr1|M238Sr1|M249Pr1	98.4	S(3): 98.4; S(4): 1.6; S(7): 0.0	LW	QLpSSGVSEIR_2	2.81049e+07	4.15875e+07	7.09165e+07	6.36691e+07	6.28426e+07	1.32667e+08	4.53004e+07	6.97224e+07	7.34529e+07	7.41979e+07	1.07145e+08	1.04283e+08	2.21053e+07	5.24698e+07	5.14435e+07	6.91596e+07	6.34323e+07	1.77682e+08	3.96057e+07	8.32801e+07	5.84442e+07	8.31502e+07	1.11624e+08	1.45779e+08	0.233211	1.76406	1.67868
LW	ITPR3 pS2670	Q14573	ITPR3_HUMAN	Inositol 1,4,5-trisphosphate receptor type 3	ITPR3	pS2670	ITPR3	Q14573 (pS2670)	ITPR3_HUMAN		0.000149	M238Sr2	100	S(11): 100.0	LW	LGFVDVQNCIpSR_2	1.09836e+08	9.06018e+07	1.48518e+07	1.40725e+08	7.72278e+07	1.14667e+08	5.50034e+07	1.16939e+08	7.98897e+07	3.87314e+07	9.93897e+07	9.0471e+07	1.02636e+08	8.95748e+07	9.75045e+06	1.38376e+08	6.07737e+07	158079894	5.77316e+07	1.32686e+08	7.09622e+07	4.39736e+07	8.09559e+07	1.29789e+08	0.176412	1.80894	1.67833
F1	KIAA0586 pT889pS901pT902	Q9BVV6	K0586_HUMAN	Uncharacterized protein KIAA0586	KIAA0586	pT889pS901pT902	KIAA0586	F5GWA3 (pT764pS776pT777)	F5GWA3_HUMAN		0.362	M249Sr1	27	S(3): 25.1; T(4): 64.8; Y(6): 10.9; S(16): 58.1; T(17): 83.2; T(21): 57.9	F1	ADSpTKYNGPPFPPVApSpTFQPTADILDKVIER_4	5.70874e+07	4.20834e+07	4.34967e+07	4.78124e+07	5.63697e+07	1.03847e+08	5.50648e+07	4.0223e+07	4.66527e+07	6.95127e+07	5.85591e+07	119449517	3.58801e+07	5.7199e+07	3.3522e+07	4.95645e+07	7.51246e+07	9.98816e+07	3.82054e+07	6.13383e+07	3.33602e+07	6.83409e+07	7.79401e+07	1.15921e+08	0.429596	1.53808	1.67728
LW	PLEC Q15149-4 (pT19)						PLEC	Q15149-4 (pT19)	PLEC_HUMAN		0.000549	M238Sr1	90.2	T(1): 90.2; S(2): 4.9; S(3): 4.9; Y(8): 0.0	LW	pTSSEDNLYLAVLR_3	1.45055e+07	1.1307e+07	2.38126e+07	6.20089e+07	6.72279e+07	0	0	0	2.53178e+07	5.0331e+06	0	4.12508e+07	1.40951e+07	1.42974e+07	1.73588e+07	6.6139e+07	5.06027e+07	136392	79078.2	282182	1.97203e+07	5.20315e+06	136392	5.93419e+07	0.783832	1.4256	1.67641
LW	NOP58 pS502	Q9Y2X3	NOP58_HUMAN	Nucleolar protein 58	NOP58	pS502	NOP58	Q9Y2X3 (pS502)	NOP58_HUMAN		7.27e-07	M229Sr1|M238Sr1|M229Sr2	100	S(5): 100.0; T(11): 0.0; S(12): 0.0; T(13): 0.0; S(17): 0.0	LW	EEPLpSEEEPCTSTAIASPEK_2	122470860	1.10019e+08	8.02067e+07	5.11273e+07	1.19782e+08	1.27163e+08	1.28358e+07	1.13358e+08	8.40285e+07	1.30029e+08	5.43553e+07	1.0185e+08	1.14614e+08	1.12573e+08	6.7437e+07	5.48068e+07	9.5114e+07	1.79163e+08	1.39651e+07	1.29227e+08	7.45369e+07	156825596	4.26514e+07	1.48878e+08	0.142677	1.91388	1.67595
F1	HNRNPUL1 pS194	Q9BUJ2	HNRL1_HUMAN	Heterogeneous nuclear ribonucleoprotein U-like protein 1	HNRNPUL1	pS194	HNRNPUL1	Q9BUJ2-3 (pS151)	HNRL1_HUMAN		0.000507	M229Sr1|M238Sr1|M238Pr2|M238Sr2|M229Sr2	100	S(1): 100.0; T(16): 0.0; T(22): 0.0; Y(23): 0.0	F1	pSPQPPAEEDEDDFDDTLVAIDTYNCDLHFK_3	1.03422e+08	1.07622e+08	8.98364e+07	9.87837e+07	8.47267e+07	1.88217e+08	9.44962e+07	1.15326e+08	7.35189e+07	6.73381e+07	1.78489e+08	1.67564e+08	7.71821e+07	1.39973e+08	8.42968e+07	1.01155e+08	1.05064e+08	1.92924e+08	7.14358e+07	1.76535e+08	5.63182e+07	6.65861e+07	2.24701e+08	1.6938e+08	0.603904	1.36762	1.67425
LW	NCL pS145pS153	P19338	NUCL_HUMAN	Nucleolin	NCL	pS145pS153	NCL	P19338 (pS145pS153)	NUCL_HUMAN		1.95e-05	M229Sr2|M249Pr2|M229Sr1|M229Pr2|M249Pr1	100	S(4): 100.0; S(12): 100.0	LW	KEDpSDEEEDDDpSEEDEEDDEDEDEDEDEIEPAAM8K_4	4.73758e+08	9.82207e+08	3.94979e+08	4.32017e+08	1.13638e+09	2.6965e+08	4.63096e+08	9.4465e+08	4.25095e+08	2.72641e+08	1.21961e+09	3.19464e+08	4.47506e+08	9.72492e+08	3.04994e+08	4.48294e+08	7.99585e+08	3.98483e+08	5.2442e+08	9.96407e+08	3.551e+08	3.11094e+08	9.63205e+08	532248692	0.179227	1.07783	1.67173
LW	IL1RAP pS556	Q9NPH3	IL1AP_HUMAN	Interleukin-1 receptor accessory protein	IL1RAP	pS556	IL1RAP	Q9NPH3 (pS556)	IL1AP_HUMAN		4.03e-06	M238Sr1|M229Sr2	33.3	S(1): 33.3; S(2): 33.3; S(3): 33.3; S(9): 0.0; Y(10): 0.0; S(11): 0.0; S(12): 0.0	LW	SpSSDEQGLSYSSLK_2	9.26834e+07	1.39501e+08	8.29695e+07	9.34127e+07	7.53469e+07	7.51652e+07	6.87881e+07	1.10838e+08	7.25611e+07	9.76661e+07	6.74726e+07	4.62582e+07	8.49685e+07	1.4869e+08	7.08495e+07	9.38797e+07	5.90089e+07	1.01944e+08	7.27965e+07	1.273e+08	6.16801e+07	1.143e+08	5.56112e+07	6.69946e+07	0.108664	1.61295	1.66786
LW	IL1RAP pS555	Q9NPH3	IL1AP_HUMAN	Interleukin-1 receptor accessory protein	IL1RAP	pS555	IL1RAP	Q9NPH3 (pS555)	IL1AP_HUMAN		4.04e-06	M229Sr2|M238Sr1	33.3	S(1): 33.3; S(2): 33.3; S(3): 33.3; S(9): 0.0; Y(10): 0.0; S(11): 0.0; S(12): 0.0	LW	pSSSDEQGLSYSSLK_2	9.26834e+07	1.39501e+08	8.29695e+07	9.34127e+07	7.53469e+07	7.51652e+07	6.87881e+07	1.10838e+08	7.25611e+07	9.76661e+07	6.74726e+07	4.62582e+07	8.49685e+07	1.4869e+08	7.08495e+07	9.38797e+07	5.90089e+07	1.01944e+08	7.27965e+07	1.273e+08	6.16801e+07	1.143e+08	5.56112e+07	6.69946e+07	0.108664	1.61295	1.66786
F1	RAD23A pS205	P54725	RD23A_HUMAN	UV excision repair protein RAD23 homolog A	RAD23A	pS205	RAD23A	B4DDJ7 (pS40)	B4DDJ7_HUMAN		7.73e-05	M238Sr2|M238Pr2	32.4	Y(4): 1.5; T(7): 11.1; S(12): 32.4; S(19): 11.1; S(23): 32.4; S(26): 11.1; T(31): 0.6	F1	AVEYLLTGIPGpSPEPEHGSVQESQVSEQPATEAAGENPLEFLR_4	8.82592e+07	1.9818e+07	4.63861e+07	7.23549e+07	2.6658e+07	1.08963e+08	9.60189e+07	1.10617e+08	4.13354e+06	2.4559e+07	3.12471e+07	2.78766e+07	6.41663e+07	2.6868e+07	3.69252e+07	7.51499e+07	4.03477e+07	1.06196e+08	7.3318e+07	1.68646e+08	4.14798e+06	2.70618e+07	4.2695e+07	3.32243e+07	0.624072	1.67105	1.66739
LW	IL1RAP pS557	Q9NPH3	IL1AP_HUMAN	Interleukin-1 receptor accessory protein	IL1RAP	pS557	IL1RAP	Q9NPH3 (pS557)	IL1AP_HUMAN		5.48e-07	M238Sr1|M229Sr1|M238Sr2|M229Sr2	78	S(1): 11.0; S(2): 11.0; S(3): 78.0; S(9): 0.0; Y(10): 0.0; S(11): 0.0; S(12): 0.0	LW	SSpSDEQGLSYSSLK_2	9.26834e+07	1.39501e+08	8.29695e+07	9.34127e+07	7.53469e+07	7.51652e+07	6.87881e+07	1.10838e+08	7.25611e+07	9.76435e+07	6.74726e+07	4.62582e+07	8.49685e+07	1.4869e+08	7.08495e+07	9.38797e+07	5.90089e+07	1.01944e+08	7.27965e+07	1.273e+08	6.16801e+07	1.13834e+08	5.56112e+07	6.69946e+07	0.108664	1.6118	1.66625
LW	USP7 pS18	Q93009	UBP7_HUMAN	Ubiquitin carboxyl-terminal hydrolase 7	USP7	pS18	USP7	Q93009 (pS18)	UBP7_HUMAN		1.6e-08	M229Sr2|M229Sr1|M249Pr1|M249Sr1|M238Sr1|M238Sr2|M238Pr1|M238Pr2|M229Pr1|M249Pr2	100	S(7): 100.0; T(19): 0.0	LW	AGEQQLpSEPEDMEMEAGDTDDPPR_3	3.27874e+07	7.79786e+07	6.5101e+07	7.61544e+07	5.98309e+07	2.21905e+07	5.44756e+07	8.44964e+07	5.12837e+07	4.56026e+07	5.79925e+07	6.90181e+07	3.2459e+07	7.87918e+07	5.28585e+07	8.0463e+07	4.53641e+07	3.40019e+07	5.70669e+07	9.48805e+07	4.14345e+07	5.16881e+07	4.58518e+07	9.57967e+07	0.195523	1.58388	1.66372
LW,F1	ARHGEF7 pS518	Q14155	ARHG7_HUMAN	Rho guanine nucleotide exchange factor 7	ARHGEF7	pS518	ARHGEF7	E7EUY6 (pS340)	E7EUY6_HUMAN		3.67e-05	M229Sr1|M249Sr2|M229Sr2|M249Sr1|M249Pr2|M229Pr1|M238Pr1|M238Sr2|M238Pr2|M249Pr1|M229Pr2|M238Sr1	100	S(2): 100.0; Y(6): 0.0	LW	MpSGFIYQGK_2	2.51723e+08	2.93759e+08	2.78891e+08	3.47318e+08	1.98197e+08	2.14329e+08	1.84141e+08	2.9483e+08	2.62402e+08	2.94979e+08	1.96686e+08	1.80851e+08	2.16803e+08	3.45201e+08	2.26803e+08	3.32982e+08	1.66326e+08	2.70507e+08	1.69432e+08	3.88256e+08	2.24939e+08	325856008	1.71802e+08	2.61407e+08	0.0496958	1.63609	1.6615
LW	AHNAK pS570	Q09666	AHNK_HUMAN	Neuroblast differentiation-associated protein AHNAK	AHNAK	pS570	AHNAK	Q09666 (pS570)	AHNK_HUMAN		6.12e-09	M229Sr2|M229Sr1|M238Sr1|M238Sr2|M238Pr1	50	S(2): 50.0; S(4): 50.0	LW	IpSMSEVDLNVAAPK_2	5.38066e+07	3.7872e+07	3.53043e+07	1.48116e+08	1.03787e+08	7.66231e+07	6.78102e+07	3.71804e+07	9.46644e+07	1.45787e+08	5.70238e+07	4.11274e+07	5.32435e+07	4.13006e+07	2.91003e+07	1.42431e+08	8.15017e+07	1.03629e+08	7.19142e+07	4.08108e+07	8.3178e+07	1.67074e+08	4.51557e+07	5.90147e+07	0.435351	1.5223	1.64936
F1	ASXL3 pT373pT374pT389	Q9C0F0	ASXL3_HUMAN	Putative Polycomb group protein ASXL3	ASXL3	pT373pT374pT389	ASXL3	Q9C0F0-3 (pT373pT374pT389)	ASXL3_HUMAN		0.189	M249Pr2	0.8	T(2): 30.0; T(3): 30.0; S(12): 30.0; S(13): 30.0; S(14): 30.0; S(15): 30.0; T(18): 30.0; S(19): 30.0; S(24): 30.0; T(27): 30.0	F1	LpTpTGPNNAGAQSSSSCGpTSGLPVSAQTALAEQQPK_3	2.73933e+07	2.39557e+07	3.69612e+07	2.47554e+07	4.79194e+07	3.09923e+07	2.78594e+07	5.00319e+07	4.51115e+07	2.57311e+07	3.33259e+07	4.98611e+07	1.79489e+07	3.2467e+07	2.57254e+07	2.59921e+07	6.81016e+07	3.50644e+07	21620584	7.05828e+07	3.0239e+07	2.84332e+07	4.53336e+07	5.69064e+07	0.840198	1.1937	1.64837
F1	ASXL3 pT373pT374pS395	Q9C0F0	ASXL3_HUMAN	Putative Polycomb group protein ASXL3	ASXL3	pT373pT374pS395	ASXL3	Q9C0F0-3 (pT373pT374pS395)	ASXL3_HUMAN		0.19	M249Pr2	0.8	T(2): 30.0; T(3): 30.0; S(12): 30.0; S(13): 30.0; S(14): 30.0; S(15): 30.0; T(18): 30.0; S(19): 30.0; S(24): 30.0; T(27): 30.0	F1	LpTpTGPNNAGAQSSSSCGTSGLPVpSAQTALAEQQPK_3	2.73933e+07	2.39557e+07	3.69612e+07	2.47554e+07	4.79194e+07	3.09923e+07	2.78594e+07	5.00319e+07	4.51115e+07	2.57311e+07	3.33259e+07	4.98611e+07	1.79489e+07	3.2467e+07	2.57254e+07	2.59921e+07	6.81016e+07	3.50644e+07	21620584	7.05828e+07	3.0239e+07	2.84332e+07	4.53336e+07	5.69064e+07	0.840198	1.1937	1.64837
F1	KRIT1 pS274pS276pS277	O00522	KRIT1_HUMAN	Krev interaction trapped protein 1	KRIT1	pS274pS276pS277	KRIT1	C9JIY2 (pS36pS38pS39)	C9JIY2_HUMAN		0.424	M229Pr1	25	S(1): 75.0; S(3): 75.0; S(4): 75.0; T(6): 75.0	F1	pSMpSpSVTEDK_1	1.94576e+06	568259	0	5.35661e+06	3.40081e+06	882626	2.83219e+06	0	0	0	0	6.27332e+06	1.24034e+06	509276	263998	5.64414e+06	8.6071e+06	1.44772e+06	1.93918e+06	266363	500372	80008.4	436571	6.51247e+06	0.971239	1.11337	1.64807
F1	DENR pS73	O43583	DENR_HUMAN	Density-regulated protein	DENR	pS73	DENR	F8VVL1 (pS73)	F8VVL1_HUMAN		0.00409	M249Pr2	95.7	T(2): 4.3; S(6): 95.7; S(14): 0.0; T(19): 0.0	F1	LTVENpSPKQEAGISEGQGTAGEEEEK_3	3.53339e+07	2.81341e+07	5.39562e+07	2.90385e+07	8.11107e+06	1.80534e+07	3.33761e+07	4.84591e+07	2.40324e+07	3.88628e+07	4.89899e+06	8.14286e+06	2.21484e+07	3.67639e+07	4.38787e+07	3.07568e+07	1.86423e+07	2.50712e+07	2.51429e+07	6.89272e+07	1.60639e+07	3.99162e+07	8.53783e+06	9.39687e+06	0.561328	1.56853	1.64467
F1	MDC1 pS1775	Q14676	MDC1_HUMAN	Mediator of DNA damage checkpoint protein 1	MDC1	pS1775	MDC1	E7EVA7 (pS1488)	E7EVA7_HUMAN		0.0475	M229Pr2|M229Pr1	90.7	S(4): 0.0; T(6): 0.1; S(13): 90.7; T(19): 2.1; S(24): 7.0	F1	AAESLTAIPEPApSPQLLETPIHASQIQK_3	1.26917e+08	8.3201e+07	1.62337e+08	1.05934e+08	1.33215e+08	1.45145e+08	9.54877e+07	8.11242e+07	6.15632e+07	301237679	249303182	3.27039e+08	9.21674e+07	1.01884e+08	1.49464e+08	1.08232e+08	1.67899e+08	1.4899e+08	7.19942e+07	1.11793e+08	4.40057e+07	2.65303e+08	3.10995e+08	3.20557e+08	0.830068	1.26327	1.64195
LW,F1	AKAP12 pS598	Q02952	AKA12_HUMAN	A-kinase anchor protein 12	AKAP12	pS598	AKAP12	Q02952-3 (pS493)	AKA12_HUMAN		3.87e-06	M238Sr1|M238Sr2	98.7	T(16): 1.3; S(17): 98.7	F1	GLAEVQQDGEAEEGATpSDGEK_2	8.43785e+07	7.84065e+07	1.56783e+08	2.09914e+08	8.26384e+07	5.53874e+07	2.99928e+07	5.43875e+07	1.48245e+08	1.78254e+08	4.33193e+07	5.99011e+07	8.08387e+07	9.51411e+07	1.25197e+08	2.1391e+08	7.8923e+07	8.46526e+07	3.14585e+07	7.37185e+07	1.17671e+08	1.99899e+08	3.41365e+07	8.77521e+07	0.167056	1.61263	1.64056
LW	PHF3 pS1133	Q92576	PHF3_HUMAN	PHD finger protein 3	PHF3	pS1133	PHF3	E7ER40 (pS402)	E7ER40_HUMAN		0.000178	M249Pr2|M249Pr1	100	S(9): 100.0	LW	MAPPVDDLpSPK_2	4.36997e+07	6.43475e+07	7.00603e+07	7.39205e+07	1.01152e+08	4.889e+07	3.45751e+07	8.62648e+07	7.92566e+07	8.19657e+07	9.42456e+07	6.40253e+07	4.29281e+07	6.52858e+07	5.80696e+07	7.84351e+07	7.9006e+07	6.76529e+07	3.50365e+07	9.82463e+07	6.95866e+07	9.5114e+07	7.62434e+07	9.06794e+07	0.180978	1.37283	1.63933
F1	SPTBN1 pS2138	Q01082	SPTB2_HUMAN	Spectrin beta chain, brain 1	SPTBN1	pS2138	SPTBN1	Q01082 (pS2138)	SPTB2_HUMAN		0.0123	M229Pr1	100	S(2): 0.0; S(7): 0.0; T(13): 0.0; S(14): 0.0; S(20): 0.0; S(30): 100.0	F1	VSEEAESQQQWDTSKGEQVSQNGLPAEQGpSPR_3	1.41317e+07	1.66852e+07	2.90883e+07	2.8712e+07	1.47654e+07	7.24801e+07	1.13031e+08	1.28024e+08	9.30386e+07	4.6612e+07	1.04384e+08	7.96772e+07	8.57925e+06	2.22121e+07	1.90274e+07	3.03134e+07	2.6139e+07	6.91819e+07	8.69587e+07	2.07087e+08	7.42963e+07	4.88973e+07	1.31855e+08	8.29192e+07	0.858551	1.32796	1.63352
F1	ILF3 Q12906-4 (pT486)						ILF3	Q12906-4 (pT486)	ILF3_HUMAN		4.6e-09	M238Pr2	50	S(4): 50.0; T(8): 50.0; S(25): 0.0; T(26): 0.0; S(28): 0.0; S(33): 0.0; T(36): 0.0	F1	GEDSAEEpTEAKPAVVAPAPVVEAVSTPSAAFPSDATAENVK_4	2.26108e+08	1.62302e+08	2.05246e+08	2.50141e+08	234698681	165331181	1.88227e+08	109095223	0	1.66352e+08	1.27703e+08	1.86939e+08	1.61478e+08	2.40826e+08	1.8354e+08	2.34331e+08	2.94941e+08	1.72917e+08	1.44767e+08	1.61803e+08	500372	1.63703e+08	1.59811e+08	1.93007e+08	0.746484	1.23443	1.63305
LW	EPB41L3 pS962	Q9Y2J2	E41L3_HUMAN	Band 4.1-like protein 3	EPB41L3	pS962	EPB41L3	A8K968 (pS631)	A8K968_HUMAN	CDK2	2.13e-09	M229Sr1|M229Sr2	100	T(1): 0.0; T(3): 0.0; S(5): 0.0; S(8): 0.0; S(10): 100.0	LW	TETISFGSVpSPGGVK_2	6.67284e+07	1.14875e+08	4.42387e+07	2.76028e+07	4.57455e+07	3.13833e+07	5.81409e+07	1.20659e+08	4.18244e+07	2.49664e+07	4.69119e+07	2.80324e+07	6.15849e+07	1.18212e+08	3.58129e+07	2.9715e+07	3.511e+07	4.69913e+07	6.14151e+07	138504189	3.46722e+07	2.85835e+07	3.54784e+07	4.34561e+07	0.511833	1.53541	1.62811
F1	TMPO pS66	P42166	LAP2A_HUMAN	Lamina-associated polypeptide 2, isoform alpha	TMPO	pS66	TMPO	P42167-2 (pS66)	LAP2B_HUMAN		4.1e-08	M238Pr2|M238Pr1|M229Pr2|M229Pr1	33.3	S(6): 33.3; S(7): 33.3; T(14): 33.3; S(19): 0.0	F1	GPPDFpSSDEEREPTPVLGSGAAAAGR_3	4.92669e+08	346526620	2.05558e+08	4.47553e+08	1.34208e+08	3.44706e+08	3.80848e+08	2.52347e+08	2.41078e+08	425549981	1.63112e+08	3.14155e+08	3.71315e+08	5.72067e+08	1.86046e+08	3.88468e+08	1.69194e+08	3.53843e+08	2.85051e+08	3.60209e+08	2.11857e+08	3.93635e+08	1.94449e+08	3.04242e+08	0.17906	1.67321	1.62613
LW	CWC15 pT110pS121	Q9P013	CWC15_HUMAN	Protein CWC15 homolog	CWC15	pT110pS121	CWC15	Q9P013 (pT110pS121)	CWC15_HUMAN		2.58e-10	M229Sr1|M238Sr2|M249Pr2|M229Sr2|M229Pr2|M249Pr1|M238Pr2|M229Pr1|M238Pr1|M238Sr1	80.1	T(16): 100.0; S(27): 80.1; T(32): 19.9	LW	LDQIPAANLDADDPLpTDEEDEDFEEEpSDDDDTAALLAELEK_4	7.9956e+07	1.969e+08	9.27964e+07	9.87436e+07	6.68811e+07	1.1521e+08	1.14314e+08	1.26444e+08	7.78992e+07	8.96561e+07	9.03327e+07	9.07536e+07	7.79705e+07	2.03084e+08	7.5444e+07	1.06491e+08	5.21755e+07	1.58695e+08	1.20252e+08	1.38742e+08	6.46595e+07	1.01767e+08	6.88584e+07	1.30753e+08	0.0258409	1.82761	1.6259
LW	NOTCH2 pS1842pS1845	Q04721	NOTC2_HUMAN	Neurogenic locus notch homolog protein 2	NOTCH2	pS1842pS1845	NOTCH2	Q04721 (pS1842pS1845)	NOTC2_HUMAN		4.61e-07	M229Sr1	49.3	S(3): 50.7; S(4): 50.7; S(7): 98.6; S(16): 0.0; S(17): 0.0; T(22): 0.0; Y(26): 0.0; S(30): 0.0; T(35): 0.0	LW	GGSpSDLpSDEDEDAEDSSANIITDLVYQGASLQAQTDR_3	2.93266e+07	1.80142e+07	7.18703e+07	8.99711e+07	1.4184e+07	3.00306e+07	3.73045e+07	6.66323e+07	2.57736e+07	4.89975e+07	1.70706e+07	7.13377e+07	2.9541e+07	2.08695e+07	5.94296e+07	9.15407e+07	1.24234e+07	4.53672e+07	3.77889e+07	7.21822e+07	2.10078e+07	5.55747e+07	9.81938e+06	9.9881e+07	0.169147	2.26702	1.62531
LW	LMNA pS301	P02545	LMNA_HUMAN	Prelamin-A/C	LMNA	pS301	LMNA	D6RAQ3 (pS202)	D6RAQ3_HUMAN		0.0469	M249Sr2	99.2	S(3): 99.2; S(5): 0.8; S(9): 0.0	LW	IDpSLSAQLSQLQK_2	2.27669e+07	2.7904e+07	1.3622e+07	3.08305e+07	8.8075e+07	6.29443e+07	2.73203e+07	2.3866e+07	1.53111e+07	24790467	4.096e+07	2.21222e+07	2.40557e+07	3.03591e+07	8.94312e+06	3.26042e+07	6.95064e+07	8.59843e+07	2.88436e+07	2.86073e+07	1.17928e+07	2.78077e+07	2.95959e+07	3.48148e+07	0.599014	1.39042	1.62121
LW	RPS17 pS115	P08708	RS17_HUMAN	40S ribosomal protein S17	RPS17	pS115	RPS17L	P0CW22 (pS115)	RS17L_HUMAN		0.0489	M229Pr2|M238Pr1	50	S(6): 50.0; S(8): 50.0; T(13): 0.0; T(16): 0.0	LW	LLDFGSLpSNLQVTQPTVGMNFK_3	6.08238e+06	3.49493e+07	1.93329e+07	5.31427e+07	1.2474e+07	2.326e+07	3.86742e+07	1.29653e+07	2.54112e+07	1.40736e+07	5.13816e+07	4.32363e+07	5.9914e+06	3.83962e+07	1.30852e+07	5.61679e+07	1.14291e+07	3.59297e+07	3.94361e+07	1.6953e+07	2.01259e+07	1.59053e+07	4.01548e+07	6.3974e+07	0.349652	1.74567	1.62035
F2	CANX pS583	P27824	CALX_HUMAN	Calnexin	CANX	pS583	CANX	B4E2T8 (pS475)	B4E2T8_HUMAN	ERK1,CDK1,PKACa	0.00105	M238Sr2|M249Sr1|M249Sr2|M229Pr1|M238Sr1	100	S(10): 100.0	F2	AEEDEILNRpSPR_3	7.08031e+07	8.07409e+07	8.32967e+07	8.03748e+07	4.06183e+07	6.51516e+07	4.99376e+07	7.65749e+07	1.47624e+07	7.97616e+07	4.35103e+07	7.53341e+07	5.33156e+07	7.88333e+07	8.00937e+07	6.7956e+07	4.54822e+07	7.13197e+07	5.17744e+07	9.65263e+07	1.59469e+07	8.19708e+07	4.44834e+07	8.25807e+07	0.1345	1.64615	1.61729
F2	TMEM132A pS529	Q24JP5	T132A_HUMAN	Transmembrane protein 132A	TMEM132A	pS529	TMEM132A	Q24JP5-4 (pS280)	T132A_HUMAN		5.77e-06	M238Sr2|M238Sr1	100	S(16): 100.0	F2	VPGPAEGPAEPAAEApSDEAERR_3	6.85611e+07	1.21771e+07	4.71328e+07	9.36498e+07	5.4207e+07	1.43233e+07	2.24302e+07	1.59708e+07	6.22436e+06	8.85389e+07	4.1214e+06	8.30661e+06	5.23944e+07	1.76005e+07	4.37176e+07	8.00937e+07	5.84518e+07	1.51249e+07	2.36072e+07	1.80051e+07	8.17608e+06	9.09484e+07	2.79296e+06	1.08045e+07	0.843704	1.22966	1.61576
F1	TMPO pS67	P42166	LAP2A_HUMAN	Lamina-associated polypeptide 2, isoform alpha	TMPO	pS67	TMPO	P42167-2 (pS67)	LAP2B_HUMAN		9.56e-10	M238Pr1|M229Pr2|M229Pr1|M238Pr2	89.2	S(6): 10.8; S(7): 89.2; T(14): 0.0; S(19): 0.0	F1	GPPDFSpSDEEREPTPVLGSGAAAAGR_3	4.92669e+08	346526620	2.05558e+08	4.47553e+08	1.34208e+08	3.44706e+08	3.91903e+08	2.52347e+08	2.41078e+08	425549981	1.63112e+08	3.14155e+08	3.71315e+08	5.72067e+08	1.86046e+08	3.88468e+08	1.69194e+08	3.53843e+08	3.00821e+08	3.60209e+08	2.11857e+08	3.93635e+08	1.94449e+08	3.04242e+08	0.188551	1.65481	1.60216
LW	MEF2C pS222	Q06413	MEF2C_HUMAN	Myocyte-specific enhancer factor 2C	MEF2C	pS222	MEF2C	D6RJG6 (pS222)	D6RJG6_HUMAN		1.87e-05	M238Sr2|M238Sr1|M229Sr1	100	S(2): 100.0; S(8): 0.0	LW	NpSPGLLVSPGNLNK_2	1.14673e+08	8.23112e+07	7.8783e+07	144229201	1.41262e+08	6.38813e+07	6.02257e+07	8.08353e+07	8.29487e+07	1.54379e+08	1.12142e+08	7.57328e+07	1.06758e+08	8.20554e+07	6.57877e+07	1.3975e+08	1.08562e+08	8.75066e+07	6.39284e+07	8.99269e+07	7.3615e+07	1.82754e+08	9.14303e+07	1.07276e+08	0.349652	1.35129	1.59466
LW,F1	TMPO pT160	P42166	LAP2A_HUMAN	Lamina-associated polypeptide 2, isoform alpha	TMPO	pT160	TMPO	P42167-2 (pT160)	LAP2B_HUMAN		2.6e-08	M238Sr1|M229Pr1|M249Sr1|M249Sr2|M249Pr2|M249Pr1|M229Pr2|M238Pr1|M238Pr2|M229Sr1|M229Sr2|M238Sr2	84.3	S(1): 7.9; S(2): 7.9; T(3): 84.3; T(7): 0.0; S(9): 0.0; S(10): 0.0; S(11): 0.0; T(15): 0.0	LW	SSpTPLPTISSSAENTR_2	3.1028e+08	3.53133e+08	4.2991e+08	6.65423e+08	3.5398e+08	3.7637e+08	2.97119e+08	2.59718e+08	4.18919e+08	5.65273e+08	3.33562e+08	3.62263e+08	2.81006e+08	4.03828e+08	3.57267e+08	6.75009e+08	3.14728e+08	4.96579e+08	2.96584e+08	3.37701e+08	3.4855e+08	6.27039e+08	3.15579e+08	5.02623e+08	0.0371679	1.58999	1.59231
LW	CTTN pT401pT411pY421	Q14247	SRC8_HUMAN	Src substrate cortactin	CTTN	pT401pT411pY421	CTTN	B4E358 (pT85pT95pY105)	B4E358_HUMAN	Fer,FAK,Src	0.000336	M238Pr1|M229Pr1|M249Pr1|M229Pr2|M249Pr2|M238Pr2	0	T(1): 50.0; T(3): 50.0; S(7): 100.0; T(13): 0.0; S(19): 81.0; S(20): 18.0; Y(23): 1.0; S(28): 0.0	LW	TQpTPPVSPAPQPpTEERLPSSPVpYEDAASFK_3	4.51464e+07	1.08373e+08	9.93054e+07	5.43665e+07	7.22313e+07	2.5095e+07	4.33614e+07	7.82641e+07	6.47576e+07	9.43735e+07	6.13855e+07	7.13671e+07	4.49105e+07	1.09989e+08	8.53613e+07	5.7994e+07	5.47018e+07	3.88984e+07	4.47045e+07	8.73216e+07	5.52547e+07	1.11198e+08	4.95174e+07	1.00244e+08	0.261426	1.51187	1.59189
LW	TGOLN2 pS298	O43493	TGON2_HUMAN	Trans-Golgi network integral membrane protein 2	TGOLN2	pS298	TGOLN2	O43493-2 (pS298)	TGON2_HUMAN		0.00188	M249Sr1	47.3	T(1): 47.3; S(3): 47.3; T(7): 5.5; S(11): 0.0	LW	TEpSGEETDLISPPQEEVK_2	4.25424e+07	3.21887e+07	3.10484e+07	8.28265e+07	1.28036e+08	7.03005e+07	1.55384e+07	3.45621e+07	7.81582e+07	7.09747e+07	1.40605e+08	7.66099e+07	4.17764e+07	3.58902e+07	2.45847e+07	8.6599e+07	1.00833e+08	9.65742e+07	1.68674e+07	3.77224e+07	6.84479e+07	8.09817e+07	1.14134e+08	1.09896e+08	0.707264	1.22098	1.59018
LW	CUL4B pS146	Q13620	CUL4B_HUMAN	Cullin-4B	CUL4B	pS146	CUL4B	Q13620-1 (pS128)	CUL4B_HUMAN		3.1e-09	M249Pr2|M249Pr1	87.3	S(5): 0.0; S(6): 0.0; S(7): 0.0; S(8): 0.0; S(9): 0.0; S(10): 0.2; S(11): 0.2; S(12): 1.4; S(13): 87.3; T(15): 10.8; T(18): 0.0; S(19): 0.0	LW	MAEESSSSSSSSpSPTAATSQQQQLK_3	1.61341e+07	1.03476e+06	4.22849e+06	1.5241e+07	7.54035e+06	8.21067e+06	1.61881e+06	7.20871e+06	1.59946e+06	2.9684e+06	3.94557e+06	2.26868e+07	1.62979e+07	1.80326e+06	2.16165e+06	1.68891e+07	6.12133e+06	1.15995e+07	1.03972e+06	9.16718e+06	427998	3.7104e+06	2.32316e+06	3.54723e+07	0.38672	2.77183	1.58426
F1	KIF9 F8WA61 (pT551pT554)						KIF9	F8WA61 (pT551pT554)	F8WA61_HUMAN		0.421	M229Pr1	3	T(3): 78.8; S(4): 66.6; T(6): 17.3; S(8): 29.1; S(11): 4.1; S(12): 4.1	F1	NLpTSGpTMSPLSSLR_3	3.32359e+08	947537677	6.13726e+08	5.21278e+08	5.57685e+08	6.91413e+08	4.45991e+08	5.1925e+08	8.07977e+08	4.24448e+08	6.71168e+08	536041060	2.12289e+08	1778555589	7.55875e+08	4.43724e+08	5.63346e+08	7.56458e+08	3.67641e+08	8.30436e+08	8.32618e+08	3.74799e+08	6.46042e+08	490484253	0.731857	1.38387	1.58065
F2	HMGA1 pT53	P17096	HMGA1_HUMAN	High mobility group protein HMG-I/HMG-Y	HMGA1	pT53	HMGA1	P17096 (pT53)	HMGA1_HUMAN	CDK1,HIPK2	3.99e-05	M238Pr2|M238Pr1|M229Pr1|M229Pr2	99.7	S(6): 0.0; T(9): 0.0; S(14): 0.0; S(19): 0.3; T(23): 99.7	F2	KQPPVSPGTALVGSQKEPSEVPpTPK_4	9.73319e+08	1.11609e+09	1.38694e+09	2.01009e+09	9.75769e+08	1.92596e+09	897948712	1.2337e+09	9.88398e+08	1.56456e+09	1.03019e+09	1.87842e+09	8.15991e+08	1.25546e+09	1.24388e+09	1.68138e+09	9.57692e+08	2.04517e+09	9.31778e+08	1.58195e+09	8.5984e+08	1.52913e+09	1.19913e+09	1.92384e+09	0.0231548	1.66718	1.57028
LW	TNKS1BP1 pS1620pS1621	Q9C0C2	TB182_HUMAN	182 kDa tankyrase-1-binding protein	TNKS1BP1	pS1620pS1621	TNKS1BP1	Q9C0C2 (pS1620pS1621)	TB182_HUMAN		1.4e-08	M238Pr2|M238Pr1	100	S(3): 100.0; S(4): 100.0; S(14): 0.0	LW	VPpSpSDEEVVEEPQSR_2	2.03316e+08	3.76932e+08	2.48349e+08	187331719	4.14606e+08	1.64207e+08	1.76632e+08	3.36313e+08	2.52954e+08	1.67521e+08	3.84781e+08	1.54686e+08	1.9489e+08	4.37389e+08	1.86635e+08	1.86149e+08	284967061	2.34776e+08	2.06431e+08	4.29402e+08	2.13447e+08	2.01928e+08	275373356	2.62101e+08	0.440459	1.2864	1.56584
F1	EBAG9 pS36	O00559	RCAS1_HUMAN	Receptor-binding cancer antigen expressed on SiSo cells	EBAG9	pS36	EBAG9	E9PJ38 (pS36)	E9PJ38_HUMAN		0.00114	M229Pr1|M229Pr2	99.5	S(3): 99.5; T(8): 0.5; T(11): 0.0; T(12): 0.0; Y(15): 0.0; S(16): 0.0; S(17): 0.0	F1	KLpSGDQITLPTTVDYSSVPK_3	5.90167e+07	1.28316e+08	7.38301e+07	1.02542e+07	1.38588e+08	1.46213e+08	3.78365e+07	1.20647e+08	1.43024e+08	1.29722e+07	1.29182e+08	9.76561e+07	3.90425e+07	180361266	6.41371e+07	1.1684e+07	180361266	1.49596e+08	2.73178e+07	1.891e+08	1.2095e+08	1.25805e+07	1.60798e+08	9.59685e+07	0.966128	1.07878	1.56583
F1	CDK12 pS681pS685	Q9NYV4	CDK12_HUMAN	Cyclin-dependent kinase 12	CDK12	pS681pS685	CDK12	Q9NYV4-3 (pS680pS684)	CDK12_HUMAN		7.46e-08	M229Pr1|M229Pr2	100	T(4): 0.0; S(18): 100.0; S(22): 100.0	F1	HLLTDLPLPPELPGGDLpSPPDpSPEPK_3	1.02572e+08	7.37186e+07	1.40983e+07	1.07495e+08	1.00129e+08	4.12648e+07	6.18021e+07	1.03391e+08	1.48105e+08	4.19418e+07	1.33192e+08	5.93168e+07	7.6755e+07	9.14057e+07	8.79273e+06	1.09597e+08	1.22916e+08	4.3687e+07	4.42129e+07	1.5265e+08	1.23893e+08	4.29838e+07	1.63806e+08	6.52755e+07	0.966128	0.935645	1.5637
LW	VIM pS419	P08670	VIME_HUMAN	Vimentin	VIM	pS419	VIM	B0YJC4 (pS419)	B0YJC4_HUMAN		1.16e-05	M238Sr2|M249Sr2|M238Pr1|M238Pr2|M238Sr1|M249Sr1	99.4	S(2): 0.0; S(9): 99.4; S(10): 0.6	LW	ISLPLPNFpSSLNLR_2	8.84779e+07	6.74587e+07	1.43534e+08	2.48854e+08	6.90356e+07	7.07204e+07	7.35165e+07	4.75314e+07	1.27662e+08	202720723	3.65009e+07	5.41667e+07	8.05659e+07	6.75168e+07	1.20631e+08	2.48279e+08	5.31608e+07	9.76441e+07	7.79166e+07	5.36061e+07	1.12665e+08	2.43004e+08	2.51622e+07	7.83782e+07	0.432051	1.67714	1.56314
F2	C2orf16 pT266pT274pT280	Q68DN1	CB016_HUMAN	Uncharacterized protein C2orf16	C2orf16	pT266pT274pT280	C2orf16	Q68DN1 (pT266pT274pT280)	CB016_HUMAN		0.342	M238Pr2	3.4	Y(6): 39.3; T(13): 39.3; Y(16): 44.3; T(20): 44.3; Y(26): 44.3; T(28): 44.3; T(34): 44.3	F2	DVGELYMKPLQQTVEYEGIpTPELKHYFpTEAM8GLpTAEAR_3	9.43322e+06	5.90639e+06	4.99826e+06	9.53459e+06	8.67131e+06	2.2462e+06	6.79471e+06	1.89094e+07	1	1.07836e+07	3.35906e+06	6.31723e+06	1.35494e+07	4.47366e+06	6.22391e+06	4.93486e+06	1.28447e+07	1.03443e+06	5.62041e+06	1.95659e+07	56853.8	1.08045e+07	1.85102e+06	6.67322e+06	0.870283	1.18284	1.56299
F2	SAMHD1 pS33	Q9Y3Z3	SAMH1_HUMAN	SAM domain and HD domain-containing protein 1	SAMHD1	pS33	SAMHD1	Q9Y3Z3-2 (pS33)	SAMH1_HUMAN		4.11e-07	M238Sr2|M238Sr1	100	T(1): 0.0; S(3): 0.0; T(5): 0.0; S(7): 0.0; S(13): 100.0; Y(22): 0.0	F2	TPSNTPSAEADWpSPGLELHPDYK_3	161063556	2.04449e+08	4.50728e+07	2.05789e+08	1.88774e+08	151765838	1.19797e+08	1.59968e+08	1.62792e+08	1.69884e+08	6.09093e+07	1.13753e+08	146815937	2.03746e+08	4.22332e+07	1.82526e+08	172053033	1.59529e+08	1.31223e+08	1.91988e+08	1.61673e+08	1.73135e+08	6.7956e+07	1.31223e+08	0.258323	1.44351	1.55909
F1	SLK pS189	Q9H2G2	SLK_HUMAN	STE20-like serine/threonine-protein kinase	SLK	pS189	SLK	Q9H2G2-2 (pS189)	SLK_HUMAN		4.79e-07	M238Pr2|M238Pr1	47.3	S(3): 47.3; T(7): 47.3; Y(9): 5.4; T(20): 0.0; S(21): 0.0	F1	RDpSFIGTPYWMAPEVVMCETSK_3	3.68449e+07	6.83404e+07	1.11684e+08	8.53243e+07	3.70315e+07	3.59831e+07	6.16848e+07	9.19228e+07	113832485	1.11552e+08	4.66093e+07	1.07819e+08	2.30654e+07	8.71669e+07	1.05108e+08	8.64746e+07	5.4528e+07	4.00672e+07	4.39318e+07	131513516	9.7225e+07	1.1376e+08	6.27621e+07	1.0711e+08	0.5005	1.46421	1.5554
F1	RANBP2 pT2610	P49792	RBP2_HUMAN	E3 SUMO-protein ligase RanBP2	RANBP2	pT2610	RANBP2	E9PGT0 (pT1634)	E9PGT0_HUMAN		0.366	M229Pr2	24.4	S(5): 0.0; T(8): 1.2; S(11): 24.4; S(12): 24.4; Y(15): 24.4; T(16): 24.4; T(19): 1.2	F1	NLFASFPTEESSINYpTFKTPEK_3	1.573e+08	6.33813e+07	1.05707e+08	2.30291e+08	1.1378e+08	1.0422e+08	9.68803e+07	5.59335e+07	113467846	2.29177e+08	148722581	7.55162e+07	1.14758e+08	8.22976e+07	9.8405e+07	2.24701e+08	1.38273e+08	1.01769e+08	7.44598e+07	7.58738e+07	9.59685e+07	2.11639e+08	1.8803e+08	7.80561e+07	0.927894	1.09078	1.54986
F2	TGM3 pT240pY241pT242	Q08188	TGM3_HUMAN	Protein-glutamine gamma-glutamyltransferase E	TGM3	pT240pY241pT242	TGM3	E7ERY7 (pT240pY241pT242)	E7ERY7_HUMAN		0.349	M229Pr1	15.7	S(3): 44.4; S(8): 44.4; S(20): 44.4; T(22): 55.6; Y(23): 55.6; T(24): 55.6	F2	VLSAMINSNDDNGVLAGNWSGpTpYpTGGR_2	2.29187e+07	2.79593e+07	2.82994e+07	4.90307e+07	3.25363e+07	3.65149e+07	2.57933e+07	2.53481e+07	2.72139e+07	4.40399e+07	6.70613e+06	3.41704e+07	2.11581e+07	2.8523e+07	2.36072e+07	4.37176e+07	3.81077e+07	4.02832e+07	2.89289e+07	2.61734e+07	2.39699e+07	5.28696e+07	6.93485e+06	3.47669e+07	0.201417	1.58601	1.54902
LW	ITPKB pS46pS49	P27987	IP3KB_HUMAN	Inositol-trisphosphate 3-kinase B	ITPKB	pS46pS49	ITPKB	P27987-2 (pS46pS49)	IP3KB_HUMAN		0.241	M249Pr2	0.1	S(4): 99.9; S(7): 0.1; S(10): 100.0	LW	AVLSPGpSVFpSPGR_2	1.00934e+08	7.68707e+07	5.0192e+07	1.61566e+08	1.21884e+08	1.16153e+08	7.2648e+07	2.63842e+07	6.53132e+07	1.20471e+08	9.10783e+07	5.77542e+07	9.2582e+07	7.7081e+07	4.00129e+07	1.60814e+08	9.64268e+07	1.61717e+08	7.62714e+07	2.99777e+07	5.56112e+07	1.41546e+08	7.33565e+07	8.37217e+07	0.385045	1.50798	1.54803
F2,F1	HNRNPUL2 pS161	Q1KMD3	HNRL2_HUMAN	Heterogeneous nuclear ribonucleoprotein U-like protein 2	HNRNPUL2	pS161	HNRNPUL2	Q1KMD3 (pS161)	HNRL2_HUMAN		1.34e-08	M229Sr1|M229Sr2|M238Sr1|M249Sr1|M249Sr2|M238Sr2	100	S(9): 100.0; T(13): 0.0; S(16): 0.0	F2	EEDEPEERpSGDETPGSEVPGDK_3	2.08111e+08	1.8675e+08	1.20528e+08	8.53593e+07	5.3541e+07	2.19047e+08	1.00855e+08	3.20477e+08	1.2237e+08	7.328e+07	5.37657e+07	8.05715e+07	1.59399e+08	1.88408e+08	9.80977e+07	7.06522e+07	7.5835e+07	2.40796e+08	9.9767e+07	3.92258e+08	1.14934e+08	7.73167e+07	5.80734e+07	8.37338e+07	0.353764	1.73759	1.54307
LW	RBM6 pY914	P78332	RBM6_HUMAN	RNA-binding protein 6	RBM6	pY914	RBM6	B4DNY1 (pY256)	B4DNY1_HUMAN		1.77e-05	M229Pr1|M249Pr1|M229Pr2|M238Pr2|M229Sr1|M238Pr1	50	Y(12): 0.0; S(16): 50.0; Y(18): 50.0; T(27): 0.0	LW	VVNPLIGLLGEYGGDSDpYEEEEEEEQTPPPQPR_4	5.45588e+07	8.91846e+07	1.61088e+08	9.73086e+07	7.8285e+07	8.02146e+07	4.92065e+07	1.46827e+08	4.84215e+07	65096781	1.72398e+08	1.09915e+08	5.5796e+07	9.3531e+07	1.37184e+08	1.0427e+08	5.96271e+07	1.1168e+08	5.20817e+07	1.62164e+08	3.79847e+07	7.47233e+07	1.39174e+08	1.59326e+08	0.146492	1.46456	1.53575
LW	RBM6 pS912	P78332	RBM6_HUMAN	RNA-binding protein 6	RBM6	pS912	RBM6	B4DNY1 (pS254)	B4DNY1_HUMAN		1.3e-08	M249Pr1|M229Pr1|M229Pr2|M238Pr1|M238Pr2|M229Sr1	82.6	Y(12): 0.0; S(16): 82.6; Y(18): 17.4; T(27): 0.0	LW	VVNPLIGLLGEYGGDpSDYEEEEEEEQTPPPQPR_4	5.45588e+07	8.91846e+07	1.61088e+08	9.73086e+07	7.8285e+07	8.02146e+07	4.92065e+07	1.46827e+08	4.84215e+07	65096781	1.72398e+08	1.09915e+08	5.5796e+07	9.3531e+07	1.37184e+08	1.0427e+08	5.96271e+07	1.1168e+08	5.20817e+07	1.62164e+08	3.79847e+07	7.47233e+07	1.39174e+08	1.59326e+08	0.146492	1.46456	1.53575
F2	AHNAK pS3416	Q09666	AHNK_HUMAN	Neuroblast differentiation-associated protein AHNAK	AHNAK	pS3416	AHNAK	Q09666 (pS3416)	AHNK_HUMAN		0.291	M238Pr1	100	S(5): 0.0; S(7): 0.0; S(8): 0.0; S(12): 100.0	F2	M8PFLSISSPKVpSMPDVELNLK_3	7.08646e+08	6.16021e+08	3.69082e+08	8.51509e+08	1110047280	211721732	4.36938e+07	5.46201e+07	2.6582e+08	335801020	5.32786e+08	1.20188e+08	6.12173e+08	7.04625e+08	2.96526e+08	7.23604e+08	1227666726	2.36323e+08	4.86774e+07	6.57718e+07	2.5595e+08	3.68501e+08	5.3545e+08	1.39218e+08	0.796846	0.751918	1.53504
F1	DDX24 pT302	Q9GZR7	DDX24_HUMAN	ATP-dependent RNA helicase DDX24	DDX24	pT302	DDX24	F5GYL3 (pT52)	F5GYL3_HUMAN		0.0584	M229Pr1	99.8	S(1): 0.0; S(9): 0.1; T(16): 99.8; S(20): 0.0; S(25): 0.0	F1	SPGKAEAESDALPDDpTVIESEALPSDIAAEAR_3	1.29131e+08	1.0846e+08	8.88114e+07	1.92554e+08	9.68119e+07	9.0762e+07	2.15082e+08	6.07725e+07	1.07656e+08	3.04401e+08	1.6927e+08	2.07604e+08	9.36913e+07	141166221	8.15575e+07	1.81766e+08	1.21077e+08	8.98205e+07	1.73848e+08	8.22836e+07	9.14542e+07	2.6954e+08	2.12069e+08	2.05089e+08	0.73583	1.25329	1.53162
F2	EPS15L1 pS255	Q9UBC2	EP15R_HUMAN	Epidermal growth factor receptor substrate 15-like 1	EPS15L1	pS255	EPS15L1	A2RRF3 (pS255)	A2RRF3_HUMAN		0.00618	M229Sr2|M249Sr2	78.7	S(1): 0.0; T(2): 0.0; S(4): 0.0; S(7): 0.0; S(9): 0.0; S(10): 0.0; S(13): 3.1; T(14): 15.1; S(16): 3.1; S(18): 78.7	F2	STPSHGSVSSLNSTGSLpSPK_3	2.94011e+06	8.59614e+07	9.68561e+07	6.97436e+07	8.75823e+07	9.49092e+07	1.56702e+07	4.05219e+07	4.19464e+07	4.21623e+07	9.41523e+07	5.54423e+07	9.72753e+06	8.3433e+07	9.21455e+07	6.02359e+07	9.09484e+07	100236222	1.68228e+07	4.33749e+07	3.76725e+07	5.17744e+07	1.05178e+08	5.65104e+07	0.860539	1.12219	1.52728
F2	LRRFIP2 pS332	Q9Y608	LRRF2_HUMAN	Leucine-rich repeat flightless-interacting protein 2	LRRFIP2	pS332	LRRFIP2	C9JSU1 (pS100)	C9JSU1_HUMAN		7.23e-07	M249Sr2|M249Sr1	47.6	S(3): 0.4; T(6): 47.6; S(7): 47.6; S(8): 4.4; T(14): 0.0; S(15): 0.0; S(17): 0.0	F2	RGSGDTpSSLIDPDTSLSELR_3	4.90711e+07	1.73679e+08	2.08937e+08	5.01688e+08	2.50145e+08	1.67898e+08	1.58805e+08	1.06066e+08	302728673	2.48576e+08	2.22937e+08	1.60965e+08	3.74564e+07	1.76237e+08	1.78786e+08	457534784	2.39801e+08	1.73653e+08	1.75777e+08	1.3682e+08	2.86995e+08	2.65749e+08	2.26627e+08	1.91404e+08	0.745459	1.22345	1.52624
LW	PRKD3 pS27pS30	O94806	KPCD3_HUMAN	Serine/threonine-protein kinase D3	PRKD3	pS27pS30	PRKD3	O94806-2 (pS27pS30)	KPCD3_HUMAN		2.16e-06	M249Sr2|M249Pr2|M249Pr1	1.1	S(1): 0.0; T(5): 0.0; S(15): 90.3; S(18): 10.9; S(19): 98.9	LW	SVLPTAIPAVLPAApSPCpSSPK_3	1.63401e+08	1.09026e+08	1.31493e+07	1.14596e+08	1.17796e+08	56428092	1.01965e+07	6.22862e+07	6.29728e+07	3.28403e+07	1.37831e+08	4.35874e+07	1.52882e+08	1.12088e+08	8.34986e+06	1.22761e+08	8.85799e+07	8.03133e+07	1.42076e+07	7.31169e+07	5.0687e+07	3.61237e+07	1.14002e+08	6.30957e+07	0.667646	1.13713	1.52167
LW	FUNDC1 pS13	Q8IVP5	FUND1_HUMAN	FUN14 domain-containing protein 1	FUNDC1	pS13	FUNDC1	Q8IVP5 (pS13)	FUND1_HUMAN		0.154	M249Sr2	49.9	Y(7): 49.9; S(9): 49.9; S(13): 0.2; Y(14): 0.0; T(20): 0.0; Y(22): 0.0	LW	NPPPQDYEpSDDDSYEVLDLTEYAR_3	4.16163e+07	9.11795e+07	5.15231e+07	3.71968e+07	9.30586e+07	110252000	6.16131e+07	3.82315e+07	3.14854e+07	7.94835e+07	4.17728e+07	3.70719e+07	4.08676e+07	9.09381e+07	4.13377e+07	3.92521e+07	7.21751e+07	1.51757e+08	6.55177e+07	4.26323e+07	2.61551e+07	9.15947e+07	2.98079e+07	5.29937e+07	0.347797	1.70074	1.5207
LW	FUNDC1 pY11	Q8IVP5	FUND1_HUMAN	FUN14 domain-containing protein 1	FUNDC1	pY11	FUNDC1	Q8IVP5 (pY11)	FUND1_HUMAN		0.15	M249Sr2	49.9	Y(7): 49.9; S(9): 49.9; S(13): 0.2; Y(14): 0.0; T(20): 0.0; Y(22): 0.0	LW	NPPPQDpYESDDDSYEVLDLTEYAR_3	4.16163e+07	9.11795e+07	5.15231e+07	3.71968e+07	9.30586e+07	110252000	6.16131e+07	3.82315e+07	3.14854e+07	7.94835e+07	4.17728e+07	3.70719e+07	4.08676e+07	9.09381e+07	4.13377e+07	3.92521e+07	7.21751e+07	1.51757e+08	6.55177e+07	4.26323e+07	2.61551e+07	9.15947e+07	2.98079e+07	5.29937e+07	0.347797	1.70074	1.5207
F2	CEACAM20 pS445	Q6UY09	CEA20_HUMAN	Carcinoembryonic antigen-related cell adhesion molecule 20	CEACAM20	pS445	CEACAM20	Q6UY09 (pS445)	CEA20_HUMAN		0.000929	M229Pr2	13.3	S(6): 12.3; S(7): 11.9; S(8): 12.3; S(10): 12.3; S(11): 13.3; S(29): 13.3; Y(33): 12.3; S(44): 12.3	F2	VVGPQSSSLSpSGAIAGIVIGILAVIAVASELGYFLCIRNARRPSR_7	4.06969e+07	6.23497e+07	4.23719e+07	4.18954e+07	2.37227e+07	4.62796e+07	1	3.70623e+07	3.58192e+07	1.0425e+07	2.50226e+07	2.05113e+07	3.00867e+07	6.63893e+07	3.96343e+07	3.91402e+07	2.96656e+07	5.23944e+07	292862	4.02832e+07	3.28744e+07	1.03201e+07	2.61734e+07	2.04044e+07	0.550167	1.4423	1.5175
F1	MAP1B pS2098	P46821	MAP1B_HUMAN	Microtubule-associated protein 1B	MAP1B	pS2098	MAP1B	P46821 (pS2098)	MAP1B_HUMAN		1.35e-05	M238Sr2|M229Pr2|M238Pr2|M238Sr1|M229Pr1|M238Pr1	61.8	T(1): 19.1; S(4): 61.8; S(6): 19.1; S(18): 0.0; T(22): 0.0; S(25): 0.0; T(30): 0.0; S(32): 0.0	F1	TELpSPSFINPNPLEWFASEEPTEESEKPLTQSGGAPPPPGGK_4	1.68434e+08	1.11524e+08	1.3656e+08	2.18399e+08	1.30035e+08	1.04817e+08	1.38897e+08	1.06978e+08	1.83314e+08	2.44635e+08	1.31019e+08	9.43661e+07	1.21157e+08	1.45659e+08	1.20672e+08	214307682	1.66964e+08	1.05862e+08	1.05933e+08	1.51778e+08	1.49822e+08	2.40778e+08	1.69507e+08	1.00669e+08	0.561328	1.14987	1.51235
LW	TGOLN2 pT296	O43493	TGON2_HUMAN	Trans-Golgi network integral membrane protein 2	TGOLN2	pT296	TGOLN2	O43493-2 (pT296)	TGON2_HUMAN		0.00499	M238Sr2|M249Sr1|M249Sr2|M238Sr1	85.4	T(1): 85.4; S(3): 14.1; T(7): 0.5; S(11): 0.0	LW	pTESGEETDLISPPQEEVK_2	4.25424e+07	3.21887e+07	3.10484e+07	9.56315e+07	1.28036e+08	7.03005e+07	1.55384e+07	3.45621e+07	7.81582e+07	5.26441e+07	1.40605e+08	7.66099e+07	4.17764e+07	3.58902e+07	2.45847e+07	9.5824e+07	1.00833e+08	9.65742e+07	1.68674e+07	3.77224e+07	6.84479e+07	5.95601e+07	1.14134e+08	1.09896e+08	0.763215	1.18771	1.50977
F1	MAP1B pS2100	P46821	MAP1B_HUMAN	Microtubule-associated protein 1B	MAP1B	pS2100	MAP1B	P46821 (pS2100)	MAP1B_HUMAN		0.000478	M238Pr2|M238Sr2|M238Sr1|M238Pr1|M229Pr2	33.3	T(1): 33.3; S(4): 33.3; S(6): 33.3; S(18): 0.0; T(22): 0.0; S(25): 0.0; T(30): 0.0; S(32): 0.0	F1	TELSPpSFINPNPLEWFASEEPTEESEKPLTQSGGAPPPPGGK_4	1.68434e+08	1.11524e+08	1.3656e+08	2.18399e+08	1.30035e+08	1.04817e+08	1.38897e+08	1.06978e+08	1.83314e+08	2.44229e+08	1.31019e+08	9.43661e+07	1.21157e+08	1.45659e+08	1.20672e+08	214307682	1.66964e+08	1.05862e+08	1.05933e+08	1.51778e+08	1.49822e+08	2.38385e+08	1.69507e+08	1.00669e+08	0.561328	1.147	1.50754
F1	ANK2 pS846	Q01484	ANK2_HUMAN	Ankyrin-2	ANK2	pS846	ANK2	E9PCH6 (pS55)	E9PCH6_HUMAN		8.76e-07	M229Sr2|M229Pr1|M229Pr2	100	T(6): 0.0; T(8): 0.0; S(14): 100.0; T(21): 0.0; T(23): 0.0; Y(29): 0.0	F1	LNVPETMTEVLDVpSDEEGDDTMTGDGGEYLRPEDLK_3	1.80656e+08	2.36163e+08	7.66744e+07	1.09436e+08	9.49045e+07	4.31471e+07	2.23814e+08	7.38165e+07	5.72065e+07	3.77918e+07	9.57572e+07	1.6507e+08	1.30625e+08	3.28595e+08	5.58753e+07	1.1058e+08	1.28568e+08	5.24616e+07	1.70271e+08	1.13987e+08	3.80221e+07	4.15246e+07	1.25881e+08	1.66981e+08	0.791305	1.25397	1.50632
F1	PAK2 pY139	Q13177	PAK2_HUMAN	Serine/threonine-protein kinase PAK 2	PAK2	pY139	PAK2	Q13177 (pY139)	PAK2_HUMAN		0.000143	M249Pr2|M238Pr2	49.9	Y(1): 49.9; S(3): 49.9; T(5): 0.2; S(14): 0.0; T(16): 0.0	F1	pYLSFTPPEKDGFPSGTPALNAK_3	1.86852e+08	1.3257e+08	1.45651e+08	3.53742e+08	4.04352e+08	1.66692e+08	1.92501e+08	8.55345e+07	1.61638e+08	239841423	1.76947e+08	1.00954e+08	1.40691e+08	1.88533e+08	134585064	3.07545e+08	3.99054e+08	1.76878e+08	1.52422e+08	1.20145e+08	135933396	2.29998e+08	2.21681e+08	9.97996e+07	0.966128	0.948101	1.50137
F1	ADD3 pS679pS681	Q9UEY8	ADDG_HUMAN	Gamma-adducin	ADD3	pS679pS681	ADD3	Q9UEY8-2 (pS647pS649)	ADDG_HUMAN		0.0334	M229Sr1|M229Sr2	8.2	S(6): 0.0; S(10): 91.7; S(12): 8.3; S(14): 99.1; S(16): 0.9	F1	IEEVLSPEGSPpSKpSPSK_2	1.30567e+08	1.05034e+08	8.61632e+07	1.0698e+08	104763260	1.00343e+08	1.56705e+08	9.57025e+07	8.07057e+07	9.86048e+07	9.71558e+07	1.02062e+08	8.78086e+07	1.38254e+08	6.54726e+07	1.11386e+08	1.41009e+08	1.03628e+08	1.15523e+08	1.36437e+08	5.49078e+07	9.95395e+07	1.29845e+08	1.1376e+08	0.731659	1.18238	1.50015
F2	ILF3 G5E9M5 (pS476)						ILF3	G5E9M5 (pS476)	G5E9M5_HUMAN		5.95e-09	M238Pr2|M238Sr2|M238Sr1|M238Pr1|M229Pr2|M229Sr1|M229Sr2|M229Pr1	41.4	S(2): 41.4; S(3): 41.4; S(8): 4.2; T(12): 13.0; S(29): 0.0; T(30): 0.0; S(32): 0.0; S(37): 0.0; T(40): 0.0	F2	DpSSKGEDSAEETEAKPAVVAPAPVVEAVSTPSAAFPSDATAENVK_4	1.16045e+08	1.89731e+08	2.28113e+08	1.84207e+08	2.1584e+08	2.48803e+08	1.61419e+08	2.80255e+08	2.34401e+08	299755766	2.05084e+08	2.66149e+08	9.60783e+07	1.91404e+08	2.10834e+08	1.55943e+08	2.01642e+08	2.86995e+08	1.85974e+08	3.65756e+08	2.11831e+08	3.43313e+08	2.10834e+08	3.07208e+08	0.241137	1.47747	1.49906
F2	ILF3 G5E9M5 (pS477)						ILF3	G5E9M5 (pS477)	G5E9M5_HUMAN		4.33e-09	M238Pr2|M229Pr2|M238Sr1|M238Pr1|M229Pr1|M229Sr1|M238Sr2|M229Sr2	38.4	S(2): 38.4; S(3): 38.4; S(8): 11.6; T(12): 11.6; S(29): 0.0; T(30): 0.0; S(32): 0.0; S(37): 0.0; T(40): 0.0	F2	DSpSKGEDSAEETEAKPAVVAPAPVVEAVSTPSAAFPSDATAENVK_4	1.16045e+08	1.89731e+08	2.28113e+08	1.84207e+08	2.1584e+08	2.48803e+08	1.61419e+08	2.80255e+08	2.34401e+08	299755766	2.05084e+08	2.66149e+08	9.60783e+07	1.91404e+08	2.10834e+08	1.55943e+08	2.01642e+08	2.86995e+08	1.85974e+08	3.65756e+08	2.11831e+08	3.43313e+08	2.10834e+08	3.07208e+08	0.241137	1.47747	1.49906
F1	LMO7 pS988pS991	Q8WWI1	LMO7_HUMAN	LIM domain only protein 7	LMO7	pS988pS991	LMO7	E9PMP7 (pS602pS605)	E9PMP7_HUMAN		5.13e-05	M238Pr2|M238Pr1	10.7	T(5): 0.0; T(10): 0.0; S(14): 96.4; T(16): 5.0; S(17): 11.6; S(20): 11.2; S(21): 64.6; S(23): 11.2; T(29): 0.0; S(30): 0.0	F1	EVAATEEDVTRLPpSPTpSPFSSLSQDQAATSK_3	6.33249e+07	9.81403e+07	1.19196e+08	9.79848e+07	8.78135e+07	2.64321e+07	1.64573e+08	9.22275e+07	6.07337e+07	1.34053e+08	3.67496e+07	4.10962e+07	4.41805e+07	1.31692e+08	1.10892e+08	9.99979e+07	1.06189e+08	3.11837e+07	1.31855e+08	1.32915e+08	4.38045e+07	1.31129e+08	4.93582e+07	4.85442e+07	0.84907	1.1834	1.4989
F1	PXN pS244	P49023	PAXI_HUMAN	Paxillin	PXN	pS244	PXN	P49023-4 (pS111)	PAXI_HUMAN		0.0553	M229Pr1|M238Pr1	73.1	S(8): 0.0; S(11): 0.0; S(18): 0.0; S(19): 0.0; S(22): 0.0; T(28): 0.2; S(35): 26.7; S(36): 73.1	F1	GLEDVRPSVESLLDELESSVPSPVPAITVNQGEMSpSPQR_4	1.4746e+07	7.03441e+06	6.93486e+06	2.67533e+07	5.06967e+07	2.24991e+07	4.30316e+07	2.69952e+07	1.03283e+08	1.16239e+08	1.10952e+08	4.73576e+07	8.86233e+06	9.48456e+06	4.82277e+06	2.90031e+07	7.13e+07	2.86673e+07	3.15811e+07	4.19794e+07	8.65983e+07	1.16894e+08	1.44347e+08	5.35531e+07	0.892899	0.804524	1.4967
F1	HNRNPUL1 Q9BUJ2-5 (pS16pS22)						HNRNPUL1	Q9BUJ2-5 (pS16pS22)	HNRL1_HUMAN		0.333	M238Sr2	5.7	T(15): 29.7; S(16): 29.7; S(22): 29.7; S(24): 26.9; S(26): 28.0; T(30): 28.0; S(33): 28.0	F1	MGFCHVGQAGLELLTpSGDPPApSASQSAGITGVSHR_3	4.46545e+07	3.39635e+07	4.15214e+07	3.34787e+07	3.76794e+07	7.61811e+07	4.13086e+07	4.65998e+07	4.36514e+07	2.46845e+07	5.10077e+07	7.94766e+07	2.68992e+07	4.43703e+07	3.05027e+07	3.571e+07	5.54076e+07	7.44755e+07	3.05471e+07	6.67736e+07	2.87886e+07	2.75513e+07	6.69629e+07	8.27088e+07	0.561328	1.38678	1.49399
LW	FAM129B pS665pS681	Q96TA1	NIBL1_HUMAN	Niban-like protein 1	FAM129B	pS665pS681	FAM129B	F5H3T0 (pS315pS331)	F5H3T0_HUMAN		6.25e-07	M249Pr2|M249Pr1	100	S(11): 100.0; S(27): 100.0	LW	GLLAQGLRPEpSPPPAGPLLNGAPAGEpSPQPK_3	3.55401e+07	2.80675e+07	2.77965e+07	2.3791e+07	0	6.59363e+06	2.83087e+07	7.70725e+07	2.11216e+07	8.71111e+06	0	7.13403e+06	3.36287e+07	3.0506e+07	2.09097e+07	2.55912e+07	135154	8.15772e+06	3.04579e+07	8.53443e+07	1.60935e+07	9.41864e+06	136392	1.38693e+07	0.59721	1.70565	1.49234
F2	FAM129A pS582	Q9BZQ8	NIBAN_HUMAN	Protein Niban	FAM129A	pS582	FAM129A	Q9BZQ8 (pS582)	NIBAN_HUMAN		1.57e-07	M238Sr2|M238Sr1	62.8	S(12): 14.9; S(14): 3.7; S(16): 14.9; S(17): 62.8; T(19): 3.7; T(25): 0.0; S(27): 0.0; S(31): 0.0	F2	HNLFEDNMALPSESVSpSLTDLKPPTGSNQASPAR_4	1.4128e+08	1.45575e+08	2.46937e+07	1.1982e+08	4.62704e+07	7.87581e+07	5.39162e+07	9.64399e+07	7.93416e+07	3.92685e+07	1.48088e+08	9.8098e+07	1.23707e+08	1.31868e+08	1.8819e+07	1.00723e+08	4.81784e+07	8.42285e+07	5.49007e+07	124741326	7.28413e+07	4.51533e+07	1.59983e+08	1.12753e+08	0.70896	1.25299	1.48921
LW	EIF3B pS152pS154	P55884	EIF3B_HUMAN	Eukaryotic translation initiation factor 3 subunit B	EIF3B	pS152pS154	EIF3B	C9JZG1 (pS113pS115)	C9JZG1_HUMAN		1.69e-05	M238Pr1|M229Pr1	100	S(11): 100.0; S(13): 100.0; S(23): 0.0	LW	ALENGDADEPpSFpSDPEDFVDDVSEEELLGDVLK_3	1.56832e+07	7.52798e+07	1.69362e+07	5.85593e+07	4.9526e+07	5.70493e+07	4.35819e+07	4.39979e+07	1.28985e+08	7.61908e+07	9.56784e+07	5.93573e+07	1.54113e+07	7.57866e+07	1.15041e+07	6.28586e+07	3.71901e+07	7.92499e+07	4.50695e+07	4.9863e+07	1.13574e+08	8.70426e+07	7.83514e+07	8.52983e+07	0.432051	1.46163	1.48498
F2	TGFBR2 pS551	P37173	TGFR2_HUMAN	TGF-beta receptor type-2	TGFBR2	pS551	TGFBR2	F8WCK9 (pS381)	F8WCK9_HUMAN		0.00212	M238Sr2	50	S(1): 50.0; S(3): 50.0; S(12): 0.0; T(15): 0.0; T(16): 0.0	F2	pSCSEEKIPEDGSLNTTK_2	4.95201e+07	8.7506e+06	6.98989e+07	8.00335e+07	5.27699e+07	5.3037e+07	1.48809e+07	3.42358e+07	4.43389e+06	6.61024e+07	1.26082e+06	4.19863e+07	3.82184e+07	9.54717e+06	6.55533e+07	6.67579e+07	5.45036e+07	5.87686e+07	1.48892e+07	3.82184e+07	7.072e+06	7.17867e+07	378429	4.35463e+07	0.512842	1.59801	1.48179
F1	GGNBP2 pT75pS76	Q9H3C7	GGNB2_HUMAN	Gametogenetin-binding protein 2	GGNBP2	pT75pS76	GGNBP2	Q9H3C7-2 (pT75pS76)	GGNB2_HUMAN		0.267	M229Pr1	70.7	S(5): 29.3; T(11): 78.4; S(12): 92.4	F1	QQDLSIAM8VVpTpSR_3	2.87393e+08	412886154	4.76463e+08	6.96715e+08	5.49651e+08	5.13626e+08	2.59699e+08	420082575	6.7247e+08	4.91583e+08	4.2964e+08	8.52581e+08	1.87201e+08	7.0906e+08	5.14311e+08	5.36452e+08	5.51247e+08	5.14978e+08	1.98412e+08	7.11478e+08	7.13879e+08	4.33182e+08	4.14839e+08	7.54703e+08	0.468662	1.41861	1.48108
F2	FAM129A pS581	Q9BZQ8	NIBAN_HUMAN	Protein Niban	FAM129A	pS581	FAM129A	Q9BZQ8 (pS581)	NIBAN_HUMAN		1.23e-05	M238Sr1	45.8	S(12): 2.8; S(14): 2.8; S(16): 45.8; S(17): 45.8; T(19): 2.8; T(25): 0.0; S(27): 0.0; S(31): 0.0	F2	HNLFEDNMALPSESVpSSLTDLKPPTGSNQASPAR_4	1.4128e+08	1.45575e+08	2.46937e+07	1.1982e+08	1.49265e+08	1.05996e+08	2.10139e+07	9.64399e+07	1.19631e+08	3.92685e+07	1.48088e+08	9.8098e+07	1.23707e+08	1.31868e+08	1.8819e+07	1.00723e+08	1.42286e+08	1.15012e+08	2.16832e+07	124741326	1.0858e+08	4.51533e+07	1.59983e+08	1.12753e+08	0.877996	1.09597	1.47544
LW	RIOK2 pY305pT306	Q9BVS4	RIOK2_HUMAN	Serine/threonine-protein kinase RIO2	RIOK2	pY305pT306	RIOK2	D6RDI3 (pY305pT306)	D6RDI3_HUMAN		0.291	M238Pr1	94.9	T(3): 0.0; S(9): 0.7; S(11): 4.4; Y(13): 95.6; T(14): 99.2	LW	EDTLDVEVSASGpYpTKEMQADDELLHPLGPDDK_4	4.16602e+07	7.11913e+07	4.38213e+07	4.08574e+07	8.0326e+07	2.60496e+07	5.25957e+07	8.65044e+07	9.15036e+07	8.22345e+07	2.76727e+07	7.0421e+07	4.10375e+07	7.15161e+07	3.53139e+07	4.49672e+07	6.32528e+07	4.05763e+07	5.45484e+07	9.86988e+07	7.96935e+07	9.53547e+07	1.78985e+07	9.86004e+07	0.294487	1.54146	1.47458
LW	CIC pT305	Q96RK0	CIC_HUMAN	Protein capicua homolog	CIC	pT305	CIC	Q96RK0 (pT305)	CIC_HUMAN		0.0762	M238Sr1	62.8	S(1): 12.4; S(3): 12.4; T(5): 12.4; T(7): 62.8; S(14): 0.0; S(15): 0.0; S(19): 0.0; T(24): 0.0; S(27): 0.0; S(28): 0.0; T(30): 0.0	LW	SMSETGpTAAAPGVSSELLSVAAQTLLSSDTK_3	7.1074e+07	8.39469e+07	1.59341e+07	2.4115e+07	3.42081e+07	9.80564e+07	6.43072e+07	6.91195e+07	5.89129e+07	8.55163e+07	9.96611e+07	5.34133e+07	6.65303e+07	8.39117e+07	1.07568e+07	2.61992e+07	2.57142e+07	1.36485e+08	6.79502e+07	7.57079e+07	4.79039e+07	9.85279e+07	8.13962e+07	7.73706e+07	0.310259	1.65928	1.47222
F2	BCLAF1 pS287pS290	Q9NYF8	BCLF1_HUMAN	Bcl-2-associated transcription factor 1	BCLAF1	pS287pS290	BCLAF1	E9PQN2 (pS285pS288)	E9PQN2_HUMAN		0.0398	M229Pr1|M229Pr2	0	Y(1): 11.8; S(2): 88.1; S(4): 11.9; S(7): 88.2; S(14): 0.0	F2	YSPpSQNpSPIHHIPSR_2	114335050	8.03046e+07	1.12013e+08	1.2937e+08	149678380	4.46957e+07	102337730	1.47984e+08	9.77292e+07	207350644	1.00052e+08	1.78151e+08	9.09484e+07	7.82016e+07	1.06859e+08	1.11085e+08	1.43374e+08	4.91562e+07	1.06859e+08	184909854	9.21455e+07	2.09836e+08	1.0858e+08	2.05862e+08	0.586869	1.2933	1.47182
F1	MAP4 pT521	P27816	MAP4_HUMAN	Microtubule-associated protein 4	MAP4	pT521	MAP4	P27816-2 (pT521)	MAP4_HUMAN		1.93e-09	M229Sr2|M229Sr1|M238Sr2|M238Sr1	99.5	S(3): 0.0; S(6): 0.0; T(8): 0.0; T(17): 99.5; T(22): 0.5	F1	DM8SPLSETEMALGKDVpTPPPETEVVLIK_3	1.03649e+09	5.87514e+08	9.04848e+08	1.65657e+09	9.63015e+08	7.16837e+08	7.42507e+08	4.07603e+08	9.68293e+08	1.57541e+09	9.78322e+08	9.08846e+08	7.1908e+08	7.82748e+08	8.30747e+08	1.47968e+09	1.08152e+09	7.16956e+08	5.61086e+08	6.23594e+08	8.40765e+08	1.45819e+09	1.13084e+09	9.17807e+08	0.042076	1.15781	1.47178
LW	AHNAK pS511	Q09666	AHNK_HUMAN	Neuroblast differentiation-associated protein AHNAK	AHNAK	pS511	AHNAK	Q09666 (pS511)	AHNK_HUMAN		8.53e-05	M238Pr1|M238Pr2	100	S(2): 0.0; S(9): 0.0; S(12): 100.0	LW	ISMQDVDLSLGpSPK_2	1.21124e+08	1.07459e+08	4.62599e+07	1.18531e+08	1.01486e+08	9.14345e+07	1.34685e+08	9.84595e+07	5.05914e+07	1.4148e+08	1.20206e+07	6.98363e+07	113662407	1.08695e+08	3.75884e+07	1.16545e+08	7.97133e+07	1.22176e+08	1.51278e+08	1.15484e+08	4.10482e+07	1.63464e+08	6.71756e+06	9.78632e+07	0.275283	1.68422	1.46747
LW	BAG6 pS973	P46379	BAG6_HUMAN	Large proline-rich protein BAG6	BAG6	pS973	BAG6	F8VX53 (pS967)	F8VX53_HUMAN		4.37e-05	M249Pr1|M249Sr1|M249Pr2	100	S(4): 100.0; T(9): 0.0; T(10): 0.0; S(16): 0.0	LW	ENApSPAPGTTAEEAMSR_2	5.10999e+06	9.08518e+06	5.30826e+07	4.69857e+07	6.29767e+07	1.62334e+07	1.41936e+07	4.7549e+07	5.79316e+07	4.04766e+07	5.84317e+07	2.62805e+07	5.10394e+06	1.13516e+07	4.27154e+07	5.13508e+07	4.75061e+07	2.43945e+07	1.57474e+07	5.37807e+07	4.72339e+07	4.59631e+07	4.6183e+07	4.15293e+07	0.830605	1.11678	1.46611
F2	HNRNPC pS260	P07910	HNRPC_HUMAN	Heterogeneous nuclear ribonucleoproteins C1/C2	HNRNPC	pS260	HNRNPC	P07910-4 (pS204)	HNRPC_HUMAN	CK2-A1,CK1-A	3.09e-08	M249Sr2|M249Sr1	100	S(3): 0.0; S(10): 100.0	F2	MESEGGADDpSAEEGDLLDDDDNEDRGDDQLELIKDDEK_4	1.79697e+08	1.36701e+08	8.35155e+07	1.15825e+08	7.20056e+07	1	1.07027e+08	287850593	1.73014e+08	1.51982e+08	4.77127e+07	7.8812e+07	1.53963e+08	1.23262e+08	8.11134e+07	9.79888e+07	7.36504e+07	1	1.11953e+08	3.80519e+08	1.69666e+08	1.55257e+08	5.28696e+07	8.63399e+07	0.799344	1.31117	1.46513
LW	ATP2A2 pS663	P16615	AT2A2_HUMAN	Sarcoplasmic/endoplasmic reticulum calcium ATPase 2	ATP2A2	pS663	ATP2A2	P16615-2 (pS663)	AT2A2_HUMAN		0.00138	M249Sr2|M249Sr1	100	S(8): 100.0	LW	EFDELNPpSAQR_2	5.84175e+07	8.13e+07	4.24959e+07	7.16448e+07	1.05014e+08	4.68006e+07	6.50453e+07	7.69675e+07	4.63196e+07	4.07423e+07	7.43133e+07	4.31039e+07	5.6687e+07	8.11486e+07	3.41315e+07	7.63184e+07	8.30058e+07	6.52154e+07	6.86532e+07	8.45005e+07	3.78464e+07	4.61758e+07	6.13286e+07	6.36926e+07	0.429485	1.22069	1.4603
LW	RAPH1 pT1153	Q70E73	RAPH1_HUMAN	Ras-associated and pleckstrin homology domains-containing protein 1	RAPH1	pT1153	RAPH1	Q70E73 (pT1153)	RAPH1_HUMAN		0.044	M238Pr1	88.2	T(2): 0.0; S(7): 0.0; T(11): 0.0; T(14): 0.0; T(21): 88.2; S(22): 11.8	LW	LTQAEISEQPTMATVVPQVPpTSPK_3	8.2333e+06	2.5694e+07	2.84842e+07	2.93656e+07	1.8586e+06	2.52094e+06	4.50353e+07	4.28787e+07	5.19643e+07	5.88623e+07	4.32314e+07	6.66837e+07	8.40418e+06	2.76643e+07	2.29756e+07	3.08342e+07	1.70986e+06	2.97936e+06	4.63669e+07	4.83791e+07	4.19414e+07	6.7644e+07	3.11712e+07	9.30141e+07	0.434621	1.77307	1.45814
LW	RAPH1 pS1154	Q70E73	RAPH1_HUMAN	Ras-associated and pleckstrin homology domains-containing protein 1	RAPH1	pS1154	RAPH1	Q70E73 (pS1154)	RAPH1_HUMAN		0.0972	M238Pr1	50	T(2): 0.0; S(7): 0.0; T(11): 0.0; T(14): 0.0; T(21): 50.0; S(22): 50.0	LW	LTQAEISEQPTMATVVPQVPTpSPK_3	8.2333e+06	2.5694e+07	2.84842e+07	2.93656e+07	1.8586e+06	2.52094e+06	4.50353e+07	4.28787e+07	5.19643e+07	5.88623e+07	4.32314e+07	6.66837e+07	8.40418e+06	2.76643e+07	2.29756e+07	3.08342e+07	1.70986e+06	2.97936e+06	4.63669e+07	4.83791e+07	4.19414e+07	6.7644e+07	3.11712e+07	9.30141e+07	0.434621	1.77307	1.45814
LW,F1	HUWE1 pS1907	Q7Z6Z7	HUWE1_HUMAN	E3 ubiquitin-protein ligase HUWE1	HUWE1	pS1907	HUWE1	Q7Z6Z7-2 (pS1907)	HUWE1_HUMAN		2.65e-05	M229Pr1|M229Pr2	100	S(2): 0.0; T(4): 0.0; S(6): 100.0	F1	GSGTApSDDEFENLR_2	2.74929e+08	2.82689e+08	2.40088e+08	3.20276e+08	2.28611e+08	1.65929e+08	249082239	3.10846e+08	2.57709e+08	2.11254e+08	2.10419e+08	1.81612e+08	2.25142e+08	3.60502e+08	2.13781e+08	3.05281e+08	2.11162e+08	1.92027e+08	2.40237e+08	4.28423e+08	2.2004e+08	2.15511e+08	1.90924e+08	2.04806e+08	0.407874	1.31143	1.45654
LW	RTN4 pS7pS11	Q9NQC3	RTN4_HUMAN	Reticulon-4	RTN4	pS7pS11	RTN4	Q9NQC3-2 (pS7pS11)	RTN4_HUMAN		0.213	M249Sr1|M249Sr2	46.9	S(7): 99.7; S(11): 47.2; S(12): 47.2; S(13): 3.0; S(15): 3.0	LW	MEDLDQpSPLVpSSSDSPPRPQPAFK_3	4.50389e+07	122634136	5.04317e+07	2.79028e+07	9.788e+07	1.00846e+08	3.82347e+07	9.09666e+07	1.39424e+08	8.68668e+07	1.05171e+08	9.66982e+07	4.45923e+07	1.29939e+08	4.02838e+07	3.0126e+07	7.59615e+07	1.4262e+08	3.89069e+07	1.02724e+08	1.26273e+08	1.00994e+08	8.65215e+07	1.40436e+08	0.316124	1.56794	1.4548
LW	TP53BP1 pS552	Q12888	TP53B_HUMAN	Tumor suppressor p53-binding protein 1	TP53BP1	pS552	TP53BP1	A6NNK5 (pS557)	A6NNK5_HUMAN		2.85e-07	M229Sr2|M249Sr1|M229Sr1|M249Sr2|M238Sr1|M249Pr2	100	T(8): 0.0; T(13): 0.0; S(17): 100.0; S(22): 0.0	LW	IDEDGENTQIEDTEPMpSPVLNSK_3	9.87514e+07	1.64874e+08	1.02848e+08	1.43694e+08	1.43762e+08	1.29707e+08	1.6114e+08	1.33382e+08	1.18286e+08	1.58012e+08	1.56948e+08	1.03448e+08	9.06255e+07	1.64958e+08	8.74113e+07	1.48432e+08	1.12569e+08	1.77406e+08	1.71617e+08	1.51951e+08	9.74526e+07	1.84647e+08	1.27313e+08	1.5035e+08	0.108664	1.42323	1.45377
F1	NFATC2 pS757	Q13469	NFAC2_HUMAN	Nuclear factor of activated T-cells, cytoplasmic 2	NFATC2	pS757	NFATC2	B5B2N9 (pS737)	B5B2N9_HUMAN		0.238	M238Sr2	76.4	S(1): 76.4; S(3): 18.4; S(5): 4.8; Y(9): 0.4; S(20): 0.0	F1	pSLSPSLLGYQQPALMAAPLSLADAHR_3	8.48706e+07	4.19884e+07	9.95357e+07	126842317	5.00834e+07	6.03674e+07	1.47562e+07	1.00337e+08	9.55335e+07	2.06955e+07	2.50311e+07	4.24711e+07	6.07037e+07	5.69037e+07	9.27658e+07	1.24765e+08	7.0658e+07	5.85935e+07	1.00416e+07	1.46808e+08	7.75616e+07	2.10361e+07	3.68879e+07	4.96539e+07	0.783901	1.31307	1.44982
F2	C5orf22 pS53	Q49AR2	CE022_HUMAN	UPF0489 protein C5orf22	C5orf22	pS53	C5orf22	B4DR92 (pS53)	B4DR92_HUMAN		0.23	M238Sr1	49.2	S(5): 0.0; S(8): 1.7; S(14): 49.2; T(28): 49.2	F2	HLPASNVSFLHFDpSHPDLLIPVNMPADTVFDK_4	8.30683e+06	7.31616e+07	2.27629e+07	9.05074e+07	6.74903e+07	9.07058e+07	9.98526e+07	8.8228e+07	8.33168e+07	3.93048e+07	1.98185e+07	1.80907e+07	1.28447e+07	7.28413e+07	1.76005e+07	7.88333e+07	6.7956e+07	9.65263e+07	1.03838e+08	1.12365e+08	8.00937e+07	4.60269e+07	1.8154e+07	1.76005e+07	0.612423	1.41169	1.44636
F2	MDC1 pT378	Q14676	MDC1_HUMAN	Mediator of DNA damage checkpoint protein 1	MDC1	pT378	MDC1	Q14676-4 (pT378)	MDC1_HUMAN	CK2-A1	8.74e-05	M229Pr1	82	S(13): 0.0; S(17): 18.0; T(19): 82.0	F2	GPGAPGLAHLQESQAGSDpTDVEEGKAPQAVPLEK_4	9.46982e+07	1.45161e+07	9.92634e+07	2.03087e+08	1.57976e+08	1.86832e+08	9.76495e+07	1.46111e+08	2.90919e+07	3.44167e+07	1.81781e+08	1.89425e+08	7.17867e+07	2.02649e+07	9.43841e+07	1.78786e+08	1.50368e+08	1.98654e+08	9.75006e+07	1.82004e+08	2.64487e+07	3.82184e+07	1.94044e+08	2.17509e+08	0.718419	1.31662	1.44517
F2	MDC1 pS376	Q14676	MDC1_HUMAN	Mediator of DNA damage checkpoint protein 1	MDC1	pS376	MDC1	Q14676-4 (pS376)	MDC1_HUMAN	CK2-A1	5.09e-07	M229Pr2|M229Pr1	79.7	S(13): 0.1; S(17): 79.7; T(19): 20.2	F2	GPGAPGLAHLQESQAGpSDTDVEEGKAPQAVPLEK_4	9.46982e+07	1.45161e+07	9.92634e+07	2.03087e+08	1.57976e+08	1.86832e+08	9.76495e+07	1.46111e+08	2.90919e+07	3.44167e+07	1.81781e+08	1.89425e+08	7.17867e+07	2.02649e+07	9.43841e+07	1.78786e+08	1.50368e+08	1.98654e+08	9.75006e+07	1.82004e+08	2.64487e+07	3.82184e+07	1.94044e+08	2.17509e+08	0.718419	1.31662	1.44517
F1	HNRNPA1 F8W6I7 (pY244pY260)						HNRNPA1	F8W6I7 (pY244pY260)	F8W6I7_HUMAN		0.334	M249Pr2	3.6	Y(5): 25.0; S(8): 25.0; Y(12): 25.0; S(27): 25.0; Y(28): 25.0; Y(34): 25.0; S(38): 25.0; S(39): 25.0	F1	GGGGYGGSGDGpYNGFGNDGNNFGGGGSpYNDFGNYNNQSSNFGPM8K_3	2.99217e+07	2.36579e+07	2.77132e+07	5.40792e+06	2.89712e+07	1.18518e+07	1.61524e+07	2.08177e+07	1.33559e+07	1.1701e+07	0	1.92431e+07	1.8772e+07	31814976	1.67492e+07	6.81855e+06	4.36928e+07	1.90047e+07	1.19122e+07	3.21077e+07	9.75879e+06	1.17847e+07	436571	2.20786e+07	0.867749	1.21997	1.44296
F1	HNRNPA1 F8W6I7 (pY237pS271)						HNRNPA1	F8W6I7 (pY237pS271)	F8W6I7_HUMAN		0.332	M249Pr2	3.6	Y(5): 25.0; S(8): 25.0; Y(12): 25.0; S(27): 25.0; Y(28): 25.0; Y(34): 25.0; S(38): 25.0; S(39): 25.0	F1	GGGGpYGGSGDGYNGFGNDGNNFGGGGSYNDFGNYNNQSpSNFGPM8K_3	2.99217e+07	2.36579e+07	2.77132e+07	5.40792e+06	2.89712e+07	1.18518e+07	1.61524e+07	2.08177e+07	1.33559e+07	1.1701e+07	0	1.92431e+07	1.8772e+07	31814976	1.67492e+07	6.81855e+06	4.36928e+07	1.90047e+07	1.19122e+07	3.21077e+07	9.75879e+06	1.17847e+07	436571	2.20786e+07	0.867749	1.21997	1.44296
F1	HNRNPA1 F8W6I7 (pS240pS259)						HNRNPA1	F8W6I7 (pS240pS259)	F8W6I7_HUMAN		0.334	M249Pr2	3.6	Y(5): 25.0; S(8): 25.0; Y(12): 25.0; S(27): 25.0; Y(28): 25.0; Y(34): 25.0; S(38): 25.0; S(39): 25.0	F1	GGGGYGGpSGDGYNGFGNDGNNFGGGGpSYNDFGNYNNQSSNFGPM8K_3	2.99217e+07	2.36579e+07	2.77132e+07	5.40792e+06	2.89712e+07	1.18518e+07	1.61524e+07	2.08177e+07	1.33559e+07	1.1701e+07	0	1.92431e+07	1.8772e+07	31814976	1.67492e+07	6.81855e+06	4.36928e+07	1.90047e+07	1.19122e+07	3.21077e+07	9.75879e+06	1.17847e+07	436571	2.20786e+07	0.867749	1.21997	1.44296
LW	BCL7C pT111pS126	Q8WUZ0	BCL7C_HUMAN	B-cell CLL/lymphoma 7 protein family member C	BCL7C	pT111pS126	BCL7C	Q8WUZ0 (pT111pS126)	BCL7C_HUMAN		0.159	M229Sr1	1	T(2): 1.1; S(5): 0.3; T(9): 18.0; S(13): 80.9; S(17): 99.6	LW	GpTEPSPGGTPQPSRPVpSPAGPPEGVPEEAQPPR_4	7.98485e+06	4.03463e+07	4.86385e+07	4.2876e+07	4.15533e+07	2.49913e+07	3.95259e+07	6.86038e+07	3.68413e+07	5.30593e+06	3.67138e+07	8.80877e+06	8.18228e+06	4.36028e+07	3.94904e+07	4.70671e+07	3.1e+07	3.86415e+07	4.05245e+07	7.48159e+07	3.02527e+07	5.32966e+06	2.54186e+07	1.57985e+07	0.665028	1.28814	1.44209
LW	SYNM pT1109	O15061	SYNEM_HUMAN	Synemin	SYNM	pT1109	SYNM	C9JIE4 (pT1108)	C9JIE4_HUMAN		3.18e-09	M238Sr1|M238Pr2|M238Sr2|M238Pr1	84.9	T(1): 0.0; S(7): 0.0; T(9): 0.0; S(13): 0.5; S(14): 14.6; T(16): 84.9; S(21): 0.0; S(28): 0.0	LW	TPQGPVSATVEVSSPpTGFAQSQVLEDVSQAAR_3	1.01141e+08	9.61681e+07	2.63372e+08	3.62208e+08	5.14521e+07	5.43857e+07	8.93791e+07	5.33845e+07	2.84207e+08	3.24993e+08	5.31598e+07	78784305	9.28416e+07	9.56408e+07	202510095	3.67936e+08	3.86049e+07	7.44628e+07	9.40194e+07	5.88671e+07	2.36415e+08	3.79174e+08	4.19414e+07	1.13732e+08	0.586003	1.54292	1.44078
F1	MTUS2 pS868pS871	Q5JR59	MTUS2_HUMAN	Microtubule-associated tumor suppressor candidate 2	MTUS2	pS868pS871	MTUS2	Q5JR59 (pS868pS871)	MTUS2_HUMAN		0.294	M249Sr2	25.9	S(9): 5.8; S(10): 10.6; S(11): 10.6; S(13): 5.8; S(14): 5.8; S(16): 17.5; S(17): 19.3; T(18): 16.4; S(20): 31.9; S(23): 73.9; T(33): 2.6	F1	LAAFGFVRSSSVSSVSSTQpSGDpSAQPEQGRPATR_4	6.14253e+07	3.63794e+07	4.92249e+07	4.56186e+07	5.63025e+07	1.06668e+08	5.35513e+07	4.0605e+07	4.79518e+07	6.63268e+07	5.83591e+07	1.16958e+08	4.25112e+07	4.61661e+07	3.90359e+07	4.59732e+07	7.48697e+07	1.04095e+08	3.71376e+07	6.17955e+07	3.38143e+07	6.56467e+07	7.76947e+07	1.13217e+08	0.530762	1.43214	1.43989
F1	JUND pS255pS259	P17535	JUND_HUMAN	Transcription factor jun-D	JUND	pS255pS259	JUND	P17535 (pS255pS259)	JUND_HUMAN		0.0177	M238Pr2	99.6	T(10): 0.0; S(16): 0.0; S(20): 100.0; S(24): 99.7; T(30): 0.3	F1	LAALKDEPQTVPDVPSFGEpSPPLpSPIDMDTQER_3	6.0126e+07	3.18337e+07	1.27139e+08	1.40296e+08	4.20139e+06	6.01025e+07	9.45386e+07	8.9137e+07	3.35773e+07	6.20397e+07	8.08668e+07	2.74806e+07	4.05985e+07	4.14374e+07	1.17897e+08	1.34469e+08	1.03493e+07	5.83792e+07	7.16717e+07	1.25467e+08	2.20786e+07	6.14217e+07	1.03746e+08	3.24205e+07	0.858551	1.23817	1.43826
F1	MAP1B pT2095	P46821	MAP1B_HUMAN	Microtubule-associated protein 1B	MAP1B	pT2095	MAP1B	P46821 (pT2095)	MAP1B_HUMAN		4.48e-06	M238Sr1|M238Sr2|M238Pr1|M229Pr2|M238Pr2	61.1	T(1): 61.1; S(4): 19.4; S(6): 19.4; S(18): 0.0; T(22): 0.0; S(25): 0.0; T(30): 0.0; S(32): 0.0	F1	pTELSPSFINPNPLEWFASEEPTEESEKPLTQSGGAPPPPGGK_4	2.04796e+08	1.11524e+08	1.3656e+08	2.18399e+08	1.30035e+08	1.04817e+08	1.38897e+08	1.06978e+08	1.83314e+08	2.44635e+08	1.31019e+08	9.43661e+07	1.47472e+08	1.45659e+08	1.20672e+08	214307682	1.66964e+08	1.05862e+08	1.05933e+08	1.51778e+08	1.49822e+08	2.40778e+08	1.69507e+08	1.00669e+08	0.622493	1.1147	1.43639
F1	EPB41L3 pT462pT466	Q9Y2J2	E41L3_HUMAN	Band 4.1-like protein 3	EPB41L3	pT462pT466	EPB41L3	Q9Y2J2-3 (pT480pT484)	E41L3_HUMAN	CDK2	0.356	M229Sr1	0	S(3): 99.5; T(5): 0.5; T(9): 2.3; T(10): 13.3; T(12): 84.5	F1	GISQpTNLIpTTVTPEKK_2	2.21006e+08	1.44315e+08	1.50254e+08	3.02266e+08	2.07967e+08	1.69583e+08	2.12758e+08	1.37418e+08	2.44247e+08	3.05069e+08	1.32592e+08	2.87389e+08	1.59086e+08	2.11863e+08	1.36467e+08	2.78045e+08	2.60817e+08	1.7963e+08	1.69545e+08	2.16105e+08	2.16742e+08	2.73172e+08	1.62999e+08	2.88384e+08	0.374524	1.30891	1.43609
F1	HTATSF1 pS642	O43719	HTSF1_HUMAN	HIV Tat-specific factor 1	HTATSF1	pS642	HTATSF1	O43719 (pS642)	HTSF1_HUMAN		6.34e-06	M229Pr1|M229Pr2	100	S(6): 100.0; Y(14): 0.0	F1	VFDDEpSDEKEDEEYADEK_3	2.15002e+08	1.62217e+08	9.36076e+07	8.94642e+07	2.06332e+07	1.16313e+08	1.25568e+08	1.55341e+08	1.5279e+08	1.15073e+08	2.29399e+07	1.10802e+08	1.55676e+08	2.06795e+08	7.3688e+07	8.91748e+07	3.32565e+07	1.15461e+08	8.80264e+07	2.1619e+08	1.19996e+08	1.15793e+08	3.53847e+07	1.2295e+08	0.319896	1.71209	1.43569
LW	RECQL5 pY804	O94762	RECQ5_HUMAN	ATP-dependent DNA helicase Q5	RECQL5	pY804	RECQL5	O94762 (pY804)	RECQ5_HUMAN		0.381	M238Pr1	37.2	Y(1): 37.2; T(2): 37.2; S(12): 12.8; T(18): 12.8	LW	pYTGEEDGAGGHSPAPPQTEECLR_3	3.69927e+08	4.6372e+08	3.19115e+08	0	0	2.12926e+08	0	4.41547e+08	3.07539e+08	2.13599e+08	2.32443e+08	2.47391e+08	3.63206e+08	4.72975e+08	2.49024e+08	0	0	3.06608e+08	0	5.0415e+08	2.56347e+08	2.69634e+08	1.78549e+08	4.24898e+08	0.233211	1.88923	1.4354
LW	RECQL5 pT805	O94762	RECQ5_HUMAN	ATP-dependent DNA helicase Q5	RECQL5	pT805	RECQL5	O94762 (pT805)	RECQ5_HUMAN		0.381	M238Pr1	37.2	Y(1): 37.2; T(2): 37.2; S(12): 12.8; T(18): 12.8	LW	YpTGEEDGAGGHSPAPPQTEECLR_3	3.69927e+08	4.6372e+08	3.19115e+08	0	0	2.12926e+08	0	4.41547e+08	3.07539e+08	2.13599e+08	2.32443e+08	2.47391e+08	3.63206e+08	4.72975e+08	2.49024e+08	0	0	3.06608e+08	0	5.0415e+08	2.56347e+08	2.69634e+08	1.78549e+08	4.24898e+08	0.233211	1.88923	1.4354
LW	ESYT2 pS758pS761	A0FGR8	ESYT2_HUMAN	Extended synaptotagmin-2	ESYT2	pS758pS761	ESYT2	A6NFV7 (pS165pS168)	A6NFV7_HUMAN		2.67e-09	M249Sr1|M249Pr1|M249Pr2|M229Pr1|M229Pr2|M238Pr1|M238Sr2|M249Sr2|M229Sr1|M229Sr2|M238Sr1|M238Pr2	99.6	T(3): 0.1; S(5): 0.4; S(8): 99.7; S(11): 99.9; T(16): 0.0	LW	EPTPSIApSDIpSLPIATQELR_3	1.50278e+08	1.81031e+08	1.70721e+08	2.34712e+08	2.54989e+08	2.09193e+08	1.43886e+08	1.39007e+08	1.47601e+08	2.09731e+08	1.184e+08	1.91967e+08	1.41495e+08	1.81696e+08	1.45959e+08	2.31874e+08	1.90492e+08	2.97957e+08	1.52242e+08	1.54473e+08	1.2747e+08	2.45541e+08	9.48213e+07	2.93013e+08	0.0496958	1.64761	1.43447
F2	CLN3 pY52pS64	Q13286	CLN3_HUMAN	Battenin	CLN3	pY52pS64	CLN3	O95090 (pY52pS64)	O95090_HUMAN		0.173	M238Pr1	19.2	S(27): 49.2; Y(28): 49.2; S(33): 50.8; S(40): 50.8	F2	LPLLDHQGAHWKNAVGFWLLGLCNNFSpYVVMLSAAHDILpSHK_5	7.59644e+07	1.09164e+08	3.86455e+07	2.12089e+08	3.97936e+07	1.28812e+08	1.09027e+08	5.66439e+06	8.42872e+07	1.12235e+08	2.16853e+07	8.93356e+07	5.68887e+07	1.01209e+08	3.52597e+07	1.95513e+08	4.38743e+07	1.35299e+08	1.14535e+08	4.93486e+06	8.22757e+07	1.12753e+08	2.14207e+07	9.98936e+07	0.353764	1.83372	1.43414
F1	THRAP3 pT941	Q9Y2W1	TR150_HUMAN	Thyroid hormone receptor-associated protein 3	THRAP3	pT941	THRAP3	Q9Y2W1 (pT941)	TR150_HUMAN		0.00333	M229Pr1|M229Sr1|M249Sr2|M238Pr1|M229Pr2|M238Pr2|M229Sr2	50	S(2): 0.0; S(13): 50.0; T(15): 50.0; T(27): 0.0; T(28): 0.0	F1	FSGEEGEIEDDESGpTENREEKDNIQPTTE_3	1.12949e+08	6.21492e+07	4.40739e+07	6.17452e+07	6.04041e+07	7.46282e+07	5.23667e+07	5.87521e+07	6.29232e+07	6.47615e+07	8.27361e+07	5.68982e+07	8.21253e+07	7.76871e+07	3.48701e+07	6.19407e+07	7.79351e+07	7.11603e+07	3.63448e+07	8.03685e+07	4.53787e+07	64485777	1.05861e+08	6.30935e+07	0.873112	1.09469	1.43158
F2,F1	CYBRD1 pS260	Q53TN4	CYBR1_HUMAN	Cytochrome b reductase 1	CYBRD1	pS260	CYBRD1	B4DWD7 (pS202)	B4DWD7_HUMAN		0.00671	M238Sr2|M238Sr1	97.4	S(2): 0.0; Y(6): 0.1; S(7): 2.2; S(14): 97.4; S(16): 0.4; S(20): 0.0	F1	GSMPAYSGNNMDKpSDSELNSEVAAR_3	1.97146e+08	1.57677e+08	1.99986e+08	2.76727e+08	1.0447e+08	1.21552e+08	1.76322e+08	1.80515e+08	1.69598e+08	2.87115e+08	1.20879e+08	3.1013e+07	1.67809e+08	1.5172e+08	1.62528e+08	2.4837e+08	1.29164e+08	1.25731e+08	1.69984e+08	2.38781e+08	1.44794e+08	2.82576e+08	1.48917e+08	3.98652e+07	0.806742	1.17748	1.42835
LW	JAZF1 pT87pS93pS98	Q86VZ6	JAZF1_HUMAN	Juxtaposed with another zinc finger protein 1	JAZF1	pT87pS93pS98	JAZF1	C9JKQ6 (pT102pS108pS113)	C9JKQ6_HUMAN		0.29	M238Pr2	1.8	S(2): 50.1; T(4): 50.1; S(6): 41.8; S(7): 24.4; S(8): 24.4; S(10): 20.9; S(15): 59.6; T(16): 28.8	LW	LSLpTLSSSVpSRGNVpSTPPR_2	3.30515e+08	4.31885e+08	4.33885e+08	3.40421e+08	4.11222e+08	3.12827e+08	371017409	3.91538e+08	3.44601e+07	2.49852e+08	4.13245e+08	270169510	3.15779e+08	463493624	3.70784e+08	3.39928e+08	2.73339e+08	5.23613e+08	3.80677e+08	4.63754e+08	2.8183e+07	2.95192e+08	2.90796e+08	5.46313e+08	0.176412	1.58614	1.42627
LW	SORT1 pS825	Q99523	SORT_HUMAN	Sortilin	SORT1	pS825	SORT1	B4DWI3 (pS688)	B4DWI3_HUMAN		0.0192	M229Pr2|M249Pr1|M249Pr2|M229Pr1|M229Sr1	100	S(1): 0.0; Y(3): 0.0; S(7): 100.0	LW	SGYHDDpSDEDLLE_2	6.08111e+07	5.48368e+07	6.47023e+06	3.16123e+07	1.1992e+08	1.43392e+08	5.63172e+07	6.53874e+07	1.13921e+07	2.17413e+07	1.27937e+08	1.10239e+08	5.80241e+07	5.58233e+07	4.27984e+06	3.39533e+07	9.53547e+07	2.08314e+08	5.9164e+07	7.12786e+07	8.66217e+06	2.44515e+07	1.06689e+08	1.74861e+08	0.525649	1.712	1.42555
LW	XPC pS122pS129	Q01831	XPC_HUMAN	DNA repair protein complementing XP-C cells	XPC	pS122pS129	XPC	E7EUB5 (pS116pS123)	E7EUB5_HUMAN		0.000454	M238Sr2	96.5	T(3): 3.5; S(8): 96.5; S(15): 100.0; S(26): 0.0	LW	GATMNEDpSNEEEEEpSENDWEEVEELSEPVLGDVR_3	1.24813e+07	4.34052e+07	6.05953e+07	5.03051e+07	5.83457e+07	3.85386e+07	3.56255e+07	5.48428e+07	1.95281e+07	0	4.42298e+07	4.80857e+07	1.16572e+07	4.55588e+07	4.96301e+07	5.3725e+07	4.38438e+07	5.45685e+07	3.62343e+07	6.05697e+07	1.47664e+07	78991.3	3.20501e+07	6.94323e+07	0.422751	1.50882	1.42431
F1	BRD2 pS633	P25440	BRD2_HUMAN	Bromodomain-containing protein 2	BRD2	pS633	BRD2	F8VXF8 (pS513)	F8VXF8_HUMAN		0.00951	M229Pr2|M238Pr1|M229Pr1|M238Pr2	96.4	T(1): 0.0; T(8): 1.6; Y(10): 1.6; S(12): 96.4; S(18): 0.1; S(22): 0.1; Y(23): 0.1	F1	TAPPALPTGYDpSEEEEESRPMSYDEK_3	1.87954e+08	154621508	7.2565e+07	1.40934e+08	5.4926e+07	1.3365e+08	1.85946e+08	121302635	1.18757e+08	8.84297e+07	5.92953e+07	150017702	142196080	230345106	6.26264e+07	1.35295e+08	7.39892e+07	1.36929e+08	1.4317e+08	1.91003e+08	1.03543e+08	8.62973e+07	7.92736e+07	1.50839e+08	0.386735	1.53887	1.4239
F2	VCL pS721	P18206	VINC_HUMAN	Vinculin	VCL	pS721	VCL	F5H5H8 (pS146)	F5H5H8_HUMAN		0.0101	M238Sr1	100	S(1): 100.0; S(6): 0.0	F2	pSLLDASEEAIKK_2	1111828621	1239459833	7.89083e+08	2.6932e+08	8.15527e+08	1278943842	1322995210	1884739239	7.63281e+08	2408018494	6.78592e+08	1362671830	9.85199e+08	1319970797	6.12173e+08	243773778	8.56426e+08	1319970797	1319970797	1752705948	6.456e+08	1752705948	7.80751e+08	1319970797	0.364345	1.48248	1.42274
F2	GPATCH8 pS1107	Q9UKJ3	GPTC8_HUMAN	G patch domain-containing protein 8	GPATCH8	pS1107	GPATCH8	Q9UKJ3-2 (pS1029)	GPTC8_HUMAN		7.4e-09	M238Pr1|M249Pr1	99.1	S(3): 99.1; S(5): 0.9; T(11): 0.0	F2	KPpSVSEEVQATPNK_2	3.07088e+06	3.92542e+07	3.82761e+07	2.54784e+07	2.22759e+06	1.10772e+06	1.48625e+06	3.03994e+07	2.31401e+07	1.18926e+06	1.52143e+07	1.98534e+07	1.03201e+07	4.28094e+07	3.42433e+07	2.16832e+07	4.47366e+06	395195	2.57756e+06	2.96656e+07	2.04044e+07	1.85102e+06	1.20616e+07	1.95659e+07	0.77223	1.37928	1.42141
F2	PTPN13 pS443	Q12923	PTN13_HUMAN	Tyrosine-protein phosphatase non-receptor type 13	PTPN13	pS443	PTPN13	Q12923-2 (pS443)	PTN13_HUMAN		0.457	M229Sr2	31.7	S(3): 31.7; S(4): 31.7; S(5): 31.7; T(13): 2.3; S(15): 0.9; S(19): 0.9; S(23): 0.6; Y(26): 0.2; T(28): 0.2	F2	FESpSSGLPGVDETLSQGQSQRPSRQYETPFEGNLINQEIMLKR_6	1.24157e+08	2.86524e+08	2.65138e+08	4.02564e+08	2.82566e+07	2.74967e+08	1.50392e+08	9.49754e+07	1.86007e+08	198579445	1.22291e+08	1.73579e+07	1.04446e+08	2.94461e+08	243773778	3.74844e+08	3.47669e+07	3.07208e+08	172053033	1.19693e+08	1.74172e+08	1.97943e+08	1.36358e+08	1.63772e+07	0.536077	1.51406	1.42119
LW,F1	MREG pS213	Q8N565	MREG_HUMAN	Melanoregulin	MREG	pS213	MREG	Q8N565 (pS213)	MREG_HUMAN		0.00365	M249Sr1	97.9	Y(4): 2.1; S(9): 97.9	LW	ELHYLPFPpSP_2	2.02464e+07	2.63332e+07	4.19371e+07	1.28051e+08	1.70418e+08	2.75349e+08	8.60123e+07	9.15916e+07	1.27501e+08	8.19463e+06	6.71502e+07	3.38389e+08	1.29427e+07	3.56934e+07	2.99299e+07	1.35415e+08	1.95032e+08	3.14431e+08	6.70333e+07	1.20432e+08	1.00271e+08	6.96415e+06	8.57707e+07	3.63326e+08	0.411298	1.9884	1.42026
F2	MYH9 pS1943	P35579	MYH9_HUMAN	Myosin-9	MYH9	pS1943	MYH9	P35579-2 (pS1365)	MYH9_HUMAN	CK2-A1	9.89e-05	M238Sr2	100	S(6): 100.0	F2	GAGDGpSDEEVDGKADGAEAKPAE_3	3.19632e+06	1.0932e+08	5.71895e+07	6.64118e+07	2.91034e+07	4.09955e+07	6.1921e+07	4.38865e+07	4.72894e+07	2.49917e+07	2.58164e+07	5.58218e+07	1.45762e+07	1.16802e+08	5.02121e+07	6.23103e+07	3.55293e+07	4.98338e+07	6.62031e+07	4.40116e+07	4.48899e+07	2.66616e+07	2.3156e+07	5.49305e+07	0.501784	1.51151	1.42019
F1	CXorf22 pT906pY910pT918	Q6ZTR5	CX022_HUMAN	Uncharacterized protein CXorf22	CXorf22	pT906pY910pT918	CXorf22	Q6ZTR5 (pT906pY910pT918)	CX022_HUMAN		0.38	M238Sr2	2.9	T(2): 42.9; Y(6): 42.9; S(7): 42.9; S(8): 42.9; T(14): 42.9; S(20): 42.9; S(21): 42.9	F1	GpTVEApYSSLECEVpTWQQGFSSPEEGEFILHVFQGNALK_3	8.76685e+07	6.76641e+07	2.90143e+07	4.75171e+07	2.92387e+07	5.29977e+07	5.61306e+07	2.49286e+07	2.8821e+07	2.22454e+07	5.2187e+07	6.19595e+07	6.33966e+07	8.62826e+07	1.87764e+07	4.83374e+07	4.42081e+07	5.27393e+07	3.89826e+07	3.92915e+07	1.88085e+07	2.46519e+07	6.8824e+07	6.78906e+07	0.73583	1.26165	1.41867
F1	CXorf22 pS911pS912pS924	Q6ZTR5	CX022_HUMAN	Uncharacterized protein CXorf22	CXorf22	pS911pS912pS924	CXorf22	Q6ZTR5 (pS911pS912pS924)	CX022_HUMAN		0.38	M238Sr2	2.9	T(2): 42.9; Y(6): 42.9; S(7): 42.9; S(8): 42.9; T(14): 42.9; S(20): 42.9; S(21): 42.9	F1	GTVEAYpSpSLECEVTWQQGFpSSPEEGEFILHVFQGNALK_3	8.76685e+07	6.76641e+07	2.90143e+07	4.75171e+07	2.92387e+07	5.29977e+07	5.61306e+07	2.49286e+07	2.8821e+07	2.22454e+07	5.2187e+07	6.19595e+07	6.33966e+07	8.62826e+07	1.87764e+07	4.83374e+07	4.42081e+07	5.27393e+07	3.89826e+07	3.92915e+07	1.88085e+07	2.46519e+07	6.8824e+07	6.78906e+07	0.73583	1.26165	1.41867
LW	AKT1S1 pS183	Q96B36	AKTS1_HUMAN	Proline-rich AKT1 substrate 1	AKT1S1	pS183	AKT1S1	Q96B36-2 (pS53)	AKTS1_HUMAN	mTOR	0.000104	M249Pr1|M249Pr2	100	S(1): 100.0; S(5): 0.0	LW	pSLPVSVPVWGFK_2	3.22435e+07	2.86168e+07	8.88848e+07	8.03332e+07	9.75054e+07	8.0345e+07	4.38983e+06	1.67566e+07	6.3217e+07	8.73705e+07	7.03393e+07	8.00401e+07	3.22973e+07	3.12107e+07	7.54323e+07	8.30475e+07	7.5766e+07	1.09569e+08	6.03847e+06	2.01561e+07	5.32053e+07	1.01656e+08	5.89242e+07	1.16416e+08	0.430645	1.53169	1.41382
LW	PI4K2A pS462	Q9BTU6	P4K2A_HUMAN	Phosphatidylinositol 4-kinase type 2-alpha	PI4K2A	pS462	PI4K2A	E9PAM4 (pS432)	E9PAM4_HUMAN		0.000382	M249Sr1|M249Sr2	43.5	S(1): 4.3; S(2): 4.3; S(3): 43.5; S(5): 43.5; Y(6): 4.3; T(7): 0.1; S(9): 0.0; S(12): 0.0	LW	SSpSESYTQSFQSR_2	1.57147e+07	6.52048e+06	4.17744e+07	2.05689e+07	4.40001e+07	4.43088e+07	8.45508e+06	3.23708e+07	2.81029e+06	1.78516e+07	1.63661e+07	3.76538e+07	1.55962e+07	8.82527e+06	3.39535e+07	2.24218e+07	3.43366e+07	6.14209e+07	1.04034e+07	3.5287e+07	1.62757e+06	2.04453e+07	9.44854e+06	5.34072e+07	0.352796	1.9153	1.41245
F2	CDYL pS216	Q9Y232	CDYL1_HUMAN	Chromodomain Y-like protein	CDYL	pS216	CDYL	Q9Y232-4 (pS30)	CDYL1_HUMAN		7.03e-08	M238Pr2|M229Pr1	95.5	T(1): 0.1; S(8): 4.4; S(10): 95.5; T(24): 0.0	F2	TAVDGFQSEpSPEKLDPVEQGQEDTVAPEVAAEKPVGALLGPGAER_4	4.51509e+07	1.81392e+08	9.58241e+07	1.17534e+08	9.19453e+07	1.43272e+07	9.80354e+07	3.76932e+07	5.15564e+07	5.12212e+07	3.34697e+07	8.46851e+07	3.28744e+07	1.85974e+08	9.04419e+07	9.85032e+07	9.70125e+07	1.5448e+07	9.85032e+07	4.06847e+07	4.81784e+07	5.5949e+07	3.64825e+07	9.26384e+07	0.828678	1.21241	1.41153
F1	PRUNE2 pT215pT227	Q8WUY3	PRUN2_HUMAN	Protein prune homolog 2	PRUNE2	pT215pT227	PRUNE2	Q8WUY3-4 (pT215pT227)	PRUN2_HUMAN		0.338	M249Pr2	91.7	T(10): 97.4; S(13): 3.3; S(18): 5.3; T(22): 94.0	F1	EDIINVLQEpTQFSAQGLSIEQpTM8LK_3	7.31947e+07	8.00342e+07	7.80287e+07	1.35314e+08	1.16471e+08	1.43494e+08	7.60527e+07	3.98093e+07	1.27512e+08	1.07586e+08	1.10862e+08	1.81186e+08	5.07081e+07	1.00034e+08	6.83306e+07	1.3055e+08	143110933	1.4631e+08	5.42094e+07	6.0999e+07	1.11027e+08	1.09542e+08	1.43616e+08	1.76893e+08	0.647548	1.26852	1.41104
F1	TOP2B pS1424	Q02880	TOP2B_HUMAN	DNA topoisomerase 2-beta	TOP2B	pS1424	TOP2B	B4DLV2 (pS276)	B4DLV2_HUMAN	CDK1	2.92e-05	M238Pr2	54.1	S(2): 0.1; T(5): 1.3; S(15): 14.8; Y(23): 14.8; T(24): 14.8; S(26): 54.1	F1	ASPITNDGEDEFVPSDGLDKDEYTFpSPGK_3	1.66199e+08	9.63765e+07	6.30517e+07	1.69282e+08	2.93577e+07	9.22069e+07	1.69712e+08	1.18603e+08	9.86032e+07	8.45005e+07	1.6291e+06	7.10212e+07	1.21769e+08	1.28641e+08	5.36344e+07	1.60118e+08	4.47238e+07	9.18993e+07	1.35295e+08	183403828	8.19545e+07	8.15882e+07	2.41078e+06	7.33073e+07	0.491586	1.63478	1.41028
LW,F1	IFI16 pS153	Q16666	IF16_HUMAN	Gamma-interferon-inducible protein 16	IFI16	pS153	IFI16	Q16666-3 (pS153)	IF16_HUMAN		0.116	M249Sr1|M249Pr1	97	S(2): 0.0; T(6): 2.8; S(10): 97.0; S(17): 0.1; T(18): 0.1	LW	VSEEQTQPPpSPAGAGM8STAMGR_3	3.23173e+08	3.88797e+08	6.76435e+08	7.58244e+08	9.38318e+08	4.87217e+08	3.04145e+08	4.41327e+08	7.31514e+08	6.58694e+08	9.06969e+08	4.72417e+08	2.88409e+08	4.06936e+08	5.52381e+08	7.58694e+08	7.35406e+08	6.24491e+08	2.94978e+08	5.61846e+08	6.18859e+08	7.45697e+08	7.13607e+08	6.52504e+08	0.30583	1.1706	1.40952
F1	THRAP3 pS939	Q9Y2W1	TR150_HUMAN	Thyroid hormone receptor-associated protein 3	THRAP3	pS939	THRAP3	Q9Y2W1 (pS939)	TR150_HUMAN		0.000212	M249Sr2|M229Pr1|M229Sr2|M229Pr2|M229Sr1|M238Pr2|M238Pr1	82	S(2): 0.0; S(13): 82.0; T(15): 18.0; T(27): 0.0; T(28): 0.0	F1	FSGEEGEIEDDEpSGTENREEKDNIQPTTE_3	1.12949e+08	6.21492e+07	4.40739e+07	6.17452e+07	6.04041e+07	7.46282e+07	5.23667e+07	5.54027e+07	6.29232e+07	6.47615e+07	8.27361e+07	5.68982e+07	8.21253e+07	7.76871e+07	3.48701e+07	6.19407e+07	7.79351e+07	7.11603e+07	3.63448e+07	7.56081e+07	4.53787e+07	64485777	1.05861e+08	6.30935e+07	0.892899	1.08225	1.40762
F1	SIPA1L2 pS162	Q9P2F8	SI1L2_HUMAN	Signal-induced proliferation-associated 1-like protein 2	SIPA1L2	pS162	SIPA1L2	Q9P2F8 (pS162)	SI1L2_HUMAN		0.000157	M229Sr2|M229Sr1|M238Sr1|M238Sr2	49.9	S(1): 49.9; S(3): 49.9; T(6): 0.2; S(8): 0.0; T(25): 0.0	F1	SNpSDVTISDIDAEDVLDQNAVNPNTGAALHR_3	2.86715e+08	1.89189e+08	2.54212e+08	4.00084e+08	2.18997e+08	3.44849e+08	2.7068e+08	2.47123e+08	3.76842e+08	3.98548e+08	1.88358e+08	2.76591e+08	2.17383e+08	2.52056e+08	2.25161e+08	3.75759e+08	2.89911e+08	3.46027e+08	2.10287e+08	3.82802e+08	3.3433e+08	3.78872e+08	2.45548e+08	2.94091e+08	0.274316	1.33297	1.40756
LW	FAM125A pS170	Q96EY5	F125A_HUMAN	Multivesicular body subunit 12A	FAM125A	pS170	FAM125A	E9PLL0 (pS78)	E9PLL0_HUMAN		1.98e-06	M238Pr2	100	S(6): 100.0; S(11): 0.0; S(14): 0.0	LW	DMQGLpSLDAASQPSK_2	7.10619e+07	5.82257e+07	9.61023e+07	1.23682e+08	9.38149e+07	5.34956e+06	9.57163e+07	8.41645e+07	3.87077e+07	1.01054e+08	8.36777e+07	5.01282e+07	6.63855e+07	5.86924e+07	8.27391e+07	1.25519e+08	7.32395e+07	7.19355e+06	1.02437e+08	9.46326e+07	3.20501e+07	1.20261e+08	6.70064e+07	7.31281e+07	0.800737	1.1311	1.40722
F1	PHC3 pT609pS616	Q8NDX5	PHC3_HUMAN	Polyhomeotic-like protein 3	PHC3	pT609pS616	PHC3	E7EX82 (pT568pS575)	E7EX82_HUMAN		1.73e-08	M229Pr2|M229Pr1|M229Sr2|M229Sr1|M249Sr1|M249Sr2	100	T(4): 100.0; T(9): 0.0; S(11): 100.0; T(16): 0.0	F1	MDRpTPPPPTLpSPAAITVGR_3	1.63996e+08	1.27566e+08	7.5549e+07	9.32568e+07	5.65799e+06	1.31709e+08	1.65298e+08	1.40983e+08	1.33471e+08	1.12288e+08	2.45433e+07	1.589e+08	1.19411e+08	1.74103e+08	6.65938e+07	9.54079e+07	1.22805e+07	1.35095e+08	132386409	2.27207e+08	1.1629e+08	1.14404e+08	3.571e+07	1.61399e+08	0.274316	1.8804	1.40591
F1	MED1 pS1207pS1218	Q15648	MED1_HUMAN	Mediator of RNA polymerase II transcription subunit 1	MED1	pS1207pS1218	MED1	Q15648 (pS1207pS1218)	MED1_HUMAN	CDK2	0.00522	M229Pr2|M229Pr1	12.5	S(3): 100.0; T(11): 2.0; S(14): 12.5; S(15): 85.5	F1	LApSPMKPVPGTPPpSSK_2	9.37348e+07	2.54164e+07	3.33234e+07	9.1757e+07	6.21022e+07	6.63521e+07	9.58177e+07	6.49498e+07	4.38649e+07	4.95942e+07	7.06411e+07	7.56073e+07	6.85555e+07	3.45509e+07	2.20093e+07	9.29446e+07	8.19802e+07	6.35302e+07	7.26025e+07	9.03417e+07	2.90563e+07	5.07135e+07	9.16802e+07	7.82332e+07	0.873112	1.12143	1.39707
LW	AHNAK pS5749pS5752	Q09666	AHNK_HUMAN	Neuroblast differentiation-associated protein AHNAK	AHNAK	pS5749pS5752	AHNAK	Q09666 (pS5749pS5752)	AHNK_HUMAN	mTOR	5.85e-10	M238Sr2|M229Sr1|M238Sr1|M249Sr2|M229Pr2|M229Sr2	100	S(2): 100.0; S(5): 100.0; S(15): 0.0; S(16): 0.0	LW	ApSLGpSLEGEAEAEASSPK_2	8.60321e+07	1.44445e+08	151185681	1.14058e+08	2.35436e+06	4.96249e+07	4.81961e+07	1.45781e+08	1.68989e+08	1.11061e+08	2.77683e+06	4.84459e+07	7.81332e+07	157391950	1.24957e+08	1.12204e+08	2.04394e+06	6.86454e+07	4.96881e+07	1.60972e+08	1.48627e+08	1.30098e+08	2.17487e+06	7.00851e+07	0.349652	1.72425	1.39676
F2	NAP1L4 pS121	Q99733	NP1L4_HUMAN	Nucleosome assembly protein 1-like 4	NAP1L4	pS121	NAP1L4	E9PNJ7 (pS121)	E9PNJ7_HUMAN		0.00806	M229Pr1|M238Pr1	61.2	T(4): 0.8; T(10): 19.0; S(14): 61.2; S(18): 19.0	F2	EFITGDVEPTDAEpSEWHSENEEEEKLAGDMK_4	3.55939e+08	4.17331e+08	373177743	2.24412e+08	4.17205e+08	2.97024e+08	1.59983e+08	263613707	2.07725e+08	3.62065e+08	1.73626e+08	2.25027e+08	310355115	4.30139e+08	3.0188e+08	2.09836e+08	4.26812e+08	3.49967e+08	1.77515e+08	3.27438e+08	1.85442e+08	3.92957e+08	1.83718e+08	2.65749e+08	0.512842	1.24617	1.39498
LW	ABI3 pT50pT54pS60	Q9P2A4	ABI3_HUMAN	ABI gene family member 3	ABI3	pT50pT54pS60	ABI3	Q9P2A4-2 (pT50pT54pS60)	ABI3_HUMAN		0.208	M229Pr1	10.2	T(5): 97.7; T(9): 49.4; T(10): 49.4; S(15): 23.9; Y(18): 56.6; T(27): 22.9	LW	ALEEpTMAFpTTQALApSVAYQVGNLAGHTLRM8LDLQGAALR_4	1.74411e+07	7.77774e+06	5.50762e+07	7.82769e+07	7.69442e+07	1.95816e+07	3.58825e+07	4.69558e+07	4.34569e+07	3.69505e+07	8.10446e+07	4.75651e+07	1.78273e+07	1.03512e+07	4.43289e+07	8.20554e+07	6.03775e+07	3.00359e+07	3.65436e+07	5.27444e+07	3.58577e+07	4.19942e+07	6.50773e+07	6.863e+07	0.854608	1.09922	1.39082
F2	SYNM pS897	O15061	SYNEM_HUMAN	Synemin	SYNM	pS897	SYNM	C9JIE4 (pS896)	C9JIE4_HUMAN		1.37e-10	M238Sr1|M238Sr2	100	S(11): 100.0; S(18): 0.0; T(19): 0.0	F2	VVKPLDVPAPpSLEGDLGSTHWK_3	4.90545e+07	153507553	2.24876e+08	1.89693e+08	1.42127e+08	8.84171e+07	7.01338e+07	107618807	1.26274e+08	1.46104e+08	1.41682e+08	3.87594e+07	3.69214e+07	1.45395e+08	2.03746e+08	163700170	1.32513e+08	9.56304e+07	7.36504e+07	1.40158e+08	1.20611e+08	1.53963e+08	1.45395e+08	3.91402e+07	0.9588	1.03528	1.38693
F1	SIPA1L2 pS160	Q9P2F8	SI1L2_HUMAN	Signal-induced proliferation-associated 1-like protein 2	SIPA1L2	pS160	SIPA1L2	Q9P2F8 (pS160)	SI1L2_HUMAN		0.000344	M229Sr2|M238Sr1|M238Sr2	49.9	S(1): 49.9; S(3): 49.9; T(6): 0.2; S(8): 0.0; T(25): 0.0	F1	pSNSDVTISDIDAEDVLDQNAVNPNTGAALHR_3	1.88194e+08	1.27836e+08	1.77135e+08	2.88073e+08	1.85845e+08	2.7243e+08	1.90012e+08	1.8308e+08	2.74241e+08	2.52124e+08	1.22183e+08	243262071	1.431e+08	1.75622e+08	1.57378e+08	2.62386e+08	2.42078e+08	2.77271e+08	1.49637e+08	2.95329e+08	2.48269e+08	2.34005e+08	1.5724e+08	2.51454e+08	0.274316	1.36291	1.38511
LW	IRS2 pS518	Q9Y4H2	IRS2_HUMAN	Insulin receptor substrate 2	IRS2	pS518	IRS2	Q9Y4H2 (pS518)	IRS2_HUMAN		0.00015	M229Sr1|M229Pr1|M238Sr1|M238Sr2	90.7	S(1): 90.7; T(3): 9.3; S(6): 0.0; T(10): 0.0	LW	pSNTPESIAETPPAR_2	4.37171e+07	4.74469e+07	3.40627e+07	4.34008e+07	1.11089e+07	7.29626e+06	4.89836e+07	5.53683e+07	3.11916e+07	3.94392e+07	1.29467e+07	8.52662e+06	4.31114e+07	4.88152e+07	2.71611e+07	4.80928e+07	1.01457e+07	8.91797e+06	5.08064e+07	6.16891e+07	2.58949e+07	4.47576e+07	7.46813e+06	1.53572e+07	0.569658	1.38303	1.38361
F2	ILF3 pT486	Q12906	ILF3_HUMAN	Interleukin enhancer-binding factor 3	ILF3	pT486	ILF3	Q12906 (pT486)	ILF3_HUMAN		4.09e-09	M238Sr1|M249Pr2|M249Sr1|M229Pr1|M229Pr2|M229Sr2|M229Sr1|M249Sr2|M238Pr1|M238Pr2|M249Pr1	52.6	S(2): 15.8; S(3): 15.8; S(8): 15.8; T(12): 52.6; S(29): 0.0; T(30): 0.0; S(32): 0.0; S(37): 0.0; T(40): 0.0; T(48): 0.0	F2	DSSKGEDSAEEpTEAKPAVVAPAPVVEAVSTPSAAFPSDATAEQGPILTK_4	3.17133e+08	3.04365e+08	2.49792e+08	4.55009e+08	1.38469e+08	4.19371e+08	1.68373e+08	2.19856e+08	3.3277e+08	3.79623e+08	1.6843e+08	5.34367e+08	2.58531e+08	3.00215e+08	2.26352e+08	4.06034e+08	1.47517e+08	4.94406e+08	1.83654e+08	2.51937e+08	3.13647e+08	3.99207e+08	1.7805e+08	6.3666e+08	0.156979	1.90286	1.38202
F1	DYNC1LI1 pT513	Q9Y6G9	DC1L1_HUMAN	Cytoplasmic dynein 1 light intermediate chain 1	DYNC1LI1	pT513	DYNC1LI1	E9PHI6 (pT397)	E9PHI6_HUMAN		0.0516	M229Pr1|M238Sr1	75.9	T(4): 0.1; S(6): 1.7; T(8): 11.1; T(9): 75.9; T(11): 11.1; S(12): 0.1; T(14): 0.0; S(19): 0.0	F1	KPVTVSPTpTPTSPTEGEAS_2	4.69876e+07	3.76554e+07	3.83178e+07	4.16992e+07	3.5341e+07	1.62787e+07	5.67355e+07	3.1993e+07	5.67191e+07	4.3293e+07	3.59445e+07	2.0448e+07	2.8878e+07	4.92744e+07	2.69948e+07	4.1804e+07	5.24355e+07	2.34238e+07	3.96417e+07	5.0128e+07	4.02315e+07	4.62835e+07	4.76907e+07	2.45854e+07	0.997783	0.998418	1.38118
F2,LW,F1	TMX1 pS247	Q9H3N1	TMX1_HUMAN	Thioredoxin-related transmembrane protein 1	TMX1	pS247	TMX1	Q9H3N1 (pS247)	TMX1_HUMAN		2.12e-14	M238Sr2|M249Pr1|M249Sr1|M249Pr2|M229Sr1|M238Pr1|M238Pr2|M229Sr2|M238Sr1|M229Pr2|M249Sr2|M229Pr1	100	S(13): 100.0; S(19): 0.0	LW	VEEEQEADEEDVpSEEEAESK_3	2.28502e+09	2.64555e+09	9.21899e+08	1.07235e+09	7.11381e+08	6.51983e+08	2.18628e+09	2244666172	8.61653e+08	9.1437e+08	6.7803e+08	6.46457e+08	2.07776e+09	3.04795e+09	7.38255e+08	1.02234e+09	5.66062e+08	7.87613e+08	2.24235e+09	2.94344e+09	7.67314e+08	1.01249e+09	6.18887e+08	8.23898e+08	0.44547	1.37473	1.37773
F2	VIM pS430	P08670	VIME_HUMAN	Vimentin	VIM	pS430	VIM	P08670 (pS430)	VIME_HUMAN		0.000451	M238Pr1|M238Sr1	97.8	T(2): 2.2; S(6): 97.8; T(12): 0.0; S(14): 0.0	F2	ETNLDpSLPLVDTHSK_2	2.31777e+08	2.63989e+08	3.36791e+08	3.87498e+08	3.23463e+08	3.24155e+08	2.01466e+08	2.73706e+08	4.97895e+08	5.36208e+08	7.00863e+07	2.61942e+08	1.94989e+08	266675430	2.76684e+08	3.68501e+08	3.00418e+08	3.80519e+08	2.23779e+08	344824104	4.15647e+08	5.48768e+08	8.42285e+07	3.0188e+08	0.28869	1.4783	1.37591
LW	ARHGEF26 pS392	Q96DR7	ARHGQ_HUMAN	Rho guanine nucleotide exchange factor 26	ARHGEF26	pS392	ARHGEF26	Q96DR7-3 (pS392)	ARHGQ_HUMAN		2.38e-05	M249Pr1|M249Pr2|M229Sr2	100	S(6): 100.0; S(10): 0.0	LW	ALDIDpSDEESEPK_2	5.56743e+07	5.05591e+07	3.68065e+07	6.19708e+07	7.26948e+07	5.75738e+07	1.97178e+07	3.70937e+07	5.20381e+07	4.11549e+07	7.05146e+07	4.75213e+07	5.50218e+07	5.16531e+07	3.0659e+07	6.59306e+07	5.53553e+07	8.00918e+07	2.11861e+07	4.06252e+07	4.21602e+07	4.68316e+07	5.91752e+07	6.85069e+07	0.327609	1.34179	1.37586
F1	SCAF1 pS239	Q9H7N4	SFR19_HUMAN	Splicing factor, arginine/serine-rich 19	SCAF1	pS239	SCAF1	Q9H7N4 (pS239)	SFR19_HUMAN		2.18e-09	M238Sr2|M238Sr1|M249Sr2|M229Pr1|M238Pr2|M229Sr1|M249Pr1|M238Pr1|M229Pr2|M249Sr1|M229Sr2	98.8	Y(4): 0.0; T(10): 0.0; Y(14): 1.2; S(15): 98.8	F1	FDIYDPFHPTDEAYpSPPPAPEQK_3	148590576	9.10874e+07	1.02969e+08	183486200	1.17992e+08	1.57948e+08	119743672	9.30852e+07	1.46006e+08	1.58287e+08	1.36035e+08	1.45661e+08	1.07335e+08	1.14168e+08	9.52272e+07	1.67792e+08	1.45926e+08	1.62555e+08	9.1437e+07	1.35928e+08	123004488	1.52922e+08	1.70508e+08	144153034	0.523037	1.19644	1.36883
F1	IVNS1ABP pS338	Q9Y6Y0	NS1BP_HUMAN	Influenza virus NS1A-binding protein	IVNS1ABP	pS338	IVNS1ABP	A8MVR0 (pS120)	A8MVR0_HUMAN		0.000101	M238Pr2	87.3	S(1): 12.7; S(3): 87.3; S(17): 0.0; Y(21): 0.0	F1	SLpSFEMQQDELIEKPMSPMQYAR_3	1.32008e+08	1.05119e+08	198962243	169517570	9.12561e+07	1.36446e+08	1.7934e+08	1.33976e+08	5.8263e+07	1.11883e+08	3.25158e+07	3.74574e+07	9.662e+07	1.37457e+08	1.75151e+08	1.60798e+08	1.12642e+08	1.39795e+08	1.41865e+08	2.10513e+08	4.18694e+07	1.1405e+08	4.33401e+07	4.54924e+07	0.650026	1.32154	1.36731
LW	C3orf20 pT724pT733	Q8ND61	CC020_HUMAN	Uncharacterized protein C3orf20	C3orf20	pT724pT733	C3orf20	Q8ND61-2 (pT602pT611)	CC020_HUMAN		0.184	M229Pr1	12.1	S(3): 0.3; S(12): 1.8; S(13): 1.0; Y(16): 44.8; T(17): 18.2; S(18): 18.2; T(19): 18.2; T(28): 69.3; Y(30): 28.1	LW	DPSQVLVFGIISSQNYTSpTGQLQWLLNpTLYNHQQRGR_4	0	1.85553e+07	6.35369e+07	2.85932e+07	5.53889e+07	1.56569e+07	9.18398e+06	2.76628e+07	6.4221e+07	6.73654e+07	62019838	1.26633e+07	137638	2.09881e+07	5.12391e+07	3.0506e+07	4.14399e+07	2.34187e+07	1.10089e+07	3.13308e+07	5.46775e+07	7.71869e+07	5.06215e+07	2.04286e+07	0.970552	0.974822	1.36689
F2	PLEKHN1 pS278	Q494U1	PKHN1_HUMAN	Pleckstrin homology domain-containing family N member 1	PLEKHN1	pS278	PLEKHN1	Q494U1-3 (pS238)	PKHN1_HUMAN		0.156	M249Sr1	30.7	T(1): 7.9; S(3): 30.7; S(10): 30.7; S(15): 30.7	F2	TASGHEPGGSAVCApSR_3	4.70054e+08	3.34918e+08	643826792	669594381	4.05867e+08	3.75341e+08	4.55332e+08	6.26486e+08	3.51572e+08	5.09064e+08	537052559	6.92419e+08	4.24854e+08	3.41801e+08	5.06628e+08	6.12173e+08	4.11063e+08	4.60197e+08	4.66662e+08	8.56426e+08	3.15723e+08	5.24942e+08	5.48768e+08	7.52726e+08	0.353764	1.3271	1.36262
F2	TINAG Q9UJW2-2 (pT157)						TINAG	Q9UJW2-2 (pT157)	TINAG_HUMAN		0.399	M229Sr1	49.1	T(3): 0.0; S(7): 0.0; S(12): 0.9; T(17): 49.1; S(20): 49.1; Y(24): 0.9	F2	LGTLPPSPM8LLSMNEMpTLVSHACYPLFK_4	2.00323e+08	1.16016e+08	8.23978e+07	1.2797e+08	2.21368e+08	120842673	7.42806e+06	1.60212e+08	1.2293e+08	1.01751e+08	7.11518e+07	8.52205e+07	1.79239e+08	106292262	7.82016e+07	1.09511e+08	2.12801e+08	1.23262e+08	6.22391e+06	1.931e+08	1.14059e+08	1.05708e+08	8.81334e+07	9.38157e+07	0.9065	1.07814	1.3624
F1	SLC1A4 pT506	P43007	SATT_HUMAN	Neutral amino acid transporter A	SLC1A4	pT506	SLC1A4	B7Z3C0 (pT208)	B7Z3C0_HUMAN		4.46e-07	M249Pr1|M229Sr1|M249Sr1|M229Sr2|M249Sr2	49.9	S(1): 0.2; T(5): 49.9; S(6): 49.9; T(10): 0.0; S(20): 0.0; S(26): 0.0	F1	SEEEpTSPLVTHQNPAGPVASAPELESK_3	5.19728e+07	7.94735e+07	3.73483e+06	7.15196e+07	1.29286e+08	130947467	1.73881e+08	3.20732e+07	2.14965e+07	3.03361e+07	1.35432e+08	1.25318e+08	3.308e+07	9.80545e+07	2.66987e+06	7.4303e+07	1.65501e+08	1.33953e+08	1.39803e+08	5.20931e+07	1.40933e+07	3.32477e+07	1.69076e+08	1.23703e+08	0.994436	0.983081	1.35883
F1	SLC1A4 pS507	P43007	SATT_HUMAN	Neutral amino acid transporter A	SLC1A4	pS507	SLC1A4	B7Z3C0 (pS209)	B7Z3C0_HUMAN		1.23e-07	M249Sr1|M249Sr2|M249Pr1|M249Pr2|M229Sr1|M229Sr2|M229Pr1	88.7	S(1): 0.0; T(5): 11.1; S(6): 88.7; T(10): 0.2; S(20): 0.0; S(26): 0.0	F1	SEEETpSPLVTHQNPAGPVASAPELESK_3	5.19728e+07	7.94735e+07	3.73483e+06	7.15196e+07	1.29286e+08	130947467	1.73881e+08	3.20732e+07	2.14965e+07	3.03361e+07	1.35432e+08	1.25318e+08	3.308e+07	9.80545e+07	2.66987e+06	7.4303e+07	1.65501e+08	1.33953e+08	1.39803e+08	5.20931e+07	1.40933e+07	3.32477e+07	1.69076e+08	1.23703e+08	0.994436	0.983081	1.35883
LW	NOP56 pS520	O00567	NOP56_HUMAN	Nucleolar protein 56	NOP56	pS520	NOP56	O00567 (pS520)	NOP56_HUMAN		2.05e-11	M238Pr1|M249Sr2|M238Pr2|M229Pr1|M229Pr2|M238Sr1|M229Sr1|M249Pr1|M238Sr2|M229Sr2|M249Sr1|M249Pr2	50	S(5): 50.0; S(6): 50.0; T(11): 0.0; S(14): 0.0; T(15): 0.0; S(16): 0.0	LW	EELMSpSDLEETAGSTSIPK_2	1.81314e+08	3.02345e+08	2.93689e+08	1.78225e+08	4.16817e+08	2.27898e+08	1.48972e+08	3.06682e+08	2.72038e+08	1.63188e+08	3.93346e+08	2.54619e+08	1.71216e+08	3.2581e+08	2.25857e+08	1.79358e+08	3.09614e+08	3.26242e+08	1.60591e+08	3.85633e+08	2.37273e+08	1.89307e+08	307139931	4.16628e+08	0.339942	1.29134	1.35873
LW	C19orf24 pS117pS120	Q9BVV8	CS024_HUMAN	Uncharacterized membrane protein C19orf24	C19orf24	pS117pS120	C19orf24	Q9BVV8 (pS117pS120)	CS024_HUMAN		1.4e-06	M249Pr1|M229Pr2|M229Pr1|M249Pr2	97.8	Y(1): 0.0; T(7): 0.0; T(11): 0.0; S(15): 100.0; S(18): 97.8; T(22): 2.2; S(26): 0.0	LW	YGLLANTEDPTEMApSLDpSDEETVFESR_3	3.4044e+07	5.98601e+07	9.0172e+07	1.18853e+08	3.8069e+07	1.53174e+07	4.28558e+07	8.10603e+07	1.29518e+08	8.15039e+07	4.87803e+07	6.9545e+07	3.29975e+07	6.14759e+07	7.71665e+07	1.17603e+08	2.82756e+07	2.2455e+07	4.3778e+07	9.05616e+07	1.14248e+08	9.47209e+07	3.77279e+07	9.73131e+07	0.435351	1.44865	1.35859
LW	GSK3A pY279	P49840	GSK3A_HUMAN	Glycogen synthase kinase-3 alpha	GSK3A	pY279	GSK3B	P49841 (pY216)	GSK3B_HUMAN	GSK3A,GSK3B iso2,GSK3B,MEK1	6.26e-05	M229Sr2|M229Sr1|M249Sr1|M238Sr2|M229Pr2|M238Pr2|M238Pr1|M229Pr1|M249Pr2|M249Pr1|M249Sr2	95	S(6): 5.0; Y(7): 95.0; S(10): 0.0	LW	GEPNVSpYICSR_2	2.1109e+08	2.9899e+08	2.73655e+08	2.57615e+08	6.71084e+08	2.57722e+08	1.95461e+08	2.82271e+08	2.7564e+08	1.95283e+08	615829580	247507918	2.00167e+08	354746426	2.14518e+08	2.5554e+08	4.19453e+08	4.09996e+08	2.38173e+08	3.61709e+08	2.33164e+08	2.30503e+08	4.03789e+08	438174430	0.525649	1.19974	1.35719
LW	PLEC pS4626	Q15149	PLEC_HUMAN	Plectin	PLEC	pS4626	PLEC	Q15149-4 (pS4489)	PLEC_HUMAN		3.19e-07	M238Pr2	99.9	Y(2): 0.0; Y(3): 0.0; S(4): 0.0; Y(6): 0.0; S(7): 0.0; S(9): 0.0; S(11): 0.0; S(13): 0.0; T(14): 0.1; S(17): 99.9	LW	GYYSPYSVSGSGSTAGpSR_2	1.34784e+08	5.46459e+07	6.09862e+07	1.86005e+08	6.959e+07	8.82498e+07	1.28596e+08	3.88216e+07	3.63332e+07	1.59215e+08	6.74736e+07	1.01794e+08	1.25101e+08	5.55551e+07	4.99491e+07	1.83569e+08	5.37421e+07	1.18459e+08	1.46021e+08	4.35516e+07	2.95959e+07	1.93197e+08	5.60261e+07	1.48002e+08	0.390413	1.61224	1.35705
LW	IFI16 pT149	Q16666	IF16_HUMAN	Gamma-interferon-inducible protein 16	IFI16	pT149	IFI16	Q16666-3 (pT149)	IF16_HUMAN		0.0447	M249Pr2	77.5	S(2): 3.4; T(6): 77.5; S(10): 15.6; S(17): 3.4; T(18): 0.2	LW	VSEEQpTQPPSPAGAGMSTAMGR_3	6.60646e+07	6.09491e+07	2.65702e+08	2.64422e+08	4.0543e+08	1.68934e+08	6.69402e+06	6.80682e+07	2.69561e+08	2.16781e+08	3.92981e+08	1.42033e+08	6.3102e+07	6.30682e+07	1.99672e+08	2.66818e+08	2.73243e+08	2.42855e+08	7.90274e+06	7.51581e+07	2.32219e+08	2.76309e+08	2.74575e+08	2.39825e+08	0.862577	1.10785	1.35486
LW	SRRM2 pS1179	Q9UQ35	SRRM2_HUMAN	Serine/arginine repetitive matrix protein 2	SRRM2	pS1179	SRRM2	Q9UQ35 (pS1179)	SRRM2_HUMAN		7.88e-08	M249Pr2|M249Pr1|M238Sr2|M249Sr2|M249Sr1|M238Sr1	91.6	T(10): 8.4; S(12): 91.6	LW	MALPPQEDATApSPPR_2	1.0296e+08	1.16675e+08	1.04974e+08	1.31687e+08	1.68831e+08	1.42819e+08	6.9086e+07	9.37008e+07	1.02742e+08	9.84235e+07	1.80661e+08	120874591	9.4969e+07	1.20854e+08	9.2272e+07	1.30338e+08	1.25235e+08	2.06757e+08	7.31976e+07	1.08271e+08	9.06327e+07	115910892	1.43838e+08	1.86514e+08	0.259508	1.40071	1.35406
LW	ATP2B1 pS1257	P20020	AT2B1_HUMAN	Plasma membrane calcium-transporting ATPase 1	ATP2B1	pS1257	ATP2B2		E9PEG5_HUMAN		0.000146	M238Pr1|M238Sr1|M238Sr2	98.8	S(1): 0.0; T(3): 0.0; S(4): 0.0; S(5): 0.0; S(6): 0.0; S(9): 0.0; S(13): 0.0; T(16): 1.2; S(17): 98.8	LW	SATSSSPGSPLHSLETpSL_2	1.50778e+08	1.36597e+08	7.63008e+07	1.52959e+08	2.49177e+07	2.37699e+07	1.12355e+08	1.48769e+08	1.21344e+08	1.24146e+08	3.31126e+07	1.57654e+07	1.45616e+08	1.42865e+08	6.3695e+07	1.49754e+08	2.02076e+07	3.68524e+07	1.29517e+08	1.63754e+08	107120174	1.47133e+08	2.30049e+07	2.39273e+07	0.604849	1.35801	1.35331
LW	ATP2B2 pS1242	Q01814	AT2B2_HUMAN	Plasma membrane calcium-transporting ATPase 2	ATP2B2	pS1242	ATP2B2	E9PEG5 (pS431)	E9PEG5_HUMAN		0.000146	M238Pr1|M238Sr1|M238Sr2	98.8	S(1): 0.0; T(3): 0.0; S(4): 0.0; S(5): 0.0; S(6): 0.0; S(9): 0.0; S(13): 0.0; T(16): 1.2; S(17): 98.8	LW	SATSSSPGSPIHSLETpSL_2	1.50778e+08	1.36597e+08	7.63008e+07	1.52959e+08	2.49177e+07	2.37699e+07	1.12355e+08	1.48769e+08	1.21344e+08	1.24146e+08	8.40777e+07	1.57654e+07	1.45616e+08	1.42865e+08	6.3695e+07	1.49754e+08	2.02076e+07	3.68524e+07	1.29517e+08	1.63754e+08	107120174	1.47133e+08	6.7799e+07	2.39273e+07	0.697956	1.24409	1.35331
F1	WDR44 pS403	Q5JSH3	WDR44_HUMAN	WD repeat-containing protein 44	WDR44	pS403	WDR44	F8W913 (pS378)	F8W913_HUMAN		5.33e-05	M229Pr1|M229Sr2|M229Sr1|M229Pr2	100	Y(2): 0.0; S(4): 0.0; S(10): 100.0; S(18): 0.0; T(21): 0.0; T(23): 0.0	F1	EYVSNDAAQpSDDEEKLQSQPTDTDGGR_3	4.81646e+07	15332328	1.72642e+07	1.09701e+07	8.23427e+06	1.02135e+07	4.49132e+07	1.66069e+07	2.28097e+07	6.24839e+07	5.42151e+06	8.79858e+06	3.02114e+07	1.91651e+07	1.0448e+07	1.27295e+07	1.935e+07	1.65132e+07	3.25141e+07	2.54569e+07	1.54444e+07	6.18853e+07	9.37513e+06	1.08803e+07	0.858703	1.24959	1.34552
LW,F1	SRRM2 pT384pT400	Q9UQ35	SRRM2_HUMAN	Serine/arginine repetitive matrix protein 2	SRRM2	pT384pT400	SRRM2	Q9UQ35 (pT384pT400)	SRRM2_HUMAN		2.44e-05	M229Sr1	0	S(4): 100.0; T(10): 0.0; T(11): 0.0; S(14): 0.0; S(22): 0.0; S(25): 50.0; T(27): 50.0	LW	HGGSPQPLATpTPLSQEPVNPPSEASPpTR_3	1.8877e+08	2.12914e+08	1.38856e+08	1.19113e+08	1.33883e+08	1.80723e+07	1.74825e+08	1.67911e+08	1.5201e+08	1.1286e+08	1.59383e+08	1.00587e+08	1.39318e+08	2.63604e+08	1.26458e+08	1.22249e+08	1.38595e+08	2.68693e+07	1.42249e+08	2.10703e+08	1.22581e+08	1.17282e+08	1.55365e+08	1.19676e+08	0.575114	1.04344	1.34533
F1	MAP1B pS1312	P46821	MAP1B_HUMAN	Microtubule-associated protein 1B	MAP1B	pS1312	MAP1B	P46821 (pS1312)	MAP1B_HUMAN		0.0135	M238Pr2|M238Pr1	73.3	S(2): 0.0; S(11): 2.9; T(15): 23.8; S(25): 73.3	F1	VSAEAEVAPVSPEVTQEVVEEHCApSPEDK_3	147239423	3.6369e+07	8.31893e+07	1.67787e+08	1.0165e+08	7.4473e+07	9.88432e+07	9.01656e+07	1.32538e+08	1.69095e+08	5.91909e+07	4.84111e+07	1.05411e+08	4.57315e+07	7.57579e+07	1.57592e+08	1.24587e+08	7.01227e+07	7.549e+07	1.28035e+08	114631968	1.67733e+08	7.83768e+07	55543847	0.921252	1.08795	1.34421
LW	SLC23A2 pS78pS81	Q9UGH3	S23A2_HUMAN	Solute carrier family 23 member 2	SLC23A2	pS78pS81	SLC23A2	B4DJZ1 (pS78pS81)	B4DJZ1_HUMAN		0.00269	M238Sr1	11.7	S(1): 0.0; S(2): 0.0; T(6): 0.0; S(9): 11.7; T(10): 88.3; S(12): 100.0	LW	SSLAETLDpSTGpSLDPQR_2	5.74925e+07	2.75486e+07	9.44473e+07	4.49416e+07	3.60409e+07	3.20733e+06	4.13512e+07	4.79877e+07	1.29487e+07	9.95439e+07	1.0992e+07	5.4765e+06	5.56479e+07	2.95623e+07	8.03805e+07	4.98936e+07	2.65315e+07	4.04184e+06	4.1812e+07	5.4847e+07	9.99693e+06	118025603	6.30313e+06	1.07681e+07	0.833305	1.21057	1.34334
LW	CROT pS533	Q9UKG9	OCTC_HUMAN	Peroxisomal carnitine O-octanoyltransferase	CROT	pS533	CROT	C9J3D7 (pS533)	C9J3D7_HUMAN		0.442	M229Sr2	99.9	S(1): 99.9; S(10): 0.0; T(11): 0.0; S(12): 0.0; Y(16): 0.0	LW	pSGGGGNFVLSTSLVGYLR_3	1.63391e+08	672217136	1.86625e+08	330368266	2.22008e+08	5.5139e+07	3.24014e+08	2.13595e+08	3.42569e+08	4.0248e+07	1.23962e+08	3.54124e+07	1.60033e+08	6.3455e+08	1.48494e+08	3.35946e+08	1.67507e+08	7.59024e+07	3.60548e+08	2.73206e+08	2.90796e+08	4.54807e+07	1.03418e+08	5.11298e+07	0.867393	1.15065	1.34308
LW	TRIM28 pS596	Q13263	TIF1B_HUMAN	Transcription intermediary factor 1-beta	TRIM28	pS596	TRIM28	Q13263-2 (pS514)	TIF1B_HUMAN		0.00338	M229Pr1	53.8	S(3): 13.2; S(5): 53.8; S(7): 13.2; T(8): 3.4; S(9): 3.4; S(10): 13.2; T(20): 0.0; S(21): 0.0; T(29): 0.0; S(33): 0.0; T(35): 0.0	LW	LASPpSGSTSSGLEVVAPEGTSAPGGGPGTLDDSATICR_4	4.83898e+07	7.39181e+07	5.1318e+07	1.15697e+08	1.02926e+08	6.54436e+07	1.10661e+08	5.53585e+07	5.01015e+07	8.05886e+07	4.79011e+07	4.48641e+07	4.7852e+07	7.45272e+07	4.08214e+07	1.14039e+08	8.09091e+07	8.96093e+07	1.26724e+08	6.14791e+07	4.06382e+07	9.37225e+07	3.72394e+07	65146010	0.459358	1.33229	1.34266
F2	FAM129A pS579	Q9BZQ8	NIBAN_HUMAN	Protein Niban	FAM129A	pS579	FAM129A	Q9BZQ8 (pS579)	NIBAN_HUMAN		1.08e-06	M238Sr1	81.8	S(12): 2.3; S(14): 81.8; S(16): 13.5; S(17): 2.3; T(19): 0.1; T(25): 0.0; S(27): 0.0; S(31): 0.0	F2	HNLFEDNMALPSEpSVSSLTDLKPPTGSNQASPAR_3	1.13239e+08	5.66118e+07	4.55865e+07	1.74517e+08	1.11661e+08	4.70165e+07	6.4531e+07	7.87179e+07	8.92404e+07	7.33895e+07	3.54411e+07	6.20922e+07	8.90324e+07	6.07614e+07	4.28094e+07	1.45395e+08	1.11953e+08	5.49007e+07	6.7956e+07	9.95509e+07	8.63399e+07	7.82016e+07	3.76725e+07	6.7956e+07	0.77223	1.16294	1.34169
LW	G3BP2 pT226	Q9UN86	G3BP2_HUMAN	Ras GTPase-activating protein-binding protein 2	G3BP2	pT226	G3BP2	Q9UN86 (pT226)	G3BP2_HUMAN		0.000567	M229Pr1|M229Pr2	46.8	S(1): 46.8; T(2): 46.8; T(3): 6.4; S(11): 0.0	LW	SpTTPPPAEPVSLPQEPPK_2	1.07484e+08	1.21913e+08	85615110	1.3559e+08	1.34689e+08	7.50958e+07	1.04824e+08	9.71599e+07	1.01968e+08	1.10021e+08	1.18838e+08	8.27995e+07	9.88851e+07	1.28252e+08	7.33868e+07	1.33288e+08	1.04618e+08	1.01224e+08	1.13412e+08	1.13028e+08	9.00276e+07	1.29312e+08	9.96026e+07	1.18758e+08	0.0876616	1.24818	1.34113
LW	G3BP2 pS225	Q9UN86	G3BP2_HUMAN	Ras GTPase-activating protein-binding protein 2	G3BP2	pS225	G3BP2	Q9UN86 (pS225)	G3BP2_HUMAN		0.000287	M229Pr2|M229Pr1	47.4	S(1): 47.4; T(2): 5.2; T(3): 47.4; S(11): 0.0	LW	pSTTPPPAEPVSLPQEPPK_2	1.07484e+08	1.21913e+08	85615110	1.3559e+08	1.34689e+08	7.50958e+07	1.04824e+08	9.71599e+07	1.01968e+08	1.10021e+08	1.18838e+08	8.27995e+07	9.88851e+07	1.28252e+08	7.33868e+07	1.33288e+08	1.04618e+08	1.01224e+08	1.13412e+08	1.13028e+08	9.00276e+07	1.29312e+08	9.96026e+07	1.18758e+08	0.0876616	1.24818	1.34113
LW	G3BP2 pT227	Q9UN86	G3BP2_HUMAN	Ras GTPase-activating protein-binding protein 2	G3BP2	pT227	G3BP2	Q9UN86 (pT227)	G3BP2_HUMAN		0.000837	M229Pr2|M229Pr1	47.4	S(1): 47.4; T(2): 5.2; T(3): 47.4; S(11): 0.0	LW	STpTPPPAEPVSLPQEPPK_2	1.07484e+08	1.21913e+08	85615110	1.3559e+08	1.34689e+08	7.50958e+07	1.04824e+08	9.71599e+07	1.01968e+08	1.10021e+08	1.18838e+08	8.27995e+07	9.88851e+07	1.28252e+08	7.33868e+07	1.33288e+08	1.04618e+08	1.01224e+08	1.13412e+08	1.13028e+08	9.00276e+07	1.29312e+08	9.96026e+07	1.18758e+08	0.0876616	1.24818	1.34113
LW	IRS2 pT520	Q9Y4H2	IRS2_HUMAN	Insulin receptor substrate 2	IRS2	pT520	IRS2	Q9Y4H2 (pT520)	IRS2_HUMAN		1.29e-06	M238Sr2|M229Pr1|M238Sr1|M229Sr2	90.4	S(1): 9.6; T(3): 90.4; S(6): 0.0; T(10): 0.0	LW	SNpTPESIAETPPAR_2	4.37171e+07	4.74469e+07	3.40627e+07	4.34008e+07	1.11089e+07	7.29626e+06	4.89836e+07	4.78793e+07	3.11916e+07	4.02677e+07	1.29467e+07	8.52662e+06	4.31114e+07	4.88152e+07	2.71611e+07	4.80928e+07	1.01457e+07	8.91797e+06	5.08064e+07	5.41304e+07	2.58949e+07	4.56835e+07	7.46813e+06	1.53572e+07	0.59721	1.34273	1.33848
LW	LYST pS2124	Q99698	LYST_HUMAN	Lysosomal-trafficking regulator	LYST	pS2124	LYST	Q99698 (pS2124)	LYST_HUMAN		0.00748	M249Sr2|M249Sr1	98.2	T(2): 1.8; S(4): 98.2; S(8): 0.0	LW	LTGpSLGCSIDR_2	4.04297e+07	2.51301e+07	3.32773e+07	3.97054e+07	3.10551e+07	1.10279e+08	5.95748e+06	1.00599e+07	1.64289e+07	2.91266e+07	5.56258e+07	8.57635e+07	3.99452e+07	2.73805e+07	2.68056e+07	4.27636e+07	2.42021e+07	1.52709e+08	8.35041e+06	1.4282e+07	1.26191e+07	3.27047e+07	4.3654e+07	1.23028e+08	0.374135	2.52524	1.33528
F2	DKC1 pS21	O60832	DKC1_HUMAN	H/ACA ribonucleoprotein complex subunit 4	DKC1	pS21	DKC1	C9IYT0 (pS21)	C9IYT0_HUMAN		0.0692	M229Pr1	100	S(1): 100.0; S(22): 0.0	F2	pSLPEEDVAEIQHAEEFLIKPESK_3	8.13581e+07	3.91148e+07	1.41838e+07	2.22227e+07	1	9.94095e+06	2.87264e+07	1.96921e+07	6.32799e+07	1.39921e+08	9.33634e+07	5.5991e+07	6.07614e+07	3.91402e+07	9.3668e+06	1.5448e+07	467581	9.3668e+06	3.09963e+07	2.01253e+07	6.22103e+07	1.43374e+08	1.03838e+08	5.72671e+07	0.971616	1.06382	1.33522
F2	LRRFIP2 pS333	Q9Y608	LRRF2_HUMAN	Leucine-rich repeat flightless-interacting protein 2	LRRFIP2	pS333	LRRFIP2	C9JSU1 (pS101)	C9JSU1_HUMAN		9e-05	M249Sr1	45	S(3): 5.0; T(6): 5.0; S(7): 45.0; S(8): 45.0; T(14): 0.0; S(15): 0.0; S(17): 0.0	F2	RGSGDTSpSLIDPDTSLSELR_3	4.90711e+07	1.73679e+08	2.08937e+08	5.01688e+08	2.50145e+08	1.67898e+08	2.49118e+08	1.06066e+08	302728673	2.48576e+08	2.22937e+08	1.60965e+08	3.74564e+07	1.76237e+08	1.78786e+08	457534784	2.39801e+08	1.73653e+08	2.73905e+08	1.3682e+08	2.86995e+08	2.65749e+08	2.26627e+08	1.91404e+08	0.843704	1.12691	1.33353
F1	GAPVD1 pS757pS758	Q14C86	GAPD1_HUMAN	GTPase-activating protein and VPS9 domain-containing protein 1	GAPVD1	pS757pS758	GAPVD1	C9IZ08 (pS757pS758)	C9IZ08_HUMAN		2.62e-08	M229Pr2	61.8	S(3): 79.2; S(4): 79.2; S(7): 31.5; T(8): 10.0; S(12): 0.0; S(15): 0.0; S(18): 0.0; T(20): 0.0; S(21): 0.0	F1	EVpSpSRPSTPGLSVVSGISATSEDIPNKIEDLR_4	9.61773e+07	8.70092e+07	7.42507e+07	9.17616e+07	7.58249e+07	6.23011e+07	4.03335e+07	2.24552e+07	3.41023e+07	19491691	4.3535e+07	1.68666e+08	7.24248e+07	1.07573e+08	6.53365e+07	9.32361e+07	99509271	6.10082e+07	3.00184e+07	3.38925e+07	2.25063e+07	1.86822e+07	6.01459e+07	1.70339e+08	0.74746	1.38518	1.33159
F2	GLB1 pY96pY106	P16278	BGAL_HUMAN	Beta-galactosidase	GLB1	pY96pY106	GLB1	C9JF15 (pY66pY76)	C9JF15_HUMAN		0.318	M249Pr1	19.2	T(9): 29.4; Y(10): 29.4; Y(23): 50.2; S(26): 45.5; Y(33): 45.5	F2	M8AGLNAIQTYVPWNFHEPWPGQpYQFSEDHDVEpYFLR_3	2.2875e+07	5.07769e+07	3.50572e+07	7.75687e+07	1	2.32096e+07	6.23202e+07	4.84036e+07	5.37514e+07	4.45579e+07	3.19831e+07	1.01819e+08	2.07169e+07	5.28696e+07	3.28744e+07	6.39156e+07	467581	2.77207e+07	6.39156e+07	5.42845e+07	51106977	5.33156e+07	3.47669e+07	1.16598e+08	0.330609	1.80872	1.33076
F1	MAP1B pT1302	P46821	MAP1B_HUMAN	Microtubule-associated protein 1B	MAP1B	pT1302	MAP1B	P46821 (pT1302)	MAP1B_HUMAN		0.0195	M238Pr2	75.6	S(2): 0.0; S(11): 1.0; T(15): 75.6; S(25): 23.4	F1	VSAEAEVAPVSPEVpTQEVVEEHCASPEDK_3	1.46258e+08	111363049	1.27825e+08	1.67787e+08	1.0165e+08	7.4473e+07	7.95303e+07	9.01656e+07	1.32538e+08	9.94689e+07	5.91909e+07	4.84111e+07	1.04169e+08	1.45071e+08	1.18935e+08	1.57592e+08	1.24587e+08	7.01227e+07	5.8892e+07	1.28035e+08	114631968	9.70391e+07	7.83768e+07	55543847	0.891946	1.08975	1.33056
LW	CTTN pT401	Q14247	SRC8_HUMAN	Src substrate cortactin	CTTN	pT401	CTTN	B4E358 (pT85)	B4E358_HUMAN		0.000255	M249Pr2	99.4	T(1): 0.5; T(3): 99.4; S(7): 0.0; T(13): 0.0	LW	TQpTPPVSPAPQPTEER_3	3.33532e+07	2.14693e+07	3.22787e+07	5.83228e+07	7.45047e+07	3.81906e+07	2.94164e+07	2.64619e+07	4.55858e+07	3.99802e+07	1.03808e+08	4.1016e+07	3.32161e+07	2.45275e+07	2.34261e+07	6.40785e+07	5.70859e+07	5.79127e+07	3.13141e+07	3.27551e+07	3.66925e+07	4.42724e+07	7.86811e+07	6.41567e+07	0.57568	1.10478	1.3288
F2	MYL5 D6RB15 (pS31)						MYL5	D6RB15 (pS31)	D6RB15_HUMAN		0.408	M238Pr1	50	T(1): 50.0; S(4): 50.0	F2	TPQpSPWR_2	6.8646e+08	1053965094	5.95709e+08	1030789857	1366292929	7.60343e+08	3.09122e+08	2.75719e+08	1274736353	8.34321e+08	3.30936e+08	7.07129e+08	5.66289e+08	1227666726	4.50432e+08	8.71712e+08	2284136541	7.80751e+08	3.39235e+08	3.48649e+08	1091813738	8.02187e+08	3.25821e+08	7.80751e+08	0.966018	0.95136	1.32783
LW	TBC1D15 C9JA93 (pS102)						TBC1D15	C9JA93 (pS102)	C9JA93_HUMAN		8.12e-05	M249Pr1	48.3	S(1): 48.3; S(3): 48.3; S(5): 3.3; Y(15): 0.0	LW	pSLSQSFENLLDEPAYGLIQK_3	6.862e+07	2.01792e+07	3.65457e+07	7.693e+06	6.89615e+06	4.80716e+07	4.4968e+06	4.05282e+07	3.55818e+06	5.10708e+07	1.9149e+07	2.10332e+07	6.37617e+07	2.29901e+07	3.02379e+07	1.01196e+07	5.54718e+06	6.63255e+07	6.47477e+06	4.51368e+07	2.05021e+06	5.77123e+07	1.21783e+07	3.41645e+07	0.385045	1.96631	1.32611
LW	TBC1D15 C9JA93 (pS104)						TBC1D15	C9JA93 (pS104)	C9JA93_HUMAN		0.00014	M249Pr1	48.3	S(1): 48.3; S(3): 48.3; S(5): 3.3; Y(15): 0.0	LW	SLpSQSFENLLDEPAYGLIQK_3	6.862e+07	2.01792e+07	3.65457e+07	7.693e+06	6.89615e+06	4.80716e+07	4.4968e+06	4.05282e+07	3.55818e+06	5.10708e+07	1.9149e+07	2.10332e+07	6.37617e+07	2.29901e+07	3.02379e+07	1.01196e+07	5.54718e+06	6.63255e+07	6.47477e+06	4.51368e+07	2.05021e+06	5.77123e+07	1.21783e+07	3.41645e+07	0.385045	1.96631	1.32611
LW,F1	NUMA1 pS1757	Q14980	NUMA1_HUMAN	Nuclear mitotic apparatus protein 1	NUMA1	pS1757	NUMA1	Q9BTE9 (pS621)	Q9BTE9_HUMAN		9.3e-10	M238Pr1|M229Sr1|M249Sr1|M229Pr1|M229Sr2|M238Sr1|M249Sr2|M249Pr2|M229Pr2|M238Sr2|M238Pr2|M249Pr1	100	T(1): 0.0; T(6): 0.0; S(7): 0.0; S(14): 100.0; S(17): 0.0	LW	TQPDGTSVPGEPApSPISQR_2	2.73137e+08	2.52189e+08	1.86459e+08	1.98957e+08	1.82943e+08	1.71352e+08	2.50332e+08	2.36438e+08	1.84476e+08	1.55121e+08	1.69007e+08	1.34718e+08	2.11956e+08	3.04126e+08	1.64628e+08	1.97958e+08	1.75341e+08	1.909e+08	2.14718e+08	3.15323e+08	1.52668e+08	1.68209e+08	1.66628e+08	1.62601e+08	0.313426	1.23314	1.32481
LW	ALOX5 pT546pT571	P09917	LOX5_HUMAN	Arachidonate 5-lipoxygenase	ALOX5	pT546pT571	ALOX5	P09917 (pT546pT571)	LOX5_HUMAN		0.152	M249Sr1	15.3	S(4): 12.7; Y(6): 12.7; T(8): 12.7; T(13): 42.5; S(15): 26.3; Y(26): 26.3; S(30): 24.2; T(38): 42.6	LW	EQLSEYLTVVIFpTASAQHAAVNFGQYDWCSWIPNAPPpTMR_4	6.9739e+07	7.32101e+07	1.04297e+08	1.01989e+08	1.26181e+08	5.2287e+07	5.57203e+07	9.94083e+07	8.60414e+07	8.401e+07	1.03245e+08	7.61407e+07	6.49219e+07	7.32629e+07	9.20287e+07	1.00451e+08	9.91986e+07	7.17948e+07	5.85891e+07	1.16209e+08	7.62434e+07	9.64268e+07	8.4985e+07	107616327	0.375632	1.18865	1.3241
F2	EPB41L3 pT469	Q9Y2J2	E41L3_HUMAN	Band 4.1-like protein 3	EPB41L3	pT469	EPB41L3	A8K968 (pT378)	A8K968_HUMAN		0.00101	M229Sr1	33.3	S(3): 0.0; T(5): 0.0; T(9): 33.3; T(10): 33.3; T(12): 33.3	F2	GISQTNLITTVpTPEKK_2	2.41887e+08	3.85786e+08	9.04563e+08	8.78179e+08	2.58326e+08	2.5855e+08	1.51587e+08	3.66741e+08	7.95403e+08	8.34984e+08	2.40039e+08	2.38003e+08	2.05862e+08	4.01958e+08	7.80751e+08	7.52726e+08	2.52759e+08	2.96526e+08	1.73135e+08	4.74711e+08	6.96177e+08	8.27699e+08	2.429e+08	2.76684e+08	0.719098	1.28862	1.32392
LW,F1	ARID1A pS696	O14497	ARI1A_HUMAN	AT-rich interactive domain-containing protein 1A	ARID1A	pS696	ARID1A	O14497-3 (pS313)	ARI1A_HUMAN		8.34e-05	M229Pr2|M229Pr1|M238Sr1|M238Pr1|M238Pr2|M238Sr2	98.5	S(3): 98.5; S(5): 1.5; S(9): 0.0; S(12): 0.0; S(16): 0.0	F1	GPpSPSPVGSPASVAQSR_2	1.65277e+08	2.03214e+08	1.13548e+08	8.95158e+07	2.14962e+08	2.15911e+08	1.54376e+08	1.6222e+08	1.18222e+08	7.36215e+07	2.32645e+08	1.92782e+08	1.36834e+08	2.2862e+08	8.96894e+07	9.36482e+07	1.91592e+08	2.64232e+08	1.38595e+08	2.02055e+08	9.42785e+07	8.27253e+07	2.12791e+08	2.51189e+08	0.576235	1.29948	1.3214
LW	FAM76B pS193	Q5HYJ3	FA76B_HUMAN	Protein FAM76B	FAM76B	pS193	FAM76B	B2R9C2 (pS193)	B2R9C2_HUMAN		2.35e-07	M229Sr2	100	S(2): 0.0; S(5): 100.0	LW	ISNLpSPEEEQGLWK_2	1.34453e+08	1.16571e+08	6.45216e+07	8.64611e+07	1.12538e+08	6.77515e+07	3.74599e+07	5.41755e+07	6.85135e+07	7.89084e+07	9.12638e+07	4.56801e+06	1.24148e+08	1.20061e+08	5.21923e+07	8.89913e+07	8.8516e+07	9.30463e+07	3.79078e+07	5.94899e+07	5.76489e+07	9.04171e+07	7.39474e+07	9.14303e+06	0.901749	1.06167	1.3202
LW,F1	NFIC pS339	P08651	NFIC_HUMAN	Nuclear factor 1 C-type	NFIC	pS339	NFIC	P08651-4 (pS306)	NFIC_HUMAN		8.17e-05	M249Pr2|M249Pr1	99.9	S(1): 0.0; S(5): 0.1; S(7): 99.9; S(11): 0.0	LW	SPFNSPpSPQDSPR_2	5.60423e+07	3.54673e+07	6.51277e+07	3.23401e+07	4.13029e+07	2.35615e+07	3.17733e+07	3.99488e+07	4.92366e+07	6.49486e+07	4.96594e+07	6.10012e+07	4.68841e+07	3.91799e+07	4.82551e+07	3.55313e+07	4.73619e+07	3.59288e+07	3.01082e+07	6.20959e+07	3.34023e+07	7.23139e+07	5.10027e+07	7.99396e+07	0.697956	1.26448	1.31813
LW,F1	TMEM87A pS540	Q8NBN3	TM87A_HUMAN	Transmembrane protein 87A	TMEM87A	pS540	TMEM87A	Q8NBN3-3 (pS479)	TM87A_HUMAN		1.12e-06	M229Pr2|M229Pr1	100	S(15): 0.0; S(16): 0.0; T(18): 0.0; S(28): 100.0	F1	AQEDDLKWVEENVPSSVTDVALPALLDpSDEER_3	1.39251e+08	1.56042e+08	1.02511e+08	2.0431e+08	6.15696e+07	2.65208e+07	1.85879e+08	1.19464e+08	1.49333e+08	1.21079e+08	6.19643e+07	9.41676e+07	1.13071e+08	1.70762e+08	8.41059e+07	2.07723e+08	6.31059e+07	3.64887e+07	1.75892e+08	1.47074e+08	1.2175e+08	1.24771e+08	5.45814e+07	1.26847e+08	0.557879	1.32842	1.31428
F2	TOP2B pS1400	Q02880	TOP2B_HUMAN	DNA topoisomerase 2-beta	TOP2B	pS1400	TOP2B	B4DLV2 (pS252)	B4DLV2_HUMAN		2.8e-05	M249Sr1	86.1	S(4): 86.1; T(7): 13.9; S(17): 0.0; Y(25): 0.0; T(26): 0.0; S(28): 0.0	F2	VKApSPITNDGEDEFVPSDGLDKDEYTFSPGK_4	2.12675e+08	1.51655e+08	3.72317e+08	2.75247e+08	3.30811e+08	1.06537e+08	1.20126e+08	2.19783e+08	2.44432e+08	3.82825e+08	2.05564e+08	1.27629e+08	1.6195e+08	1.5489e+08	2.96896e+08	2.29913e+08	3.21818e+08	1.16246e+08	1.32532e+08	2.61103e+08	2.18881e+08	4.18718e+08	2.28685e+08	1.35724e+08	0.790832	0.96754	1.31393
LW	MAP1B pS1389	P46821	MAP1B_HUMAN	Microtubule-associated protein 1B	MAP1B	pS1389	MAP1B	P46821 (pS1389)	MAP1B_HUMAN		2.96e-07	M238Pr2|M238Sr2|M238Sr1|M238Pr1	99.1	S(2): 0.0; S(4): 0.0; S(13): 0.9; S(15): 99.1	LW	ASVSPMDEPVPDSEpSPIEK_2	6.35377e+07	7.37382e+07	9.31472e+07	1.27592e+08	7.35497e+07	5.6674e+07	107011409	5.81034e+07	7.00493e+07	124157829	1.18077e+08	6.83813e+07	5.9371e+07	7.39928e+07	7.89554e+07	1.272e+08	5.61128e+07	7.86935e+07	118314437	6.41275e+07	5.8772e+07	1.48815e+08	9.83357e+07	9.45236e+07	0.49836	1.25006	1.313
F1	LARP1 pS90	Q6PKG0	LARP1_HUMAN	La-related protein 1	LARP1	pS90	LARP1	Q6PKG0 (pS90)	LARP1_HUMAN		0.0183	M229Pr1	100	S(2): 0.0; S(17): 100.0	F1	ESPRPLQLPGAEGPAIpSDGEEGGGEPGAGGGAAGAAGAGR_3	6.00566e+07	3.1342e+07	5.63758e+07	2.6303e+07	4.26137e+07	7.71932e+06	7.08354e+07	7.11662e+07	8.58859e+07	1.02064e+08	6.58318e+07	4.25194e+06	4.03398e+07	4.04638e+07	4.81179e+07	2.8748e+07	6.16979e+07	1.29776e+07	5.04786e+07	9.77282e+07	6.65555e+07	1.02468e+08	8.76383e+07	2.79379e+06	0.848411	0.803712	1.31104
F1	TMPO pT74	P42166	LAP2A_HUMAN	Lamina-associated polypeptide 2, isoform alpha	TMPO	pT74	TMPO	P42167-2 (pT74)	LAP2B_HUMAN		1.02e-11	M229Sr1|M249Pr2|M229Pr2|M238Sr2|M249Sr1|M249Sr2|M238Pr2|M229Sr2|M238Pr1|M238Sr1|M249Pr1|M229Pr1	100	S(6): 0.0; S(7): 0.0; T(14): 100.0; S(19): 0.0	F1	GPPDFSSDEEREPpTPVLGSGAAAAGR_3	2.73702e+08	3.06657e+08	4.05306e+08	4.39064e+08	1.23275e+08	3.1866e+08	2.74415e+08	245692943	4.32093e+08	4.24979e+08	1.48343e+08	3.14155e+08	1.80653e+08	4.88573e+08	4.35047e+08	3.77719e+08	1.55298e+08	330061361	2.03391e+08	3.35656e+08	3.91504e+08	3.83102e+08	1.86462e+08	3.04242e+08	0.429596	1.42967	1.30931
LW	DOCK7 pS1430	Q96N67	DOCK7_HUMAN	Dedicator of cytokinesis protein 7	DOCK7	pS1430	DOCK7	F8W9H6 (pS160)	F8W9H6_HUMAN		0.0136	M249Pr1	44.9	S(1): 44.9; S(3): 44.9; S(5): 10.2; S(9): 0.0	LW	pSPSGSAFGSQENLR_2	9.50008e+07	1.2366e+08	3.27672e+07	5.00903e+07	3.1325e+07	2.07765e+07	9.36573e+07	9.75408e+07	3.28406e+07	1.37888e+07	1.78497e+08	2.77778e+07	8.72029e+07	1.31558e+08	2.60919e+07	5.34346e+07	2.43907e+07	3.23173e+07	100049268	1.14362e+08	2.71601e+07	1.54682e+07	139304549	4.31856e+07	0.963544	0.965674	1.30901
LW	DOCK7 pS1432	Q96N67	DOCK7_HUMAN	Dedicator of cytokinesis protein 7	DOCK7	pS1432	DOCK7	F8W9H6 (pS162)	F8W9H6_HUMAN		0.0243	M238Pr1|M249Pr1|M238Pr2	44.9	S(1): 44.9; S(3): 44.9; S(5): 10.2; S(9): 0.0	LW	SPpSGSAFGSQENLR_2	9.50008e+07	1.2366e+08	3.27672e+07	5.00903e+07	3.1325e+07	2.07765e+07	9.36573e+07	9.75408e+07	3.28406e+07	1.37888e+07	1.78497e+08	2.77778e+07	8.72029e+07	1.31558e+08	2.60919e+07	5.34346e+07	2.43907e+07	3.23173e+07	100049268	1.14362e+08	2.71601e+07	1.54682e+07	139304549	4.31856e+07	0.963544	0.965674	1.30901
F2	CALU pS44	O43852	CALU_HUMAN	Calumenin	CALU	pS44	CALU	O43852 (pS44);O43852-2 (pS44)	CALU_HUMAN	PLK2,PLK3	1.52e-08	M238Pr2|M238Pr1	100	S(7): 100.0; Y(10): 0.0	F2	VHNDAQpSFDYDHDAFLGAEEAK_3	2.93644e+08	1.70015e+08	2.9938e+08	3.62666e+08	436380728	3.83656e+08	2.0185e+08	2.3572e+08	2.50293e+08	4.72789e+08	5.85555e+08	5.91729e+08	2.429e+08	1.67409e+08	2.61353e+08	3.31848e+08	4.60197e+08	4.78705e+08	2.26008e+08	2.85868e+08	2.36323e+08	4.78705e+08	6.75385e+08	7.04625e+08	0.812671	1.16411	1.30752
F2	RTN4 pS182	Q9NQC3	RTN4_HUMAN	Reticulon-4	RTN4	pS182	RTN4	Q9NQC3-5 (pS182)	RTN4_HUMAN		3.57e-10	M249Sr1	47.7	S(3): 47.7; S(4): 47.7; S(6): 4.5; T(10): 0.0; S(18): 0.0	F2	RGSpSGSVDETLFALPAASEPVIR_3	1.47958e+08	5.35955e+07	126129884	1.98529e+08	1.3328e+07	2.17147e+08	3.46824e+07	9.21186e+07	5.94615e+07	1.15717e+08	2.51779e+07	1.60058e+08	1.33377e+08	5.56947e+07	1.22583e+08	171862299	1.78028e+07	243773778	3.78901e+07	1.15632e+08	5.68887e+07	1.15203e+08	2.70884e+07	1.86478e+08	0.199494	2.24615	1.30694
F2	RTN4 pS181	Q9NQC3	RTN4_HUMAN	Reticulon-4	RTN4	pS181	RTN4	Q9NQC3-5 (pS181)	RTN4_HUMAN		3.88e-10	M249Sr1	47.7	S(3): 47.7; S(4): 47.7; S(6): 4.5; T(10): 0.0; S(18): 0.0	F2	RGpSSGSVDETLFALPAASEPVIR_3	1.47958e+08	5.35955e+07	126129884	1.98529e+08	1.3328e+07	2.17147e+08	3.46824e+07	9.21186e+07	5.94615e+07	1.15717e+08	2.51779e+07	1.60058e+08	1.33377e+08	5.56947e+07	1.22583e+08	171862299	1.78028e+07	243773778	3.78901e+07	1.15632e+08	5.68887e+07	1.15203e+08	2.70884e+07	1.86478e+08	0.199494	2.24615	1.30694
F2	RTN4 pS184	Q9NQC3	RTN4_HUMAN	Reticulon-4	RTN4	pS184	RTN4	Q9NQC3-5 (pS184)	RTN4_HUMAN		4.05e-09	M249Sr2|M249Sr1	33.3	S(3): 33.3; S(4): 33.3; S(6): 33.3; T(10): 0.0; S(18): 0.0	F2	RGSSGpSVDETLFALPAASEPVIR_3	1.47958e+08	5.35955e+07	126129884	1.98529e+08	1.3328e+07	2.17147e+08	3.46824e+07	9.21186e+07	5.94615e+07	1.15717e+08	2.51779e+07	1.60058e+08	1.33377e+08	5.56947e+07	1.22583e+08	171862299	1.78028e+07	243773778	3.78901e+07	1.15632e+08	5.68887e+07	1.15203e+08	2.70884e+07	1.86478e+08	0.199494	2.24615	1.30694
F2	RTN4 pT188	Q9NQC3	RTN4_HUMAN	Reticulon-4	RTN4	pT188	RTN4	Q9NQC3-5 (pT188)	RTN4_HUMAN		0.000189	M249Sr1|M249Sr2	31.7	S(3): 31.7; S(4): 4.8; S(6): 31.7; T(10): 31.7; S(18): 0.0	F2	RGSSGSVDEpTLFALPAASEPVIR_3	1.47958e+08	5.35955e+07	126129884	1.98529e+08	1.3328e+07	2.17108e+08	3.46824e+07	9.21186e+07	5.94615e+07	1.15717e+08	2.51779e+07	1.60058e+08	1.33377e+08	5.56947e+07	1.22583e+08	171862299	1.78028e+07	2.40282e+08	3.78901e+07	1.15632e+08	5.68887e+07	1.15203e+08	2.70884e+07	1.86478e+08	0.199494	2.23733	1.30694
F2	SF3A1 pS329	Q15459	SF3A1_HUMAN	Splicing factor 3A subunit 1	SF3A1	pS329	SF3A1	F5H048 (pS226)	F5H048_HUMAN		4.61e-05	M249Sr1|M229Pr2|M238Pr2|M229Pr1|M229Sr2	100	S(4): 0.0; S(13): 100.0	F2	FGESEEVEMEVEpSDEEDDKQEK_3	4.33746e+07	1.05985e+08	7.60461e+07	9.46725e+07	6.82204e+07	5.77506e+07	1.03601e+08	8.18437e+07	3.78565e+07	2.80613e+07	3.90417e+07	5.83824e+07	3.09963e+07	9.95509e+07	6.931e+07	8.11134e+07	6.85249e+07	6.33228e+07	1.0858e+08	1.05178e+08	3.42433e+07	3.15154e+07	3.96343e+07	5.84518e+07	0.655492	1.25006	1.3053
F1	PCM1 pS1765pS1768	Q15154	PCM1_HUMAN	Pericentriolar material 1 protein	PCM1	pS1765pS1768	PCM1	A6NNN6 (pS464pS467)	A6NNN6_HUMAN		0.0158	M229Pr1	100	S(4): 100.0; S(7): 100.0; S(15): 0.0; S(21): 0.0; S(25): 0.0	F1	NVRpSDIpSDQEEDEESEGCPVSINLSK_3	6.7161e+07	3.82591e+07	5.62882e+07	9.89762e+07	2.10159e+07	4.41033e+07	1.23145e+08	5.72786e+07	2.20967e+07	3.36918e+07	0	4.05753e+07	4.68044e+07	5.03651e+07	4.78574e+07	1.01517e+08	3.26606e+07	4.667e+07	9.44309e+07	7.7819e+07	1.49249e+07	3.65522e+07	436571	4.74305e+07	0.580986	1.51974	1.30505
F1	PML pS518pS527	P29590	PML_HUMAN	Protein PML	PML	pS518pS527	PML	F8W9X2 (pS79pS88)	F8W9X2_HUMAN	ERK1,ERK2	0.0517	M249Sr1	100	S(3): 100.0; S(12): 100.0	F1	AVpSPPHLDGPPpSPR_2	1.05559e+08	5.79994e+07	1.38236e+08	1.20158e+08	7.23253e+07	2.08175e+08	1.32404e+08	1.25597e+08	1.60783e+08	1.58054e+08	5.97021e+07	2.42278e+08	7.01462e+07	7.45946e+07	1.18695e+08	1.22782e+08	1.05261e+08	2.04209e+08	9.36443e+07	1.76608e+08	1.25428e+08	1.57187e+08	8.1699e+07	2.43715e+08	0.229013	1.64589	1.30217
LW	PTPN12 pS673	Q05209	PTN12_HUMAN	Tyrosine-protein phosphatase non-receptor type 12	PTPN12	pS673	PTPN12	E9PEH9 (pS543)	E9PEH9_HUMAN		2.7e-08	M238Pr2|M238Pr1	100	S(5): 0.0; S(8): 100.0	LW	DVDVSEDpSPPPLPER_2	7.93759e+07	5.42449e+07	9.51287e+07	1.50913e+08	1.11883e+08	6.18867e+07	5.05976e+07	5.87453e+07	8.4619e+07	8.67892e+07	5.93661e+07	7.64498e+07	7.2889e+07	5.5074e+07	8.22475e+07	1.47263e+08	8.75152e+07	8.44259e+07	5.26895e+07	6.50773e+07	7.48377e+07	1.00651e+08	4.72339e+07	1.08634e+08	0.373182	1.34429	1.30213
F2	ILF3 pS482	Q12906	ILF3_HUMAN	Interleukin enhancer-binding factor 3	ILF3	pS482	ILF3	Q12906 (pS482)	ILF3_HUMAN		2.51e-13	M229Sr1|M229Sr2|M238Pr1|M249Sr2|M229Pr1|M238Pr2|M238Sr1|M229Pr2|M238Sr2|M249Pr1|M249Pr2|M249Sr1	21.4	S(2): 2.1; S(3): 2.1; S(8): 21.4; T(12): 71.2; S(29): 0.7; T(30): 2.1; S(32): 0.2; S(37): 0.0; T(40): 0.0; T(48): 0.0	F2	DSSKGEDpSAEETEAKPAVVAPAPVVEAVSTPSAAFPSDATAEQGPILTK_4	3.07102e+08	2.60737e+08	2.86377e+08	5.19521e+08	2.10596e+08	3.8826e+08	1.54838e+08	2.27107e+08	3.7046e+08	3.09891e+08	2.49514e+08	4.82898e+08	2.49821e+08	2.67767e+08	2.59429e+08	4.5849e+08	2.17282e+08	4.61712e+08	1.69458e+08	2.62127e+08	3.42606e+08	3.41017e+08	2.68022e+08	5.78855e+08	0.156979	1.57304	1.30166
LW	RPRD1B pY165	Q9NQG5	RPR1B_HUMAN	Regulation of nuclear pre-mRNA domain-containing protein 1B	RPRD1B	pY165	RPRD1B	A2A2M0 (pY47)	A2A2M0_HUMAN		4.09e-09	M238Pr2|M249Pr2|M249Sr1|M249Pr1	86	T(1): 0.0; Y(13): 0.0; S(16): 1.8; Y(17): 86.0; S(18): 12.2; S(23): 0.0; T(29): 0.0	LW	TFQQIQEEEDDDYPGSpYSPQDPSAGPLLTEELIK_3	1.03342e+08	1.99946e+08	1.39177e+08	1.26151e+08	1.02821e+08	5.23228e+07	1.28004e+08	6.0188e+07	1.04556e+08	1.33336e+08	8.22423e+07	6.62419e+07	9.86548e+07	2.0823e+08	1.14794e+08	1.3286e+08	7.67492e+07	7.23448e+07	1.32971e+08	6.96655e+07	8.71073e+07	1.52483e+08	6.02783e+07	9.78754e+07	0.364339	1.28552	1.2992
LW	MORC2 pS743	Q9Y6X9	MORC2_HUMAN	MORC family CW-type zinc finger protein 2	MORC2	pS743	MORC2	Q9Y6X9-2 (pS681)	MORC2_HUMAN		1.3e-06	M238Sr2|M229Sr1	100	S(1): 0.0; S(5): 100.0	LW	SVAVpSDEEEVEEEAER_2	7.35809e+07	7.13297e+07	6.1072e+07	9.29044e+07	2.37887e+07	3.41358e+07	8.19202e+07	8.6608e+07	5.23775e+07	5.0445e+07	1.97056e+07	7.71925e+07	6.87268e+07	7.21339e+07	5.00822e+07	9.35069e+07	1.9443e+07	5.02222e+07	8.65822e+07	9.90946e+07	4.2523e+07	5.71994e+07	1.24623e+07	1.1041e+08	0.209061	1.72456	1.29857
F2	NFATC1 pS178pS179	O95644	NFAC1_HUMAN	Nuclear factor of activated T-cells, cytoplasmic 1	NFATC1	pS178pS179	NFATC1	O95644-8 (pS142pS143)	NFAC1_HUMAN		0.32	M229Pr1	11.1	S(3): 4.3; S(6): 4.3; S(9): 77.4; S(10): 15.8; S(12): 24.3; S(13): 73.9	F2	DPSCLSPASSLpSpSR_3	6.52583e+08	7.1258e+08	7.84411e+08	1006763790	6.76039e+08	8.32134e+08	8.94663e+08	6.56413e+08	5.59437e+08	7.53925e+08	1.31759e+08	2.70441e+08	5.3545e+08	8.56426e+08	6.00201e+08	8.56426e+08	6.57419e+08	8.56426e+08	906569496	8.71712e+08	4.8459e+08	6.96177e+08	1.40158e+08	3.19605e+08	0.4663	1.34063	1.29837
LW	HNRNPK pY380	P61978	HNRPK_HUMAN	Heterogeneous nuclear ribonucleoprotein K	HNRNPK	pY380	HNRNPK	Q5T6W2 (pY356)	Q5T6W2_HUMAN	Src	0.0235	M238Pr1	50	S(2): 50.0; Y(3): 50.0; T(12): 0.0; T(13): 0.0; T(16): 0.0	LW	GSpYGDLGGPIITTQVTIPK_2	9.01324e+07	6.32607e+07	2.09692e+07	6.34473e+07	5.81895e+07	9.91844e+07	5.85987e+07	5.96597e+07	9.71704e+07	1.00828e+08	7.2699e+06	9.29462e+07	8.20491e+07	6.39307e+07	1.45921e+07	6.73773e+07	4.35782e+07	1.40345e+08	6.2054e+07	6.593e+07	8.54736e+07	119497563	4.16303e+06	133728354	0.169147	2.02394	1.2972
LW	HNRNPK pS379	P61978	HNRPK_HUMAN	Heterogeneous nuclear ribonucleoprotein K	HNRNPK	pS379	HNRNPK	Q5T6W2 (pS355)	Q5T6W2_HUMAN		0.0344	M238Pr1	88.9	S(2): 88.9; Y(3): 11.1; T(12): 0.0; T(13): 0.0; T(16): 0.0	LW	GpSYGDLGGPIITTQVTIPK_2	9.01324e+07	6.32607e+07	2.09692e+07	6.34473e+07	5.81895e+07	9.91844e+07	5.85987e+07	5.96597e+07	9.71704e+07	1.00828e+08	7.2699e+06	9.29462e+07	8.20491e+07	6.39307e+07	1.45921e+07	6.73773e+07	4.35782e+07	1.40345e+08	6.2054e+07	6.593e+07	8.54736e+07	119497563	4.16303e+06	133728354	0.169147	2.02394	1.2972
F1	CRTC1 pT416pS433pS440	Q6UUV9	CRTC1_HUMAN	CREB-regulated transcription coactivator 1	CRTC1	pT416pS433pS440	CRTC1	Q6UUV9-3 (pT416pS433pS440)	CRTC1_HUMAN		0.334	M249Pr2	2.8	T(10): 28.0; S(13): 36.9; S(14): 36.9; S(18): 31.4; S(27): 54.2; S(34): 44.6; Y(41): 68.1	F1	GPQPPPLAVpTVPSSLPQSPPENPGQPpSMGIDIApSAPALQQYR_4	199420437	1.32045e+08	261848970	3.80522e+08	120780675	140259598	2.42035e+08	1.18641e+08	2.72209e+08	4.08481e+08	1.09926e+08	9.91626e+07	1.48385e+08	1.8677e+08	2.44632e+08	3.37008e+08	1.48666e+08	1.43331e+08	1.89978e+08	1.84655e+08	2.44183e+08	3.64162e+08	1.40121e+08	9.7225e+07	0.830068	1.1767	1.29669
LW	SYNM pS1107	O15061	SYNEM_HUMAN	Synemin	SYNM	pS1107	SYNM	C9JIE4 (pS1106)	C9JIE4_HUMAN		6.45e-09	M238Pr2|M238Pr1|M238Sr2|M238Sr1	97.2	T(1): 0.0; S(7): 0.0; T(9): 0.0; S(13): 0.4; S(14): 97.2; T(16): 2.4; S(21): 0.0; S(28): 0.0	LW	TPQGPVSATVEVSpSPTGFAQSQVLEDVSQAAR_3	1.41149e+08	1.56125e+08	3.80682e+08	4.19683e+08	8.09831e+07	5.43857e+07	1.2841e+08	5.53481e+07	2.92251e+08	3.52969e+08	6.52153e+07	1.14294e+08	1.32234e+08	1.57244e+08	3.08825e+08	4.29227e+08	6.14507e+07	7.45992e+07	1.34046e+08	6.28146e+07	2.42718e+08	4.11147e+08	4.88218e+07	1.6505e+08	0.59721	1.40081	1.29665
F2	CADM4 pS361	Q8NFZ8	CADM4_HUMAN	Cell adhesion molecule 4	CADM4	pS361	CADM4	Q8NFZ8 (pS361)	CADM4_HUMAN		0.00151	M229Sr1|M229Sr2	95.1	S(2): 1.6; Y(3): 1.6; T(5): 1.6; S(9): 95.1	F2	GSYLTHEApSGLDEQGEAR_3	498894885	4.55557e+08	3.36113e+08	6.94656e+08	5.86824e+08	2.02303e+08	4.55178e+08	4.78888e+08	4.33302e+08	4.6211e+08	6.23795e+08	1.00862e+08	4.22327e+08	4.58863e+08	2.99588e+08	6.28974e+08	555143640	223244767	5.23474e+08	5.75466e+08	4.1906e+08	4.9127e+08	6.18794e+08	1.12851e+08	0.353764	0.877494	1.29447
F2	PLXNA3 pT1675	P51805	PLXA3_HUMAN	Plexin-A3	PLXNA3	pT1675	PLXNA3	P51805 (pT1675)	PLXA3_HUMAN		0.341	M249Pr1	75.5	T(8): 75.5; S(11): 12.2; T(12): 12.2	F2	FVDDLFEpTVFSTAHR_3	9.5475e+07	1.74226e+08	2.13631e+08	3.13537e+08	1.90262e+08	1.45108e+08	127272771	5.52515e+07	1.55697e+08	1.78639e+08	7.71819e+07	1.67537e+08	7.28413e+07	1.81481e+08	1.85974e+08	2.85868e+08	1.76696e+08	1.53963e+08	1.39218e+08	6.71264e+07	1.55257e+08	1.81481e+08	9.21455e+07	2.02421e+08	0.528043	1.30434	1.294
F2	TMPRSS7 pS746	Q7RTY8	TMPS7_HUMAN	Transmembrane protease serine 7	TMPRSS7	pS746	TMPRSS7	Q7RTY8-3 (pS475)	TMPS7_HUMAN		0.257	M229Pr1	11.4	S(8): 11.4; T(22): 11.4; S(26): 16.2; T(27): 16.2; Y(28): 16.2; T(32): 11.4; S(33): 11.4; S(42): 5.9	F2	HEADNKGpSLVLQQAEVELIDQTLCVSTYGIITSRM8LCAGIMSGK_5	4.68647e+07	25908434	3.33024e+07	2.12089e+08	3.97936e+07	1.28812e+08	1.09027e+08	5.66439e+06	8.42872e+07	1.12235e+08	2.21229e+07	8.93356e+07	3.55884e+07	2.72426e+07	3.08387e+07	1.95513e+08	4.38743e+07	1.35299e+08	1.14535e+08	4.93486e+06	8.22757e+07	1.12753e+08	2.22249e+07	9.98936e+07	0.512842	1.74786	1.29329
F2	YBX1 pS165	P67809	YBOX1_HUMAN	Nuclease-sensitive element-binding protein 1	YBX1	pS165	YBX1	P67809 (pS165)	YBOX1_HUMAN		7.83e-08	M249Sr2|M229Sr2|M238Sr2|M238Pr2|M229Sr1|M238Pr1|M249Sr1	97.1	Y(2): 0.0; Y(6): 0.4; S(9): 97.1; S(11): 2.4; S(18): 0.0; S(20): 0.0	F2	NYQQNYQNpSESGEKNEGSESAPEGQAQQR_3	3.94208e+07	4.89299e+07	2.50374e+07	1.88885e+07	3.79887e+07	3.41565e+07	1.20768e+07	3.749e+07	8.76438e+06	4.34129e+06	7.52892e+06	2.38023e+07	3.82144e+07	5.23116e+07	1.86067e+07	1.0762e+07	4.70534e+07	3.90181e+07	1.20369e+07	38395966	1.30961e+07	4.43156e+06	6.89729e+06	2.67152e+07	0.356469	1.2629	1.2922
LW	NUP214 pS457	P35658	NU214_HUMAN	Nuclear pore complex protein Nup214	NUP214	pS457	NUP214	P35658-2 (pS457)	NU214_HUMAN		0.0347	M238Pr2|M238Pr1|M229Pr2|M249Pr1	70.7	S(4): 20.7; S(11): 70.7; S(15): 6.3; S(16): 2.0; T(23): 0.2; S(25): 0.1; T(34): 0.0; S(37): 0.0; S(40): 0.0; S(41): 0.0; S(42): 0.0	LW	LDASAAAAPApSLPPSSPAAPIATFSLLPAGGAPTVFSFGSSSLK_4	6.99697e+07	6.79513e+07	2.91677e+07	2.09334e+07	1.91457e+07	9.33551e+07	2.87353e+07	6.20735e+07	3.40541e+07	2.82368e+07	8.79895e+07	2.52585e+07	6.56325e+07	6.8115e+07	2.34322e+07	2.2605e+07	1.56476e+07	126689647	3.08579e+07	6.82969e+07	2.79938e+07	3.20785e+07	7.08047e+07	3.99028e+07	0.50652	1.52617	1.29191
F2	EIF4EBP1 pT68pT70	Q13541	4EBP1_HUMAN	Eukaryotic translation initiation factor 4E-binding protein 1	EIF4EBP1	pT68pT70	EIF4EBP1	Q13541 (pT68pT70)	4EBP1_HUMAN	Cot,CDK1,mTOR,ERK2	0.00083	M229Pr1|M249Pr2	2.8	S(2): 97.0; T(5): 51.2; T(7): 51.4; T(14): 0.4; T(19): 0.0; S(20): 0.0; S(22): 0.0; S(23): 0.0; S(31): 0.0; S(33): 0.0	F2	NSPVpTKpTPPRDLPTIPGVTSPSSDEPPMEASQSHLR_4	1	1.22418e+08	1.25724e+08	1.04662e+08	1.46861e+08	3.4636e+07	1.34334e+08	6.27065e+07	3.92597e+07	1.17932e+08	1.68804e+08	3.48266e+07	1.14578e+06	1.12365e+08	1.20611e+08	8.73484e+07	1.39218e+08	3.81077e+07	1.49624e+08	7.56889e+07	3.47669e+07	1.19693e+08	1.78334e+08	3.52597e+07	0.710037	0.751104	1.29054
LW	CHAF1B pS538	Q13112	CAF1B_HUMAN	Chromatin assembly factor 1 subunit B	CHAF1B	pS538	CHAF1B	Q13112 (pS538)	CAF1B_HUMAN		0.00174	M249Pr1|M238Pr1|M249Pr2	99.5	T(1): 0.0; T(3): 0.0; S(6): 0.0; S(7): 0.0; T(10): 0.0; S(11): 0.0; S(14): 0.0; T(15): 0.0; S(17): 0.0; T(18): 0.0; S(23): 0.0; T(25): 0.5; S(32): 99.5	LW	TDTPPSSVPTSVISTPSTEEIQSETPGDAQGpSPPELK_3	1.49578e+07	5.13468e+07	3.13901e+07	3.05733e+07	9.56542e+06	2.65346e+06	1.85644e+07	2.21428e+07	5.98509e+07	2.52152e+07	2.62739e+07	1.03428e+06	1.50382e+07	5.22756e+07	2.47712e+07	3.23004e+07	9.15509e+06	3.25219e+06	1.93976e+07	2.60375e+07	4.89906e+07	2.89536e+07	1.71349e+07	2.70973e+06	0.916411	1.0821	1.28993
LW,F1	PAK2 pS141	Q13177	PAK2_HUMAN	Serine/threonine-protein kinase PAK 2	PAK2	pS141	PAK2	Q13177 (pS141)	PAK2_HUMAN	PAK2	1.26e-06	M229Pr2|M238Sr1|M238Sr2|M229Sr2|M249Pr2|M229Sr1|M238Pr1|M229Pr1|M238Pr2|M249Pr1	86.9	Y(1): 12.8; S(3): 86.9; T(5): 0.3; S(14): 0.0; T(16): 0.0	F1	YLpSFTPPEKDGFPSGTPALNAK_3	2.6655e+08	1.9935e+08	2.62324e+08	3.18139e+08	4.84294e+08	2.71702e+08	2.75632e+08	2.37833e+08	287043622	347584757	5.38023e+08	2.42957e+08	2.14267e+08	2.22037e+08	2.34593e+08	3.07559e+08	4.1797e+08	3.23424e+08	2.41756e+08	317702361	2.46018e+08	3.6072e+08	4.99822e+08	2.852e+08	0.873112	0.979625	1.28974
F2	NCOR2 pS922	Q9Y618	NCOR2_HUMAN	Nuclear receptor corepressor 2	NCOR2	pS922	NCOR2	C9JQE8 (pS922)	C9JQE8_HUMAN		2.08e-06	M229Pr2	100	S(1): 0.0; S(2): 0.0; S(8): 0.0; S(10): 0.0; S(11): 0.0; T(13): 0.0; S(15): 100.0	F2	SSGAPQDSDSSATCpSADEVDEAEGGDKNR_3	2.89118e+06	4.10601e+06	4.37431e+07	4.22272e+07	1.40654e+07	2.43448e+06	4.61328e+06	4.30644e+07	4.057e+07	2.12964e+07	1.37605e+07	7.51935e+06	9.3668e+06	3.51646e+06	4.02832e+07	4.02832e+07	1.84856e+07	1.25712e+06	4.93486e+06	4.77116e+07	3.52597e+07	2.42984e+07	1.03201e+07	6.93485e+06	0.971616	1.0451	1.289
LW	NES pS1496pS1498	P48681	NEST_HUMAN	Nestin	NES	pS1496pS1498	NES	P48681 (pS1496pS1498)	NEST_HUMAN		0.000118	M238Sr1|M238Pr1|M238Sr2	97.4	T(1): 0.0; T(5): 0.0; S(7): 0.4; S(10): 2.2; S(14): 97.5; S(16): 99.9; S(20): 0.0; S(24): 0.0	LW	TALETESQDSAEPpSGpSEEESDPVSLER_3	2.64911e+07	1.06294e+08	3.4686e+07	1.02579e+08	1.70487e+07	2.35172e+07	7.51032e+07	3.66521e+07	1.508e+08	8.86236e+07	6.53048e+07	1.04448e+07	2.79386e+07	1.06469e+08	2.79896e+07	1.01083e+08	1.45556e+07	3.63051e+07	7.98467e+07	3.99973e+07	1.36485e+08	1.0278e+08	5.36483e+07	1.80792e+07	0.811304	1.18871	1.28674
LW,F1	SNRNP200 pS225	O75643	U520_HUMAN	U5 small nuclear ribonucleoprotein 200 kDa helicase	SNRNP200	pS225	SNRNP200	C9JAQ9 (pS225)	C9JAQ9_HUMAN		2.26e-13	M229Pr2|M249Pr2|M229Sr1|M229Sr2|M249Sr2|M238Sr1|M238Pr2|M238Sr2|M229Pr1|M238Pr1|M249Sr1|M249Pr1	100	S(4): 100.0	LW	EEApSDDDMEGDEAVVR_2	303503572	3.94838e+08	3.36619e+08	2.48791e+08	4.18602e+08	2.3703e+08	2.64569e+08	3.60831e+08	3.47401e+08	2.18374e+08	3.83312e+08	2.30449e+08	2.65845e+08	4.58698e+08	2.69536e+08	2.4678e+08	2.93461e+08	3.06442e+08	2.67353e+08	4.59984e+08	2.94559e+08	2.45241e+08	2.70211e+08	3.25954e+08	0.524021	1.23007	1.28562
F2	GPN1 pS338	Q9HCN4	GPN1_HUMAN	GPN-loop GTPase 1	GPN1	pS338	GPN1	B4DXU4 (pS243)	B4DXU4_HUMAN		4.5e-06	M229Pr2	100	T(2): 0.0; S(12): 100.0; T(14): 0.0	F2	GTLDEEDEEADpSDTDDIDHR_3	2.01365e+08	5.18443e+07	1.98694e+07	1.12125e+08	4.68808e+07	2.88613e+07	1.13708e+08	1.22923e+08	2.7605e+07	1.2748e+08	4.63437e+07	4.73079e+07	1.80221e+08	5.37322e+07	1.28447e+07	9.56304e+07	4.98899e+07	3.28744e+07	1.23262e+08	1.61673e+08	2.42984e+07	1.26366e+08	5.13408e+07	4.86774e+07	0.854914	1.17448	1.28411
LW,F1	SRSF10 pS133	O75494	SRS10_HUMAN	Serine/arginine-rich splicing factor 10	SRSF10	pS133	SRSF10	B4DJP9 (pS133)	B4DJP9_HUMAN		0.00532	M229Pr2|M238Pr1|M238Pr2|M229Pr1|M229Sr2|M249Sr1|M229Sr1|M249Sr2	100	S(1): 100.0; Y(4): 0.0; Y(6): 0.0	LW	pSFDYNYR_2	1.07425e+08	1.35199e+08	1.25519e+08	1.05154e+08	1.31762e+08	7.88239e+07	1.40814e+08	1.12221e+08	1.25643e+08	1.14201e+08	1.17756e+08	6.80132e+07	8.54817e+07	1.42668e+08	1.03123e+08	1.11957e+08	1.19801e+08	1.04903e+08	1.19253e+08	1.36447e+08	9.86291e+07	1.30548e+08	9.82541e+07	9.42059e+07	0.339942	1.15401	1.28324
LW	MAP1S pS657	Q66K74	MAP1S_HUMAN	Microtubule-associated protein 1S	MAP1S	pS657	MAP1S	B4DH53 (pS631)	B4DH53_HUMAN		0.000459	M249Pr2	100	S(2): 0.0; S(4): 100.0	LW	LSLpSPLR_2	3.05152e+06	2.90291e+07	3.79213e+07	3.49123e+07	6.84899e+07	7.11288e+07	3.85299e+07	1.90939e+06	3.89663e+07	5.46926e+07	6.3364e+07	7.86139e+07	2.18287e+06	3.13607e+07	3.13698e+07	3.8148e+07	5.29788e+07	9.81047e+07	3.91644e+07	3.84646e+06	3.23173e+07	6.12965e+07	5.13892e+07	1.13214e+08	0.474499	1.65218	1.28198
LW	BRD1 pT1051pS1055	O95696	BRD1_HUMAN	Bromodomain-containing protein 1	BRD1	pT1051pS1055	BRD1	C9IYC8 (pT642pS646)	C9IYC8_HUMAN		0.0455	M229Sr2|M229Pr2|M238Pr2|M229Pr1|M238Pr1	46.5	T(6): 53.5; S(7): 53.5; S(10): 92.9	LW	VHGEPpTSDLpSDID_2	9.25836e+07	137855988	9.65678e+07	6.05223e+07	6.41786e+07	5.42277e+07	8.93552e+07	1.43618e+08	7.9394e+07	5.00651e+07	6.28442e+07	4.14249e+07	8.44606e+07	1.45533e+08	8.30495e+07	6.44492e+07	4.83537e+07	7.39995e+07	9.35176e+07	1.57894e+08	7.05776e+07	5.68547e+07	5.09956e+07	5.97312e+07	0.544819	1.29587	1.28083
LW	BRD1 pS1052pS1055	O95696	BRD1_HUMAN	Bromodomain-containing protein 1	BRD1	pS1052pS1055	BRD1	C9IYC8 (pS643pS646)	C9IYC8_HUMAN		0.0249	M229Sr1|M238Pr2|M229Pr1|M229Sr2	46.5	T(6): 53.5; S(7): 53.5; S(10): 92.9	LW	VHGEPTpSDLpSDID_2	9.25836e+07	137855988	9.65678e+07	6.05223e+07	6.41786e+07	5.42277e+07	8.93752e+07	1.43618e+08	7.9394e+07	5.00651e+07	6.28442e+07	4.14249e+07	8.44606e+07	1.45533e+08	8.30495e+07	6.44492e+07	4.83537e+07	7.39995e+07	9.37119e+07	1.57894e+08	7.05776e+07	5.68547e+07	5.09956e+07	5.97312e+07	0.544819	1.29529	1.28008
F1	LARP4B pT510	Q92615	LAR4B_HUMAN	La-related protein 4B	LARP4B	pT510	LARP4B	Q92615 (pT510)	LAR4B_HUMAN		0.00329	M238Pr1	0.5	T(2): 0.5; S(3): 0.2; S(4): 0.2; T(6): 0.2; S(8): 0.5; T(10): 0.5; S(16): 1.4; S(18): 4.2; S(24): 46.3; S(25): 46.3	F1	FpTSSQTQSPTPPKPPSPSFELGLSSFPPLPGAAGNLK_4	1.5608e+08	6.93294e+07	2.68584e+07	1.11645e+08	9.24518e+07	3.74812e+07	7.92911e+07	2.93332e+07	8.63186e+07	8.1206e+07	7.0559e+07	2.16326e+08	1.13905e+08	8.85426e+07	1.55261e+07	1.12716e+08	1.13695e+08	4.09218e+07	5.78598e+07	4.53199e+07	6.69432e+07	7.88052e+07	9.13205e+07	2.15419e+08	0.830068	1.26669	1.27986
F1	LARP4B pS511	Q92615	LAR4B_HUMAN	La-related protein 4B	LARP4B	pS511	LARP4B	Q92615 (pS511)	LAR4B_HUMAN		0.0328	M238Pr1	16.2	T(2): 16.2; S(3): 16.2; S(4): 61.9; T(6): 4.5; S(8): 0.4; T(10): 0.1; S(16): 0.1; S(18): 0.0; S(24): 0.4; S(25): 0.1	F1	FTpSSQTQSPTPPKPPSPSFELGLSSFPPLPGAAGNLK_4	1.5608e+08	6.93294e+07	2.68584e+07	1.11645e+08	9.24518e+07	3.74812e+07	7.92911e+07	2.93332e+07	8.63186e+07	8.1206e+07	7.0559e+07	2.16326e+08	1.13905e+08	8.85426e+07	1.55261e+07	1.12716e+08	1.13695e+08	4.09218e+07	5.78598e+07	4.53199e+07	6.69432e+07	7.88052e+07	9.13205e+07	2.15419e+08	0.830068	1.26669	1.27986
LW	SRRT pT544	Q9BXP5	SRRT_HUMAN	Serrate RNA effector molecule homolog	SRRT	pT544	SRRT	Q9BXP5-5 (pT507)	SRRT_HUMAN		2.32e-05	M249Pr1|M238Pr1|M229Pr1|M249Pr2|M229Sr2|M229Sr1|M249Sr1|M229Pr2|M238Pr2|M249Sr2	97.5	T(1): 0.0; S(6): 2.4; T(10): 97.5; T(15): 0.1; S(16): 0.0; S(19): 0.0	LW	TQLWASEPGpTPPLPTSLPSQNPILK_3	8.18514e+06	1.92748e+07	9.01877e+07	1.19108e+08	7.38145e+07	2.21819e+07	5.49567e+07	3.07955e+07	6.80157e+07	7.18461e+07	6.4413e+07	2.31246e+07	8.2821e+06	22005148	7.73543e+07	1.17883e+08	5.66158e+07	3.38222e+07	5.76374e+07	3.40987e+07	5.69376e+07	8.22216e+07	5.2568e+07	3.60857e+07	0.928206	1.05404	1.27969
LW	RPRD1B pS166	Q9NQG5	RPR1B_HUMAN	Regulation of nuclear pre-mRNA domain-containing protein 1B	RPRD1B	pS166	RPRD1B	A2A2M0 (pS48)	A2A2M0_HUMAN	mTOR	2.39e-13	M238Sr1|M249Pr1|M238Sr2|M229Pr1|M229Pr2|M249Sr1|M229Sr1|M249Sr2|M249Pr2|M229Sr2|M238Pr1|M238Pr2	49.1	T(1): 0.0; Y(13): 0.0; S(16): 1.9; Y(17): 49.1; S(18): 49.1; S(23): 0.0; T(29): 0.0	LW	TFQQIQEEEDDDYPGSYpSPQDPSAGPLLTEELIK_3	6.4376e+07	1.03731e+08	1.22152e+08	9.96644e+07	1.02821e+08	9.2443e+07	6.39914e+07	7.86591e+07	1.04556e+08	8.86196e+07	8.22423e+07	6.62419e+07	6.47326e+07	1.08985e+08	9.91866e+07	1.05943e+08	7.67492e+07	1.28901e+08	6.58369e+07	8.87723e+07	8.71073e+07	1.01315e+08	6.02783e+07	9.78754e+07	0.0555022	1.39195	1.2782
F2	PTRF pS300	Q6NZI2	PTRF_HUMAN	Polymerase I and transcript release factor	PTRF	pS300	PTRF	Q6NZI2-3 (pS108)	PTRF_HUMAN	AurB	0.00224	M238Pr1	100	S(1): 100.0; T(3): 0.0; Y(9): 0.0	F2	pSFTPDHVVYAR_2	1015673678	7.35186e+08	3.88761e+08	1199726876	6.07842e+08	8.7917e+08	9.1635e+08	8.14675e+08	1136279543	1125341310	5.68211e+08	1162429160	906569496	8.71712e+08	310355115	1006148933	6.00201e+08	9.371e+08	9.371e+08	1171780320	1006148933	9.85199e+08	6.23976e+08	1171780320	0.216481	1.40128	1.27678
LW	WAPAL pS77	Q7Z5K2	WAPL_HUMAN	Wings apart-like protein homolog	WAPAL	pS77	WAPAL	Q7Z5K2 (pS77)	WAPL_HUMAN		0.000504	M238Pr1|M238Sr2	99.6	S(5): 0.0; T(6): 0.0; S(14): 99.6; S(18): 0.4; S(22): 0.0; S(23): 0.0	LW	VEEESTGDPFGFDpSDDESLPVSSK_3	9.22085e+07	7.54774e+07	1.15942e+08	1.80099e+08	1.01861e+08	8.15189e+06	9.71285e+07	1.22503e+08	1.5756e+08	1.21412e+08	1.1841e+08	7.19328e+07	8.77052e+07	7.86295e+07	95584502	1.83431e+08	7.87817e+07	9.81254e+06	1.01225e+08	1.35174e+08	1.36305e+08	1.40034e+08	9.31522e+07	1.06422e+08	0.783832	1.10249	1.27672
LW	GATAD2A pS100pS107pS113	Q86YP4	P66A_HUMAN	Transcriptional repressor p66-alpha	GATAD2A	pS100pS107pS113	GATAD2A	C9JMI3 (pS100pS107pS113)	C9JMI3_HUMAN		1.51e-07	M229Sr1|M229Pr2|M229Sr2|M249Pr1|M229Pr1	1.3	S(4): 100.0; S(11): 100.0; S(17): 1.3; S(18): 98.7	LW	RPPpSPDVIVLpSDNEQPpSSPR_3	7.33819e+07	116779621	5.19022e+07	2.27561e+07	5.65853e+07	2.28902e+07	7.73516e+07	1.25839e+08	9.74047e+07	5.67576e+07	6.02305e+07	2.84469e+07	6.85915e+07	1.21166e+08	4.16222e+07	2.4373e+07	4.25252e+07	3.52162e+07	8.11245e+07	1.43969e+08	8.57648e+07	6.4071e+07	4.82224e+07	4.39308e+07	0.783832	1.17636	1.27598
F2,LW	PWP1 pS50	Q13610	PWP1_HUMAN	Periodic tryptophan protein 1 homolog	PWP1	pS50	PWP1	Q7Z3X9 (pS50)	Q7Z3X9_HUMAN		6.18e-07	M229Pr2|M229Pr1	100	S(10): 100.0; T(15): 0.0; S(17): 0.0; S(19): 0.0; S(25): 0.0	F2	EKLQEEGGGpSDEEETGSPSEDGMQSAR_3	9.11516e+07	1.67817e+08	8.07024e+07	4.7255e+07	94084630	4.98897e+07	8.19224e+07	9.20512e+07	7.73822e+07	5.47636e+07	8.10796e+07	4.59425e+07	7.19253e+07	1.63006e+08	7.17598e+07	4.78747e+07	8.3483e+07	5.86301e+07	8.69258e+07	1.12594e+08	7.01097e+07	6.0089e+07	7.10831e+07	5.4039e+07	0.757044	1.08994	1.27548
F2	ILF3 pS477	Q12906	ILF3_HUMAN	Interleukin enhancer-binding factor 3	ILF3	pS477	ILF3	Q12906 (pS477)	ILF3_HUMAN		4.14e-10	M238Pr1|M238Pr2|M249Pr2|M229Pr1|M238Sr1|M249Sr1|M249Sr2|M229Pr2|M229Sr2|M238Sr2|M229Sr1	29.6	S(2): 29.6; S(3): 29.6; S(8): 10.8; T(12): 29.6; S(29): 0.1; T(30): 0.3; S(32): 0.1; S(37): 0.0; T(40): 0.0; T(48): 0.0	F2	DSpSKGEDSAEETEAKPAVVAPAPVVEAVSTPSAAFPSDATAEQGPILTK_4	3.07102e+08	2.32024e+08	2.86377e+08	5.19521e+08	2.10596e+08	3.90635e+08	1.54838e+08	2.27107e+08	3.7046e+08	3.09891e+08	2.49514e+08	4.82898e+08	2.49821e+08	2.40864e+08	2.59429e+08	4.5849e+08	2.17282e+08	4.64484e+08	1.69458e+08	2.62127e+08	3.42606e+08	3.41017e+08	2.68022e+08	5.78855e+08	0.156979	1.55702	1.27532
LW	RPRD1B pS164	Q9NQG5	RPR1B_HUMAN	Regulation of nuclear pre-mRNA domain-containing protein 1B	RPRD1B	pS164	RPRD1B	A2A2M0 (pS46)	A2A2M0_HUMAN		0.0606	M229Sr2	32.2	T(1): 0.0; Y(13): 3.1; S(16): 32.2; Y(17): 32.2; S(18): 32.2; S(23): 0.4; T(29): 0.0	LW	TFQQIQEEEDDDYPGpSYSPQDPSAGPLLTEELIK_4	3.97488e+07	6.44912e+07	6.52909e+07	5.99072e+07	3.7551e+07	7.32326e+06	4.26208e+07	9.48158e+06	3.75365e+07	5.88376e+07	3.71649e+07	1.4918e+07	3.89957e+07	6.60888e+07	5.33051e+07	6.39307e+07	2.7916e+07	9.33089e+06	4.31566e+07	1.29031e+07	3.06741e+07	6.73722e+07	2.65383e+07	2.31577e+07	0.867393	1.10063	1.26583
LW	MORC2 pS615	Q9Y6X9	MORC2_HUMAN	MORC family CW-type zinc finger protein 2	MORC2	pS615	MORC2	Q9Y6X9-2 (pS553)	MORC2_HUMAN		0.00027	M249Pr2|M229Sr2|M238Sr1|M249Sr1|M238Sr2|M238Pr2|M229Pr2|M238Pr1|M229Sr1|M249Pr1	100	S(1): 100.0	LW	pSPPLPAVIR_2	1.74156e+08	2.32292e+08	2.65027e+08	1.57666e+08	9.85997e+07	1.18582e+08	138047892	2.165e+08	2.25867e+08	162594998	1.43738e+08	9.84914e+07	1.719e+08	2.67646e+08	2.06042e+08	157391950	7.70524e+07	1.6608e+08	1.55255e+08	2.84745e+08	186991577	1.9949e+08	1.15658e+08	1.42871e+08	0.347853	1.33446	1.26255
F2	ANK2 pS3823	Q01484	ANK2_HUMAN	Ankyrin-2	ANK2	pS3823	ANK2	Q01484-7 (pS390)	ANK2_HUMAN		0.00016	M229Pr1	100	S(3): 100.0; S(13): 0.0; S(19): 0.0; S(20): 0.0	F2	GGpSPIIQEPEEPSEHREESSPR_3	1.15529e+08	9.64378e+07	4.55967e+07	6.62394e+07	3.76689e+06	8.28704e+07	1.13859e+08	106678062	1.27049e+07	5.41898e+07	1.80826e+07	9.49348e+07	9.38157e+07	9.38157e+07	4.33749e+07	5.76773e+07	7.20915e+06	9.04419e+07	1.24152e+08	1.39218e+08	1.51249e+07	5.76773e+07	1.51249e+07	1.02523e+08	0.345113	1.81175	1.26014
LW	MAP2 pS1155	P11137	MAP2_HUMAN	Microtubule-associated protein 2	MAP2	pS1155	MAP2	P11137-3 (pS1151)	MAP2_HUMAN		0.000205	M229Pr2|M229Pr1	89.7	T(2): 10.1; S(3): 89.7; S(6): 0.2; S(7): 0.0	LW	ETpSPESSLIQDEIAVK_2	8.50651e+07	1.37831e+08	7.00215e+07	1.99488e+07	2.43711e+07	1.78608e+08	5.86011e+07	9.18164e+07	9.01546e+07	6.49509e+07	2.81809e+07	1.05388e+08	7.7126e+07	1.4485e+08	5.79641e+07	2.13156e+07	1.99516e+07	2.61238e+08	6.22461e+07	1.0518e+08	7.80211e+07	7.54602e+07	1.85127e+07	162839122	0.264487	2.45644	1.25947
F1	SASH1 pS839	O94885	SASH1_HUMAN	SAM and SH3 domain-containing protein 1	SASH1	pS839	SASH1	F5H0A8 (pS249)	F5H0A8_HUMAN		1.61e-05	M229Sr2|M229Sr1|M238Pr1|M249Sr1|M229Pr2|M238Sr1|M238Pr2|M238Sr2	80.2	S(1): 19.7; S(3): 80.2; T(19): 0.0; T(22): 0.0	F1	SHpSLDDLQVEPGAEQDVPTEVTEPPPQIVPEVPQK_4	2.91813e+08	1.29473e+08	1.24032e+08	1.60554e+08	2.2146e+08	1.6219e+08	2.19566e+08	1.53079e+08	1.42505e+08	1.93171e+08	1.73059e+08	2.00575e+08	2.0204e+08	1.64067e+08	1.03702e+08	1.64176e+08	2.88595e+08	1.5909e+08	1.71716e+08	2.17283e+08	1.08203e+08	1.91775e+08	2.20506e+08	2.01365e+08	0.892899	1.00274	1.25892
F1	SASH1 pS837	O94885	SASH1_HUMAN	SAM and SH3 domain-containing protein 1	SASH1	pS837	SASH1	F5H0A8 (pS247)	F5H0A8_HUMAN		0.00157	M238Sr1|M229Sr2|M229Sr1|M229Pr2|M238Sr2|M238Pr2|M238Pr1	84.1	S(1): 84.1; S(3): 15.9; T(19): 0.0; T(22): 0.0	F1	pSHSLDDLQVEPGAEQDVPTEVTEPPPQIVPEVPQK_4	2.91813e+08	1.29473e+08	1.24032e+08	1.60554e+08	2.2146e+08	1.6219e+08	2.19566e+08	1.53079e+08	1.42505e+08	1.93171e+08	1.73059e+08	2.00575e+08	2.0204e+08	1.64067e+08	1.03702e+08	1.64176e+08	2.88595e+08	1.5909e+08	1.71716e+08	2.17283e+08	1.08203e+08	1.91775e+08	2.20506e+08	2.01365e+08	0.892899	1.00274	1.25892
F1	IFI16 pS160	Q16666	IF16_HUMAN	Gamma-interferon-inducible protein 16	IFI16	pS160	IFI16	Q16666-3 (pS160)	IF16_HUMAN		0.0357	M238Sr1	48.8	S(2): 0.0; T(6): 0.0; S(10): 48.8; S(17): 48.8; T(18): 2.5	F1	VSEEQTQPPSPAGAGMpSTAMGR_3	2.44122e+07	1.26191e+07	1.61743e+08	8.70031e+07	6.58683e+07	8.74587e+07	4.32393e+07	1.05331e+08	9.95591e+07	8.90732e+07	5.64315e+06	1.28089e+08	1.5636e+07	1.51649e+07	1.45406e+08	8.8405e+07	8.67485e+07	8.60188e+07	3.20807e+07	1.55941e+08	8.25692e+07	8.73143e+07	9.89343e+06	1.26248e+08	0.644281	1.50159	1.25802
F2	CTBP2 pS424	P56545	CTBP2_HUMAN	C-terminal-binding protein 2	CTBP2	pS424	CTBP2	P56545 (pS424)	CTBP2_HUMAN		1.25e-05	M229Pr1	37.9	Y(1): 0.0; T(28): 15.7; T(33): 37.9; S(38): 37.9; S(42): 6.8; T(47): 1.5	F2	YPPGIVGVAPGGLPAAMEGIIPGGIPVTHNLPTVAHPpSQAPSPNQPTK_5	1.8543e+08	4.96149e+07	1.56122e+08	1.25639e+08	1.08894e+08	1.68291e+08	1.21496e+07	8.33403e+07	7.14546e+07	2.14741e+08	1.98004e+08	8.37017e+07	1.54874e+08	5.52349e+07	1.43212e+08	1.0843e+08	1.17964e+08	1.69046e+08	1.12089e+07	9.21499e+07	6.63828e+07	2.16116e+08	2.23712e+08	8.86142e+07	0.971616	1.01706	1.25621
F1	LRWD1 pS203	Q9UFC0	LRWD1_HUMAN	Leucine-rich repeat and WD repeat-containing protein 1	LRWD1	pS203	LRWD1	Q9UFC0 (pS203)	LRWD1_HUMAN		0.389	M238Sr1	85.1	S(3): 0.1; S(10): 85.1; T(12): 14.8	F1	M8ISEELVAApSRTQVQK_2	3.93649e+08	3.67901e+08	3.20666e+08	3.50415e+08	4.13632e+08	5.77898e+08	3.84207e+08	2.70618e+08	4.76478e+08	3.21859e+08	5.52833e+08	5.936e+08	2.78657e+08	6.42295e+08	3.02899e+08	3.04491e+08	4.33451e+08	6.82206e+08	290314774	4.05916e+08	4.38764e+08	2.92107e+08	5.53335e+08	5.58929e+08	0.605947	1.25617	1.25497
LW	IRS2 pS1203	Q9Y4H2	IRS2_HUMAN	Insulin receptor substrate 2	IRS2	pS1203	IRS2	Q9Y4H2 (pS1203)	IRS2_HUMAN		1.23e-05	M238Sr1	90.4	S(1): 0.0; S(2): 0.0; T(18): 9.6; S(19): 90.4	LW	SSEGGVGVGPGGGDEPPTpSPR_2	3.17615e+07	4.91107e+07	3.51057e+07	4.04758e+07	1.42522e+07	2.72781e+06	4.18176e+07	4.36462e+07	5.61445e+07	3.76432e+07	3.01233e+07	1.45347e+07	3.19e+07	4.95831e+07	28786523	4.47029e+07	1.25702e+07	3.8529e+06	4.25035e+07	4.94048e+07	4.54841e+07	4.26564e+07	2.079e+07	2.2682e+07	0.750721	1.16946	1.25339
F1	CABP2 F5H458 (pY48pT69)						CABP2	F5H458 (pY48pT69)	F5H458_HUMAN		0.248	M238Pr2	7.7	Y(12): 25.3; S(13): 22.1; S(17): 20.3; S(29): 62.4; T(33): 69.9	F1	EQGDPAPGVQGpYSVLNSLVGPACIFLRPSIAApTQLV_4	2.33904e+08	1.19932e+08	1.9477e+08	1.51754e+08	2.30443e+07	7.65209e+07	1.57066e+08	1.03673e+08	6.94128e+07	1.88221e+08	7.38102e+07	7.73059e+07	1.64252e+08	1.59495e+08	1.70677e+08	1.46016e+08	3.55574e+07	7.50364e+07	1.25394e+08	1.53538e+08	5.0553e+07	1.80223e+08	9.66744e+07	8.004e+07	0.752529	1.23517	1.25133
F2	SNTB2 pS233	Q13425	SNTB2_HUMAN	Beta-2-syntrophin	SNTB2	pS233	SNTB2	Q13425-2 (pS233)	SNTB2_HUMAN		2.52e-13	M249Sr1|M249Sr2	46.9	S(3): 0.0; S(6): 0.0; S(17): 0.0; S(19): 0.0; S(21): 0.0; S(23): 6.1; S(26): 46.9; S(28): 46.9	F2	KPSLVSDLPWEGAAPQSPSFSGSEDSGpSPK_3	1.25879e+08	1.4756e+08	1.19563e+08	1.34425e+08	5.34253e+07	1.28186e+08	1.80114e+07	4.75832e+07	8.29351e+07	8.50667e+07	3.27186e+07	1.23961e+08	1.05443e+08	1.39688e+08	1.12159e+08	1.15203e+08	5.62297e+07	1.3063e+08	1.93591e+07	5.35239e+07	7.85175e+07	8.60769e+07	3.57926e+07	1.45014e+08	0.26142	1.6445	1.25045
F2	SNTB2 pS231	Q13425	SNTB2_HUMAN	Beta-2-syntrophin	SNTB2	pS231	SNTB2	Q13425-2 (pS231)	SNTB2_HUMAN		1.04e-13	M249Sr1|M249Sr2	46.9	S(3): 0.0; S(6): 0.0; S(17): 0.0; S(19): 0.0; S(21): 0.0; S(23): 6.1; S(26): 46.9; S(28): 46.9	F2	KPSLVSDLPWEGAAPQSPSFSGSEDpSGSPK_3	1.25879e+08	1.4756e+08	1.19563e+08	1.34425e+08	5.34253e+07	1.28186e+08	1.80114e+07	4.75832e+07	8.29351e+07	8.50667e+07	3.27186e+07	1.23961e+08	1.05443e+08	1.39688e+08	1.12159e+08	1.15203e+08	5.62297e+07	1.3063e+08	1.93591e+07	5.35239e+07	7.85175e+07	8.60769e+07	3.57926e+07	1.45014e+08	0.26142	1.6445	1.25045
F2	TRAPPC10 pS866pS884	P48553	TPC10_HUMAN	Trafficking protein particle complex subunit 10	TRAPPC10	pS866pS884	TRAPPC10	P48553 (pS866pS884)	TPC10_HUMAN		0.323	M229Sr1	12.6	T(2): 33.4; S(3): 33.4; S(5): 33.4; Y(12): 15.4; S(23): 42.3; S(26): 25.6; S(34): 16.6	F2	VTSIpSLPVAPAYHVIEFELEVLpSLPSAPALGGESDMLGM8AEPHRK_5	3.8803e+08	2.2368e+08	3.17579e+08	3.34366e+08	2.08478e+08	4.09226e+08	1.22523e+08	3.01645e+08	278425801	2.93161e+08	1.11034e+08	4.78868e+08	3.39235e+08	2.26008e+08	2.69802e+08	3.0188e+08	1.85974e+08	5.06628e+08	1.34241e+08	4.01958e+08	2.64823e+08	3.29055e+08	1.24152e+08	6.00201e+08	0.180576	1.79463	1.24879
F2	PPIL4 pS178	Q8WUA2	PPIL4_HUMAN	Peptidyl-prolyl cis-trans isomerase-like 4	PPIL4	pS178	PPIL4	Q8WUA2 (pS178)	PPIL4_HUMAN		0.000616	M229Pr1	84.1	T(4): 0.0; S(23): 84.1; T(27): 15.9	F2	INHTVILDDPFDDPPDLLIPDRpSPEPTR_4	1.67156e+08	1.0289e+08	5.62657e+07	5.54665e+07	2	9.22292e+07	1.19433e+08	1.20574e+08	5.03517e+07	1.10502e+08	2.70113e+07	9.64603e+07	1.23787e+08	1.07286e+08	4.88158e+07	4.54633e+07	935162	1.00679e+08	1.19929e+08	1.44413e+08	45725752	1.24991e+08	2.54191e+07	1.02468e+08	0.353764	1.71498	1.24802
F2	ILF3 G5E9M5 (pT486)						ILF3	G5E9M5 (pT486)	G5E9M5_HUMAN		3.88e-11	M238Pr1|M229Pr1|M229Pr2|M238Sr1|M229Sr2|M238Sr2|M249Sr2|M229Sr1|M238Pr2|M249Sr1	54	S(2): 15.3; S(3): 15.3; S(8): 15.3; T(12): 54.0; S(29): 0.0; T(30): 0.0; S(32): 0.0; S(37): 0.0; T(40): 0.0	F2	DSSKGEDSAEEpTEAKPAVVAPAPVVEAVSTPSAAFPSDATAENVK_4	3.66873e+08	4.62028e+08	4.42576e+08	3.91572e+08	4.42383e+08	4.20969e+08	2.98808e+08	3.825e+08	3.95121e+08	418185040	3.68508e+08	4.1029e+08	3.04205e+08	4.6304e+08	4.00179e+08	3.41917e+08	4.17697e+08	4.71905e+08	3.43224e+08	4.98269e+08	3.71814e+08	4.64303e+08	3.8753e+08	4.74618e+08	0.241137	1.21999	1.24525
LW	NCL pS184pS206	P19338	NUCL_HUMAN	Nucleolin	NCL	pS184pS206	NCL	P19338 (pS184pS206)	NUCL_HUMAN	CK2-A1	6.8e-12	M238Pr1|M238Sr1|M238Pr2|M249Sr1|M249Pr1|M229Pr2|M229Sr2|M229Sr1|M249Pr2|M229Pr1|M249Sr2|M238Sr2	100	S(8): 100.0; S(30): 100.0; T(37): 0.0; T(38): 0.0	LW	AAAAAPApSEDEDDEDDEDDEDDDDDEEDDpSEEEAMETTPAK_4	3.45058e+08	4.44623e+08	3.43746e+08	2.2047e+08	6.6199e+08	1.5964e+08	2.61002e+08	4.33299e+08	3.44379e+08	1.95501e+08	5.8546e+08	1.27363e+08	3.30581e+08	5.07602e+08	2.73059e+08	2.25094e+08	4.65811e+08	2.29005e+08	3.04457e+08	5.28627e+08	2.881e+08	2.25014e+08	4.25035e+08	1.86377e+08	0.713034	0.911203	1.24255
F2	NAP1L4 pS125	Q99733	NP1L4_HUMAN	Nucleosome assembly protein 1-like 4	NAP1L4	pS125	NAP1L4	E9PNJ7 (pS125)	E9PNJ7_HUMAN		0.00186	M238Sr1|M238Pr1|M229Pr1	75.8	T(4): 0.0; T(10): 19.1; S(14): 5.1; S(18): 75.8	F2	EFITGDVEPTDAESEWHpSENEEEEKLAGDMK_4	5.87048e+08	6.22984e+08	6.02965e+08	4.59925e+08	6.1415e+08	4.50133e+08	3.20743e+08	3.06084e+08	3.01941e+08	5.48185e+08	3.74291e+08	336858745	4.83812e+08	6.36001e+08	5.05123e+08	4.24632e+08	6.09338e+08	5.11639e+08	3.60041e+08	3.74357e+08	2.75884e+08	5.8141e+08	3.8958e+08	3.94946e+08	0.494211	1.11404	1.24097
F2	CTR9 pT925	Q6PD62	CTR9_HUMAN	RNA polymerase-associated protein CTR9 homolog	CTR9	pT925	CTR9	Q6PD62 (pT925)	CTR9_HUMAN		2.55e-05	M229Pr2|M229Pr1	100	T(13): 100.0; S(20): 0.0	F2	KGGEFDEFVNDDpTDDDLPISK_3	1.0128e+08	1.59568e+08	1.77158e+08	1.52643e+08	1.89899e+08	9.25662e+07	1.70897e+08	7.9562e+07	7.33406e+07	215570719	2.45965e+08	1.42725e+08	7.78579e+07	1.52889e+08	1.51112e+08	1.28435e+08	1.75777e+08	9.85032e+07	1.94989e+08	100236222	6.57718e+07	2.26008e+08	2.52759e+08	1.60437e+08	0.915302	0.943634	1.24061
LW	TMEM192 pS230	Q8IY95	TM192_HUMAN	Transmembrane protein 192	TMEM192	pS230	TMEM192	Q8IY95-2 (pS226)	TM192_HUMAN		0.0028	M249Sr1	98.9	T(1): 0.0; S(3): 1.1; S(4): 98.9	LW	TISpSLEEIVEK_2	5.17601e+07	1.1887e+07	3.12203e+06	1.84229e+07	8.79702e+07	1.96007e+07	8.04802e+07	5.57248e+07	1.94395e+07	8.00459e+07	5.21106e+07	8.32692e+07	5.1403e+07	1.47457e+07	1.02382e+06	2.01775e+07	6.93486e+07	3.02527e+07	8.56035e+07	6.21204e+07	1.4599e+07	9.21639e+07	4.09165e+07	1.19881e+08	0.741291	1.29079	1.23965
LW	NCOR2 pS2269	Q9Y618	NCOR2_HUMAN	Nuclear receptor corepressor 2	NCOR2	pS2269	NCOR2	Q9Y618-2 (pS559)	NCOR2_HUMAN		1.32e-05	M229Sr1|M229Sr2|M229Pr2	100	S(1): 100.0; T(5): 0.0; S(6): 0.0; S(13): 0.0	LW	pSPGNTSQPPAFFSK_2	8.08348e+07	9.36342e+07	5.43615e+07	5.8104e+07	1.01455e+07	2.56804e+07	5.89275e+07	8.10495e+07	9.06108e+07	6.45602e+07	7.15597e+07	6.75599e+06	74150092	9.37067e+07	4.37196e+07	61755259	9.77794e+06	4.02163e+07	6.24794e+07	9.03176e+07	7.86935e+07	7.48831e+07	5.98118e+07	1.29881e+07	0.800737	1.13765	1.23788
F1	AAK1 pS637	Q2M2I8	AAK1_HUMAN	AP2-associated protein kinase 1	AAK1	pS637	AAK1	E9PG46 (pS637)	E9PG46_HUMAN	NDR1	4.43e-07	M229Pr1|M238Pr1|M229Pr2|M238Pr2	100	S(3): 100.0; T(6): 0.0; S(8): 0.0; S(16): 0.0	F1	ILpSDVTHSAVFGVPASK_2	7.64324e+07	4.83213e+07	1.05176e+08	132940602	2.44829e+08	1.3734e+08	8.6574e+07	4.65918e+07	6.39207e+07	6.90847e+07	1.42865e+08	9.57186e+06	5.37737e+07	6.34866e+07	9.79898e+07	1.27525e+08	3.03237e+08	1.40465e+08	6.54794e+07	6.65169e+07	4.60786e+07	6.8082e+07	1.80171e+08	1.24734e+07	0.701119	0.64086	1.23655
F1	SPTBN1 pS2341	Q01082	SPTB2_HUMAN	Spectrin beta chain, brain 1	SPTBN1	pS2341	SPTBN1	Q01082 (pS2341)	SPTB2_HUMAN		0.1	M229Pr2	81.1	T(3): 0.0; T(6): 0.5; S(7): 0.5; T(10): 1.6; T(12): 5.4; S(13): 5.4; S(15): 5.4; S(16): 81.1	F1	AQTLPTSVVTITSESpSPGKR_3	4.17193e+08	1.67564e+08	8.89296e+07	1.54824e+08	9.81546e+07	1.15643e+08	1.46027e+08	1.20195e+08	1.28387e+08	1.72032e+08	1.12567e+07	2.4978e+08	2.98258e+08	2.44377e+08	8.20987e+07	1.48043e+08	1.22207e+08	1.13439e+08	1.16026e+08	1.86527e+08	1.11919e+08	1.72042e+08	1.81686e+07	2.56318e+08	0.561328	1.49697	1.23457
LW	RFC1 pS69pS71	P35251	RFC1_HUMAN	Replication factor C subunit 1	RFC1	pS69pS71	RFC1	E0CX09 (pS69pS71)	E0CX09_HUMAN	CK2-A1	1.13e-11	M249Pr2|M229Pr1|M229Sr1|M238Pr1|M238Pr2|M229Pr2|M249Pr1|M229Sr2	90.8	Y(3): 8.4; S(5): 91.6; S(7): 99.1; S(9): 0.9; T(12): 0.0	LW	IIYDpSDpSESEETLQVK_2	9.45612e+07	9.28195e+07	5.53452e+07	9.0571e+07	5.87121e+07	3.73023e+07	6.70385e+07	7.13363e+07	7.72317e+07	5.87107e+07	6.83122e+07	4.17093e+07	8.67222e+07	9.26016e+07	4.48068e+07	9.18992e+07	4.39736e+07	5.31357e+07	7.04754e+07	7.88987e+07	6.67623e+07	6.70892e+07	5.6751e+07	6.11379e+07	0.427378	1.20371	1.22965
LW	CCNY pS324	Q8ND76	CCNY_HUMAN	Cyclin-Y	CCNY	pS324	CCNY	B7Z8E4 (pS191)	B7Z8E4_HUMAN		0.00506	M238Sr2|M249Sr2	50	S(1): 50.0; S(3): 50.0; T(8): 0.0	LW	pSASADNLTLPR_2	1.49304e+08	186406912	1.07274e+08	1.36847e+08	1.45177e+08	1.37598e+08	1.27762e+08	1.04661e+08	100806026	9.38961e+07	1.49744e+08	1.0783e+08	1.42972e+08	2.08473e+08	9.38213e+07	1.35848e+08	1.1035e+08	1.95533e+08	1.44847e+08	1.21081e+08	8.82535e+07	1.1019e+08	1.19188e+08	1.64899e+08	0.261426	1.33826	1.22494
F1	EFTUD2 pT86	Q15029	U5S1_HUMAN	116 kDa U5 small nuclear ribonucleoprotein component	EFTUD2	pT86	EFTUD2	B4DK30 (pT51)	B4DK30_HUMAN		0.00252	M229Sr2	99.8	Y(1): 0.0; Y(2): 0.0; T(4): 0.0; Y(9): 0.0; T(15): 0.0; T(22): 99.8; T(26): 0.2	F1	YYPTAEEVYGPEVETIVQEEDpTQPLTEPIIKPVK_4	8.51883e+07	4.62624e+07	4.2147e+07	6.85572e+07	7.45752e+07	3.29007e+07	1.01325e+08	1.40861e+07	5.50907e+07	1.02294e+08	5.63841e+07	9.14644e+07	6.0999e+07	6.16979e+07	3.26179e+07	7.10179e+07	9.85452e+07	3.7692e+07	7.81455e+07	2.1592e+07	3.82607e+07	1.0276e+08	7.50259e+07	9.24635e+07	0.994436	1.00946	1.224
F2	C1orf144 pS37	Q7Z422	CA144_HUMAN	UPF0485 protein C1orf144	C1orf144	pS37	C1orf144	Q7Z422-2 (pS17)	CA144_HUMAN		0.000137	M229Pr2	50	S(1): 50.0; S(3): 50.0; S(15): 0.0	F2	pSKSPPKVPIVIQDDSLPAGPPPQIR_3	1.58623e+08	1.73727e+08	1.86217e+08	1.99218e+08	2.15105e+08	9.79076e+07	9.55726e+07	8.77879e+07	2.13532e+08	2.35383e+08	1.71859e+08	1.11262e+08	1.4283e+08	1.78786e+08	1.5461e+08	1.74975e+08	1.94044e+08	1.05443e+08	9.43841e+07	1.10814e+08	1.94044e+08	2.51605e+08	1.7973e+08	1.26776e+08	0.978076	0.988283	1.22242
F2	C1orf144 pS39	Q7Z422	CA144_HUMAN	UPF0485 protein C1orf144	C1orf144	pS39	C1orf144	Q7Z422-2 (pS19)	CA144_HUMAN		0.000175	M229Pr2	50	S(1): 50.0; S(3): 50.0; S(15): 0.0	F2	SKpSPPKVPIVIQDDSLPAGPPPQIR_3	1.58623e+08	1.73727e+08	1.86217e+08	1.99218e+08	2.15105e+08	9.79076e+07	9.55726e+07	8.77879e+07	2.13532e+08	2.35383e+08	1.71859e+08	1.11262e+08	1.4283e+08	1.78786e+08	1.5461e+08	1.74975e+08	1.94044e+08	1.05443e+08	9.43841e+07	1.10814e+08	1.94044e+08	2.51605e+08	1.7973e+08	1.26776e+08	0.978076	0.988283	1.22242
LW	MICAL1 pS875pS876	Q8TDZ2	MICA1_HUMAN	Protein-methionine sulfoxide oxidase MICAL1	MICAL1	pS875pS876	MICAL1	C9JLN4 (pS131pS132)	C9JLN4_HUMAN		0.00832	M249Pr2	33.3	S(2): 66.7; S(5): 66.7; S(6): 66.7; S(17): 0.0; T(25): 0.0	LW	ESPFpSpSEEEEEDVPLDSDVEQALQTFAK_3	8.42968e+07	3.41758e+07	1.07917e+07	2.29187e+07	1.37133e+08	6.3069e+07	2.44836e+07	4.10938e+07	1.61361e+07	3.49876e+07	3.36895e+07	1.91123e+07	7.65049e+07	3.77479e+07	7.06023e+06	2.50168e+07	1.06197e+08	8.66297e+07	2.59528e+07	4.59417e+07	1.23935e+07	4.01671e+07	2.34634e+07	2.91318e+07	0.94539	1.05193	1.22116
LW	MICAL1 pS872pS875	Q8TDZ2	MICA1_HUMAN	Protein-methionine sulfoxide oxidase MICAL1	MICAL1	pS872pS875	MICAL1	C9JLN4 (pS128pS131)	C9JLN4_HUMAN		0.00504	M249Pr2	33.3	S(2): 66.7; S(5): 66.7; S(6): 66.7; S(17): 0.0; T(25): 0.0	LW	EpSPFpSSEEEEEDVPLDSDVEQALQTFAK_3	8.42968e+07	3.41758e+07	1.07917e+07	2.29187e+07	1.37133e+08	6.3069e+07	2.44836e+07	4.10938e+07	1.61361e+07	3.49876e+07	3.36895e+07	1.91123e+07	7.65049e+07	3.77479e+07	7.06023e+06	2.50168e+07	1.06197e+08	8.66297e+07	2.59528e+07	4.59417e+07	1.23935e+07	4.01671e+07	2.34634e+07	2.91318e+07	0.94539	1.05193	1.22116
F2	GUCY1B3 pS264pS270	Q02153	GCYB1_HUMAN	Guanylate cyclase soluble subunit beta-1	GUCY1B3	pS264pS270	GUCY1B3	B7Z685 (pS196pS202)	B7Z685_HUMAN		0.372	M229Sr1	0.9	S(11): 23.4; S(14): 52.4; S(17): 23.7; S(26): 13.6; S(32): 60.1; T(36): 26.8	F2	VLPQLQPGNCSLLSVFSLVRPHIDIpSFHGILpSHINTVFVLR_5	1.95161e+08	5.14863e+07	2.46598e+07	8.95651e+07	1.55089e+08	1.82068e+08	4.89376e+07	1.01658e+08	4.10232e+07	7.14469e+07	1.41653e+08	1.02005e+08	172053033	5.33156e+07	1.8154e+07	7.82016e+07	146815937	1.94989e+08	5.13408e+07	130037021	3.55884e+07	7.56889e+07	1.44633e+08	1.17612e+08	0.848462	1.14292	1.21689
LW	TOP2B pS1522pS1524	Q02880	TOP2B_HUMAN	DNA topoisomerase 2-beta	TOP2B	pS1522pS1524	TOP2B	B4DLV2 (pS374pS376)	B4DLV2_HUMAN		4.03e-10	M229Pr2|M249Sr1|M238Pr2|M238Sr1|M249Pr1|M238Sr2|M229Sr1|M249Pr2|M229Pr1|M229Sr2|M238Pr1|M249Sr2	99.5	S(7): 100.0; S(9): 99.6; S(11): 0.5	LW	VVEAVNpSDpSDSEFGIPK_2	7.24334e+07	1.1412e+08	1.38002e+08	1.07292e+08	8.47426e+07	6.17705e+07	7.80936e+07	1.19164e+08	131702575	9.28428e+07	8.62821e+07	6.8488e+07	6.7593e+07	1.15921e+08	116788316	1.04605e+08	6.63779e+07	8.42028e+07	8.21048e+07	1.35474e+08	1.16441e+08	1.08832e+08	6.96474e+07	9.49986e+07	0.329804	1.24103	1.21389
F2	PGK1 pS203	P00558	PGK1_HUMAN	Phosphoglycerate kinase 1	PGK1	pS203	PGK1	B4E1H9 (pS113)	B4E1H9_HUMAN		0.0234	M249Pr1|M249Pr2	100	S(4): 100.0	F2	ALEpSPERPFLAILGGAK_2	9.62399e+07	3.36359e+07	2.35094e+07	1.24848e+08	1.36025e+08	1.28303e+07	5.59659e+07	7.79899e+07	6.4245e+07	1.88498e+07	8.96937e+07	2.49709e+07	7.36504e+07	3.28744e+07	1.80051e+07	1.03838e+08	1.24152e+08	1.35494e+07	5.54403e+07	9.79888e+07	6.33228e+07	2.04044e+07	1.02523e+08	2.39699e+07	0.570662	0.669478	1.21237
LW,F1	MFAP1 pT267	P55081	MFAP1_HUMAN	Microfibrillar-associated protein 1	MFAP1	pT267	MFAP1	P55081 (pT267)	MFAP1_HUMAN		6.56e-09	M249Pr1|M238Pr2|M238Pr1|M229Pr1|M229Sr1|M238Sr1|M249Sr1|M229Sr2|M249Pr2|M249Sr2|M238Sr2|M229Pr2	100	S(1): 0.0; T(10): 100.0; Y(19): 0.0	LW	SLAALDALNpTDDENDEEEYEAWK_3	2.68136e+08	2.48829e+08	1.77475e+08	2.2799e+08	3.06082e+08	1.94427e+08	1.55383e+08	2.19001e+08	2.52237e+08	9.79888e+07	3.15856e+08	1.82503e+08	2.20331e+08	2.64863e+08	1.4222e+08	2.35815e+08	2.65352e+08	2.42995e+08	1.49112e+08	2.64405e+08	2.09842e+08	1.09297e+08	2.96809e+08	2.15008e+08	0.771624	1.03795	1.21188
F1	MAP1B pS1298	P46821	MAP1B_HUMAN	Microtubule-associated protein 1B	MAP1B	pS1298	MAP1B	P46821 (pS1298)	MAP1B_HUMAN		0.00485	M238Pr1	43.7	S(2): 0.0; S(11): 43.7; T(15): 43.7; S(25): 12.6	F1	VSAEAEVAPVpSPEVTQEVVEEHCASPEDK_3	147239423	3.6369e+07	8.31893e+07	1.67787e+08	1.0165e+08	7.4473e+07	7.95303e+07	9.01656e+07	1.32538e+08	9.94689e+07	5.91909e+07	4.84111e+07	1.05411e+08	4.57315e+07	7.57579e+07	1.57592e+08	1.24587e+08	7.01227e+07	5.8892e+07	1.28035e+08	114631968	9.70391e+07	7.83768e+07	55543847	0.994436	0.993557	1.2078
LW	CDC73 pT359	Q6P1J9	CDC73_HUMAN	Parafibromin	CDC73	pT359	CDC73	Q6P1J9 (pT359)	CDC73_HUMAN		0.0562	M238Sr2	73.4	T(1): 73.4; T(10): 9.3; T(11): 4.0; S(12): 9.3; T(15): 4.0	LW	pTPIIIIPAATTSLITMLNAK_3	3.38046e+08	2.21895e+08	2.85545e+08	4.13941e+08	6.36269e+08	3.57085e+08	4.25401e+08	5.33641e+08	2.91216e+08	1.95892e+08	4.28702e+08	2.07398e+08	3.2337e+08	2.51706e+08	2.24487e+08	4.449e+08	3.93423e+08	5.80051e+08	4.69649e+08	6.00715e+08	2.4928e+08	2.31943e+08	2.94537e+08	3.47963e+08	0.516361	1.25708	1.2072
LW	TP53BP1 pS523pS525	Q12888	TP53B_HUMAN	Tumor suppressor p53-binding protein 1	TP53BP1	pS523pS525	TP53BP1	A6NNK5 (pS528pS530)	A6NNK5_HUMAN		0.000387	M229Sr2	87.4	S(4): 0.0; T(5): 0.5; S(6): 6.1; Y(8): 6.1; S(9): 87.4; S(11): 100.0	LW	LMLSTSEYpSQpSPK_2	3.8139e+07	9.28968e+07	5.28332e+07	3.39413e+06	2.28826e+07	2.59787e+07	3.29141e+07	4.17205e+07	1.75496e+07	6.92498e+06	5.67243e+07	1.54791e+07	3.67508e+07	9.32772e+07	4.24909e+07	5.43765e+06	1.85925e+07	4.04533e+07	3.3143e+07	4.65404e+07	1.36357e+07	6.85517e+06	4.47592e+07	2.36955e+07	0.862577	1.14198	1.20703
F1	SRRM2 pS1318	Q9UQ35	SRRM2_HUMAN	Serine/arginine repetitive matrix protein 2	SRRM2	pS1318	SRRM2	Q9UQ35 (pS1318)	SRRM2_HUMAN	mTOR	0.0769	M229Pr1	84.4	S(3): 84.4; S(5): 14.9; S(11): 0.6; S(14): 0.0	F1	ELpSNSPLRENSFGSPLEFR_3	4.25953e+07	7.64586e+07	1.241e+08	1.00219e+08	8.93805e+07	6.97534e+06	6.97944e+07	7.28189e+07	160704831	9.55786e+07	1.20574e+08	5.42373e+06	2.54569e+07	9.50778e+07	1.14945e+08	1.03213e+08	1.08795e+08	1.16508e+07	4.91303e+07	9.88465e+07	135180819	9.4603e+07	154753547	4.14798e+06	0.644281	0.692786	1.20642
F1	DBN1 pT335	Q16643	DREB_HUMAN	Drebrin	DBN1	pT335	DBN1	F8W9Z3 (pT67)	F8W9Z3_HUMAN		2.96e-09	M229Pr2|M238Sr2|M249Sr2|M238Sr1|M249Sr1	88.7	T(4): 0.0; T(8): 88.7; S(10): 11.1; S(12): 0.2; S(14): 0.0; S(15): 0.0; T(16): 0.0; S(18): 0.0; T(19): 0.0	F1	MAPTPIPpTRSPSDSSTASTPVAEQIER_3	9.12836e+07	1.34538e+08	1.0843e+08	6.29243e+07	9.09935e+07	1.53075e+08	1.25865e+08	1.15397e+08	1.94466e+08	8.46064e+07	101908269	2.29659e+08	6.62178e+07	1.92937e+08	1.01977e+08	6.37468e+07	110865175	1.58449e+08	9.89171e+07	1.79223e+08	1.62877e+08	8.21455e+07	1.28325e+08	2.41875e+08	0.561328	1.37239	1.2048
LW,F1	MARCKSL1 pS22	P49006	MRP_HUMAN	MARCKS-related protein	MARCKSL1	pS22	MARCKSL1	P49006 (pS22)	MRP_HUMAN		1.1e-11	M229Pr2|M238Pr1|M238Pr2|M249Sr2|M249Sr1|M229Sr2|M249Pr2|M229Sr1|M249Pr1|M229Pr1	100	T(4): 0.0; S(12): 100.0	LW	GDVTAEEAAGApSPAK_2	1.01927e+08	8.03647e+06	6.10924e+06	3.56434e+07	1.27363e+07	7.49549e+06	1.91838e+07	3.15095e+07	1.22301e+07	4.4002e+07	2.98804e+07	7.03337e+06	8.09417e+07	1.06843e+07	3.10004e+06	3.85194e+07	1.78062e+07	1.07062e+07	1.77359e+07	3.97488e+07	1.11298e+07	4.67603e+07	2.94053e+07	8.0968e+06	0.858278	0.965007	1.20198
LW	FKBP15 pS311	Q5T1M5	FKB15_HUMAN	FK506-binding protein 15	FKBP15	pS311	FKBP15	Q5T1M5-2 (pS311)	FKB15_HUMAN		0.000142	M249Pr2|M249Pr1	97	S(2): 2.9; S(6): 97.0; S(15): 0.0; S(21): 0.0; T(24): 0.0; S(25): 0.0	LW	DSAAPpSPIPGADNLSADPVVSPPTSIPFK_3	8.79088e+07	6.12282e+07	1.42189e+07	8.57901e+07	3.65221e+07	4.51486e+07	3.20602e+07	1.2606e+07	5.1003e+07	2.47397e+07	4.00793e+07	5.04726e+07	7.99363e+07	6.32484e+07	9.29218e+06	8.85776e+07	2.67262e+07	6.38512e+07	3.25551e+07	1.65191e+07	4.13449e+07	2.7678e+07	2.86606e+07	7.37189e+07	0.436157	1.52664	1.20165
LW	PLEC pS4385	Q15149	PLEC_HUMAN	Plectin	PLEC	pS4385	PLEC	Q15149-4 (pS4248)	PLEC_HUMAN		0.00307	M238Sr1	28.4	S(1): 4.5; S(2): 28.4; S(3): 28.4; S(6): 0.8; S(7): 4.5; S(8): 4.5; S(9): 28.4; Y(10): 0.8; S(13): 0.0; S(17): 0.0	LW	SpSSVGSSSSYPISPAVSR_3	1.3954e+07	3.1792e+07	9.45478e+07	131388565	9.33292e+07	5.82562e+07	6.95616e+07	2.82901e+07	8.31517e+07	8.08933e+07	8.26506e+07	5.84845e+07	1.3608e+07	3.48577e+07	8.08782e+07	1.2975e+08	7.25468e+07	8.13143e+07	7.35686e+07	3.21643e+07	7.41214e+07	9.41443e+07	6.61399e+07	8.43143e+07	0.694716	1.19871	1.20126
F2	WDR75 pS796	Q8IWA0	WDR75_HUMAN	WD repeat-containing protein 75	WDR75	pS796	WDR75	Q8IWA0 (pS796)	WDR75_HUMAN		9.6e-07	M229Pr2|M238Pr2	98.8	T(4): 1.1; S(5): 98.8; T(7): 0.1; S(18): 0.0	F2	VQDTpSNTGLGEDIIHQLSK_3	1.98259e+08	170298762	1.99337e+08	2.5762e+08	1.16925e+08	9.34617e+07	1.10101e+08	1.15785e+08	1.38293e+08	1.45832e+08	8.39402e+07	6.50233e+07	1.76696e+08	1.69666e+08	1.65318e+08	2.36323e+08	1.17612e+08	9.95509e+07	1.18613e+08	1.55257e+08	1.32513e+08	1.51112e+08	1.01209e+08	7.01391e+07	0.843704	1.08632	1.20099
LW	MYOF pS174	Q9NZM1	MYOF_HUMAN	Myoferlin	MYOF	pS174	MYOF	Q9NZM1-8 (pS156)	MYOF_HUMAN		0.000248	M238Sr2|M238Sr1	99	T(5): 1.0; S(7): 99.0	LW	GPVGTVpSEAQLAR_2	7.82536e+07	9.78586e+07	9.6587e+07	9.8482e+07	1.1928e+08	1.69957e+08	8.05923e+07	8.61179e+07	1.03204e+08	9.12517e+07	9.27314e+07	1.47186e+08	7.19242e+07	9.6201e+07	8.3227e+07	9.81756e+07	9.47209e+07	2.40429e+08	8.5825e+07	9.76743e+07	9.11384e+07	1.0602e+08	7.48377e+07	2.47629e+08	0.288122	1.76635	1.19859
LW	TRAFD1 pT414	O14545	TRAD1_HUMAN	TRAF-type zinc finger domain-containing protein 1	TRAFD1	pT414	TRAFD1	O14545 (pT414)	TRAD1_HUMAN		0.0488	M238Sr2	50	S(3): 0.0; T(8): 50.0; S(9): 50.0	LW	LDSQPQEpTSPELPR_2	8.81055e+07	1.32102e+08	9.76346e+07	8.19181e+07	1.39863e+08	3.9901e+07	7.44374e+07	1.17215e+08	1.14641e+08	5.06119e+07	1.80054e+08	3.21096e+07	8.00706e+07	1.3873e+08	8.4379e+07	8.44587e+07	1.07928e+08	5.6751e+07	7.8867e+07	132988762	1.0169e+08	5.73276e+07	1.43139e+08	4.76674e+07	0.69851	0.868893	1.19855
F2	IRF2BP2 pS175	Q7Z5L9	I2BP2_HUMAN	Interferon regulatory factor 2-binding protein 2	IRF2BP2	pS175	IRF2BP2	Q7Z5L9-2 (pS175)	I2BP2_HUMAN		0.0293	M238Sr1|M238Sr2|M229Pr1	100	S(11): 100.0	F2	LEEPPELNRQpSPNPR_2	3.98214e+08	4.26131e+08	4.48691e+08	5.85894e+08	5.35745e+08	5.10765e+08	4.41866e+08	3.25362e+08	3.8493e+08	5.18867e+08	9.25225e+08	557806169	3.29804e+08	422360448	3.99529e+08	5.31995e+08	5.01538e+08	5.76716e+08	5.05962e+08	3.99556e+08	3.57958e+08	5.52572e+08	9.86473e+08	6.4888e+08	0.812671	1.01649	1.1966
LW	PTPLAD1 pS114	Q9P035	HACD3_HUMAN	3-hydroxyacyl-CoA dehydratase 3	PTPLAD1	pS114	PTPLAD1	Q9P035 (pS114)	HACD3_HUMAN		1.11e-08	M249Pr2|M238Pr2|M229Pr1|M229Sr2|M249Pr1|M249Sr1|M249Sr2|M229Sr1|M229Pr2|M238Sr1|M238Sr2|M238Pr1	100	S(5): 100.0	LW	WLDEpSDAEMELR_2	8.6837e+07	1.21352e+08	9.60715e+07	7.12705e+07	7.98115e+07	2.07383e+08	9.28547e+07	8.32856e+07	6.31695e+07	6.98374e+07	5.95019e+07	2.07626e+08	7.88924e+07	1.26774e+08	8.25614e+07	7.56475e+07	6.28655e+07	2.94537e+08	9.84205e+07	9.22743e+07	5.31357e+07	7.98467e+07	4.75166e+07	3.55865e+08	0.308897	2.42079	1.19659
F1	XPO6 pS199pS208	Q96QU8	XPO6_HUMAN	Exportin-6	XPO6	pS199pS208	XPO6	Q96QU8 (pS199pS208)	XPO6_HUMAN		4.96e-05	M238Pr1|M229Pr2|M229Pr1	3.3	S(2): 4.3; T(4): 94.8; T(7): 1.1; S(11): 79.8; T(13): 16.5; S(14): 3.6; S(17): 0.0; S(22): 0.0; S(27): 0.0; S(29): 0.0; S(30): 0.0	F1	HpSVTAATPPPpSPTSGESGDLLSNLLQSPSSAK_3	1.56352e+08	1.15175e+08	5.12197e+07	1.38306e+08	6.80243e+07	1.293e+08	1.45184e+08	8.67084e+07	1.2289e+08	4.52115e+07	4.39968e+07	1.62971e+08	1.14401e+08	1.5049e+08	4.14064e+07	1.33009e+08	8.98032e+07	1.32403e+08	1.15523e+08	122013720	1.07506e+08	4.77906e+07	6.08028e+07	1.68092e+08	0.468662	1.42376	1.19657
LW,F1	SRRM2 pT383pS398	Q9UQ35	SRRM2_HUMAN	Serine/arginine repetitive matrix protein 2	SRRM2	pT383pS398	SRRM2	Q9UQ35 (pT383pS398)	SRRM2_HUMAN		8.15e-08	M229Sr1|M249Pr1|M229Sr2|M249Pr2	0.1	S(4): 99.9; T(10): 0.1; T(11): 0.1; S(14): 0.0; S(22): 0.3; S(25): 86.5; T(27): 13.2	LW	HGGSPQPLApTTPLSQEPVNPPSEApSPTR_3	1.8877e+08	2.12914e+08	1.38856e+08	1.1893e+08	1.33883e+08	1.80723e+07	2.23463e+08	1.6007e+08	1.60396e+08	1.1286e+08	8.52796e+07	1.00587e+08	1.39318e+08	2.63604e+08	1.26458e+08	1.22006e+08	1.38595e+08	2.68693e+07	1.9168e+08	2.00481e+08	1.30378e+08	1.17282e+08	8.98179e+07	1.19676e+08	0.490251	1.04125	1.19655
LW	YTHDC1 pS308	Q96MU7	YTDC1_HUMAN	YTH domain-containing protein 1	YTHDC1	pS308	YTHDC1	Q96MU7-2 (pS308)	YTDC1_HUMAN		4.55e-05	M229Sr2|M249Pr1|M249Sr1|M249Pr2	100	S(3): 100.0	LW	GIpSPIVFDR_2	142584028	1.67585e+08	1.59517e+08	1.07437e+08	9.9371e+07	6.42085e+07	5.84985e+06	3.30734e+07	8.51974e+07	7.31396e+07	8.30839e+07	1.08249e+08	1.36182e+08	1.95748e+08	1.32194e+08	1.05076e+08	7.78173e+07	8.7832e+07	8.17408e+06	3.59245e+07	7.52308e+07	8.41115e+07	6.64416e+07	1.66694e+08	0.564468	1.36156	1.19637
F2	YAP1 pS128	P46937	YAP1_HUMAN	Yorkie homolog	YAP1	pS128	YAP1	F5GWC5 (pS43)	F5GWC5_HUMAN		2.81e-07	M229Pr1|M238Pr1|M238Pr2	46.5	S(3): 46.5; S(4): 46.5; S(7): 6.9; S(14): 0.0; T(17): 0.0; T(19): 0.0; T(21): 0.0; S(25): 0.0; T(30): 0.1; T(32): 0.0	F2	AHSpSPASLQLGAVSPGTLTPTGVVSGPAATPTAQHLR_4	1.5871e+08	1.70011e+08	2.57975e+08	2.20227e+08	1.77196e+08	1.73599e+08	5.08655e+07	1.39841e+08	1.05488e+08	8.25339e+07	2.75477e+08	9.98478e+07	1.45014e+08	1.65893e+08	233209745	203083584	1.64509e+08	1.86478e+08	5.23944e+07	1.77515e+08	9.67694e+07	8.38308e+07	2.75294e+08	1.15632e+08	0.954221	0.964063	1.19518
LW	PPFIBP1 pS579	Q86W92	LIPB1_HUMAN	Liprin-beta-1	PPFIBP1	pS579	PPFIBP1	Q86W92-3 (pS426)	LIPB1_HUMAN		0.00535	M238Pr2	87	S(2): 0.0; S(10): 87.0; S(13): 13.0	LW	NSPFQIPPPpSPDSK_2	2.5437e+08	1.59749e+08	419844830	3.60088e+08	7.21087e+08	4.86672e+08	2.2422e+08	2.06423e+08	1.66e+08	3.33913e+08	6.0398e+08	0	2.41624e+08	1.84812e+08	3.48342e+08	3.46822e+08	4.5521e+08	6.4972e+08	2.60804e+08	2.63648e+08	146546079	3.93423e+08	3.88269e+08	189126	0.998258	0.998815	1.1919
LW	SVIL pY966	O95425	SVIL_HUMAN	Supervillin	SVIL	pY966	SVIL	O95425-2 (pY540)	SVIL_HUMAN		6.61e-08	M229Pr2|M229Pr1	88.3	Y(1): 88.3; S(3): 11.7; S(10): 0.0; Y(11): 0.0	LW	pYGSFEEAEASYPILNR_2	5.31819e+07	5.44859e+07	1.25808e+08	1.27994e+08	6.04356e+07	4.24959e+06	6.28998e+07	4.75233e+07	1.14639e+08	1.28762e+08	4.0415e+07	2.07648e+07	5.23515e+07	5.53408e+07	107350389	1.28252e+08	4.61758e+07	5.08654e+06	6.71981e+07	5.33855e+07	1.01427e+08	1.54158e+08	2.89118e+07	3.28559e+07	0.926366	1.06362	1.1913
LW	PBRM1 pS371pS375	Q86U86	PB1_HUMAN	Protein polybromo-1	PBRM1	pS371pS375	PBRM1	Q86U86-6 (pS371pS375)	PB1_HUMAN		2.35e-07	M238Pr2	76.3	Y(1): 0.6; S(6): 88.1; S(10): 88.1; T(12): 23.0; S(13): 0.1; S(18): 0.0; Y(22): 0.0; Y(25): 0.0; T(27): 0.0	LW	YEEGEpSEAEpSITSFMDVSNPFYQLYDTVR_3	4.46258e+07	4.18425e+07	5.58539e+07	5.82172e+07	5.77483e+07	2.12547e+07	3.83448e+07	3.12628e+07	2.30527e+07	3.02034e+07	5.16972e+07	2.55938e+07	4.4142e+07	4.40859e+07	4.52571e+07	6.20624e+07	4.32028e+07	3.28507e+07	3.90249e+07	3.43719e+07	1.80114e+07	3.38639e+07	4.04533e+07	4.10158e+07	0.783832	1.07892	1.19086
F2	CLTCL1 pT1318pS1325	P53675	CLH2_HUMAN	Clathrin heavy chain 2	CLTCL1	pT1318pS1325	CLTCL1	P53675-2 (pT1318pS1325)	CLH2_HUMAN		0.362	M238Sr1	23.8	Y(2): 28.5; T(25): 57.2; Y(31): 57.2; S(32): 57.2	F2	GYFEELILLLEAALGLERAHM8GM8FpTELAILYpSKFKPQK_3	1	7.41339e+06	1.636e+07	1.79348e+07	2.74848e+07	4.36133e+07	7.26688e+06	1.61366e+07	2.46891e+07	1.12985e+07	2.10282e+07	14911410	1.14578e+06	6.67322e+06	1.03201e+07	1.03201e+07	3.24732e+07	4.81784e+07	5.91131e+06	1.84856e+07	2.16832e+07	1.10275e+07	2.07169e+07	1.51249e+07	0.860137	1.19034	1.19063
F2	FAM129B pS692	Q96TA1	NIBL1_HUMAN	Niban-like protein 1	FAM129B	pS692	FAM129B	Q96TA1-2 (pS679)	NIBL1_HUMAN		0.154	M229Pr2	86.8	S(6): 11.5; S(7): 86.8; S(11): 1.6	F2	AAPEASpSPPASPLQHLLPGK_3	3.52473e+08	4.95292e+08	1.28455e+08	1.26804e+08	2.63772e+08	1.09508e+08	192798402	1.51188e+08	1.93352e+08	165137432	2.74702e+08	1.34408e+08	3.0188e+08	5.06628e+08	1.26366e+08	1.0858e+08	2.58684e+08	1.1587e+08	2.12801e+08	1.88453e+08	1.76696e+08	1.69666e+08	271635734	1.53963e+08	0.9065	0.922182	1.19026
F2	YAP1 pS127	P46937	YAP1_HUMAN	Yorkie homolog	YAP1	pS127	YAP1	F5GWC5 (pS42)	F5GWC5_HUMAN	Akt1,LATS1,MST2,LATS2	1.43e-07	M238Pr2|M229Pr1|M238Pr1	46.5	S(3): 46.5; S(4): 46.5; S(7): 6.9; S(14): 0.0; T(17): 0.0; T(19): 0.0; T(21): 0.0; S(25): 0.0; T(30): 0.1; T(32): 0.0	F2	AHpSSPASLQLGAVSPGTLTPTGVVSGPAATPTAQHLR_4	1.5871e+08	1.70011e+08	2.57975e+08	2.20227e+08	1.77196e+08	1.73599e+08	5.36457e+07	1.39841e+08	1.05488e+08	8.25339e+07	2.75477e+08	9.98478e+07	1.45014e+08	1.65893e+08	233209745	203083584	1.64509e+08	1.86478e+08	5.47226e+07	1.77515e+08	9.67694e+07	8.38308e+07	2.75294e+08	1.15632e+08	0.948542	0.961748	1.18993
F2	GNPTAB pT350pS356	Q3T906	GNPTA_HUMAN	N-acetylglucosamine-1-phosphotransferase subunits alpha/beta	GNPTAB	pT350pS356	GNPTAB	Q3T906-2 (pT350pS356)	GNPTA_HUMAN		0.198	M229Pr1	43.1	T(12): 65.9; S(18): 65.9; T(28): 34.1; T(31): 34.1	F2	HAPWVRNIFIVpTNGQIPpSWLNLDNPRVTIVTHQDVFR_3	3.62601e+07	2.97787e+07	3.00218e+07	4.77847e+07	3.1073e+07	3.8905e+07	2.86997e+07	1.85982e+07	6.81615e+06	1.81676e+07	1.89127e+07	3.23954e+07	2.69342e+07	3.06811e+07	2.75131e+07	4.28094e+07	3.64825e+07	4.33749e+07	3.06811e+07	1.91524e+07	9.3668e+06	1.95659e+07	1.5448e+07	3.1914e+07	0.55374	1.2805	1.18746
F2	MDM2 pT16pT26	Q00987	MDM2_HUMAN	E3 ubiquitin-protein ligase Mdm2	MDM2	pT16pT26	MDM2	Q96DS5 (pT16pT26)	Q96DS5_HUMAN		0.29	M238Pr1	0.8	T(4): 0.0; S(7): 0.0; T(10): 0.0; T(15): 0.3; T(16): 1.9; S(17): 4.0; S(22): 95.8; T(26): 98.0	F2	MCNTNM8SVPTDGAVTpTSQIPASEQEpTLVRPKPLLLKLLK_4	7.49837e+08	4.97313e+08	5.55671e+07	3.37651e+08	9.83438e+08	3.51758e+08	5.35753e+08	3.95682e+08	3.7215e+08	5.42445e+08	9.9311e+08	3.29797e+08	6.456e+08	5.12436e+08	5.04613e+07	3.04747e+08	1006148933	4.11063e+08	5.66289e+08	5.24942e+08	3.34513e+08	5.51377e+08	1319970797	3.68501e+08	0.582823	0.681386	1.18576
LW	SLC35B4 Q969S0-3 (pT249pT251)						SLC35B4	Q969S0-3 (pT249pT251)	S35B4_HUMAN		0.508	M229Pr1	5.8	S(1): 26.9; Y(4): 26.9; T(12): 28.0; Y(19): 28.0; T(26): 30.1; T(28): 30.1; T(30): 30.1	LW	SELYEIPVIGVTLPIMWFYLLMNIIpTQpTPT_3	4.03779e+07	3.25121e+07	2.62542e+07	6.10727e+07	5.21951e+07	3.08726e+07	8.4589e+07	2.18842e+07	3.78126e+07	7.53243e+07	7.05885e+07	3.10699e+07	3.98635e+07	3.62643e+07	1.97531e+07	6.563e+07	3.88459e+07	4.6183e+07	8.93408e+07	2.57503e+07	3.12465e+07	8.57849e+07	5.93155e+07	4.62775e+07	0.851546	1.09888	1.18438
LW	LYST pS2105	Q99698	LYST_HUMAN	Lysosomal-trafficking regulator	LYST	pS2105	LYST	Q99698 (pS2105)	LYST_HUMAN		0.00107	M249Sr1|M249Sr2	100	S(1): 100.0; T(7): 0.0; S(8): 0.0; S(9): 0.0; T(12): 0.0; S(14): 0.0	LW	pSLPAFPTSSLLTQSQK_2	1.7322e+07	6.64728e+06	6.86451e+07	1.27187e+07	6.45872e+07	9.32457e+07	3.29441e+07	1.63968e+07	8.47269e+06	8.01435e+07	3.31016e+07	9.61171e+07	1.77171e+07	8.99758e+06	5.66316e+07	1.44443e+07	4.86558e+07	1.26273e+08	3.33754e+07	1.94647e+07	6.46229e+06	9.23279e+07	2.2918e+07	1.3876e+08	0.42203	2.15475	1.18433
LW	MAP4 pS507	P27816	MAP4_HUMAN	Microtubule-associated protein 4	MAP4	pS507	MAP4	C9JFC3 (pS484)	C9JFC3_HUMAN		6.7e-05	M238Sr1|M238Sr2	100	S(3): 100.0; S(6): 0.0; T(8): 0.0	LW	DM8pSPLSETEMALGK_2	4.17738e+08	3.96362e+08	1.05068e+09	1.12903e+09	1.32325e+09	3.73745e+08	4.98376e+08	2.86069e+08	1.07738e+09	9.67829e+08	1.11108e+09	3.55513e+08	4.0142e+08	4.23756e+08	8.78634e+08	1.36254e+09	9.73318e+08	5.2846e+08	5.77459e+08	3.34105e+08	1.05251e+09	1.32328e+09	8.20332e+08	5.55123e+08	0.0937637	0.962496	1.18339
LW	FAM82A2 pS46	Q96TC7	RMD3_HUMAN	Regulator of microtubule dynamics protein 3	FAM82A2	pS46	FAM82A2	Q96TC7 (pS46)	RMD3_HUMAN		1.82e-07	M238Pr1|M238Sr2|M249Sr1|M238Pr2|M229Sr2|M249Pr1|M238Sr1|M249Pr2|M249Sr2	90.9	S(1): 9.1; S(3): 90.9; S(7): 0.0; Y(10): 0.0; T(11): 0.0; T(13): 0.0; S(14): 0.0	LW	SQpSLPNSLDYTQTSDPGR_2	1.39453e+08	9.28803e+07	9.75301e+07	115369785	1.12034e+08	1.08804e+08	5.55606e+07	6.74648e+07	8.30495e+07	112533612	1.02741e+08	1.24705e+08	1.32177e+08	9.30191e+07	8.39107e+07	1.1349e+08	8.77389e+07	1.49689e+08	5.80298e+07	7.32512e+07	7.38814e+07	1.3171e+08	8.44733e+07	1.96979e+08	0.288347	1.45737	1.18239
F1	ILF3 Q12906-4 (pS482)						ILF3	Q12906-4 (pS482)	ILF3_HUMAN		7.59e-12	M229Sr1|M238Pr2	90	S(4): 90.0; T(8): 10.0; S(25): 0.0; T(26): 0.0; S(28): 0.0; S(33): 0.0; T(36): 0.0	F1	GEDpSAEETEAKPAVVAPAPVVEAVSTPSAAFPSDATAENVK_3	3.59331e+08	8.90236e+07	3.98583e+08	3.79427e+08	2.7497e+08	3.09593e+08	3.18699e+08	1.73768e+08	3.26021e+07	3.25867e+08	1.48905e+08	2.85266e+08	2.59206e+08	112261074	3.53249e+08	3.51724e+08	3.53243e+08	3.21233e+08	248983588	2.59008e+08	2.19964e+07	3.20141e+08	1.92196e+08	2.89872e+08	0.5005	1.15772	1.18077
F2	DIDO1 pS1714	Q9BTC0	DIDO1_HUMAN	Death-inducer obliterator 1	DIDO1	pS1714	DIDO1	Q9BTC0 (pS1714)	DIDO1_HUMAN		0.0143	M249Sr1|M229Pr2|M249Sr2	5	S(1): 5.0; S(2): 5.0; S(3): 5.0; T(8): 0.4; T(22): 84.5	F2	SSpSPAGETEGDREPQARPGEGTAPLPPPGQK_4	7.33135e+07	4.50089e+07	5.94799e+07	1.30377e+08	7.84517e+07	5.81995e+07	4.0549e+07	5.80927e+07	7.97605e+07	3.70634e+07	6.14065e+07	5.40891e+07	5.49007e+07	4.77116e+07	5.76773e+07	1.12365e+08	8.11134e+07	6.57718e+07	4.42572e+07	7.13197e+07	7.36504e+07	4.06847e+07	7.01391e+07	5.42845e+07	0.95468	1.02724	1.18047
LW	SRRM2 pT1043	Q9UQ35	SRRM2_HUMAN	Serine/arginine repetitive matrix protein 2	SRRM2	pT1043	SRRM2	Q9UQ35 (pT1043)	SRRM2_HUMAN		3.46e-07	M238Pr1|M249Pr1|M229Pr1|M249Sr2|M238Sr1|M238Pr2|M249Pr2	33.3	S(1): 33.3; S(2): 33.3; T(3): 33.3; S(8): 0.0; Y(9): 0.0; S(13): 0.0; S(14): 0.0	LW	SSpTPPGESYFGVSSLQLK_2	1.20521e+08	1.4424e+08	9.10909e+07	6.55531e+07	1.18003e+08	221015616	1.18653e+08	1.19584e+08	9.99306e+07	1.07711e+08	1.01606e+08	6.47662e+07	1.12576e+08	1.54794e+08	7.79032e+07	6.84438e+07	9.36644e+07	3.3127e+08	1.35827e+08	1.3732e+08	8.72155e+07	1.27401e+08	8.34457e+07	9.12343e+07	0.435351	1.54151	1.18001
F1	XPO6 pT204pT210	Q96QU8	XPO6_HUMAN	Exportin-6	XPO6	pT204pT210	XPO6	Q96QU8 (pT204pT210)	XPO6_HUMAN		1.66e-05	M229Pr1|M238Pr1|M229Pr2	0.8	S(2): 18.6; T(4): 76.3; T(7): 8.2; S(11): 64.7; T(13): 16.0; S(14): 16.0; S(17): 0.1; S(22): 0.0; S(27): 0.0; S(29): 0.0; S(30): 0.0	F1	HSVTAApTPPPSPpTSGESGDLLSNLLQSPSSAK_3	165682197	1.15175e+08	5.12197e+07	1.38306e+08	6.80243e+07	1.293e+08	1.45184e+08	8.67084e+07	1.2289e+08	4.52115e+07	4.39968e+07	1.62971e+08	1.20703e+08	1.5049e+08	4.14064e+07	1.33009e+08	8.98032e+07	1.32403e+08	1.15523e+08	122013720	1.07506e+08	4.77906e+07	6.08028e+07	1.68092e+08	0.491586	1.40701	1.17699
F2	CD44 pT618pT637pT638	P16070	CD44_HUMAN	CD44 antigen	CD44	pT618pT637pT638	CD44	P16070-11 (pT305pT324pT325)	CD44_HUMAN		0.34	M229Sr2	NA	Too many isoforms	F2	SLSGDQDTFHPSGGSHTpTHGSESDGHSHGSQEGGANpTpTSGPIR_3	3.87816e+07	5.28027e+07	5.40709e+07	5.16639e+07	4.87221e+07	3.93999e+07	4.34608e+07	4.3939e+07	4.7609e+07	4.19601e+07	7.87092e+07	3.34865e+07	2.96656e+07	5.42845e+07	4.86774e+07	4.74695e+07	5.04613e+07	4.37176e+07	4.81784e+07	4.91562e+07	4.54822e+07	51106977	9.49526e+07	3.42433e+07	0.77223	0.88205	1.17449
F2	RTEL1 pS1206	Q9NZ71	RTEL1_HUMAN	Regulator of telomere elongation helicase 1	RTEL1	pS1206	RTEL1	Q9NZ71-9 (pS983)	RTEL1_HUMAN		0.337	M229Sr1	37.3	S(2): 2.7; S(3): 2.7; T(12): 4.7; S(23): 17.5; S(25): 17.5; S(26): 37.3; S(35): 17.5	F2	ISSFLRQRPAGTVGAGGEDAGPSQSpSGPPHGPAASEWGL_4	1.29783e+08	1.26881e+08	1.09324e+08	2.44903e+08	2.13413e+08	2.69435e+08	8.66787e+07	4.3248e+07	1.40889e+08	1.26334e+08	1.90698e+08	2.47388e+08	1.12365e+08	1.14059e+08	1.03225e+08	2.30693e+08	1.90239e+08	3.0188e+08	8.73484e+07	4.81784e+07	1.39218e+08	125330432	1.99365e+08	2.94461e+08	0.610143	1.34005	1.17212
F2	RALY pS288	Q9UKM9	RALY_HUMAN	RNA-binding protein Raly	RALY	pS288	RALY	Q9UKM9-2 (pS272)	RALY_HUMAN		3.9e-05	M249Sr2|M249Sr1	76.1	T(1): 4.9; T(12): 18.9; S(14): 76.1; S(21): 0.1; T(24): 0.0	F2	TRDDGDEEGLLTHpSEEELEHSQDTDADDGALQ_4	1.65308e+08	2.65e+08	1.54152e+08	3.096e+08	2.21848e+08	6.28732e+08	2.84324e+08	2.49532e+08	2.71948e+08	1.70434e+08	1.34512e+08	6.76125e+08	1.47311e+08	2.49145e+08	1.43918e+08	2.59699e+08	2.13714e+08	7.44893e+08	3.19255e+08	3.21525e+08	2.52487e+08	1.80288e+08	1.49071e+08	7.82279e+08	0.24928	2.07042	1.17114
LW	HERC1 pS1160pS1163pS1179	Q15751	HERC1_HUMAN	Probable E3 ubiquitin-protein ligase HERC1	HERC1	pS1160pS1163pS1179	HERC1	Q15751 (pS1160pS1163pS1179)	HERC1_HUMAN		0.402	M249Sr2	4.9	S(9): 34.1; S(12): 62.4; T(18): 45.8; Y(20): 45.8; T(24): 16.3; S(28): 83.0; T(35): 12.8	LW	CLGGMLQGpSPVpSPEEQDTAYWMKTPLFpSDGVEMDTPQLDK_4	1.52146e+08	1.54237e+08	167053381	1.51949e+08	141116018	5.77897e+07	1.40737e+08	1.59685e+08	1.39542e+08	1.24282e+08	1.43334e+08	1.6173e+07	1.46847e+08	1.78156e+08	1.36443e+08	1.48012e+08	1.08338e+08	8.03846e+07	1.56186e+08	1.87189e+08	126689647	1.49679e+08	1.15323e+08	2.51975e+07	0.940389	0.973147	1.1711
F2,F1	RECQL5 pS815	O94762	RECQ5_HUMAN	ATP-dependent DNA helicase Q5	RECQL5	pS815	RECQL5	O94762 (pS815)	RECQ5_HUMAN		0.00199	M229Pr2	2.2	Y(1): 13.2; T(2): 84.6; S(12): 2.2; T(18): 0.0	F2	YTGEEDGAGGHpSPAPPQTEECLR_3	4.06813e+08	3.06546e+08	3.32542e+08	3.31257e+08	1.61965e+08	3.31296e+08	3.83557e+08	3.67703e+08	2.47539e+08	2.98678e+08	2.08497e+08	3.30032e+08	3.25474e+08	3.17169e+08	2.93534e+08	3.00219e+08	1.81414e+08	3.57753e+08	3.62453e+08	4.95084e+08	2.2836e+08	3.00913e+08	2.57892e+08	3.6819e+08	0.180939	1.29725	1.16826
LW	NUP98 pS623	P52948	NUP98_HUMAN	Nuclear pore complex protein Nup98-Nup96	NUP98	pS623	NUP98	P52948-4 (pS606)	NUP98_HUMAN	CDK1	1.72e-05	M249Sr1|M229Pr1|M249Sr2|M249Pr2|M238Pr1	88.5	S(2): 0.0; S(7): 88.5; S(9): 10.3; Y(11): 1.3	LW	DSENLApSPSEYPENGER_2	3.84813e+07	4.156e+07	3.33992e+07	6.46732e+07	1.04545e+08	3.60695e+07	6.26064e+07	4.32276e+07	5.77631e+07	4.14164e+07	5.63462e+07	4.31506e+07	3.70202e+07	4.37798e+07	2.69549e+07	6.77236e+07	8.24554e+07	5.24449e+07	6.67656e+07	4.89068e+07	4.71096e+07	4.69841e+07	4.4277e+07	6.3859e+07	0.851546	1.06276	1.16612
LW,F1	PDAP1 pS60pS63	Q13442	HAP28_HUMAN	28 kDa heat- and acid-stable phosphoprotein	PDAP1	pS60pS63	PDAP1	Q13442 (pS60pS63)	HAP28_HUMAN		0.000251	M238Sr1|M229Sr1|M238Sr2|M229Sr2	99.9	S(2): 0.1; S(5): 99.9; S(8): 100.0; Y(15): 0.0	F1	KSLDpSDEpSEDEEDDYQQK_2	2.3812e+08	2.80422e+08	3.19653e+08	2.42002e+08	1.71015e+08	5.37998e+07	3.53008e+08	2.76629e+08	3.44011e+08	2.27863e+08	1.68295e+08	6.43218e+07	1.85104e+08	3.33066e+08	2.48873e+08	2.41114e+08	1.39845e+08	7.88968e+07	3.10063e+08	3.60161e+08	2.77308e+08	2.5661e+08	1.54295e+08	8.72687e+07	0.858551	1.03164	1.16606
LW	VCL pS290	P18206	VINC_HUMAN	Vinculin	VCL	pS290	VCL	F5H7T3 (pS217)	F5H7T3_HUMAN		2.39e-06	M238Sr1|M238Sr2	100	S(3): 0.0; S(5): 100.0	LW	DPSApSPGDAGEQAIR_2	3.92886e+07	3.24672e+07	2.01826e+07	1.55796e+07	8.39547e+06	4.29569e+06	4.16863e+07	2.90524e+07	5.73871e+06	2.56398e+07	5.82832e+06	1.00764e+06	38033872	3.61253e+07	1.40005e+07	1.71044e+07	7.16045e+06	5.34241e+06	4.24117e+07	3.31467e+07	4.93987e+06	2.94918e+07	3.42189e+06	2.47518e+06	0.893424	1.12474	1.16584
LW	AKAP11 pS1242	Q9UKA4	AKA11_HUMAN	A-kinase anchor protein 11	AKAP11	pS1242	AKAP11	Q9UKA4 (pS1242)	AKA11_HUMAN		1.96e-05	M249Pr1|M229Pr1|M249Sr1|M238Pr1|M249Sr2|M249Pr2|M238Pr2|M229Pr2	99.3	S(1): 0.7; S(3): 99.3; T(5): 0.0; S(10): 0.0	LW	SVpSPTFLNPSDENLK_2	1.16613e+08	9.19052e+07	1.08112e+08	1.01234e+08	9.57012e+07	5.37341e+07	8.0419e+07	116209067	1.08335e+08	1.05002e+08	8.31498e+07	7.16138e+07	1.09202e+08	9.15407e+07	9.46154e+07	9.94713e+07	7.38406e+07	7.33565e+07	8.52639e+07	1.31157e+08	9.51296e+07	1.24284e+08	6.67623e+07	1.00756e+08	0.385159	1.18245	1.162
LW	NCOR1 pS2120	O75376	NCOR1_HUMAN	Nuclear receptor corepressor 1	NCOR1	pS2120	NCOR1	B4DJ25 (pS704)	B4DJ25_HUMAN		0.0087	M238Pr1|M249Pr1|M229Sr2|M249Pr2|M238Pr2|M238Sr1|M249Sr1	100	S(2): 100.0	LW	VpSPENLVDK_2	7.12388e+07	1.09842e+08	3.87932e+07	2.78095e+07	5.657e+07	1.95956e+07	4.89719e+07	3.28269e+07	4.49038e+07	3.33323e+07	3.74988e+07	3.0343e+07	6.66924e+07	1.12204e+08	3.21372e+07	3.00096e+07	4.24678e+07	3.01464e+07	5.05928e+07	3.57845e+07	3.6778e+07	3.82098e+07	2.68021e+07	4.53111e+07	0.819759	1.14168	1.16116
F1	PDXDC1 pT12	Q6P996	PDXD1_HUMAN	Pyridoxal-dependent decarboxylase domain-containing protein 1	PDXDC1	pT12	PDXDC1	Q6P996-2 (pT12)	PDXD1_HUMAN		0.351	M249Pr1	100	T(5): 100.0	F1	IADPpTLAEM8GKNLKEAVK_2	7.94629e+07	2.61178e+07	1.09996e+08	1.61034e+08	9.06186e+07	2.27284e+08	6.78134e+07	2.12447e+07	1.29103e+08	1.53635e+08	1.65573e+08	2.0967e+08	5.51899e+07	3.53657e+07	1.03925e+08	1.54071e+08	1.09165e+08	2.50807e+08	4.7931e+07	3.27624e+07	1.12779e+08	1.49144e+08	2.01333e+08	2.09036e+08	0.783901	1.31867	1.16108
F2	CCDC94 pS211pS213	Q9BW85	CCD94_HUMAN	Coiled-coil domain-containing protein 94	CCDC94	pS211pS213	CCDC94	Q9BW85 (pS211pS213)	CCD94_HUMAN		6e-06	M229Pr1	96.9	S(5): 98.4; S(7): 98.4; S(14): 3.0; T(25): 0.1	F2	LLEDpSDpSEDEAAPSPLQPALRPNPTAILDEAPKPK_4	1.15052e+08	1.03862e+08	154446513	8.8509e+07	6.16514e+07	8.8195e+07	2.6605e+06	5.16786e+07	4.25202e+07	8.53192e+07	4.53571e+07	4.07485e+07	9.21455e+07	9.79888e+07	1.36358e+08	7.56889e+07	6.39156e+07	9.49526e+07	2.79296e+06	5.54403e+07	4.22332e+07	8.81334e+07	4.86774e+07	4.15813e+07	0.814071	1.17523	1.15984
LW	FAM134C pS435	Q86VR2	F134C_HUMAN	Protein FAM134C	FAM134C	pS435	FAM134C	B3KR75 (pS240)	B3KR75_HUMAN		7.41e-06	M249Pr1|M249Sr1|M249Sr2|M229Sr2	33.3	S(1): 33.3; S(3): 33.3; S(4): 33.3; T(8): 0.0; S(21): 0.0; S(24): 0.0; S(30): 0.0; S(31): 0.0	LW	SPpSSDLDTDAEGDDFELLDQSELSQLDPASSR_3	2.5251e+07	2.39033e+07	2.60591e+07	1.04267e+08	3.0856e+07	9.08186e+07	7.13387e+07	22689291	1.01784e+08	7.69667e+07	8.22926e+07	5.50792e+07	2.65451e+07	2.60589e+07	1.95448e+07	1.02663e+08	2.37129e+07	121407730	74704529	2.65483e+07	8.92704e+07	8.83451e+07	6.56959e+07	8.01593e+07	0.474499	1.48655	1.15972
LW	FAM134C pS433	Q86VR2	F134C_HUMAN	Protein FAM134C	FAM134C	pS433	FAM134C	B3KR75 (pS238)	B3KR75_HUMAN		4.31e-06	M249Sr1|M229Sr1|M249Sr2|M229Sr2|M249Pr1	33.3	S(1): 33.3; S(3): 33.3; S(4): 33.3; T(8): 0.0; S(21): 0.0; S(24): 0.0; S(30): 0.0; S(31): 0.0	LW	pSPSSDLDTDAEGDDFELLDQSELSQLDPASSR_3	2.5251e+07	2.39033e+07	2.60591e+07	1.04267e+08	3.0856e+07	9.08186e+07	7.13387e+07	22689291	1.01784e+08	7.69667e+07	8.22926e+07	5.50792e+07	2.65451e+07	2.60589e+07	1.95448e+07	1.02663e+08	2.37129e+07	121407730	74704529	2.65483e+07	8.92704e+07	8.83451e+07	6.56959e+07	8.01593e+07	0.474499	1.48655	1.15972
LW	FAM134C pS436	Q86VR2	F134C_HUMAN	Protein FAM134C	FAM134C	pS436	FAM134C	B3KR75 (pS241)	B3KR75_HUMAN		4.03e-06	M249Sr1|M229Sr2|M249Pr1|M229Sr1|M249Sr2	81.7	S(1): 2.8; S(3): 14.9; S(4): 81.7; T(8): 0.6; S(21): 0.0; S(24): 0.0; S(30): 0.0; S(31): 0.0	LW	SPSpSDLDTDAEGDDFELLDQSELSQLDPASSR_3	2.5251e+07	2.39033e+07	2.60591e+07	1.04267e+08	3.0856e+07	9.08186e+07	7.13387e+07	22689291	1.01784e+08	7.69667e+07	8.22926e+07	5.50792e+07	2.65451e+07	2.60589e+07	1.95448e+07	1.02663e+08	2.37129e+07	121407730	74704529	2.65483e+07	8.92704e+07	8.83451e+07	6.56959e+07	8.01593e+07	0.474499	1.48655	1.15972
F1	LMO7 pS988	Q8WWI1	LMO7_HUMAN	LIM domain only protein 7	LMO7	pS988	LMO7	E9PMP7 (pS602)	E9PMP7_HUMAN		1.96e-05	M238Sr2|M238Pr1	74.1	T(5): 0.0; T(10): 0.1; S(14): 74.1; T(16): 19.1; S(17): 5.2; S(20): 0.4; S(21): 0.4; S(23): 0.4; T(29): 0.0; S(30): 0.0	F1	EVAATEEDVTRLPpSPTSPFSSLSQDQAATSK_3	1.57509e+08	9.914e+07	4.93438e+07	2.45067e+08	1.3936e+08	3.73488e+08	1.90905e+08	9.12658e+07	2.6945e+08	1.33075e+08	1.46313e+08	3.49437e+08	1.15713e+08	133066871	3.92134e+07	231988476	1.81439e+08	4.1603e+08	1.51041e+08	1.2898e+08	234106048	1.30673e+08	1.83972e+08	3.56466e+08	0.561328	1.54305	1.15671
F1	KCNA3 pS552	P22001	KCNA3_HUMAN	Potassium voltage-gated channel subfamily A member 3	KCNA3	pS552	KCNA3	P22001 (pS552)	KCNA3_HUMAN		0.245	M238Sr2	26.1	S(1): 7.6; Y(3): 7.6; S(14): 2.9; T(19): 7.6; T(23): 13.6; S(26): 26.1; T(27): 13.6; T(29): 13.6; T(31): 2.9; T(32): 2.9; S(38): 1.5	F1	SEYM8VIEEGGMNHSAFPQTPFKTGNpSTATCTTNNNPNSCVNIK_4	1.08223e+07	1.55639e+06	0	9.4594e+06	2.77335e+06	2.76491e+06	1.56731e+07	6.99177e+06	6.27572e+06	7.04586e+06	1.08916e+07	9.34795e+06	6.53918e+06	1.46142e+06	263998	1.0719e+07	6.56608e+06	3.50104e+06	1.11299e+07	1.07421e+07	6.51247e+06	5.34835e+06	1.65586e+07	1.19307e+07	0.954951	0.918695	1.15648
LW	ANLN pS97	Q9NQW6	ANLN_HUMAN	Actin-binding protein anillin	ANLN	pS97	ANLN	C9JJT6 (pS75)	C9JJT6_HUMAN		1.83e-05	M249Pr2	44.5	S(1): 44.5; S(3): 44.5; S(5): 10.4; S(8): 0.6; T(18): 0.0; S(20): 0.0; S(22): 0.0; S(28): 0.0	LW	SCpSPSPVSPQVQPQAADTISDSVAVPASLLGMR_3	4.57472e+07	5.04e+07	6.44726e+07	4.99145e+07	7.43904e+07	5.49036e+07	3.97989e+07	3.69925e+07	6.89788e+07	7.13997e+07	4.0855e+07	2.09501e+07	4.54291e+07	5.13982e+07	5.19732e+07	5.31441e+07	5.75519e+07	7.49161e+07	4.07111e+07	4.03422e+07	5.79348e+07	8.16837e+07	2.92497e+07	3.35942e+07	0.568767	1.18465	1.15568
LW	ANLN pS95	Q9NQW6	ANLN_HUMAN	Actin-binding protein anillin	ANLN	pS95	ANLN	C9JJT6 (pS73)	C9JJT6_HUMAN		2.07e-05	M249Pr2	44.5	S(1): 44.5; S(3): 44.5; S(5): 10.4; S(8): 0.6; T(18): 0.0; S(20): 0.0; S(22): 0.0; S(28): 0.0	LW	pSCSPSPVSPQVQPQAADTISDSVAVPASLLGMR_3	4.57472e+07	5.04e+07	6.44726e+07	4.99145e+07	7.43904e+07	5.49036e+07	3.97989e+07	3.69925e+07	6.89788e+07	7.13997e+07	4.0855e+07	2.09501e+07	4.54291e+07	5.13982e+07	5.19732e+07	5.31441e+07	5.75519e+07	7.49161e+07	4.07111e+07	4.03422e+07	5.79348e+07	8.16837e+07	2.92497e+07	3.35942e+07	0.568767	1.18465	1.15568
F1	UBL7 pT240	Q96S82	UBL7_HUMAN	Ubiquitin-like protein 7	UBL7	pT240	UBL7	Q96S82 (pT240)	UBL7_HUMAN		0.296	M229Pr2	97.6	S(12): 2.4; T(22): 97.6	F1	DMPGGFLFEGLSDDEDDFHPNpTR_3	3.02397e+08	1.35019e+08	6.94254e+07	9.62046e+07	2.24852e+07	1.11958e+08	2.03592e+08	112852145	1.44615e+08	1.61825e+08	7.82067e+07	102054818	1.97123e+08	1.96338e+08	5.89234e+07	9.8709e+07	3.43941e+07	1.09138e+08	1.62999e+08	1.69999e+08	1.22065e+08	1.59703e+08	100649800	1.01044e+08	0.747653	1.23482	1.15457
LW,F1	TP53BP1 pS1462	Q12888	TP53B_HUMAN	Tumor suppressor p53-binding protein 1	TP53BP1	pS1462	TP53BP1	A6NNK5 (pS1417)	A6NNK5_HUMAN		4.41e-07	M249Pr2|M229Pr1|M238Sr2|M238Pr2|M229Pr2|M249Sr1|M238Pr1|M249Pr1|M249Sr2|M229Sr2|M238Sr1|M229Sr1	50	S(1): 50.0; S(3): 50.0; S(15): 0.0; S(21): 0.0; S(22): 0.0; S(26): 0.0	LW	SDpSPEIPFQAAAGPSDGLDASSPGNSFVGLR_3	2.51689e+08	2.28846e+08	1.92573e+08	1.19608e+08	1.03206e+08	1.35585e+08	2.52799e+08	1.21085e+08	1.4701e+08	2.68266e+08	1.07717e+08	1.6098e+08	2.01605e+08	2.65767e+08	1.71221e+08	1.2481e+08	1.02885e+08	1.73305e+08	2.23878e+08	1.51308e+08	1.18925e+08	2.83882e+08	1.06954e+08	2.11452e+08	0.032667	1.30801	1.1539
LW,F1	TP53BP1 pS1460	Q12888	TP53B_HUMAN	Tumor suppressor p53-binding protein 1	TP53BP1	pS1460	TP53BP1	A6NNK5 (pS1415)	A6NNK5_HUMAN		4.42e-07	M249Pr2|M229Sr1|M229Pr1|M249Sr2|M229Sr2|M238Sr1|M238Pr2|M238Pr1|M249Sr1|M249Pr1|M238Sr2|M229Pr2	50	S(1): 50.0; S(3): 50.0; S(15): 0.0; S(21): 0.0; S(22): 0.0; S(26): 0.0	LW	pSDSPEIPFQAAAGPSDGLDASSPGNSFVGLR_3	2.51689e+08	2.28846e+08	1.92573e+08	1.19608e+08	1.03206e+08	1.35585e+08	2.52862e+08	1.21085e+08	1.4701e+08	2.68266e+08	1.07717e+08	1.6098e+08	2.01605e+08	2.65767e+08	1.71221e+08	1.2481e+08	1.02885e+08	1.73305e+08	2.24009e+08	1.51308e+08	1.18925e+08	2.83882e+08	1.06954e+08	2.11452e+08	0.032667	1.30783	1.15369
F2	ILF3 pS476	Q12906	ILF3_HUMAN	Interleukin enhancer-binding factor 3	ILF3	pS476	ILF3	Q12906 (pS476)	ILF3_HUMAN		2.74e-10	M249Sr1|M249Sr2|M238Sr2|M238Pr1|M238Pr2|M229Pr2|M229Sr2|M249Pr2|M229Sr1|M229Pr1|M238Sr1	37.4	S(2): 37.4; S(3): 37.4; S(8): 12.6; T(12): 12.6; S(29): 0.0; T(30): 0.0; S(32): 0.0; S(37): 0.0; T(40): 0.0; T(48): 0.0	F2	DpSSKGEDSAEETEAKPAVVAPAPVVEAVSTPSAAFPSDATAEQGPILTK_4	3.07102e+08	2.32024e+08	2.86377e+08	3.6912e+08	2.10596e+08	3.90635e+08	1.54838e+08	2.27107e+08	3.7046e+08	3.09891e+08	2.49514e+08	4.82898e+08	2.49821e+08	2.40864e+08	2.59429e+08	3.32617e+08	2.17282e+08	4.64484e+08	1.69458e+08	2.62127e+08	3.42606e+08	3.41017e+08	2.68022e+08	5.78855e+08	0.156979	1.47348	1.15207
LW	RPS17 pS113	P08708	RS17_HUMAN	40S ribosomal protein S17	RPS17	pS113	RPS17L	P0CW22 (pS113)	RS17L_HUMAN		4.98e-08	M229Pr2|M249Pr1|M229Pr1	90.6	S(6): 90.6; S(8): 9.4; T(13): 0.0; T(16): 0.0	LW	LLDFGpSLSNLQVTQPTVGMNFK_3	6.08238e+06	3.49493e+07	55721555	5.31427e+07	1.2474e+07	2.326e+07	3.86742e+07	1.29653e+07	2.54112e+07	1.40736e+07	5.13816e+07	4.32363e+07	5.9914e+06	3.83962e+07	4.51345e+07	5.61679e+07	1.14291e+07	3.59297e+07	3.94361e+07	1.6953e+07	2.01259e+07	1.59053e+07	4.01548e+07	6.3974e+07	0.543809	1.4009	1.15119
LW	DOCK7 pS1434	Q96N67	DOCK7_HUMAN	Dedicator of cytokinesis protein 7	DOCK7	pS1434	DOCK7	F8W9H6 (pS164)	F8W9H6_HUMAN		0.286	M238Pr1	44.8	S(1): 9.7; S(3): 44.8; S(5): 44.8; S(9): 0.7	LW	SPSGpSAFGSQENLR_2	9.50008e+07	1.2366e+08	3.27672e+07	5.00903e+07	194821995	2.07765e+07	9.23125e+07	9.75408e+07	7.38352e+07	1.37888e+07	1.85682e+08	2.77778e+07	8.72029e+07	1.31558e+08	2.60919e+07	5.34346e+07	1.45059e+08	3.23173e+07	9.7926e+07	1.14362e+08	6.29472e+07	1.54682e+07	1.47891e+08	4.31856e+07	0.524021	0.68826	1.14828
F1	HMGA2 pS102	P52926	HMGA2_HUMAN	High mobility group protein HMGI-C	HMGA2	pS102	HMGA2	P52926 (pS102)	HMGA2_HUMAN	CK2-A1	0.00933	M229Sr2|M229Sr1	33.2	T(7): 0.0; T(10): 0.5; S(11): 33.2; S(12): 33.2; S(15): 33.2	F1	KPAQEETEETSpSQESAEED_2	681436	1623206	2.47459e+07	5.80992e+06	1.28556e+07	5.61214e+06	2398339	9.30063e+06	4.53151e+06	269980	6.11943e+06	3.75544e+06	504809	1.81089e+06	1.37188e+07	8.06017e+06	2.43614e+07	9.20726e+06	1.34358e+06	1.31446e+07	4.91423e+06	439470	1.09917e+07	1.79608e+06	0.763074	0.617153	1.14519
LW	FAM82A2 pS44	Q96TC7	RMD3_HUMAN	Regulator of microtubule dynamics protein 3	FAM82A2	pS44	FAM82A2	Q96TC7 (pS44)	RMD3_HUMAN		2.71e-06	M238Pr2|M238Pr1|M249Sr1	50	S(1): 50.0; S(3): 50.0; S(7): 0.0; Y(10): 0.0; T(11): 0.0; T(13): 0.0; S(14): 0.0	LW	pSQSLPNSLDYTQTSDPGR_2	1.39453e+08	9.28803e+07	9.75301e+07	115369785	1.12034e+08	1.08804e+08	5.55606e+07	6.74648e+07	8.30495e+07	1.0069e+08	1.02741e+08	1.24705e+08	1.32177e+08	9.30191e+07	8.39107e+07	1.1349e+08	8.77389e+07	1.49689e+08	5.80298e+07	7.32512e+07	7.38814e+07	1.18681e+08	8.44733e+07	1.96979e+08	0.310494	1.43232	1.14495
F1	SSR1 pS268	P43307	SSRA_HUMAN	Translocon-associated protein subunit alpha	SSR1	pS268	SSR1	C9JBX5 (pS200)	C9JBX5_HUMAN		0.00203	M249Pr2|M249Pr1	100	T(5): 0.0; S(6): 0.0; S(7): 0.0; S(14): 0.0; T(20): 0.0; S(28): 100.0	F1	VEM8GTSSQNDVDM8SWIPQETLNQINKApSPR_3	6.34081e+08	3.66458e+08	2.99076e+08	3.64462e+08	3.757e+08	2.82325e+08	7.18188e+08	3.23922e+08	2.27853e+08	3.44148e+08	3.37468e+08	2.92817e+08	4.30408e+08	4.72602e+08	2.63757e+08	3.66942e+08	4.84279e+08	2.98887e+08	5.70568e+08	4.57632e+08	1.69028e+08	3.42711e+08	4.30918e+08	3.09313e+08	0.561328	0.957057	1.14377
LW	SRRM2 pS2382	Q9UQ35	SRRM2_HUMAN	Serine/arginine repetitive matrix protein 2	SRRM2	pS2382	SRRM2	Q9UQ35 (pS2382)	SRRM2_HUMAN		6.54e-09	M249Pr2	99.9	S(6): 0.0; T(11): 0.1; S(12): 99.9	LW	MAPALSGANLTpSPR_2	2.5433e+07	5.04942e+07	6.44463e+07	5.79138e+07	1.79397e+08	2.7864e+07	7.9594e+07	8.1444e+07	5.93224e+07	3.18771e+07	3.03044e+07	5.00676e+07	2.70493e+07	5.15456e+07	5.15922e+07	61603411	1.32741e+08	4.32016e+07	8.43714e+07	9.0904e+07	4.82224e+07	3.60477e+07	2.1119e+07	7.29118e+07	0.965462	0.975675	1.13665
F1	AP2B1 pT863	P63010	AP2B1_HUMAN	AP-2 complex subunit beta	AP2B1	pT863	AP2B1	F5GYG9 (pT614)	F5GYG9_HUMAN		0.354	M229Pr1	60.7	T(6): 0.0; T(29): 60.7; S(31): 19.6; S(32): 19.6	F1	QVFLATWKDIPNENELQFQIKECHLNADpTVSSK_4	59488284	8.79919e+07	4.40225e+07	2.96464e+07	3.17037e+07	1.10857e+08	1.1773e+08	6.97603e+06	4.77934e+07	7.55344e+07	1.19877e+08	9.68344e+07	3.95953e+07	1.08362e+08	3.41433e+07	3.12871e+07	4.50841e+07	107164251	8.97264e+07	1.06303e+07	3.36499e+07	7.35678e+07	1.51041e+08	9.52838e+07	0.954951	1.08406	1.13562
LW	KHDRBS1 pT61	Q07666	KHDR1_HUMAN	KH domain-containing, RNA-binding, signal transduction-associated protein 1	KHDRBS1	pT61	KHDRBS1	Q07666-3 (pT61)	KHDR1_HUMAN		0.45	M249Sr2	24.3	S(2): 75.6; T(5): 24.3; S(14): 0.0; T(16): 0.0; T(21): 0.0; T(28): 0.0; S(34): 0.0; T(36): 0.0; S(38): 0.0	LW	ASPApTQPPPLLPPSATGPDATVGGPAPTPLLPPSATASVK_3	1.55541e+08	1.94727e+08	1.34499e+08	168834979	1.50931e+08	1.14269e+08	1.57993e+08	6.68654e+07	8.85208e+07	1.00094e+08	1.93247e+08	7.37757e+07	1.47247e+08	2.00738e+08	1.10125e+08	1.74539e+08	1.16905e+08	1.58275e+08	1.67055e+08	7.59137e+07	7.32828e+07	1.13494e+08	1.57268e+08	1.06861e+08	0.406669	1.07506	1.13457
F2	SPRY4 pS125	Q9C004	SPY4_HUMAN	Protein sprouty homolog 4	SPRY4	pS125	SPRY4	Q9C004 (pS125)	SPY4_HUMAN		2.93e-11	M238Pr1|M238Pr2	100	S(15): 100.0	F2	LLDHMAPPPVADQApSPR_3	3.90577e+08	3.1847e+08	539479236	7.27728e+08	3.18942e+08	2.19845e+08	3.70239e+08	3.4909e+08	6.34533e+08	483462526	4.77735e+08	5.36444e+08	3.41801e+08	3.29055e+08	4.2877e+08	6.456e+08	2.96526e+08	2.48189e+08	3.86604e+08	4.66662e+08	5.60361e+08	5.06628e+08	4.8459e+08	6.57419e+08	0.724132	1.14204	1.13415
F2	KDM3B pS708pS712pS716	Q7LBC6	KDM3B_HUMAN	Lysine-specific demethylase 3B	KDM3B	pS708pS712pS716	KDM3B	Q7LBC6-2 (pS364pS368pS372)	KDM3B_HUMAN		0.309	M238Sr2	0.1	T(7): 67.5; T(8): 39.1; S(10): 32.4; S(11): 32.4; S(15): 9.9; S(20): 5.6; T(23): 9.3; S(24): 9.3; S(28): 14.9; S(30): 79.6	F2	KKPLFITTDSSKLVSGVLGpSALTpSGGPpSLSAMGNGR_5	3.29838e+08	1.81117e+08	2.8649e+08	3.43892e+08	1.89112e+08	2.20243e+08	9.45856e+07	126106562	1.65289e+08	2.16604e+08	5.49273e+07	9.59879e+07	2.76684e+08	184909854	2.5595e+08	3.15723e+08	1.73135e+08	2.50451e+08	9.26384e+07	1.66468e+08	163700170	2.27246e+08	6.39156e+07	106292262	0.697281	1.21936	1.13356
F2	TGFBR2 pS553	P37173	TGFR2_HUMAN	TGF-beta receptor type-2	TGFBR2	pS553	TGFBR2	F8WCK9 (pS383)	F8WCK9_HUMAN		0.00251	M238Sr2	50	S(1): 50.0; S(3): 50.0; S(12): 0.0; T(15): 0.0; T(16): 0.0	F2	SCpSEEKIPEDGSLNTTK_2	1.16538e+08	6.45143e+07	1.08648e+08	1.34504e+08	9.44884e+07	1.02867e+08	8.46002e+07	6.06427e+07	7.28771e+07	1.36078e+08	4.21013e+07	8.6559e+07	8.86797e+07	6.79989e+07	1.01142e+08	1.15435e+08	1.01423e+08	115279009	8.77306e+07	6.51526e+07	7.1706e+07	1.47012e+08	4.19597e+07	8.95732e+07	0.512842	1.21884	1.13268
LW	LMO7 pS867	Q8WWI1	LMO7_HUMAN	LIM domain only protein 7	LMO7	pS867	LMO7	E9PMP7 (pS481)	E9PMP7_HUMAN		4.91e-05	M238Sr1|M238Pr2|M238Pr1	82.5	T(2): 0.0; T(3): 0.0; S(9): 17.5; S(11): 82.5; S(17): 0.1; S(20): 0.0; S(22): 0.0; S(23): 0.0	LW	VTTEIQLPSQpSPVEEQSPASLSSLR_3	1.21115e+08	8.87162e+07	7.8246e+07	5.11709e+07	3.72506e+07	9.89381e+07	5.06552e+06	1.76112e+07	4.80561e+07	7.90852e+07	2.01593e+07	3.40581e+07	1.13321e+08	8.7902e+07	6.52849e+07	5.48887e+07	2.75078e+07	1.38258e+08	7.04707e+06	2.10849e+07	3.95245e+07	9.09725e+07	1.30286e+07	4.96642e+07	0.440459	1.66634	1.13177
LW	EPB49 pS333	Q08495	DEMA_HUMAN	Dematin	EPB49	pS333	EPB49	Q08495 (pS333)	DEMA_HUMAN		0.00311	M229Sr2|M238Sr1|M238Sr2	100	S(3): 100.0	LW	GNpSLPCVLEQK_2	5.76869e+07	1.16228e+08	7.82173e+07	7.19727e+07	2.61262e+06	2.55433e+07	1.10153e+08	7.96538e+07	5.60937e+07	3.92485e+07	2.22098e+07	4.77523e+07	5.57799e+07	1.19519e+08	6.50369e+07	7.65475e+07	2.16692e+06	3.99528e+07	1.25672e+08	8.96486e+07	4.53672e+07	4.45898e+07	1.40594e+07	6.90998e+07	0.549938	1.4261	1.13174
LW,F1	NES pS352	P48681	NEST_HUMAN	Nestin	NES	pS352	NES	P48681 (pS352)	NEST_HUMAN		0.00567	M238Sr1	33	S(3): 0.0; S(9): 33.0; T(11): 33.0; S(12): 33.0; S(15): 0.9; T(20): 0.0; T(23): 0.0	LW	LGSLLPVLpSPTSLPSPLPATLETPVPAFLK_3	4.5786e+07	1.74696e+07	1.21514e+08	1.06442e+08	4.24837e+07	2.08083e+07	5.35949e+07	6.74214e+07	1.38148e+08	1.19769e+08	4.45505e+07	5.93981e+07	3.73397e+07	2.13307e+07	1.00936e+08	1.09793e+08	5.82741e+07	3.14868e+07	4.94949e+07	8.39868e+07	1.09552e+08	1.21117e+08	42206725	7.40996e+07	0.89517	1.11063	1.13085
LW,F1	NES pT354	P48681	NEST_HUMAN	Nestin	NES	pT354	NES	P48681 (pT354)	NEST_HUMAN		2.2e-09	M238Sr2|M238Sr1|M238Pr2|M238Pr1	46.8	S(4): 0.0; S(10): 46.8; T(12): 46.8; S(13): 6.5; S(16): 0.0; T(21): 0.0; T(24): 0.0	F1	RLGSLLPVLSPpTSLPSPLPATLETPVPAFLK_3	4.5786e+07	1.74696e+07	1.21523e+08	1.06442e+08	4.24837e+07	4.56468e+07	5.35949e+07	6.74214e+07	1.38148e+08	1.19769e+08	4.45505e+07	5.93981e+07	3.73397e+07	2.13307e+07	1.01066e+08	1.09793e+08	5.82741e+07	5.72155e+07	4.94949e+07	8.39868e+07	1.09552e+08	1.21117e+08	42206725	7.40996e+07	0.823492	1.17492	1.13035
LW,F1	NES pS355	P48681	NEST_HUMAN	Nestin	NES	pS355	NES	P48681 (pS355)	NEST_HUMAN		1.67e-06	M238Sr2|M238Pr1|M238Sr1|M238Pr2	75.9	S(3): 0.0; S(9): 0.3; T(11): 11.9; S(12): 75.9; S(15): 11.9; T(20): 0.0; T(23): 0.0	LW	LGSLLPVLSPTpSLPSPLPATLETPVPAFLK_3	4.5786e+07	1.74696e+07	1.21523e+08	1.06442e+08	4.24837e+07	2.08083e+07	5.35949e+07	6.74214e+07	1.38148e+08	1.19769e+08	4.45505e+07	5.93981e+07	3.73397e+07	2.13307e+07	1.01066e+08	1.09793e+08	5.82741e+07	3.14868e+07	4.94949e+07	8.39868e+07	1.09552e+08	1.21117e+08	42206725	7.40996e+07	0.89517	1.11027	1.13035
LW,F1	TMF1 pS344	P82094	TMF1_HUMAN	TATA element modulatory factor	TMF1	pS344	TMF1	E7EWX9 (pS344)	E7EWX9_HUMAN		8.73e-08	M229Pr2|M249Pr1|M249Pr2|M229Sr1|M249Sr1|M238Sr1|M229Sr2|M229Pr1|M249Sr2	100	S(1): 0.0; S(3): 0.0; S(7): 100.0; S(12): 0.0	LW	SVSEINpSDDELSGK_2	1.48131e+08	1.46683e+08	8.20178e+07	4.59047e+07	1.23552e+08	9.24426e+07	1.66234e+08	1.28176e+08	4.80084e+07	3.81834e+07	1.11937e+08	9.06692e+07	1.22552e+08	1.62073e+08	6.2388e+07	4.89848e+07	1.15138e+08	1.11516e+08	1.42702e+08	1.56684e+08	3.47274e+07	4.12654e+07	1.08004e+08	1.1768e+08	0.741291	1.08999	1.1287
LW	MAP1B pT1302pS1312	P46821	MAP1B_HUMAN	Microtubule-associated protein 1B	MAP1B	pT1302pS1312	MAP1B	P46821 (pT1302pS1312)	MAP1B_HUMAN		0.000423	M238Pr2|M249Pr2	20.4	S(2): 0.0; S(11): 79.6; T(15): 79.6; S(25): 40.7	LW	VSAEAEVAPVSPEVpTQEVVEEHCApSPEDK_3	3.10565e+07	6.42011e+07	7.49459e+07	5.04448e+07	6.90783e+07	1.86496e+07	2.87166e+06	3.81317e+07	6.19051e+07	6.50512e+06	7.02481e+07	1.25618e+07	3.09768e+07	6.49228e+07	6.29639e+07	5.38742e+07	5.32898e+07	2.78211e+07	3.09382e+06	4.23005e+07	5.17191e+07	6.50038e+06	5.86836e+07	2.03193e+07	0.741291	0.827449	1.12668
F1	SLC4A7 pS1176	Q9Y6M7	S4A7_HUMAN	Sodium bicarbonate cotransporter 3	SLC4A7	pS1176	SLC4A7	F8W7E6 (pS726)	F8W7E6_HUMAN		1.04e-05	M238Pr2|M238Pr1|M229Pr2	100	T(8): 0.0; S(17): 100.0	F1	MLQDDDDTVHLPFEGGpSLLQIPVK_3	1.65308e+08	7.56578e+07	9.29805e+07	7.65032e+07	32657819	5.51597e+07	8.61103e+07	6.24246e+07	1.03621e+08	1.4759e+08	7.97587e+07	2.16072e+07	1.20145e+08	9.47327e+07	8.57274e+07	7.81455e+07	4.67129e+07	5.43259e+07	6.51251e+07	8.43403e+07	8.68288e+07	1.45763e+08	1.01517e+08	2.62795e+07	0.966128	0.9556	1.12619
LW	PHF8 pS857	Q9UPP1	PHF8_HUMAN	Histone lysine demethylase PHF8	PHF8	pS857	PHF8	B7Z911 (pS720)	B7Z911_HUMAN		0.0621	M229Pr2	100	Y(4): 0.0; Y(6): 0.0; S(8): 0.0; S(11): 100.0	LW	DAEYIYPSLEpSDDDDPALK_2	4.75935e+07	1.04295e+08	1.70159e+08	5.47003e+07	2.4933e+08	1.13199e+08	2.71802e+07	1.06154e+08	9.17746e+07	4.0203e+07	1.67687e+08	8.76672e+07	4.72427e+07	1.045e+08	1.38887e+08	5.912e+07	1.83824e+08	1.56458e+08	2.87177e+07	1.22854e+08	7.98181e+07	4.53641e+07	1.29477e+08	1.25778e+08	0.987182	1.01005	1.12615
F2,LW	NOP56 pS519	O00567	NOP56_HUMAN	Nucleolar protein 56	NOP56	pS519	NOP56	O00567 (pS519)	NOP56_HUMAN		1.33e-10	M249Pr1|M229Pr2|M238Pr2|M229Sr2|M249Pr2|M238Pr1|M229Sr1|M249Sr1|M238Sr1|M229Pr1|M249Sr2	50	S(5): 50.0; S(6): 50.0; T(11): 0.0; S(14): 0.0; T(15): 0.0; S(16): 0.0	LW	EELMpSSDLEETAGSTSIPK_2	5.0077e+08	5.83812e+08	5.50919e+08	3.62655e+08	7.45442e+08	5.16992e+08	3.97385e+08	4.70998e+08	5.0725e+08	4.0419e+08	5.74176e+08	4.97805e+08	4.34278e+08	6.13932e+08	4.5655e+08	3.38888e+08	6.23847e+08	6.52063e+08	4.25414e+08	5.86497e+08	4.51207e+08	4.45257e+08	4.97961e+08	7.00012e+08	0.339942	1.15485	1.12285
LW	MFAP1 pS116pS118	P55081	MFAP1_HUMAN	Microfibrillar-associated protein 1	MFAP1	pS116pS118	MFAP1	P55081 (pS116pS118)	MFAP1_HUMAN		1.42e-10	M229Pr2|M238Pr1|M249Pr1|M229Pr1|M229Sr2	100	S(10): 100.0; S(12): 100.0	LW	IVEPEVVGEpSDpSEVEGDAWR_3	1.6127e+08	1.66692e+08	1.73189e+08	1.33201e+08	1.42866e+08	8.37168e+07	1.14289e+08	1.53319e+08	1.47217e+08	1.12162e+08	1.48124e+08	1.0285e+08	1.52925e+08	1.69221e+08	1.45948e+08	1.40221e+08	1.10351e+08	1.18584e+08	1.20138e+08	1.72622e+08	1.25627e+08	1.29056e+08	1.22092e+08	1.45926e+08	0.221858	1.12682	1.12207
LW	C2orf18 pT365	Q8N357	CB018_HUMAN	Transmembrane protein C2orf18	C2orf18	pT365	C2orf18	E7ET27 (pT218)	E7ET27_HUMAN		0.0531	M249Sr1|M249Sr2	98.6	T(5): 1.4; T(7): 98.6; S(13): 0.0	LW	LLGGTRpTPINDAS_2	4.7156e+07	2.7177e+07	8.39357e+06	1.45847e+07	6.83317e+07	3.79477e+07	1.23947e+07	2.06081e+07	1.81525e+07	1.76499e+07	6.01897e+07	4.11065e+07	4.71177e+07	2.88875e+07	5.53346e+06	1.65428e+07	5.2829e+07	5.38645e+07	1.31912e+07	2.33429e+07	1.37824e+07	2.03355e+07	4.80708e+07	5.88068e+07	0.862577	1.11774	1.11911
F1	PURB pS100	Q96QR8	PURB_HUMAN	Transcriptional activator protein Pur-beta	PURB	pS100	PURB	Q96QR8 (pS100)	PURB_HUMAN		7.83e-06	M229Pr2	83.3	S(2): 0.0; Y(10): 0.0; S(16): 83.3; S(17): 16.7	F1	DSLGDFIEHYAQLGPpSSPEQLAAGAEEGGGPR_4	5.49372e+07	1.37458e+07	6.58242e+07	5.44992e+07	9.12286e+07	6.24823e+06	2.43583e+07	4.38045e+07	3.00056e+07	3.89404e+06	7.51637e+07	5.04007e+07	3.47085e+07	1.7292e+07	5.56081e+07	5.57017e+07	112018446	1.07037e+07	1.72092e+07	6.48637e+07	1.92601e+07	3.91635e+06	9.82752e+07	5.78105e+07	0.650026	0.623852	1.11821
F2	EPB41L3 A8K968 (pS334)						EPB41L3	A8K968 (pS334)	A8K968_HUMAN		0.471	M229Sr1	3.9	S(1): 3.9; S(6): 96.1; Y(14): 0.0	F2	pSLDGASVNENHEIYM8K_2	6.66674e+07	8.7177e+07	1.18801e+08	4.04368e+07	2.53176e+08	1.07146e+08	5.21071e+07	1.68031e+08	1.12088e+08	2.36234e+07	7.00156e+07	1.33555e+08	4.98899e+07	8.51771e+07	1.11085e+08	3.8329e+07	2.429e+08	1.15395e+08	5.33156e+07	2.02421e+08	1.01209e+08	2.67241e+07	8.25807e+07	1.51112e+08	0.971616	0.965956	1.11775
LW	TFIP11 pS210	Q9UBB9	TFP11_HUMAN	Tuftelin-interacting protein 11	TFIP11	pS210	TFIP11	Q9UBB9 (pS210)	TFP11_HUMAN		3.96e-10	M229Pr2|M249Pr2|M249Pr1	100	T(1): 0.0; T(2): 0.0; S(4): 0.0; S(13): 100.0	LW	TTQSMQDFPVVDpSEEEAEEEFQK_3	1.56864e+08	9.08466e+07	1.1435e+08	2.77907e+07	6.05989e+07	6.41543e+07	3.37737e+07	1.11917e+08	8.93453e+07	131356764	6.91098e+07	7.74191e+07	1.52373e+08	9.0218e+07	9.90472e+07	2.98478e+07	4.63314e+07	8.76328e+07	3.4373e+07	1.28339e+08	7.76397e+07	1.57621e+08	5.76489e+07	1.10908e+08	0.582452	1.29343	1.1172
LW,F1	TFAP4 pS124	Q01664	TFAP4_HUMAN	Transcription factor AP-4	TFAP4	pS124	TFAP4	Q01664 (pS124)	TFAP4_HUMAN		0.00103	M229Pr2|M238Pr2|M238Pr1|M249Pr1|M229Pr1	93.7	S(6): 0.0; S(8): 6.3; S(9): 93.7	LW	FIQELSGSpSPK_2	5.57823e+07	1.04066e+08	8.03632e+07	2.39981e+07	1.32804e+08	1.96007e+08	8.29575e+07	7.75957e+07	9.74416e+07	52693551	1.98872e+08	1.94051e+08	46007082	1.08631e+08	5.98514e+07	2.57001e+07	1.34845e+08	2.33014e+08	6.74216e+07	8.44506e+07	7.42245e+07	5.73341e+07	1.89784e+08	222007222	0.548261	1.27791	1.1156
F1	CHAMP1 pS214	Q96JM3	CHAP1_HUMAN	Chromosome alignment-maintaining phosphoprotein 1	CHAMP1	pS214	ZNF828	Q96JM3 (pS214)	ZN828_HUMAN		0.0228	M249Pr2|M249Pr1|M238Pr2	80.1	S(6): 16.3; S(16): 80.1; S(19): 3.6	F1	LAPVPSPEPQKPAPVpSPESVK_3	3.50793e+08	1.36835e+08	2.14732e+08	1.91539e+08	1.26633e+08	2.85933e+08	1.9791e+08	9.29846e+07	2.11413e+08	3.86467e+08	1.24176e+08	2.68175e+08	2.31006e+08	2.02245e+08	1.92771e+08	1.77071e+08	1.58516e+08	292406112	1.57948e+08	1.35399e+08	1.79643e+08	3.34289e+08	1.58819e+08	2.71527e+08	0.522174	1.30985	1.1151
LW	MCM3 pS711pT713	P25205	MCM3_HUMAN	DNA replication licensing factor MCM3	MCM3	pS711pT713	MCM3	E9PF11 (pS208pT210)	E9PF11_HUMAN		7.26e-06	M229Pr2|M238Pr2|M249Pr1|M249Pr2|M229Sr1	0	S(4): 0.0; Y(5): 0.0; Y(8): 1.8; S(11): 98.2; T(13): 0.0; T(22): 100.0	LW	DGDSYDPYDFpSDpTEEEMPQVHTPK_3	7.0433e+07	1.42698e+08	1.24433e+08	4.18078e+07	1.27523e+08	2.45286e+07	6.10612e+07	1.09691e+08	1.13878e+08	4.58299e+07	1.11566e+08	4.99172e+07	6.59793e+07	1.51251e+08	1.06211e+08	4.56099e+07	9.9818e+07	3.78464e+07	6.50366e+07	1.25609e+08	9.93314e+07	5.20902e+07	9.08693e+07	7.21208e+07	0.851546	0.918979	1.11291
F2,LW	NES pS578	P48681	NEST_HUMAN	Nestin	NES	pS578	NES	P48681 (pS578)	NEST_HUMAN		0.052	M238Sr2|M238Sr1|M238Pr1	100	S(8): 100.0; T(15): 0.0	F2	ENQECPRpSLEEDLETLK_3	1.19916e+08	9.41693e+07	6.25662e+08	7.8417e+08	1.05745e+08	2.83655e+08	2.48034e+08	1.16584e+08	5.48123e+08	5.75521e+08	7.62492e+07	1.56386e+08	9.74978e+07	9.71626e+07	5.39085e+08	7.18905e+08	1.11325e+08	3.043e+08	2.52821e+08	1.38539e+08	5.19538e+08	6.12736e+08	6.5138e+07	1.7778e+08	0.760433	1.29268	1.11243
LW	NKAP pS149	Q8N5F7	NKAP_HUMAN	NF-kappa-B-activating protein	NKAP	pS149	NKAP	Q8N5F7 (pS149)	NKAP_HUMAN		9.17e-07	M249Pr1|M249Sr2|M249Sr1|M249Pr2	100	S(13): 100.0	LW	IGELGAPEVWGLpSPK_2	1.00994e+08	5.42702e+07	3.64458e+07	2.66506e+07	8.1828e+07	7.28668e+07	3.92606e+07	6.87876e+07	6.18947e+07	6.95009e+07	8.46784e+07	6.62867e+07	9.26518e+07	5.51858e+07	3.0024e+07	28516868	6.4184e+07	99222810	4.01671e+07	7.53787e+07	5.15877e+07	7.93182e+07	6.83707e+07	9.2371e+07	0.558863	1.23923	1.11178
LW	SASH1 pS407	O94885	SASH1_HUMAN	SAM and SH3 domain-containing protein 1	SASH1	pS407	SASH1	F5GYF4 (pS168)	F5GYF4_HUMAN		5.87e-06	M238Pr1|M238Pr2	99.9	T(1): 0.1; S(3): 99.9; T(10): 0.0	LW	TCpSFGGFDLTNR_2	4.60398e+07	9.22581e+07	7.2309e+07	2.41174e+07	1.52542e+08	1.27733e+08	5.96777e+07	6.85845e+07	5.23015e+07	3.63146e+07	1.31181e+08	8.89994e+07	4.58563e+07	9.18992e+07	6.00098e+07	2.63844e+07	1.15228e+08	182342162	6.34903e+07	7.46627e+07	4.23221e+07	4.12114e+07	1.09141e+08	1.28035e+08	0.699258	1.2488	1.1062
LW	SRP72 pT618pT624	O76094	SRP72_HUMAN	Signal recognition particle 72 kDa protein	SRP72	pT618pT624	SRP72	G5E9Z8 (pT557pT563)	G5E9Z8_HUMAN		0.0083	M249Pr2|M249Pr1	29.1	T(1): 72.7; S(3): 23.3; S(4): 45.3; T(7): 45.3; S(8): 12.8; S(13): 0.4; T(16): 0.1; S(18): 0.0; S(20): 0.0; T(21): 0.0; S(22): 0.0	LW	pTVSSPPpTSPRPGSAATVSASTSNIIPPR_3	1.02497e+08	1.18883e+08	7.46428e+07	1.07052e+07	9.92844e+07	936165	7.50177e+07	1.00495e+08	4.10822e+07	3.98038e+07	4.63011e+07	2.42217e+07	9.47489e+07	1.25027e+08	6.23389e+07	1.19755e+07	7.76911e+07	1.03515e+06	7.97128e+07	1.17945e+08	3.43022e+07	4.4908e+07	3.50868e+07	3.75173e+07	0.862119	0.881547	1.10606
F2	TOMM70A pS91	O94826	TOM70_HUMAN	Mitochondrial import receptor subunit TOM70	TOMM70A	pS91	TOMM70A	O94826 (pS91)	TOM70_HUMAN		5.22e-06	M229Pr1|M238Pr1|M229Sr2|M238Pr2|M249Sr1|M229Pr2|M238Sr2|M249Pr2|M238Sr1|M229Sr1|M249Sr2|M249Pr1	99	S(2): 99.0; S(7): 1.0; S(21): 0.0	F2	ApSPAPGSGHPEGPGAHLDMNSLDR_3	7.19578e+08	649021062	973527158	7.00071e+08	5.20881e+08	1.05921e+09	667755986	6.65054e+08	4.97381e+08	6.0743e+08	4.22819e+08	1.2133e+09	6.26191e+08	6.94531e+08	7.96636e+08	6.40914e+08	5.5393e+08	1.16542e+09	6.86755e+08	8.69784e+08	4.50425e+08	6.2515e+08	4.21868e+08	1.13314e+09	0.180576	1.45057	1.10561
LW	MCM3 pT713pT722	P25205	MCM3_HUMAN	DNA replication licensing factor MCM3	MCM3	pT713pT722	MCM3	E9PF11 (pT210pT219)	E9PF11_HUMAN	CDK1,CDK2	2.85e-07	M249Pr1|M229Sr1|M229Pr2|M229Sr2|M238Pr2|M249Pr2|M229Pr1|M238Pr1	0	S(4): 0.0; Y(5): 0.0; Y(8): 0.2; S(11): 99.8; T(13): 0.0; T(22): 100.0	LW	DGDSYDPYDFSDpTEEEMPQVHpTPK_3	7.0433e+07	1.42698e+08	1.26346e+08	4.18078e+07	1.24665e+08	2.66085e+07	6.10612e+07	1.08898e+08	1.13878e+08	4.58299e+07	1.11566e+08	4.99172e+07	6.59793e+07	1.51251e+08	1.08447e+08	4.56099e+07	9.87914e+07	4.12002e+07	6.50366e+07	125130384	9.93314e+07	5.20902e+07	9.08693e+07	7.21208e+07	0.855508	0.922316	1.10415
LW	NBAS pS473	A2RRP1	NBAS_HUMAN	Neuroblastoma-amplified sequence	NBAS	pS473	NBAS	A2RRP1-2 (pS473)	NBAS_HUMAN		0.0153	M249Sr2	98.1	S(11): 98.1; S(13): 1.9; Y(15): 0.0; S(18): 0.0	LW	AGEEDEGEEDpSDSDYEISAK_2	2.94687e+07	2.85911e+07	2.77343e+07	1.72858e+07	4.16432e+07	3.38529e+07	3.19027e+07	2.73312e+07	1.67951e+07	2.24389e+07	4.97374e+07	2.57002e+07	2.98281e+07	3.09056e+07	2.08153e+07	1.89549e+07	3.1295e+07	4.9936e+07	3.23513e+07	3.10394e+07	1.30286e+07	2.50477e+07	3.85237e+07	4.1164e+07	0.598148	1.18817	1.10335
F2,LW	TOP2B pT1575	Q02880	TOP2B_HUMAN	DNA topoisomerase 2-beta	TOP2B	pT1575	TOP2B	B4DLV2 (pT427)	B4DLV2_HUMAN		0.000214	M238Pr2|M229Sr2|M249Sr2|M238Sr2	75.5	T(1): 75.5; S(2): 12.2; S(7): 12.2; S(14): 0.0; T(18): 0.0; S(22): 0.0	LW	pTSFDQDSDVDIFPSDFPTEPPSLPR_3	3.91212e+08	2.97531e+08	4.82075e+08	6.08285e+08	2.28366e+08	4.92044e+08	3.06385e+08	1.10817e+08	3.02406e+08	4.30134e+08	2.1229e+08	5.05596e+08	3.35693e+08	2.97655e+08	3.84892e+08	5.43811e+08	2.03261e+08	6.17769e+08	3.26131e+08	1.29653e+08	2.68433e+08	4.76615e+08	2.14819e+08	6.44148e+08	0.310494	1.56335	1.10081
LW	PRKACB pT198	P22694	KAPCB_HUMAN	cAMP-dependent protein kinase catalytic subunit beta	PRKACB	pT198	PRKACB	B1APG2 (pT193)	B1APG2_HUMAN	PDK1,PKACa	3.75e-09	M249Pr2|M238Sr2|M238Sr1|M238Pr1|M229Pr1|M249Pr1|M229Sr2|M229Pr2|M249Sr2|M229Sr1|M249Sr1|M238Pr2	99	T(1): 1.0; T(3): 99.0; T(7): 0.0; Y(10): 0.0; S(18): 0.0	LW	TWpTLCGTPEYLAPEIILSK_2	3.39483e+08	2.58067e+08	4.20009e+08	4.1992e+08	5.07191e+08	5.22773e+08	2.50171e+08	2.23537e+08	4.23541e+08	4.15062e+08	4.6902e+08	405574441	3.25749e+08	2.86249e+08	3.35874e+08	4.13346e+08	3.50586e+08	8.05304e+08	2.78608e+08	2.52948e+08	3.65184e+08	4.8413e+08	3.64207e+08	7.83914e+08	0.349652	1.49781	1.10055
LW	PRKACB pT196	P22694	KAPCB_HUMAN	cAMP-dependent protein kinase catalytic subunit beta	PRKACB	pT196	PRKACB	B1APG2 (pT191)	B1APG2_HUMAN		2.92e-08	M229Pr2|M249Sr1|M249Pr2|M238Sr2	50	T(1): 50.0; T(3): 50.0; T(7): 0.0; Y(10): 0.0; S(18): 0.0	LW	pTWTLCGTPEYLAPEIILSK_2	3.39483e+08	2.58067e+08	4.20009e+08	4.1992e+08	5.07191e+08	5.22773e+08	2.50171e+08	2.23537e+08	4.23541e+08	4.15062e+08	4.6902e+08	405574441	3.25749e+08	2.86249e+08	3.35874e+08	4.13346e+08	3.50586e+08	8.05304e+08	2.78608e+08	2.52948e+08	3.65184e+08	4.8413e+08	3.64207e+08	7.83914e+08	0.349652	1.49781	1.10055
LW	OXSR1 pS339	O95747	OXSR1_HUMAN	Serine/threonine-protein kinase OSR1	OXSR1	pS339	OXSR1	C9JIG9 (pS339)	C9JIG9_HUMAN		4.04e-05	M229Sr1|M229Sr2|M238Pr1|M238Pr2|M238Sr1	100	T(1): 0.0; S(9): 100.0; S(17): 0.0	LW	TEDGGWEWpSDDEFDEESEEGK_2	7.07024e+07	6.61472e+07	7.38334e+07	5.94589e+07	8.48111e+07	4.7353e+07	7.16904e+07	7.25611e+07	7.51492e+07	7.20799e+07	8.0614e+07	1.28121e+07	6.61426e+07	6.69386e+07	6.13015e+07	6.32484e+07	6.65181e+07	6.54669e+07	7.50602e+07	8.0695e+07	6.44486e+07	8.24554e+07	6.44486e+07	2.0554e+07	0.858278	0.953354	1.09884
LW	ABLIM1 pS431	O14639	ABLM1_HUMAN	Actin-binding LIM protein 1	ABLIM1	pS431	ABLIM1	O14639-4 (pS89)	ABLM1_HUMAN		0.000173	M238Sr1|M238Sr2	100	T(1): 0.0; S(3): 100.0; T(5): 0.0; S(7): 0.0; Y(11): 0.0	LW	TLpSPTPSAEGYQDVR_2	9.28471e+07	2.66306e+07	1.86329e+07	5.98374e+07	2.12404e+07	4.1271e+07	2.29634e+07	7.14344e+06	2.82409e+07	5.19949e+07	1.84374e+07	4.02123e+07	8.53737e+07	28516868	1.27081e+07	6.35914e+07	1.75644e+07	5.80938e+07	2.46718e+07	8.98392e+06	2.34187e+07	5.92619e+07	1.1161e+07	5.72781e+07	0.493195	1.5765	1.09702
LW	PCBP1 pS189	Q15365	PCBP1_HUMAN	Poly(rC)-binding protein 1	PCBP1	pS189	PCBP1	Q15365 (pS189)	PCBP1_HUMAN		1.77e-12	M249Pr1|M249Sr2|M238Pr1|M249Pr2|M249Sr1	50	T(3): 0.0; Y(6): 0.0; S(12): 50.0; S(13): 50.0	LW	VMTIPYQPMPApSSPVICAGGQDR_3	76882130	9.95086e+07	4.60127e+07	7.07582e+07	8.11773e+07	4.74042e+07	8.76565e+07	6.86056e+07	8.98988e+07	4.98619e+07	6.92762e+07	4.90205e+07	7.11468e+07	9.80573e+07	37327649	7.50104e+07	6.39322e+07	6.56307e+07	9.15429e+07	7.51106e+07	7.78974e+07	5.65478e+07	5.80413e+07	7.08563e+07	0.672625	1.10334	1.09647
F2	C17orf67 pS66	Q0P5P2	CQ067_HUMAN	Uncharacterized protein C17orf67	C17orf67	pS66	C17orf67	Q0P5P2 (pS66)	CQ067_HUMAN		0.234	M238Sr1	100	S(5): 100.0	F2	QDRPpSKPGFPDEPMR_2	1.82659e+08	1.39262e+08	8.26636e+07	5.92865e+07	5.48539e+07	3.87715e+07	5.19692e+07	9.61232e+07	5.71625e+07	6.91068e+07	3.98485e+07	2.74873e+07	1.57869e+08	1.26366e+08	7.88333e+07	5.47226e+07	5.90854e+07	4.22332e+07	5.28696e+07	1.2137e+08	5.42845e+07	7.4498e+07	4.02832e+07	2.67241e+07	0.992983	1.00607	1.09626
LW	EIF4EBP2 pT41pT45	Q13542	4EBP2_HUMAN	Eukaryotic translation initiation factor 4E-binding protein 2	EIF4EBP2	pT41pT45	EIF4EBP2	Q13542 (pT41pT45)	4EBP2_HUMAN	mTOR	2.08e-09	M238Pr2|M238Sr1|M249Pr1|M238Pr1|M249Pr2	0.2	T(1): 0.0; S(5): 0.0; Y(14): 0.0; T(16): 4.0; T(17): 95.0; T(21): 1.0; S(24): 3.4; T(25): 16.0; T(26): 80.4; T(30): 0.0	LW	TVAISDAAQLPHDYCTTPGGpTLFSpTTPGGTR_3	4.37609e+07	1.11587e+08	1.18559e+08	9.05676e+07	1.33599e+08	4.70074e+07	1.0222e+08	5.45249e+07	6.88948e+07	5.63029e+07	1.35239e+08	8.04925e+06	4.59014e+07	1.13895e+08	9.70318e+07	9.73468e+07	1.02953e+08	6.99447e+07	1.07642e+08	6.16428e+07	5.60961e+07	6.31726e+07	1.07314e+08	1.62963e+07	0.310259	0.816923	1.09583
F2	AKAP2 pS778	Q9Y2D5	AKAP2_HUMAN	A-kinase anchor protein 2	AKAP2	pS778	AKAP2	Q9Y2D5 (pS778)	AKAP2_HUMAN		3.93e-06	M238Sr2|M249Pr1|M238Pr1|M238Sr1	73.4	S(6): 73.4; T(8): 20.2; T(9): 5.8; S(13): 0.6; T(26): 0.0	F2	VKPPPpSPTTEGPSLQPDLAPEEAAGTQRPK_4	3.47157e+07	2.79968e+08	1.15683e+08	1.46676e+08	1.09421e+08	1.37085e+08	1.43628e+08	9.20933e+07	3.38692e+08	138610034	1.92586e+08	2.05536e+08	2.54868e+07	2.85868e+08	1.0858e+08	125330432	1.09511e+08	1.44633e+08	1.66468e+08	1.14059e+08	3.08659e+08	1.42286e+08	2.00863e+08	2.27246e+08	0.843704	1.13034	1.09578
F2	HDAC1 pS393	Q13547	HDAC1_HUMAN	Histone deacetylase 1	HDAC1	pS393	HDAC1	F5GXM1 (pS200)	F5GXM1_HUMAN		3.08e-15	M238Sr1|M229Sr1|M229Pr1|M229Sr2|M238Pr2|M249Sr1|M229Pr2|M238Sr2|M249Pr1|M249Pr2|M249Sr2|M238Pr1	100	S(22): 100.0	F2	MLPHAPGVQMQAIPEDAIPEEpSGDEDEDDPDKR_4	6.46625e+08	6.75693e+08	6.03056e+08	7.41772e+08	4.58088e+08	6.28671e+08	5.53349e+08	483560734	6.61349e+08	4.12678e+08	4.14421e+08	6.50143e+08	5.41493e+08	6.99031e+08	5.19707e+08	684924844	440529667	7.25805e+08	6.06785e+08	6.10862e+08	5.79653e+08	4.65761e+08	4.38988e+08	7.92393e+08	0.1345	1.27233	1.09474
LW,F1	CIC pT1375pS1382	Q96RK0	CIC_HUMAN	Protein capicua homolog	CIC	pT1375pS1382	CIC	Q96RK0 (pT1375pS1382)	CIC_HUMAN		1.5e-05	M249Sr1|M249Pr2|M249Pr1|M229Sr2	0.4	S(15): 99.5; T(17): 0.5; S(20): 0.1; T(23): 13.8; S(24): 86.2	LW	FAELPEFRPEEVLPSPpTLQSLATpSPR_3	1.61915e+08	1.28448e+08	1.23019e+08	1.5762e+08	6.27632e+07	9.98562e+07	1.44629e+08	5.83751e+07	1.68256e+08	1.72198e+08	8.60532e+07	9.80104e+07	1.27139e+08	1.44225e+08	1.09378e+08	1.56255e+08	6.50363e+07	1.1052e+08	1.23475e+08	7.35368e+07	1.44563e+08	1.77037e+08	9.05203e+07	1.36887e+08	0.164211	1.20958	1.09216
LW	EDC4 pS723	Q6P2E9	EDC4_HUMAN	Enhancer of mRNA-decapping protein 4	EDC4	pS723	EDC4	Q6P2E9-2 (pS342)	EDC4_HUMAN		2.23e-05	M238Pr2|M229Sr1|M229Pr2|M238Pr1|M229Pr1|M249Pr1	50	T(7): 0.0; T(9): 0.0; S(10): 0.0; S(13): 0.0; S(28): 50.0; S(30): 50.0	LW	GPGQVPTATSALSLELQEVEPLGLPQApSPSR_3	5.31986e+07	4.61461e+07	5.135e+07	6.09584e+07	4.78823e+07	5.07323e+07	6.72689e+07	6.33373e+07	5.31609e+07	3.86317e+07	6.55945e+07	2.48351e+07	5.25204e+07	4.76068e+07	4.09727e+07	6.54666e+07	3.61208e+07	7.00404e+07	7.07442e+07	6.95111e+07	4.30019e+07	4.37496e+07	5.39187e+07	3.96614e+07	0.611061	1.13037	1.09214
F1	EDC4 pT738	Q6P2E9	EDC4_HUMAN	Enhancer of mRNA-decapping protein 4	EDC4	pT738	EDC4	Q6P2E9-2 (pT357)	EDC4_HUMAN		9.82e-06	M249Pr1|M249Sr2	77.4	T(1): 2.7; S(3): 2.7; S(8): 0.5; S(9): 2.7; S(11): 14.0; T(12): 77.4; S(15): 0.0; S(23): 0.0; S(27): 0.0	F1	TRSPDVISSASpTALSQDIPEIASEALSR_3	1.39013e+08	9.59452e+07	8.31453e+07	7.88782e+07	1.12519e+08	1.1938e+08	198917502	9.22794e+07	1.18644e+08	1.44577e+08	9.99251e+07	1.02271e+08	1.00966e+08	1.23147e+08	7.47685e+07	8.00373e+07	1.36848e+08	1.1816e+08	1.60118e+08	1.34337e+08	1.02727e+08	1.41405e+08	1.26664e+08	1.01562e+08	0.994436	0.995096	1.09199
LW	TRPV2 pS741	Q9Y5S1	TRPV2_HUMAN	Transient receptor potential cation channel subfamily V member 2	TRPV2	pS741	TRPV2	Q9Y5S1 (pS741)	TRPV2_HUMAN		0.0233	M249Pr1	49.5	T(1): 0.0; S(9): 49.5; S(19): 49.5; Y(23): 1.0; S(31): 0.0	LW	TLENPVLApSPPKEDEDGASEENYVPVQLLQSN_3	1.13837e+08	2.6865e+07	1.16713e+07	6.70346e+07	1.10679e+08	1.56574e+08	6.2911e+07	6.02245e+07	5.14391e+06	3.19281e+07	1.71785e+08	1.52622e+08	1.06156e+08	2.87001e+07	7.71264e+06	7.06651e+07	8.64316e+07	2.27972e+08	6.7385e+07	6.63792e+07	3.90481e+06	3.62588e+07	131871884	2.50022e+08	0.557476	1.6854	1.09097
F1	LAMB3 pT1148	Q13751	LAMB3_HUMAN	Laminin subunit beta-3	LAMB3	pT1148	LAMB3	Q13751 (pT1148)	LAMB3_HUMAN		0.414	M229Sr1	83.5	S(2): 0.0; S(9): 16.5; T(13): 83.5	F1	GSQAIM8LRSADLpTGLEK_2	3.93649e+08	254482489	3.20666e+08	3.76194e+08	4.13642e+08	5.77898e+08	3.84207e+08	2.70618e+08	4.76478e+08	3.21859e+08	5.54264e+08	5.936e+08	2.78657e+08	3.99054e+08	3.02899e+08	329053713	4.41999e+08	6.82206e+08	290314774	4.05916e+08	4.38764e+08	2.92107e+08	5.64643e+08	5.58929e+08	0.791305	1.15103	1.08812
F1	HSF1 pS314	Q00613	HSF1_HUMAN	Heat shock factor protein 1	HSF1	pS314	HSF1	E9PMQ6 (pS249)	E9PMQ6_HUMAN		2.97e-07	M238Sr1|M238Pr2|M238Sr2	99.9	S(5): 99.9; S(10): 0.0; S(11): 0.0; T(14): 0.0; S(17): 0.0; T(19): 0.0; S(24): 0.0	F1	VEEApSPGRPSSVDTLLSPTALIDSILR_3	6.41632e+07	4.12051e+07	6.35259e+07	0	9.24907e+07	3.52184e+07	2.8051e+07	3.80738e+07	3.01594e+07	3.79871e+07	5.62059e+07	4.52818e+07	4.52126e+07	5.54076e+07	5.40469e+07	264586	1.14168e+08	3.95269e+07	2.20439e+07	5.80839e+07	1.96962e+07	3.93456e+07	7.47622e+07	5.24614e+07	0.763074	0.742856	1.08583
LW	LY6G6D pS32pS33	O95868	LY66D_HUMAN	Lymphocyte antigen 6 complex locus protein G6d	LY6G6D	pS32pS33	LY6G6D	O95868 (pS32pS33)	LY66D_HUMAN		0.173	M238Sr2	80.1	Y(2): 0.0; S(7): 3.7; S(9): 94.3; S(10): 85.3; S(11): 16.8	LW	CYNCGGSPpSpSSCK_3	2.764e+08	5.04163e+08	5.62943e+08	2.84022e+08	1.15431e+08	5.28354e+08	338597644	3.09472e+08	1.38917e+08	1.16247e+08	1.30269e+08	173300099	2.66757e+08	5.00548e+08	4.55835e+08	291034423	9.07676e+07	6.85281e+08	3.65358e+08	388904220	1.24928e+08	1.36242e+08	1.08026e+08	288007842	0.387522	1.6222	1.08562
LW	PCNP pS119	Q8WW12	PCNP_HUMAN	PEST proteolytic signal-containing nuclear protein	PCNP	pS119	PCNP	Q8WW12 (pS119)	PCNP_HUMAN		8.63e-05	M249Pr2|M238Sr2|M229Pr1|M238Pr1|M229Pr2|M249Pr1|M238Pr2	100	T(1): 0.0; S(3): 0.0; S(14): 100.0	LW	TLSVAAAFNEDEDpSEPEEMPPEAK_3	1.07168e+08	1.07429e+08	1.65546e+08	1.48816e+08	2.45954e+08	1.60788e+07	7.7913e+07	9.34868e+07	1.33993e+08	9.64238e+07	2.122e+08	6.2733e+07	9.83573e+07	108437500	1.35516e+08	1.43385e+08	1.79692e+08	2.42735e+07	8.15869e+07	1.07409e+08	1.19416e+08	1.12753e+08	167150253	8.80894e+07	0.388139	0.747517	1.08533
F1	ARHGAP17 pS676	Q68EM7	RHG17_HUMAN	Rho GTPase-activating protein 17	ARHGAP17	pS676	ARHGAP17	Q68EM7-7 (pS209)	RHG17_HUMAN		3.27e-10	M249Sr1|M229Pr2|M249Pr1|M249Pr2|M238Pr1|M238Pr2|M249Sr2|M229Sr2|M229Pr1|M238Sr2|M229Sr1|M238Sr1	75.8	S(1): 8.1; S(3): 75.8; T(6): 8.1; T(9): 8.1; S(17): 0.0; S(20): 0.0; S(23): 0.0	F1	SPpSPPTQHTGQPPGQPSAPSQLSAPR_3	1.8587e+08	9.21875e+07	9.80729e+07	1.33884e+08	6.5299e+07	9.01491e+07	1.58734e+08	8.52292e+07	1.18461e+08	1.35593e+08	6.54427e+07	8.20756e+07	1.3827e+08	1.1566e+08	8.97121e+07	1.29202e+08	8.56608e+07	8.89231e+07	1.27243e+08	1.17979e+08	1.01562e+08	132819996	8.68147e+07	8.53208e+07	0.858703	1.06459	1.0851
F1	ARHGAP17 pS674	Q68EM7	RHG17_HUMAN	Rho GTPase-activating protein 17	ARHGAP17	pS674	ARHGAP17	Q68EM7-7 (pS207)	RHG17_HUMAN		1.62e-09	M229Sr2|M238Sr2|M238Pr2|M229Pr1|M229Pr2|M249Pr2|M249Pr1|M238Sr1|M229Sr1|M249Sr1|M249Sr2	32.2	S(1): 32.2; S(3): 32.2; T(6): 32.2; T(9): 3.3; S(17): 0.0; S(20): 0.0; S(23): 0.0	F1	pSPSPPTQHTGQPPGQPSAPSQLSAPR_3	1.8587e+08	9.21875e+07	9.80729e+07	1.33884e+08	6.5299e+07	9.01491e+07	1.58734e+08	8.52292e+07	1.18461e+08	1.35593e+08	6.54427e+07	8.20756e+07	1.3827e+08	1.1566e+08	8.97121e+07	1.29202e+08	8.56608e+07	8.89231e+07	1.27243e+08	1.17979e+08	1.01562e+08	132819996	8.68147e+07	8.53208e+07	0.858703	1.06459	1.0851
F1	NES pS1418	P48681	NEST_HUMAN	Nestin	NES	pS1418	NES	P48681 (pS1418)	NEST_HUMAN		2.77e-13	M238Pr1|M238Sr2|M238Pr2|M229Sr1|M238Sr1	100	S(4): 0.0; S(13): 100.0	F1	DGESDGFADEEEpSGEEGEEDQEEGREPGAGR_3	7.13413e+07	4.17648e+07	1.64617e+08	1.8489e+08	3.70943e+07	7.94775e+07	3.052e+07	5.84078e+07	2.24617e+08	1.5907e+08	2.01472e+06	7.98093e+07	4.9125e+07	5.64224e+07	1.50285e+08	1.71529e+08	5.48147e+07	7.89566e+07	2.29754e+07	8.00456e+07	2.04536e+08	1.55178e+08	3.87302e+06	8.32226e+07	0.846134	1.28777	1.08492
LW	CTNNB1 pS191	P35222	CTNB1_HUMAN	Catenin beta-1	CTNNB1	pS191	CTNNB1	E7ERS9 (pS149)	E7ERS9_HUMAN	JNK1,CDK5,JNK2	2.65e-06	M229Sr1|M238Sr1|M238Sr2|M229Sr2	100	S(1): 100.0; S(6): 0.0	LW	pSPQMVSAIVR_2	1.35522e+08	6.12241e+07	9.45745e+07	1.21327e+08	2.62501e+07	6.27065e+07	2.69711e+07	5.59109e+07	9.02372e+07	8.02902e+07	4.66255e+07	8.78443e+07	1.26434e+08	6.31285e+07	8.10894e+07	1.22764e+08	2.10679e+07	8.53906e+07	2.82834e+07	6.22596e+07	7.83514e+07	9.24591e+07	3.53511e+07	1.26622e+08	0.385062	1.49125	1.0842
F2	RACGAP1 pT342	Q9H0H5	RGAP1_HUMAN	Rac GTPase-activating protein 1	RACGAP1	pT342	RACGAP1	Q9H0H5 (pT342)	RGAP1_HUMAN		0.00158	M238Pr2	100	T(10): 0.0; T(14): 100.0	F2	DRCPLPCIPTLIGpTPVK_3	1.03248e+08	1.5505e+08	1.1024e+08	1.05373e+08	1.41529e+08	3.26308e+07	4.17512e+07	2.74101e+07	3.74499e+07	2.11387e+07	4.5686e+07	3.07454e+07	8.00937e+07	146815937	1.05708e+08	8.90324e+07	1.29197e+08	3.55884e+07	4.54822e+07	2.72426e+07	3.3504e+07	2.39699e+07	4.98899e+07	2.80671e+07	0.795746	0.790125	1.08411
LW	CTTN pT399pT401pS426	Q14247	SRC8_HUMAN	Src substrate cortactin	CTTN	pT399pT401pS426	CTTN	B4E358 (pT83pT85pS110)	B4E358_HUMAN		0.0539	M249Pr1	0	T(1): 50.0; T(3): 50.0; S(7): 100.0; T(13): 0.0; S(19): 83.2; S(20): 16.1; Y(23): 0.7; S(28): 0.0	LW	pTQpTPPVSPAPQPTEERLPSSPVYEDAApSFK_3	1.20386e+08	1.08373e+08	118591054	5.43665e+07	7.22313e+07	2.5095e+07	6.1351e+07	7.85814e+07	7.10854e+07	9.43735e+07	1.21125e+08	7.13671e+07	1.11848e+08	1.09989e+08	1.02071e+08	5.7994e+07	5.47018e+07	3.88984e+07	6.53568e+07	8.84567e+07	6.00984e+07	1.11198e+08	1.00698e+08	1.00244e+08	0.94131	1.02426	1.08328
F1	ARHGAP17 pT679	Q68EM7	RHG17_HUMAN	Rho GTPase-activating protein 17	ARHGAP17	pT679	ARHGAP17	Q68EM7-7 (pT212)	RHG17_HUMAN		1.09e-07	M229Pr1|M249Pr1|M238Pr2|M238Sr1|M249Sr1|M229Sr1|M238Pr1|M229Pr2|M229Sr2	44.8	S(1): 5.2; S(3): 44.8; T(6): 44.8; T(9): 5.2; S(17): 0.0; S(20): 0.0; S(23): 0.0	F1	SPSPPpTQHTGQPPGQPSAPSQLSAPR_3	1.8587e+08	9.21875e+07	9.80729e+07	1.3388e+08	6.5299e+07	9.01491e+07	1.58734e+08	8.52292e+07	1.18461e+08	1.35593e+08	6.54427e+07	8.20756e+07	1.3827e+08	1.1566e+08	8.97121e+07	128138626	8.56608e+07	8.89231e+07	1.27243e+08	1.17979e+08	1.01562e+08	132819996	8.68147e+07	8.53208e+07	0.864156	1.0629	1.08278
F1	ARHGAP17 pT682	Q68EM7	RHG17_HUMAN	Rho GTPase-activating protein 17	ARHGAP17	pT682	ARHGAP17	Q68EM7-7 (pT215)	RHG17_HUMAN		4.9e-06	M229Sr1|M238Sr2|M249Sr2|M229Pr1|M238Pr1|M249Sr1	46.9	S(1): 0.7; S(3): 5.6; T(6): 46.9; T(9): 46.9; S(17): 0.0; S(20): 0.0; S(23): 0.0	F1	SPSPPTQHpTGQPPGQPSAPSQLSAPR_3	1.8587e+08	9.21875e+07	9.80729e+07	1.3388e+08	6.5299e+07	9.01491e+07	1.58734e+08	8.52292e+07	1.18461e+08	1.35593e+08	6.54427e+07	8.20756e+07	1.3827e+08	1.1566e+08	8.97121e+07	128138626	8.56608e+07	8.89231e+07	1.27243e+08	1.17979e+08	1.01562e+08	132819996	8.68147e+07	8.53208e+07	0.864156	1.0629	1.08278
LW	DISC1 pS304pS308	Q9NRI5	DISC1_HUMAN	Disrupted in schizophrenia 1 protein	DISC1	pS304pS308	DISC1	Q5T406 (pS155pS159)	Q5T406_HUMAN		0.467	M229Sr2	15.3	S(4): 2.3; S(12): 34.0; S(13): 21.2; S(14): 21.2; S(15): 30.4; S(19): 52.5; S(28): 9.3; S(29): 9.3; S(31): 7.2; S(36): 5.2; T(39): 7.2	LW	DM8HSLPDM8DPGSSSpSLDPpSLAGCGGDGSSGSGDAHSWDTLLR_4	1.09189e+08	1.09194e+08	8.70865e+07	7.7678e+07	1.21435e+08	5.51817e+07	1.08461e+08	8.58855e+07	5.97223e+07	7.57147e+07	1.16864e+08	1.06715e+08	101050319	1.11533e+08	7.48613e+07	8.14593e+07	9.56825e+07	7.60851e+07	1.22907e+08	9.7399e+07	4.88062e+07	8.60035e+07	9.72664e+07	1.63578e+08	0.66469	1.13964	1.08276
F1	AHNAK pS5400	Q09666	AHNK_HUMAN	Neuroblast differentiation-associated protein AHNAK	AHNAK	pS5400	AHNAK	Q09666 (pS5400)	AHNK_HUMAN		0.00617	M238Pr1|M238Pr2	84.4	S(2): 0.0; S(9): 0.1; S(13): 15.5; S(16): 84.4	F1	VSVGAPDLSLEASEGpSIKLPK_3	2.55548e+08	1.85153e+08	1.52137e+08	6.60572e+07	146632271	1.50578e+08	2.35925e+08	1.43093e+08	1.34809e+08	9.39807e+07	1.33651e+08	1.37354e+08	1.76535e+08	2.79814e+08	1.37858e+08	6.60572e+07	1.88533e+08	1.56437e+08	1.8803e+08	2.31006e+08	1.16705e+08	9.34048e+07	1.64855e+08	1.35631e+08	0.994436	0.989547	1.08262
LW	TCOF1 pS1114	Q13428	TCOF_HUMAN	Treacle protein	TCOF1	pS1114	TCOF1	Q13428-2 (pS1037)	TCOF_HUMAN		0.0572	M238Sr1	40.3	T(1): 0.0; S(4): 0.0; S(5): 0.0; S(9): 0.0; T(13): 0.0; T(17): 2.0; S(18): 8.7; S(21): 40.3; T(22): 40.3; S(23): 8.7	LW	TQPSSGVDSAVGTLPATSPQpSTSVQAK_3	1.78785e+07	3.10504e+07	6.67659e+07	3.67089e+07	9.35056e+07	1.12195e+08	5.19014e+07	2.41646e+07	3.40196e+07	5.73571e+07	5.37396e+07	1.11204e+08	1.85659e+07	3.36301e+07	5.45588e+07	3.90427e+07	7.28328e+07	1.55518e+08	5.3624e+07	2.88625e+07	2.78772e+07	6.56288e+07	4.23221e+07	1.76365e+08	0.432051	1.84983	1.08109
F1	THRAP3 pS575	Q9Y2W1	TR150_HUMAN	Thyroid hormone receptor-associated protein 3	THRAP3	pS575	THRAP3	Q9Y2W1 (pS575)	TR150_HUMAN		2.46e-07	M229Pr1|M229Pr2	100	S(3): 100.0; S(12): 0.0	F1	MDpSFDEDLARPSGLLAQER_3	8.96954e+07	9.59929e+07	8.46323e+07	5.88046e+07	1.16894e+08	8.88299e+07	7.45201e+07	4.89559e+06	1.17616e+07	2.91538e+07	1.48429e+07	4.64883e+07	6.5214e+07	1.24587e+08	7.78242e+07	5.8757e+07	1.43503e+08	8.66755e+07	5.27955e+07	6.1457e+06	8.55159e+06	3.13404e+07	2.14483e+07	5.30871e+07	0.994436	0.976324	1.08046
F2	ILF3 G5E9M5 (pS482)						ILF3	G5E9M5 (pS482)	G5E9M5_HUMAN		1.68e-06	M238Sr1|M238Sr2|M229Sr2|M249Sr1|M229Sr1|M249Sr2	83.1	S(2): 8.3; S(3): 8.3; S(8): 83.1; T(12): 0.3; S(29): 0.0; T(30): 0.0; S(32): 0.0; S(37): 0.0; T(40): 0.0	F2	DSSKGEDpSAEETEAKPAVVAPAPVVEAVSTPSAAFPSDATAENVK_3	2.97193e+08	3.17648e+08	4.42576e+08	295430291	4.42383e+08	3.75065e+08	3.48926e+08	3.82246e+08	3.90215e+08	418185040	3.13076e+08	3.42081e+08	2.52707e+08	3.09017e+08	4.00179e+08	2.50896e+08	4.17697e+08	4.16192e+08	3.87942e+08	4.96979e+08	3.6811e+08	4.64303e+08	3.32204e+08	3.90641e+08	0.121909	1.07837	1.07967
LW	ARL6IP4 pS271	Q66PJ3	AR6P4_HUMAN	ADP-ribosylation factor-like protein 6-interacting protein 4	ARL6IP4	pS271	ARL6IP4	F5GYV5 (pS140)	F5GYV5_HUMAN		1.69e-06	M238Sr2|M249Pr2|M238Sr1	100	S(1): 100.0; T(12): 0.0	LW	pSAGEEEDGPVLTDEQK_2	1.35476e+07	3.85001e+07	5.94988e+07	1.98462e+07	6.574e+07	3.19233e+07	2.57927e+07	4.34024e+07	7.18051e+07	4.33765e+07	2.20906e+07	3.27839e+07	1.29554e+07	4.1959e+07	4.86958e+07	2.11019e+07	4.95044e+07	4.75166e+07	2.67229e+07	4.90287e+07	6.09648e+07	4.89739e+07	1.36357e+07	4.8363e+07	0.650936	1.20926	1.07851
LW	SCAF4 pT149	O95104	SFR15_HUMAN	Splicing factor, arginine/serine-rich 15	SCAF4	pT149	SCAF4	C9JD39 (pT149)	C9JD39_HUMAN		0.0787	M249Pr1	50	T(14): 0.0; S(15): 0.0; T(25): 50.0; S(30): 50.0	LW	IEIIQPLLDMAAGTSNAAPVAENVpTNNEGSPPPPVK_3	3.08854e+07	6.07092e+07	7.9438e+07	5.64522e+07	8.6007e+07	3.86493e+07	9.33551e+07	7.16204e+07	6.09512e+07	5.65967e+07	1.09562e+08	3.00101e+07	3.06952e+07	6.22562e+07	6.66754e+07	6.02176e+07	6.75117e+07	5.46775e+07	9.94118e+07	7.94835e+07	5.05666e+07	6.38571e+07	8.89315e+07	4.47012e+07	0.749541	0.904409	1.07465
F1	DEK pS32	P35659	DEK_HUMAN	Protein DEK	DEK	pS32	DEK	D6R9L5 (pS37)	D6R9L5_HUMAN	CK2-A1	9.4e-07	M229Sr1|M238Pr2|M229Sr2|M229Pr2|M238Pr1	100	S(3): 100.0	F1	EEpSEEEEDEDDEEEEEEEKEK_3	3.34939e+07	2.23972e+07	5.7165e+06	663518	2.11094e+06	6.13683e+06	1.02439e+07	4.42734e+06	4.86333e+06	2.16014e+06	2.7137e+06	1.01737e+07	2.06819e+07	3.0542e+07	3.51014e+06	1.4516e+06	4.1811e+06	1.05941e+07	7.31003e+06	5.30918e+06	5.6612e+06	2.59416e+06	5.64414e+06	1.4238e+07	0.858551	1.37755	1.07356
LW	SRRM2 pS1042	Q9UQ35	SRRM2_HUMAN	Serine/arginine repetitive matrix protein 2	SRRM2	pS1042	SRRM2	Q9UQ35 (pS1042)	SRRM2_HUMAN		1.19e-06	M249Pr1|M229Pr1	33.3	S(1): 33.3; S(2): 33.3; T(3): 33.3; S(8): 0.0; Y(9): 0.0; S(13): 0.0; S(14): 0.0	LW	SpSTPPGESYFGVSSLQLK_2	1.20521e+08	1.4424e+08	9.10909e+07	112228777	1.18003e+08	221015616	1.18653e+08	1.16733e+08	1.73225e+08	9.94336e+07	9.52872e+07	1.37518e+08	1.12576e+08	1.54794e+08	7.79032e+07	109075755	9.36644e+07	3.3127e+08	1.35827e+08	1.32168e+08	1.51757e+08	1.16795e+08	7.78437e+07	2.28985e+08	0.310259	1.65199	1.07273
LW	SRRM2 pS1041	Q9UQ35	SRRM2_HUMAN	Serine/arginine repetitive matrix protein 2	SRRM2	pS1041	SRRM2	Q9UQ35 (pS1041)	SRRM2_HUMAN		1.19e-06	M249Pr1|M229Pr1	33.3	S(1): 33.3; S(2): 33.3; T(3): 33.3; S(8): 0.0; Y(9): 0.0; S(13): 0.0; S(14): 0.0	LW	pSSTPPGESYFGVSSLQLK_2	1.20521e+08	1.4424e+08	9.10909e+07	112228777	1.18003e+08	221015616	1.18653e+08	1.16733e+08	1.73225e+08	9.94336e+07	9.52872e+07	1.37518e+08	1.12576e+08	1.54794e+08	7.79032e+07	109075755	9.36644e+07	3.3127e+08	1.35827e+08	1.32168e+08	1.51757e+08	1.16795e+08	7.78437e+07	2.28985e+08	0.310259	1.65199	1.07273
F2	RAP2C pY106	Q9Y3L5	RAP2C_HUMAN	Ras-related protein Rap-2c	RAP2C	pY106	RAP2C	Q9Y3L5 (pY106)	RAP2C_HUMAN		0.25	M238Sr2	100	Y(2): 100.0	F2	RpYEKVPLILVGNK_3	1.96589e+08	1.18064e+08	4.04398e+08	3.63419e+08	3.50526e+08	1.18582e+08	1.91451e+07	225231070	3.4802e+08	1.81399e+08	2.64839e+08	5.49963e+07	1.74172e+08	1.079e+08	3.23353e+08	3.39235e+08	3.29055e+08	1.19693e+08	2.11581e+07	2.61353e+08	3.14234e+08	184909854	2.61353e+08	5.5949e+07	0.646524	0.751087	1.07261
LW	TOP2B pS1413pS1424	Q02880	TOP2B_HUMAN	DNA topoisomerase 2-beta	TOP2B	pS1413pS1424	TOP2B	B4DLV2 (pS265pS276)	B4DLV2_HUMAN	CDK1	0.21	M249Pr2|M249Pr1	26.7	S(2): 2.3; T(5): 30.7; S(15): 71.9; Y(23): 38.0; T(24): 16.2; S(26): 40.7	LW	ASPITNDGEDEFVPpSDGLDKDEYTFpSPGK_3	1.64241e+08	6.8557e+07	1.64239e+08	1.85703e+08	7.35562e+07	8.28685e+07	7.73678e+07	7.84544e+07	1.02386e+08	1.38062e+08	4.02865e+07	9.0953e+07	1.61277e+08	6.8711e+07	1.33978e+08	1.8248e+08	5.64665e+07	1.11137e+08	8.12704e+07	8.79705e+07	9.04139e+07	1.6113e+08	2.87927e+07	1.30521e+08	0.475054	1.34363	1.07143
F1	COMMD3 pY145pY149	Q9UBI1	COMD3_HUMAN	COMM domain-containing protein 3	COMMD3	pY145pY149	COMMD3	Q5T8Z0 (pY112pY116)	Q5T8Z0_HUMAN		0.281	M249Pr1	2.1	Y(2): 18.6; Y(6): 18.6; T(9): 18.6; S(11): 18.6; T(15): 17.5; S(17): 17.5; S(19): 17.5; Y(20): 17.5; S(24): 17.5; S(26): 17.5; S(28): 20.6	F1	MpYRPApYLVTLSVQNTDSPSYPEISFSCSMEQLQDLVGK_3	2.08001e+07	5.94163e+07	5.4929e+07	3.38916e+07	2.23952e+07	4.6951e+07	1.07631e+08	1.85778e+07	1.45482e+07	2.08979e+07	4.19887e+07	4.43528e+07	1.32982e+07	7.45826e+07	4.48015e+07	3.62266e+07	3.39757e+07	4.96572e+07	8.10851e+07	2.78688e+07	1.08803e+07	2.17239e+07	5.57017e+07	51271439	0.945842	1.09005	1.06888
F1	LMNB1 pT575	P20700	LMNB1_HUMAN	Lamin-B1	LMNB1	pT575	LMNB1	P20700 (pT575)	LMNB1_HUMAN		8.83e-05	M238Pr1|M238Pr2	100	T(1): 0.0; T(2): 0.0; T(28): 100.0	F1	TTIPEEEEEEEEAAGVVVEEELFHQQGpTPR_3	7.88683e+07	8.22632e+06	8.74773e+07	6.88994e+07	1.26816e+08	8.48366e+07	4.75817e+07	7.77245e+07	6.9592e+07	4.24416e+07	1.1796e+08	130037768	5.4624e+07	1.01275e+07	8.00345e+07	7.12441e+07	160834965	8.27928e+07	3.37819e+07	1.08179e+08	51271439	4.51818e+07	1.49332e+08	1.27878e+08	0.867749	0.840575	1.06836
LW	CDK11B pS283	P21127	CD11B_HUMAN	Cyclin-dependent kinase 11B	CDK11B	pS283	CDK11A	E7ESP2 (pS281)	E7ESP2_HUMAN		3.63e-06	M229Sr2	100	S(4): 0.0; S(10): 100.0; S(12): 0.0	LW	DLLSDLQDIpSDSER_2	1.37298e+08	1.52307e+08	8.66022e+07	4.65131e+07	9.83813e+07	2.71989e+07	7.91622e+07	6.24114e+07	2.38938e+07	3.14695e+07	2.28299e+07	6.64978e+07	1.28752e+08	171475229	7.45599e+07	5.08653e+07	7.66925e+07	4.18829e+07	8.41467e+07	6.87767e+07	1.86511e+07	3.56249e+07	1.4599e+07	9.26002e+07	0.830605	1.1606	1.0674
F1	COL5A2 pT1148	P05997	CO5A2_HUMAN	Collagen alpha-2(V) chain	COL5A2	pT1148	COL5A2	P05997 (pT1148)	CO5A2_HUMAN		0.205	M238Sr1	33.4	T(6): 33.4; S(23): 65.4; S(42): 1.2	F1	GHRGFpTGLQGLPGPPGPNGEQGSAGIPGPFGPRGPPGPVGPSGK_4	5.65338e+07	1.59589e+07	2.58421e+07	1.58464e+07	1.85936e+07	2.90488e+06	4.90174e+07	24694234	5.38264e+06	2.11707e+07	2.21906e+07	1.12353e+07	3.54753e+07	2.10123e+07	1.48718e+07	1.51716e+07	2.85063e+07	4.12343e+06	3.45102e+07	3.88481e+07	6.11354e+06	2.20068e+07	3.33011e+07	1.60639e+07	0.74746	0.767296	1.0667
LW	PRKCD pS506	Q05655	KPCD_HUMAN	Protein kinase C delta type	PRKCD	pS506	PRKCD	Q05655 (pS506)	KPCD_HUMAN		2.34e-09	M249Pr2|M249Pr1|M249Sr1|M238Pr1|M229Pr1|M238Sr1|M249Sr2|M229Pr2|M238Pr2	50	S(2): 50.0; T(3): 50.0; T(7): 0.0; Y(10): 0.0	LW	ApSTFCGTPDYIAPEILQGLK_2	9.8205e+07	1.02608e+08	1.41401e+08	1.75659e+08	6.78835e+07	9.92267e+07	1.3327e+08	1.24269e+08	1.44655e+08	8.4257e+07	7.4452e+07	4.91958e+07	9.72688e+07	1.02527e+08	1.2202e+08	1.81272e+08	5.256e+07	1.37684e+08	1.40505e+08	1.36861e+08	1.244e+08	9.5147e+07	5.93284e+07	7.2863e+07	0.544819	1.21855	1.06529
LW	RPRD2 pS665	Q5VT52	RPRD2_HUMAN	Regulation of nuclear pre-mRNA domain-containing protein 2	RPRD2	pS665	RPRD2	B4E2Q6 (pS639)	B4E2Q6_HUMAN		0.00032	M249Pr2	79.3	S(3): 0.0; S(5): 9.7; T(6): 9.7; S(7): 79.3; S(9): 1.3	LW	LESESTpSPSLEMK_2	7.02385e+07	1.34108e+07	5.24693e+07	3.32698e+07	5.02765e+07	2.07736e+07	3.56776e+07	8.99433e+07	7.39916e+07	5.85594e+07	4.77549e+07	2.6644e+07	6.57969e+07	1.55109e+07	4.23805e+07	3.67384e+07	3.76487e+07	3.2161e+07	3.63871e+07	1.01823e+08	6.30736e+07	6.6935e+07	3.66224e+07	4.21125e+07	0.925987	1.04743	1.06439
LW	PTGES3 pS148pS151	Q15185	TEBP_HUMAN	Prostaglandin E synthase 3	PTGES3	pS148pS151	PTGES3	B4DDC6 (pS112pS115)	B4DDC6_HUMAN		8.42e-09	M229Pr2|M238Sr1|M238Pr1|M229Sr2|M238Sr2|M249Pr2|M229Sr1|M238Pr2|M249Pr1|M229Pr1	100	S(2): 0.0; S(26): 100.0; S(29): 100.0	LW	FSEMMNNMGGDEDVDLPEVDGADDDpSQDpSDDEKMPDLE_3	4.70477e+08	2.81322e+08	3.27943e+08	3.53168e+08	3.10678e+08	1.34937e+08	3.84776e+08	3.92036e+08	3.1121e+08	3.10597e+08	4.95824e+08	1.88038e+08	4.41518e+08	2.9074e+08	2.76406e+08	3.7344e+08	2.36115e+08	1.88166e+08	4.05831e+08	4.5463e+08	2.61746e+08	3.55523e+08	4.03062e+08	2.75898e+08	0.406669	0.957386	1.06412
LW	PRRC2A pT610	P48634	PRC2A_HUMAN	Protein PRRC2A	PRRC2A	pT610	PRRC2A	C9JAP8 (pT610)	C9JAP8_HUMAN	ERK2	0.0025	M238Pr2	97.7	T(13): 2.3; T(14): 97.7	LW	EGPEPPEEVPPPTpTPPVPK_2	8.17766e+07	7.03271e+07	1.53376e+08	1.45604e+08	145612235	6.91906e+07	9.2701e+07	8.83195e+07	6.13842e+07	5.44179e+07	1.57296e+08	7.49912e+07	7.4792e+07	7.01683e+07	1.26293e+08	1.40205e+08	1.11078e+08	9.44482e+07	9.81992e+07	1.01143e+08	5.10667e+07	6.11949e+07	1.23082e+08	1.0423e+08	0.940389	0.977551	1.06382
F2	DNAJA1 pY7pY8pT18	P31689	DNJA1_HUMAN	DnaJ homolog subfamily A member 1	DNAJA1	pY7pY8pT18	DNAJA1	P31689 (pY7pY8pT18)	DNJA1_HUMAN		0.382	M249Sr1	49.4	T(2): 18.0; T(3): 39.0; Y(4): 72.5; Y(5): 72.7; T(15): 97.9	F2	ETTpYpYDVLGVKPNApTQEELK_3	7.8318e+08	4.43133e+08	6.17401e+08	7.18489e+08	3.27328e+08	1.39228e+08	2.46205e+08	3.41925e+08	4.61292e+08	3.8206e+08	380850214	2.02533e+08	6.96177e+08	4.54872e+08	4.78705e+08	6.23976e+08	305757264	1.45395e+08	2.61353e+08	4.54872e+08	4.01958e+08	4.21473e+08	3.68501e+08	2.26008e+08	0.877996	0.926027	1.06365
F1	AZI1 pT96	Q9UPN4	AZI1_HUMAN	5-azacytidine-induced protein 1	AZI1	pT96	AZI1	Q9UPN4-3 (pT96)	AZI1_HUMAN		0.000542	M229Pr2	83.3	S(1): 0.5; S(3): 2.4; T(7): 13.8; T(10): 83.3; S(19): 0.0; S(21): 0.0	F1	SGSPRPTEPpTDFLMLFEGSPSGK_3	1.08458e+08	2.08611e+07	1.06747e+08	1.10263e+08	5.29317e+07	6.73415e+07	6.64104e+07	1.93451e+07	7.94262e+07	1.37217e+08	6.27824e+07	7.17023e+07	7.96637e+07	2.82127e+07	9.96837e+07	1.11807e+08	7.2691e+07	6.51865e+07	4.682e+07	2.98623e+07	5.98842e+07	1.34181e+08	8.30624e+07	7.51448e+07	0.995744	1.00586	1.06297
LW	FBXO18 pS80pS85	Q8NFZ0	FBX18_HUMAN	F-box only protein 18	FBXO18	pS80pS85	FBXO18	Q8NFZ0 (pS80pS85)	FBX18_HUMAN		0.395	M229Pr2	2.9	S(1): 21.2; S(3): 21.2; S(8): 22.7; S(12): 23.9; S(22): 20.8; S(23): 20.8; S(31): 17.3; S(36): 17.7; S(39): 17.4; S(43): 17.1	LW	SNpSVGQDpSCQDSEGDMIFPAESSCALPQEGSAGPGSPGSAPPSRK_4	1.65682e+08	1.42779e+08	2.16063e+08	1.08643e+08	1.11215e+08	7.30203e+07	1.02218e+08	1.30167e+08	1.26143e+08	1.52275e+08	1.13373e+08	6.1836e+07	1.62193e+08	1.52116e+08	1.65716e+08	1.05849e+08	8.70426e+07	9.94257e+07	1.1052e+08	1.4674e+08	1.11774e+08	1.79692e+08	9.30463e+07	8.75598e+07	0.853831	1.05627	1.06215
F2	NDUFB6 Q5VYT2 (pS68)						NDUFB6	Q5VYT2 (pS68)	Q5VYT2_HUMAN		0.0783	M229Sr1	39.3	S(2): 39.3; T(7): 39.3; Y(18): 4.0; Y(19): 3.2; Y(22): 3.2; S(25): 4.0; T(28): 3.2; T(32): 4.0	F2	KpSIFVFTHVLVPVWIIHYYMKYHVSGDTILETGEVIPPM8K_5	197046878	3.82484e+07	2.56266e+07	8.12641e+07	1.4637e+08	1.75491e+08	8.42731e+07	1.10789e+08	4.47209e+07	8.81439e+07	1.44175e+08	1.03172e+08	1.75777e+08	3.76725e+07	2.05606e+07	6.89175e+07	1.37281e+08	1.91404e+08	8.11134e+07	1.45395e+08	4.38743e+07	8.90324e+07	148341598	1.18613e+08	0.927364	1.07264	1.06128
F2	GIGYF2 pT382	Q6Y7W6	PERQ2_HUMAN	PERQ amino acid-rich with GYF domain-containing protein 2	GIGYF2	pT382	GIGYF2	C9JHW1 (pT325)	C9JHW1_HUMAN		2.65e-11	M229Pr2	71.9	S(6): 0.0; T(9): 0.0; T(12): 14.7; S(13): 3.1; S(14): 3.1; S(15): 3.1; S(16): 3.1; T(21): 71.9; S(23): 0.7; S(27): 0.0; S(31): 0.0	F2	VGVEASEETPQTSSSSARPGpTPSDHQSQEASQFER_3	2.33269e+08	212199014	8.03639e+07	1.9593e+08	1.58374e+08	8.61287e+07	1.2778e+08	1.51803e+08	2.49591e+08	1.17473e+08	315656185	1.22247e+08	1.93924e+08	1.98154e+08	7.10404e+07	1.70525e+08	1.64886e+08	9.16091e+07	130441758	1.91482e+08	2.44762e+08	1.1892e+08	3.43186e+08	1.29579e+08	0.396147	0.784042	1.06078
LW	CIT pS440	O14578	CTRO_HUMAN	Citron Rho-interacting kinase	CIT	pS440	CIT	O14578-2 (pS440)	CTRO_HUMAN		0.000182	M249Pr1|M229Pr2	98.1	S(1): 0.0; S(3): 0.0; S(6): 1.8; S(10): 98.1	LW	SESVVSGLDpSPAK_2	3.52108e+07	3.15367e+07	3.76356e+07	1.31348e+07	3.2861e+07	1.63634e+07	3.67067e+07	2.96852e+07	3.11665e+07	4.58644e+07	9.06779e+07	2.46747e+07	3.34289e+07	3.41319e+07	3.09213e+07	1.51453e+07	2.52213e+07	2.49447e+07	3.74862e+07	3.35931e+07	2.56285e+07	5.23024e+07	7.29615e+07	3.86264e+07	0.783832	0.88077	1.06047
LW	SKIV2L pS256	Q15477	SKIV2_HUMAN	Helicase SKI2W	SKIV2L	pS256	SKIV2L	F5H7B0 (pS63)	F5H7B0_HUMAN		8.45e-05	M238Pr2|M249Pr1|M229Pr2|M229Sr2|M229Pr1|M238Sr2|M249Sr2|M238Pr1|M249Pr2|M229Sr1|M249Sr1|M238Sr1	92.5	S(2): 7.5; S(3): 92.5	LW	ASpSLEDLVLK_2	1.02079e+08	1.74211e+07	1.07931e+08	1.2064e+08	2.19827e+08	1.4561e+08	1.19205e+07	1.12065e+07	1.02939e+08	1.2512e+08	2.04544e+08	1.34344e+08	9.34353e+07	2.00135e+07	9.43595e+07	1.21477e+08	1.66541e+08	2.10015e+08	1.26519e+07	1.54895e+07	9.0767e+07	1.51094e+08	1.62514e+08	2.20864e+08	0.800737	1.19134	1.0579
F2,LW,F1	PRKAR1A pS83	P10644	KAP0_HUMAN	cAMP-dependent protein kinase type I-alpha regulatory subunit	PRKAR1A	pS83	PRKAR1A	P10644 (pS83)	KAP0_HUMAN	CDK2	1.61e-09	M238Sr1|M238Pr1|M229Pr1|M249Pr2|M249Sr1|M229Sr2|M249Pr1|M238Sr2|M249Sr2|M238Pr2|M229Pr2|M229Sr1	100	S(5): 100.0	LW	EDEIpSPPPPNPVVK_2	1.66573e+09	1.52843e+09	2.34208e+09	2.1273e+09	1.29924e+09	1652581377	1.66858e+09	1.57548e+09	2.31564e+09	1.93534e+09	1.23631e+09	1.86404e+09	1.46577e+09	1765173164	1.98026e+09	1.84115e+09	1.22969e+09	1.89643e+09	1.6622e+09	2.04961e+09	2.05897e+09	1.92602e+09	1.19592e+09	2.01246e+09	0.176412	1.19786	1.05787
F2	MAP2 pS285	P11137	MAP2_HUMAN	Microtubule-associated protein 2	MAP2	pS285	MAP2	P11137-3 (pS281)	MAP2_HUMAN		9.37e-06	M229Pr1	100	S(11): 100.0; T(16): 0.0	F2	KDEWGLVAPIpSPGPLTPMR_3	2.58573e+08	2.69357e+08	1.6887e+08	8.03406e+07	2.09357e+08	1.12185e+08	8.20432e+07	8.27208e+07	6.52206e+07	1.30579e+08	1.45165e+08	9.28531e+07	2.1758e+08	253462314	1.58687e+08	7.61168e+07	2.15101e+08	1.23481e+08	8.9729e+07	9.14712e+07	6.35711e+07	1.39005e+08	1.58943e+08	1.01252e+08	0.516512	0.868503	1.05757
LW,F1	BCLAF1 pS397	Q9NYF8	BCLF1_HUMAN	Bcl-2-associated transcription factor 1	BCLAF1	pS397	BCLAF1	E9PK09 (pS397)	E9PK09_HUMAN		6.8e-12	M249Sr1|M229Pr1|M229Sr2|M238Sr2|M238Pr2|M238Sr1|M238Pr1|M229Sr1|M249Pr1|M249Pr2|M249Sr2|M229Pr2	100	S(4): 100.0; T(9): 0.0; T(12): 0.0; Y(15): 0.0	LW	FNDpSEGDDTEETEDYR_2	4.96578e+08	5.65676e+08	4.65361e+08	3.45609e+08	2.00833e+08	3.15282e+08	4.6366e+08	4.8366e+08	5.16937e+08	2.86498e+08	3.48347e+08	2.30357e+08	426077797	6.03224e+08	3.96919e+08	3.41319e+08	1.63249e+08	4.46718e+08	451105860	5.71852e+08	4.63242e+08	3.18793e+08	2.79475e+08	3.0991e+08	0.411462	1.18887	1.05632
F1	EDC4 pS734	Q6P2E9	EDC4_HUMAN	Enhancer of mRNA-decapping protein 4	EDC4	pS734	EDC4	Q6P2E9-2 (pS353)	EDC4_HUMAN		2.08e-06	M229Pr1|M249Pr2	37.5	T(1): 6.3; S(3): 6.3; S(8): 37.5; S(9): 37.5; S(11): 6.3; T(12): 6.3; S(15): 0.0; S(23): 0.0; S(27): 0.0	F1	TRSPDVIpSSASTALSQDIPEIASEALSR_3	1.39013e+08	9.59452e+07	8.31453e+07	7.88782e+07	1.12519e+08	1.1938e+08	1.50062e+08	9.22794e+07	1.07708e+08	7.05806e+07	9.99251e+07	1.0262e+08	1.00966e+08	1.23147e+08	7.47685e+07	8.00373e+07	1.36848e+08	1.1816e+08	1.18376e+08	1.34337e+08	9.21148e+07	6.90881e+07	1.26664e+08	1.02064e+08	0.945842	0.96475	1.05278
LW	RBM5 pS624	P52756	RBM5_HUMAN	RNA-binding protein 5	RBM5	pS624	RBM5	P52756 (pS624)	RBM5_HUMAN		1.54e-12	M249Sr2|M238Sr1|M238Pr1|M238Pr2|M249Sr1|M238Sr2|M229Sr1|M229Sr2	100	Y(6): 0.0; S(7): 0.0; S(10): 100.0	LW	GLVAAYSGDpSDNEEELVER_2	1.29991e+08	1.49441e+08	1.17411e+08	5.33835e+07	8.97135e+07	5.60655e+07	4.64619e+07	1.12902e+08	1.15543e+08	3.55432e+07	1.16196e+08	7.50403e+07	1.212e+08	1.66234e+08	1.00861e+08	5.67131e+07	7.03251e+07	7.72786e+07	4.80258e+07	1.2876e+08	1.02808e+08	4.07083e+07	9.53773e+07	1.04466e+08	0.883551	1.06603	1.05235
F2	CTBP2 pT433	P56545	CTBP2_HUMAN	C-terminal-binding protein 2	CTBP2	pT433	CTBP2	P56545 (pT433)	CTBP2_HUMAN		3.67e-09	M249Sr1|M249Pr1|M238Pr2|M229Pr1	49.5	Y(1): 0.0; T(28): 0.2; T(33): 0.1; S(38): 0.6; S(42): 49.5; T(47): 49.5	F2	YPPGIVGVAPGGLPAAMEGIIPGGIPVTHNLPTVAHPSQAPSPNQPpTK_4	2.66343e+08	4.96149e+07	1.55936e+08	1.25639e+08	1.08894e+08	1.02879e+08	3.34357e+07	8.33403e+07	7.14546e+07	246984559	1.86379e+08	8.11712e+07	2.31397e+08	5.52349e+07	1.42726e+08	1.0843e+08	1.17964e+08	1.0887e+08	3.65325e+07	9.21499e+07	6.63828e+07	2.46047e+08	2.14639e+08	8.18856e+07	0.843704	0.855462	1.05204
[truncated: 750 more rows]
