# Supplementary material for: JUN dependency in distinct early and late BRAF inhibition adaptation states of melanoma
Source: Cell Discov. 2016 Sep 6;2:16028–. doi: 10.1038/celldisc.2016.28 (PMC5012007; doi:10.1038/celldisc.2016.28)
Supplement: Supplementary Table S6B [file celldisc201628-s27.xls]

## Sheet: Sheet1
Titz et al. Supplementary Table S6B
Kinase-Enrichment-Analysis (KEA)
Kinases with at least two mapped phospho-peptides and a BH-adjusted p-value < 0.2.
Up-regulated kinase activities (phospho-peptides sorted from high to low fold-change (mean))
none
Down-regulated kinase activities (phospho-peptides sorted from low to high fold-change (mean))
KINASE	#PHOSPHO-PEPTIDES	PERMUTATION P-VALUE	BH-ADJUSTED P-VALUE (FDR)
PAK1	7	<0.001	0
CDK2	37	<0.001	0
CDK1	32	0.001	0.00783333
DAPK1	2	0.001	0.00783333
ILK	2	0.001	0.00783333
DAPK3	2	0.001	0.00783333
Mos	2	0.002	0.0104444
Myt1	3	0.002	0.0104444
smMLCK	2	0.002	0.0104444
ROCK1	2	0.003	0.01175
CRIK	2	0.003	0.01175
p70S6K	2	0.003	0.01175
DLK	2	0.005	0.0180769
HER2	2	0.007	0.0235
Wee1	2	0.008	0.0250667
ERK2	24	0.012	0.03525
mTOR	27	0.013	0.0359412
PKCA	8	0.051	0.132048
KIS	2	0.059	0.132048
AMPKA1	2	0.059	0.132048
CDK6	2	0.059	0.132048
Cot	2	0.07	0.149545
CDK5	5	0.075	0.153261
Akt1	9	0.081	0.158625
CK2-A1	35	0.099	0.175815
SGK1	3	0.101	0.175815
p38-alpha	6	0.101	0.175815
JNK3	2	0.108	0.181286
p38-delta	2	0.115	0.186379
