# Supplementary material for: JUN dependency in distinct early and late BRAF inhibition adaptation states of melanoma
Source: Cell Discov. 2016 Sep 6;2:16028–. doi: 10.1038/celldisc.2016.28 (PMC5012007; doi:10.1038/celldisc.2016.28)
Supplement: Supplementary Table S7 [file celldisc201628-s28.xls]

## Sheet: Sheet1
Titz et al. Supplementary Table S7
Ranked list of shared signaling events
SYMBOL	pYST.position	UniProt	UniProt.1	description	M229PS_signedT	M238PS_signedT	M229PR_signedT	M238PR_signedT	sumVector
AHNAK	pS5752	Q09666	AHNK_HUMAN	Neuroblast differentiation-associated protein AHNAK	1.43642	3.62394	3.29672	2.3393	10.6964
PGRMC1	pS57	O00264	PGRC1_HUMAN	Membrane-associated progesterone receptor component 1	2.71789	2.55443	2.00578	2.11874	9.39683
MYO9B	pS1267pT1271	Q13459	MYO9B_HUMAN	Unconventional myosin-IXb	3.23115	1.63843	1.8861	2.53651	9.29219
MAP4	pS280	P27816	MAP4_HUMAN	Microtubule-associated protein 4	1.77203	2.33943	1.77812	2.67283	8.56241
TP53BP1	pS500	Q12888	TP53B_HUMAN	Tumor suppressor p53-binding protein 1	1.4766	3.11438	1.76528	1.2682	7.62446
LIMCH1	pS718	Q9UPQ0	LIMC1_HUMAN	LIM and calponin homology domains-containing protein 1	1.35041	0.113804	4.10152	1.83203	7.39776
PLEC	pS4386	Q15149	PLEC_HUMAN	Plectin	0.895389	1.95204	1.70908	2.74449	7.30099
EHD2	pS438	Q9NZN4	EHD2_HUMAN	EH domain-containing protein 2	1.13359	1.62546	2.29177	2.1566	7.20741
PRKCG	pT514	P05129	KPCG_HUMAN	Protein kinase C gamma type	2.2362	2.54692		2.27681	7.05992
CTNNA1	pS641	P35221	CTNA1_HUMAN	Catenin alpha-1	3.42766	2.55191	1.22483	-0.222773	6.98163
MAP1B	pT1302	P46821	MAP1B_HUMAN	Microtubule-associated protein 1B	0.821766	0.118208	4.27661	1.76222	6.97881
FAM176B	pS115	Q9NVM1	F176B_HUMAN	Protein FAM176B			4.43815	2.46247	6.90061
CNN3	pS323	Q15417	CNN3_HUMAN	Calponin-3	0.864371	1.54959	1.81987	2.65469	6.88853
FLNC	pS2233	Q14315	FLNC_HUMAN	Filamin-C			2.63931	4.0905	6.7298
HSPB1	pS82	P04792	HSPB1_HUMAN	Heat shock protein beta-1	0.764854	0.945617	1.90343	2.98408	6.59798
TGFB1I1	pS68	O43294	TGFI1_HUMAN	Transforming growth factor beta-1-induced transcript 1 protein	0.153922	0.726304	3.21245	2.35837	6.45104
NEXN	pS80	Q0ZGT2	NEXN_HUMAN	Nexilin			3.064	3.34902	6.41302
PDS5B	pS1362	Q9NTI5	PDS5B_HUMAN	Sister chromatid cohesion protein PDS5 homolog B	4.54165	1.76188			6.30353
SMAP	pS15	O00193	SMAP_HUMAN	Small acidic protein	1.51902	3.40427	1.899	-0.899301	5.92299
RPLP0P6	pS307	Q8NHW5	RLA0L_HUMAN	60S acidic ribosomal protein P0-like	2.77453	2.32289	0.543728		5.64114
PML	pS518pS527	P29590	PML_HUMAN	Protein PML	0.308412	0.382902	2.32859	2.60227	5.62218
FAM134A	pS385	Q8NC44	F134A_HUMAN	Protein FAM134A	0.642892	2.65297		2.24683	5.54269
PAK2	pS141	Q13177	PAK2_HUMAN	Serine/threonine-protein kinase PAK 2	0.310831	1.12686	1.41503	2.66476	5.51749
BIN1	pS298	O00499	BIN1_HUMAN	Myc box-dependent-interacting protein 1			2.50475	2.92853	5.43328
MAP1A	pS1797pS1801	P78559	MAP1A_HUMAN	Microtubule-associated protein 1A			3.11664	2.20743	5.32408
PDLIM4	pS112	P50479	PDLI4_HUMAN	PDZ and LIM domain protein 4	2.14156	1.7181		1.41367	5.27332
VCL	pS290	P18206	VINC_HUMAN	Vinculin	-0.771344	0.670939	2.79854	2.53037	5.2285
NSFL1C	pS114	Q9UNZ2	NSF1C_HUMAN	NSFL1 cofactor p47			1.88442	3.30281	5.18723
TCEAL3	pS65	Q969E4	TCAL3_HUMAN	Transcription elongation factor A protein-like 3	0.757507	4.24179			4.9993
DAB2	pS401	P98082	DAB2_HUMAN	Disabled homolog 2	-1.82971	1.19499	2.1942	3.42752	4.98701
RRAGD	pT97	Q9NQL2	RRAGD_HUMAN	Ras-related GTP-binding protein D	1.57999	2.42291		0.803972	4.80687
RPLP2	pS105	P05387	RLA2_HUMAN	60S acidic ribosomal protein P2	4.01418	2.70644	-0.0268658	-1.91605	4.77771
KRI1	pS177	Q8N9T8	KRI1_HUMAN	Protein KRI1 homolog	2.34999	2.41316			4.76316
JUN	pS63	P05412	JUN_HUMAN	Transcription factor AP-1			1.17579	3.48553	4.66131
SH3BP4	pS246	Q9P0V3	SH3B4_HUMAN	SH3 domain-binding protein 4			2.41169	2.10357	4.51526
CHMP2B	pS199	Q9UQN3	CHM2B_HUMAN	Charged multivesicular body protein 2b			2.13925	2.36776	4.50702
TJP2	pS1159	Q9UDY2	ZO2_HUMAN	Tight junction protein ZO-2			2.62211	1.88087	4.50298
CTNND1	pS349	O60716	CTND1_HUMAN	Catenin delta-1	2.22408	0.955514	1.31197	-0.093156	4.39841
MYEF2	pS17	Q9P2K5	MYEF2_HUMAN	Myelin expression factor 2	0.57322	2.02287	1.69339		4.28948
PPP1R12A	pS445	O14974	MYPT1_HUMAN	Protein phosphatase 1 regulatory subunit 12A			2.25012	1.98877	4.23889
APBB2	pS123	Q92870	APBB2_HUMAN	Amyloid beta A4 precursor protein-binding family B member 2				4.1487	4.1487
TNKS1BP1	pS1620pS1621	Q9C0C2	TB182_HUMAN	182 kDa tankyrase-1-binding protein	3.04196	-0.132679	0.226663	0.920574	4.05652
DNAJC5	pS10	Q9H3Z4	DNJC5_HUMAN	DnaJ homolog subfamily C member 5	3.17867	1.03932	-0.250295		3.9677
SPTAN1	pS1217	Q13813	SPTA2_HUMAN	Spectrin alpha chain, brain	1.9271	0.184312	0.678579	1.1574	3.94739
RAB11FIP5	pS176	Q9BXF6	RFIP5_HUMAN	Rab11 family-interacting protein 5				3.8815	3.8815
SNRNP200	pS225	O75643	U520_HUMAN	U5 small nuclear ribonucleoprotein 200 kDa helicase	4.57789	-0.988462	0.852162	-0.5787	3.86289
LASP1	pT104	Q14847	LASP1_HUMAN	LIM and SH3 domain protein 1			2.04574	1.79534	3.84108
PTPN14	pS593pS594	Q15678	PTN14_HUMAN	Tyrosine-protein phosphatase non-receptor type 14				3.80444	3.80444
NMD3	pT470	Q96D46	NMD3_HUMAN	60S ribosomal export protein NMD3			1.48552	2.26195	3.74748
DOCK5	pS1766	Q9H7D0	DOCK5_HUMAN	Dedicator of cytokinesis protein 5				3.70919	3.70919
CCM2	pS384	Q9BSQ5	CCM2_HUMAN	Malcavernin				3.64209	3.64209
CRIP2	pS115	P52943	CRIP2_HUMAN	Cysteine-rich protein 2	0.916056	2.71817			3.63422
FLNA	pS2152	P21333	FLNA_HUMAN	Filamin-A			0.979311	2.62975	3.60906
ATP2A2	pS663	P16615	AT2A2_HUMAN	Sarcoplasmic/endoplasmic reticulum calcium ATPase 2	1.07918	0.623152		1.90519	3.60752
SYNM	pT651	O15061	SYNEM_HUMAN	Synemin	0.430372	3.16928			3.59965
NUCKS1	pS19	Q9H1E3	NUCKS_HUMAN	Nuclear ubiquitous casein and cyclin-dependent kinase substrate 1	1.48769	2.34296	1.09337	-1.41407	3.50995
FOSL2	pS200	P15408	FOSL2_HUMAN	Fos-related antigen 2				3.49447	3.49447
GGNBP2	pT75pS76	Q9H3C7	GGNB2_HUMAN	Gametogenetin-binding protein 2	3.91088	-0.433115			3.47776
CHD3	pS1601pS1605	Q12873	CHD3_HUMAN	Chromodomain-helicase-DNA-binding protein 3	2.15975	0.86371		0.433318	3.45678
OSBPL11	pS181	Q9BXB4	OSB11_HUMAN	Oxysterol-binding protein-related protein 11				3.40337	3.40337
SOX10	pS24	P56693	SOX10_HUMAN	Transcription factor SOX-10				3.35473	3.35473
HMCN1	pS2876pT2883	Q96RW7	HMCN1_HUMAN	Hemicentin-1				3.32984	3.32984
GPN1	pS338	Q9HCN4	GPN1_HUMAN	GPN-loop GTPase 1	-0.263237	1.52184	2.06672		3.32533
TMEM87A	pS540	Q8NBN3	TM87A_HUMAN	Transmembrane protein 87A	0.149313	0.524361	2.57493	0.0578968	3.3065
DYNC1LI2	pS194	O43237	DC1L2_HUMAN	Cytoplasmic dynein 1 light intermediate chain 2	0.845763	2.45559			3.30136
MPHOSPH8	pS51	Q99549	MPP8_HUMAN	M-phase phosphoprotein 8	1.12448	0.844695	0.891895	0.375734	3.2368
TMX1	pS247	Q9H3N1	TMX1_HUMAN	Thioredoxin-related transmembrane protein 1	1.87493	2.47567	-0.243887	-0.883	3.22371
SIPA1L1	pS1549	O43166	SI1L1_HUMAN	Signal-induced proliferation-associated 1-like protein 1				3.20204	3.20204
RRAS2	pS186	P62070	RRAS2_HUMAN	Ras-related protein R-Ras2			1.16954	2.01151	3.18105
MYO18A	pS1942	Q92614	MY18A_HUMAN	Unconventional myosin-XVIIIa	2.03192	1.13481			3.16673
CAV2	pS20pS23	P51636	CAV2_HUMAN	Caveolin-2	1.69815	1.46488			3.16304
TBC1D2B	pS957	Q9UPU7	TBD2B_HUMAN	TBC1 domain family member 2B				3.14048	3.14048
ARHGEF17	pS420	Q96PE2	ARHGH_HUMAN	Rho guanine nucleotide exchange factor 17				3.12099	3.12099
PFKP	pS386	Q01813	K6PP_HUMAN	6-phosphofructokinase type C				3.09476	3.09476
ZMYND8	pS490	Q9ULU4	PKCB1_HUMAN	Protein kinase C-binding protein 1	0.916236	1.96194	0.193344		3.07152
SEC62	pT375	Q99442	SEC62_HUMAN	Translocation protein SEC62	1.72001	1.35277		-0.08553	2.98725
NAP1L4	pS121	Q99733	NP1L4_HUMAN	Nucleosome assembly protein 1-like 4	0.603013	0.188531	4.61742	-2.42622	2.98274
AKT1S1	pS183	Q96B36	AKTS1_HUMAN	Proline-rich AKT1 substrate 1	0.159719	0.714949		2.1052	2.97987
APOM	pS19pS27pT30	O95445	APOM_HUMAN	Apolipoprotein M	0.771305	2.18728			2.95858
SYNPO	pS833	Q8N3V7	SYNPO_HUMAN	Synaptopodin				2.95521	2.95521
RDBP	pS115	P18615	NELFE_HUMAN	Negative elongation factor E				2.95069	2.95069
FRMD6	pS525	Q96NE9	FRMD6_HUMAN	FERM domain-containing protein 6				2.93812	2.93812
SPAG9	pT217	O60271	JIP4_HUMAN	C-Jun-amino-terminal kinase-interacting protein 4	0.316669	0.844137		1.77043	2.93124
TANC2	pS1530pS1534	Q9HCD6	TANC2_HUMAN	Protein TANC2			2.92563		2.92563
ARFGEF2	pS277	Q9Y6D5	BIG2_HUMAN	Brefeldin A-inhibited guanine nucleotide-exchange protein 2	1.65399	1.79157		-0.522792	2.92276
IRF2BP2	pS360	Q7Z5L9	I2BP2_HUMAN	Interferon regulatory factor 2-binding protein 2			2.91838		2.91838
FAM129A	pS646	Q9BZQ8	NIBAN_HUMAN	Protein Niban	0.266224	2.64226			2.90849
SLC9A3R1	pS290	O14745	NHRF1_HUMAN	Na(+)/H(+) exchange regulatory cofactor NHE-RF1	1.28904	1.6146			2.90363
MYH9	pS1714	P35579	MYH9_HUMAN	Myosin-9			2.73987	0.161226	2.9011
KIAA0586	pT889pS901pT902	Q9BVV6	K0586_HUMAN	Uncharacterized protein KIAA0586	1.95015	0.94713			2.89728
PRKCDBP	pS165pS166	Q969G5	PRDBP_HUMAN	Protein kinase C delta-binding protein	0.0295117	2.86062			2.89013
LMNA	pS636	P02545	LMNA_HUMAN	Prelamin-A/C	2.30864	0.580945			2.88958
ACIN1	pS490	Q9UKV3	ACINU_HUMAN	Apoptotic chromatin condensation inducer in the nucleus	4.08137	0.0443712	-1.06383	-0.192387	2.86953
OBSCN	pY5334	Q5VST9	OBSCN_HUMAN	Obscurin	0.992035	1.87143			2.86346
SOX5	pS370	P35711	SOX5_HUMAN	Transcription factor SOX-5	1.41782	1.42586			2.84368
PCYT1A	pT342	P49585	PCY1A_HUMAN	Choline-phosphate cytidylyltransferase A			0.884266	1.94724	2.83151
GPR98	pS2458pS2468pS2471	Q8WXG9	GPR98_HUMAN	G-protein coupled receptor 98	0.352787	2.44091			2.7937
EPB41L3	pT462pT466	Q9Y2J2	E41L3_HUMAN	Band 4.1-like protein 3	1.89745	0.876584			2.77404
TNS1	pS1177	Q9HBL0	TENS1_HUMAN	Tensin-1				2.7596	2.7596
GCN1L1	pT956pT958	Q92616	GCN1L_HUMAN	Translational activator GCN1	1.38413	1.31751			2.70164
AKAP12	pS381	Q02952	AKA12_HUMAN	A-kinase anchor protein 12	1.56427	1.13319			2.69746
TUBA1B	pS48	P68363	TBA1B_HUMAN	Tubulin alpha-1B chain			3.38726	-0.702012	2.68525
ATP2B1	pS1193	P20020	AT2B1_HUMAN	Plasma membrane calcium-transporting ATPase 1			2.66345		2.66345
ABLIM3	pS373	O94929	ABLM3_HUMAN	Actin-binding LIM protein 3				2.66026	2.66026
DTD1	pS197	Q8TEA8	DTD1_HUMAN	D-tyrosyl-tRNA(Tyr) deacylase 1				2.65193	2.65193
PTPLAD1	pS114	Q9P035	HACD3_HUMAN	3-hydroxyacyl-CoA dehydratase 3	0.394841	0.241143	1.43065	0.578688	2.64532
PHIP	pS1783	Q8WWQ0	PHIP_HUMAN	PH-interacting protein	2.17086	2.88217		-2.41751	2.63551
VAMP2	pS80	P63027	VAMP2_HUMAN	Vesicle-associated membrane protein 2	1.72994	0.870004			2.59994
ERBB2	pS1054	P04626	ERBB2_HUMAN	Receptor tyrosine-protein kinase erbB-2	0.53669	2.06067			2.59736
AKAP2	pS154	Q9Y2D5	AKAP2_HUMAN	A-kinase anchor protein 2				2.59625	2.59625
VCAN	pS2116	P13611	CSPG2_HUMAN	Versican core protein				2.5957	2.5957
PRKAR2A	pS99	P13861	KAP2_HUMAN	cAMP-dependent protein kinase type II-alpha regulatory subunit	0.903803	1.1117		0.568993	2.5845
HERC1	pS1160pS1163pS1179	Q15751	HERC1_HUMAN	Probable E3 ubiquitin-protein ligase HERC1	1.38896	1.13604			2.52501
FAM54B	pS238	Q9H019	FA54B_HUMAN	Protein FAM54B	0.333996	1.19619		0.992896	2.52308
XPC	pS94	Q01831	XPC_HUMAN	DNA repair protein complementing XP-C cells				2.5189	2.5189
PDAP1	pS57pS63	Q13442	HAP28_HUMAN	28 kDa heat- and acid-stable phosphoprotein			1.41948	1.09174	2.51122
ARHGEF7	pS703	Q14155	ARHG7_HUMAN	Rho guanine nucleotide exchange factor 7				2.51119	2.51119
IL1RAP	pS556	Q9NPH3	IL1AP_HUMAN	Interleukin-1 receptor accessory protein	1.39034	1.11063			2.50097
ANXA2	pS12	P07355	ANXA2_HUMAN	Annexin A2	0.696999	1.76686			2.46386
TCOF1	pS1378	Q13428	TCOF_HUMAN	Treacle protein	0.615188	2.30335		-0.458404	2.46013
MECP2	pS78	P51608	MECP2_HUMAN	Methyl-CpG-binding protein 2	1.34792	1.10021			2.44814
ADD3	pS679pS681	Q9UEY8	ADDG_HUMAN	Gamma-adducin	0.9068	1.53189			2.43869
NCL	pS145pS153	P19338	NUCL_HUMAN	Nucleolin	2.1895	0.246602			2.4361
HUWE1	pS2849pS2850	Q7Z6Z7	HUWE1_HUMAN	E3 ubiquitin-protein ligase HUWE1	0.0989681	2.33601			2.43498
UBXN10	pS108	Q96LJ8	UBX10_HUMAN	UBX domain-containing protein 10	0.734209	1.69534			2.42955
SYNPO2	pS902	Q9UMS6	SYNP2_HUMAN	Synaptopodin-2	0.71379	1.71327			2.42706
PHACTR4	pS118	Q8IZ21	PHAR4_HUMAN	Phosphatase and actin regulator 4	0.0554717	-0.780642	1.48639	1.66251	2.42373
OR2T2	pT280pT283	Q6IF00	OR2T2_HUMAN	Olfactory receptor 2T2	0.577417	1.82384			2.40126
ZDHHC5	pS380	Q9C0B5	ZDHC5_HUMAN	Palmitoyltransferase ZDHHC5			0.519211	1.87241	2.39162
AFAP1L2	pS158pY161pS165	Q8N4X5	AF1L2_HUMAN	Actin filament-associated protein 1-like 2	1.32122	1.06961			2.39083
AAK1	pS637	Q2M2I8	AAK1_HUMAN	AP2-associated protein kinase 1	0.329969	0.236003		1.81475	2.38072
EPB49	pS92	Q08495	DEMA_HUMAN	Dematin	0.14934	2.22662			2.37596
LATS1	pS464	O95835	LATS1_HUMAN	Serine/threonine-protein kinase LATS1				2.37361	2.37361
WDR59	pS17pS23	Q6PJI9	WDR59_HUMAN	WD repeat-containing protein 59	0.419597	1.94842			2.36801
HNRNPA2B1	pS259	P22626	ROA2_HUMAN	Heterogeneous nuclear ribonucleoproteins A2/B1			2.35192		2.35192
FAM21A	pS539	Q641Q2	FA21A_HUMAN	WASH complex subunit FAM21A				2.33774	2.33774
RPRD1B	pY165	Q9NQG5	RPR1B_HUMAN	Regulation of nuclear pre-mRNA domain-containing protein 1B	0.109803	0.875663	1.34829		2.33376
MPRIP	pS1016	Q6WCQ1	MPRIP_HUMAN	Myosin phosphatase Rho-interacting protein				2.33006	2.33006
RAB12	pS21	Q6IQ22	RAB12_HUMAN	Ras-related protein Rab-12			0.857736	1.41438	2.27211
RANBP2	pT2610	P49792	RBP2_HUMAN	E3 SUMO-protein ligase RanBP2	-0.278822	2.52262			2.2438
CYBRD1	pT285	Q53TN4	CYBR1_HUMAN	Cytochrome b reductase 1	1.15965	1.08289			2.24255
CWC15	pT110pS121	Q9P013	CWC15_HUMAN	Protein CWC15 homolog	0.692175	1.5441			2.23627
CRTC3	pS329	Q6UUV7	CRTC3_HUMAN	CREB-regulated transcription coactivator 3				2.22138	2.22138
PRKX	pT203	P51817	PRKX_HUMAN	cAMP-dependent protein kinase catalytic subunit PRKX				2.21785	2.21785
ZNF800	pS336	Q2TB10	ZN800_HUMAN	Zinc finger protein 800	1.12781	1.06273			2.19054
ARHGAP17	pT679	Q68EM7	RHG17_HUMAN	Rho GTPase-activating protein 17	-0.976493	1.49703		1.6621	2.18264
LAMB3	pT1148	Q13751	LAMB3_HUMAN	Laminin subunit beta-3	2.48552	-0.316724			2.16879
ANKHD1	pT86	Q8IWZ3	ANKH1_HUMAN	Ankyrin repeat and KH domain-containing protein 1	1.18641	0.957861			2.14427
TIAM2	pS1169	Q8IVF5	TIAM2_HUMAN	T-lymphoma invasion and metastasis-inducing protein 2	0.751591	1.38838			2.13997
YAP1	pS131	P46937	YAP1_HUMAN	Yorkie homolog				2.13552	2.13552
SMARCC2	pS347	Q8TAQ2	SMRC2_HUMAN	SWI/SNF complex subunit SMARCC2	1.65952	1.26703	0.770521	-1.5653	2.13177
PSEN2	pS25	P49810	PSN2_HUMAN	Presenilin-2	-0.336377	2.46427			2.12789
TRIP12	pS312	Q14669	TRIPC_HUMAN	Probable E3 ubiquitin-protein ligase TRIP12	2.4052	0.869599		-1.15615	2.11864
ESYT1	pS1034	Q9BSJ8	ESYT1_HUMAN	Extended synaptotagmin-1	0.742729	1.37265			2.11537
OSBP	pS351	P22059	OSBP1_HUMAN	Oxysterol-binding protein 1	-0.414018	0.915899	0.2512	1.34569	2.09877
DNM2	pT755	P50570	DYN2_HUMAN	Dynamin-2	2.09049	0.00505837			2.09555
NPM1	pS70	P06748	NPM_HUMAN	Nucleophosmin	1.6624	0.0101796	0.421038		2.09362
CRTC1	pT416pS433pS440	Q6UUV9	CRTC1_HUMAN	CREB-regulated transcription coactivator 1	0.292006	1.79683			2.08884
DOCK7	pS1432	Q96N67	DOCK7_HUMAN	Dedicator of cytokinesis protein 7	0.951382	0.142511		0.990563	2.08446
MTMR6	pT32pT34	Q9Y217	MTMR6_HUMAN	Myotubularin-related protein 6	0.397134	1.68057			2.07771
PRKACB	pT198	P22694	KAPCB_HUMAN	cAMP-dependent protein kinase catalytic subunit beta	-0.424679	0.90525		1.58843	2.069
G3BP2	pS225	Q9UN86	G3BP2_HUMAN	Ras GTPase-activating protein-binding protein 2	0.519542	1.54531			2.06485
DPF2	pS142	Q92785	REQU_HUMAN	Zinc finger protein ubi-d4	1.40297	1.08227	2.05047	-2.47187	2.06383
CALD1	pS724pT730	Q05682	CALD1_HUMAN	Caldesmon			2.06001		2.06001
SAMHD1	pS33	Q9Y3Z3	SAMH1_HUMAN	SAM domain and HD domain-containing protein 1	1.57763	0.477783			2.05541
TRAFD1	pT414	O14545	TRAD1_HUMAN	TRAF-type zinc finger domain-containing protein 1	2.56948	-0.519049			2.05043
EIF4G3	pS495	O43432	IF4G3_HUMAN	Eukaryotic translation initiation factor 4 gamma 3				2.04923	2.04923
DBN1	pT335	Q16643	DREB_HUMAN	Drebrin	1.55122	-0.693758	1.19022		2.04767
POLR2M	pT96	P0CAP2	GRL1A_HUMAN	DNA-directed RNA polymerase II subunit GRINL1A				2.02622	2.02622
PRKAB2	pS183	O43741	AAKB2_HUMAN	5-AMP-activated protein kinase subunit beta-2				2.02532	2.02532
LAMA4	pT264pT270	Q16363	LAMA4_HUMAN	Laminin subunit alpha-4	2.1965	-0.200701			1.9958
ARHGAP35	pS1070	Q9NRY4	RHG35_HUMAN	Rho GTPase-activating protein 35	0.604331	1.38702			1.99135
CDC42EP4	pS118	Q9H3Q1	BORG4_HUMAN	Cdc42 effector protein 4			1.51566	0.473788	1.98945
SYNC	pS325	Q9H7C4	SYNCI_HUMAN	Syncoilin				1.98736	1.98736
PRKCE	pT710	Q02156	KPCE_HUMAN	Protein kinase C epsilon type	1.61134	0.359536			1.97088
FKBP15	pS1164	Q5T1M5	FKB15_HUMAN	FK506-binding protein 15	0.403313	1.56468			1.96799
TMEM40	pS137	Q8WWA1	TMM40_HUMAN	Transmembrane protein 40			1.96388		1.96388
IQSEC1	pS512	Q6DN90	IQEC1_HUMAN	IQ motif and SEC7 domain-containing protein 1				1.95721	1.95721
CIC	pS1373pS1378	Q96RK0	CIC_HUMAN	Protein capicua homolog	1.1339	0.818011			1.95191
VAMP4	pS30	O75379	VAMP4_HUMAN	Vesicle-associated membrane protein 4	-0.943384	0.210091	2.30474	0.363054	1.9345
USP40	pT865	Q9NVE5	UBP40_HUMAN	Ubiquitin carboxyl-terminal hydrolase 40	0.967233	0.960954			1.92819
TK1	pS231	P04183	KITH_HUMAN	Thymidine kinase, cytosolic			1.56536	0.361192	1.92655
ARL6IP4	pS271	Q66PJ3	AR6P4_HUMAN	ADP-ribosylation factor-like protein 6-interacting protein 4	1.09588	-0.490418	1.75784	-0.442663	1.92064
BRD2	pS633	P25440	BRD2_HUMAN	Bromodomain-containing protein 2	1.12775	0.321656	0.454442		1.90385
CCNL1	pS338pS341	Q9UK58	CCNL1_HUMAN	Cyclin-L1	0.937606	0.961179			1.89878
MICALL1	pS620	Q8N3F8	MILK1_HUMAN	MICAL-like protein 1				1.89747	1.89747
SNTB1	pS219	Q13884	SNTB1_HUMAN	Beta-1-syntrophin	0.616301	1.88694		-0.612692	1.89055
FLNB	pS2107	O75369	FLNB_HUMAN	Filamin-B				1.88916	1.88916
MAP7D1	pS460	Q3KQU3	MA7D1_HUMAN	MAP7 domain-containing protein 1			1.14734	0.729918	1.87726
GCC2	pT988	Q8IWJ2	GCC2_HUMAN	GRIP and coiled-coil domain-containing protein 2				1.87276	1.87276
CDHR1	pS803pS815	Q96JP9	CDHR1_HUMAN	Cadherin-related family member 1	0.677236	1.19123			1.86847
C1orf198	pS11	Q9H425	CA198_HUMAN	Uncharacterized protein C1orf198	0.743938	1.10908			1.85301
PI4KA	pS1378	P42356	PI4KA_HUMAN	Phosphatidylinositol 4-kinase alpha				1.84991	1.84991
MYOF	pS174	Q9NZM1	MYOF_HUMAN	Myoferlin	0.91096	0.936428			1.84739
TEX29	pY3	Q8N6K0	TEX29_HUMAN	Testis-expressed sequence 29 protein	0.959621	0.878949			1.83857
RBM33	pS205	Q96EV2	RBM33_HUMAN	RNA-binding protein 33			1.83103		1.83103
LRRC16A	pT916	Q5VZK9	LR16A_HUMAN	Leucine-rich repeat-containing protein 16A				1.79378	1.79378
SUN2	pS12	Q9UH99	SUN2_HUMAN	SUN domain-containing protein 2	0.686958	1.09942			1.78637
FAT4	pT4912	Q6V0I7	FAT4_HUMAN	Protocadherin Fat 4				1.78632	1.78632
ATG4B	pS383	Q9Y4P1	ATG4B_HUMAN	Cysteine protease ATG4B			1.1553	0.618777	1.77408
LIMA1	pS365	Q9UHB6	LIMA1_HUMAN	LIM domain and actin-binding protein 1			1.77203		1.77203
C5orf42	pS440	Q9H799	CE042_HUMAN	Uncharacterized protein C5orf42				1.77077	1.77077
PDE11A	pS84	Q9HCR9	PDE11_HUMAN	Dual 3,5-cyclic-AMP and -GMP phosphodiesterase 11A	1.70733	0.0610901			1.76842
ARHGEF2	pS696	Q92974	ARHG2_HUMAN	Rho guanine nucleotide exchange factor 2	0.764923	0.973464			1.73839
DPYSL3	pT509	Q14195	DPYL3_HUMAN	Dihydropyrimidinase-related protein 3				1.73795	1.73795
HIN1L	pT324	Q7RTX8	HIN1L_HUMAN	Putative HIN1-like protein	1.43971	0.285811			1.72552
PHF3	pS1133	Q92576	PHF3_HUMAN	PHD finger protein 3	0.894321	0.818595			1.71292
DLG1	pS575	Q12959	DLG1_HUMAN	Disks large homolog 1				1.70699	1.70699
FGD3	pT510pT511	Q5JSP0	FGD3_HUMAN	FYVE, RhoGEF and PH domain-containing protein 3	0.624828	1.08108			1.7059
MIS18BP1	pS1004	Q6P0N0	M18BP_HUMAN	Mis18-binding protein 1	1.58596	0.106706			1.69266
PCBP1	pS190	Q15365	PCBP1_HUMAN	Poly(rC)-binding protein 1	0.564478	1.07484	0.49742	-0.450193	1.68655
SRSF11	pS434	Q05519	SRS11_HUMAN	Serine/arginine-rich splicing factor 11			1.68155		1.68155
TGM3	pT240pY241pT242	Q08188	TGM3_HUMAN	Protein-glutamine gamma-glutamyltransferase E	0.202435	1.47891			1.68134
CDC42EP1	pS192	Q00587	BORG5_HUMAN	Cdc42 effector protein 1				1.6799	1.6799
STK39	pS385	Q9UEW8	STK39_HUMAN	STE20/SPS1-related proline-alanine-rich protein kinase				1.67417	1.67417
TLE1	pS286	Q04724	TLE1_HUMAN	Transducin-like enhancer protein 1	0.694937	0.969958			1.66489
NCOR2	pS2269	Q9Y618	NCOR2_HUMAN	Nuclear receptor corepressor 2	1.22256	0.130771	2.3982	-2.08829	1.66324
BICD2	pS582	Q8TD16	BICD2_HUMAN	Protein bicaudal D homolog 2				1.65257	1.65257
LRRFIP1	pS116	Q32MZ4	LRRF1_HUMAN	Leucine-rich repeat flightless-interacting protein 1			1.19457	0.456227	1.6508
TNC	pS72	P24821	TENA_HUMAN	Tenascin				1.63591	1.63591
KPNA3	pS60	O00505	IMA3_HUMAN	Importin subunit alpha-3	-0.384492	-0.542285	1.4808	1.07772	1.63175
PTGES3	pS148pS151	Q15185	TEBP_HUMAN	Prostaglandin E synthase 3	-0.218217	1.84156			1.62334
ACTN4	pS159	O43707	ACTN4_HUMAN	Alpha-actinin-4				1.62311	1.62311
RAD23A	pS219	P54725	RD23A_HUMAN	UV excision repair protein RAD23 homolog A	0.141148	1.47949			1.62063
MYL9	pT19pS20	P24844	MYL9_HUMAN	Myosin regulatory light polypeptide 9				1.6147	1.6147
C15orf52	pT204	Q6ZUT6	CO052_HUMAN	Uncharacterized protein C15orf52	0.87601	0.734459			1.61047
CSRP1	pS192	P21291	CSRP1_HUMAN	Cysteine and glycine-rich protein 1			0.411582	1.19054	1.60212
SQSTM1	pS272	Q13501	SQSTM_HUMAN	Sequestosome-1			1.60049		1.60049
MKRN2	pS366pT369	Q9H000	MKRN2_HUMAN	Probable E3 ubiquitin-protein ligase makorin-2	0.768982	0.827328			1.59631
PURB	pS101	Q96QR8	PURB_HUMAN	Transcriptional activator protein Pur-beta	0.405516	0.338397	0.842842		1.58676
SLC2A13	pS640pS645	Q96QE2	MYCT_HUMAN	Proton myo-inositol cotransporter	0.810035	0.7642			1.57424
HNRNPUL1	pS194	Q9BUJ2	HNRL1_HUMAN	Heterogeneous nuclear ribonucleoprotein U-like protein 1	1.34371	0.218989			1.5627
CHCHD3	pY49	Q9NX63	CHCH3_HUMAN	Coiled-coil-helix-coiled-coil-helix domain-containing protein 3, mitochondrial	0.440036	1.10932			1.54935
YBX1	pS167pS174	P67809	YBOX1_HUMAN	Nuclease-sensitive element-binding protein 1	-0.391391	1.93545			1.54405
SORT1	pS825	Q99523	SORT_HUMAN	Sortilin	0.230729	1.30888			1.53961
PSMD2	pS16	Q13200	PSMD2_HUMAN	26S proteasome non-ATPase regulatory subunit 2			1.53909		1.53909
PCDH1	pS962	Q08174	PCDH1_HUMAN	Protocadherin-1				1.53117	1.53117
NFX1	pS915pS918	Q12986	NFX1_HUMAN	Transcriptional repressor NF-X1				1.52585	1.52585
RTN4	pS184	Q9NQC3	RTN4_HUMAN	Reticulon-4	0.000164044	0.467694		1.04219	1.51005
ILF3	pT486	Q12906	ILF3_HUMAN	Interleukin enhancer-binding factor 3	0.46542	1.02741			1.49283
NAGK	pS76	Q9UJ70	NAGK_HUMAN	N-acetyl-D-glucosamine kinase				1.48353	1.48353
FAM134C	pS320	Q86VR2	F134C_HUMAN	Protein FAM134C	-0.0591451	1.53268			1.47354
TOM1	pS355	O60784	TOM1_HUMAN	Target of Myb protein 1	0.428126	1.04266			1.47079
GTPBP1	pS25	O00178	GTPB1_HUMAN	GTP-binding protein 1	1.24188	0.224315			1.4662
ENSA	pS67	O43768	ENSA_HUMAN	Alpha-endosulfine	-0.274679	-0.0749746	0.53391	1.27324	1.45749
PRKCA	pS226	P17252	KPCA_HUMAN	Protein kinase C alpha type				1.438	1.438
FSIP2	pY4218	Q5CZC0	FSIP2_HUMAN	Fibrous sheath-interacting protein 2				1.43673	1.43673
GUCY1B3	pS264pS270	Q02153	GCYB1_HUMAN	Guanylate cyclase soluble subunit beta-1	-0.0937652	1.52915			1.43538
TRIM28	pS596	Q13263	TIF1B_HUMAN	Transcription intermediary factor 1-beta	-0.169333	1.60357			1.43423
EPB41L1	pT686	Q9H4G0	E41L1_HUMAN	Band 4.1-like protein 1				1.42634	1.42634
MYH14	pS1969	Q7Z406	MYH14_HUMAN	Myosin-14	0.81907	0.605154			1.42422
PUS1	pT426	Q9Y606	TRUA_HUMAN	tRNA pseudouridine synthase A, mitochondrial			1.61767	-0.194331	1.42334
TSC2	pT1462	P49815	TSC2_HUMAN	Tuberin				1.4001	1.4001
JAZF1	pT87pS93pS98	Q86VZ6	JAZF1_HUMAN	Juxtaposed with another zinc finger protein 1	1.15009	0.248065			1.39815
DOK1	pS281	Q99704	DOK1_HUMAN	Docking protein 1			1.39391		1.39391
EIF4G2	pT508	P78344	IF4G2_HUMAN	Eukaryotic translation initiation factor 4 gamma 2	-0.900989	0.76159		1.52623	1.38683
ITPKB	pS46pS49	P27987	IP3KB_HUMAN	Inositol-trisphosphate 3-kinase B	-0.467473	1.85152			1.38405
PACSIN3	pS354	Q9UKS6	PACN3_HUMAN	Protein kinase C and casein kinase substrate in neurons protein 3	0.00737877	1.37092			1.3783
TJAP1	pS300	Q5JTD0	TJAP1_HUMAN	Tight junction-associated protein 1			-0.726822	2.08558	1.35876
MTUS2	pS868pS871	Q5JR59	MTUS2_HUMAN	Microtubule-associated tumor suppressor candidate 2	0.640487	0.705289			1.34578
TRAPPC10	pS866pS884	P48553	TPC10_HUMAN	Trafficking protein particle complex subunit 10	0.204039	1.13462			1.33866
HSP90AA1	pS263	P07900	HS90A_HUMAN	Heat shock protein HSP 90-alpha	0.060383	-0.593214	2.07585	-0.207378	1.33564
ABLIM1	pS431	O14639	ABLM1_HUMAN	Actin-binding LIM protein 1	-0.428061	1.76233			1.33427
INF2	pS1149	Q27J81	INF2_HUMAN	Inverted formin-2	0.0374565	1.28164			1.3191
CCDC88A	pS1702	Q3V6T2	GRDN_HUMAN	Girdin				1.30928	1.30928
CEBPZ	pS629	Q03701	CEBPZ_HUMAN	CCAAT/enhancer-binding protein zeta	0.481973	0.809439			1.29141
SCEL	pT632	O95171	SCEL_HUMAN	Sciellin	0.00812318	1.25892			1.26705
TNFSF10	pY213	P50591	TNF10_HUMAN	Tumor necrosis factor ligand superfamily member 10	-0.0263065	1.29066			1.26435
SIPA1L2	pS162	Q9P2F8	SI1L2_HUMAN	Signal-induced proliferation-associated 1-like protein 2	0.594489	0.665772			1.26026
OXSR1	pS339	O95747	OXSR1_HUMAN	Serine/threonine-protein kinase OSR1	0.135064	0.383976		0.728416	1.24746
GTF3C2	pS726	Q8WUA4	TF3C2_HUMAN	General transcription factor 3C polypeptide 2	0.173969	1.05795			1.23191
ATP2B2	pS1242	Q01814	AT2B2_HUMAN	Plasma membrane calcium-transporting ATPase 2	0.449853	0.994374		-0.215388	1.22884
ALOX5	pT546pT571	P09917	LOX5_HUMAN	Arachidonate 5-lipoxygenase	0.571875	0.655264			1.22714
RNF113A	pS84pS85	O15541	R113A_HUMAN	RING finger protein 113A	0.526151	1.42119	-0.733305		1.21404
MDM4	pS217pS232	O15151	MDM4_HUMAN	Protein Mdm4	0.646986	0.55773			1.20472
PSMA3	pS250	P25788	PSA3_HUMAN	Proteasome subunit alpha type-3	-0.852495	0.0813199	1.71034	0.240342	1.17951
LEMD3	pS261	Q9Y2U8	MAN1_HUMAN	Inner nuclear membrane protein Man1	0.49933	0.666182			1.16551
DAXX	pS495	Q9UER7	DAXX_HUMAN	Death domain-associated protein 6			1.15884		1.15884
DDX24	pS287	Q9GZR7	DDX24_HUMAN	ATP-dependent RNA helicase DDX24	0.0880333	1.05704			1.14507
NFATC1	pS178pS179	O95644	NFAC1_HUMAN	Nuclear factor of activated T-cells, cytoplasmic 1	0.282607	0.849227			1.13183
FMN2	pS482	Q9NZ56	FMN2_HUMAN	Formin-2				1.1217	1.1217
GRIA2	pS597pS601pS613	P42262	GRIA2_HUMAN	Glutamate receptor 2	0.968786	0.148344			1.11713
GATAD2A	pS100pS107pS113	Q86YP4	P66A_HUMAN	Transcriptional repressor p66-alpha	1.32559	-0.237154			1.08844
DSP	pS2821pS2825	P15924	DESP_HUMAN	Desmoplakin				1.07421	1.07421
DDX41	pS23	Q9UJV9	DDX41_HUMAN	Probable ATP-dependent RNA helicase DDX41	0.109842	0.957526			1.06737
TBC1D2	pS920	Q9BYX2	TBD2A_HUMAN	TBC1 domain family member 2A				1.06295	1.06295
DEK	pS32	P35659	DEK_HUMAN	Protein DEK	-0.080538	0.199182	0.94322		1.06186
PHC3	pT609pS616	Q8NDX5	PHC3_HUMAN	Polyhomeotic-like protein 3	0.951848	0.178468	1.91111	-1.97981	1.06162
PACSIN2	pS399	Q9UNF0	PACN2_HUMAN	Protein kinase C and casein kinase substrate in neurons protein 2	0.997625	0.0623398			1.05996
NCAPG	pS674	Q9BPX3	CND3_HUMAN	Condensin complex subunit 3			1.05634		1.05634
EIF3B	pS83	P55884	EIF3B_HUMAN	Eukaryotic translation initiation factor 3 subunit B	-1.39853	2.43755			1.03903
CHMP7	pS417	Q8WUX9	CHMP7_HUMAN	Charged multivesicular body protein 7	-1.21021	0.878996	1.36786		1.03665
CCNY	pS324	Q8ND76	CCNY_HUMAN	Cyclin-Y	0.167409	0.869179			1.03659
C19orf24	pS117pS120	Q9BVV8	CS024_HUMAN	Uncharacterized membrane protein C19orf24	0.866313	0.16833			1.03464
BRD1	pT1051pS1055	O95696	BRD1_HUMAN	Bromodomain-containing protein 1	1.83579	-0.803273			1.03252
TMEM115	pT329	Q12893	TM115_HUMAN	Transmembrane protein 115			1.02447		1.02447
PRUNE2	pT215pT227	Q8WUY3	PRUN2_HUMAN	Protein prune homolog 2	0.539806	0.481476			1.02128
SLK	pS189	Q9H2G2	SLK_HUMAN	STE20-like serine/threonine-protein kinase	1.04355	-0.0232682			1.02028
BAI2	pS296pS316pS319	O60241	BAI2_HUMAN	Brain-specific angiogenesis inhibitor 2	0.68242	0.33548			1.0179
PALLD	pS893	Q8WX93	PALLD_HUMAN	Palladin			1.01495		1.01495
CHD4	pT1904	Q14839	CHD4_HUMAN	Chromodomain-helicase-DNA-binding protein 4			1.01061		1.01061
RIOK2	pY305pT306	Q9BVS4	RIOK2_HUMAN	Serine/threonine-protein kinase RIO2	0.875562	0.129357			1.00492
CADM4	pS361	Q8NFZ8	CADM4_HUMAN	Cell adhesion molecule 4	0.204682	0.799995			1.00468
IGF2R	pS2484	P11717	MPRI_HUMAN	Cation-independent mannose-6-phosphate receptor	-0.454891	0.481305		0.970743	0.997156
SP3	pS73	Q02447	SP3_HUMAN	Transcription factor Sp3	0.528499	0.465306			0.993805
DDX46	pS804	Q7L014	DDX46_HUMAN	Probable ATP-dependent RNA helicase DDX46	-1.09405	1.61763	0.269055	0.197885	0.99052
LENG9	pT267pT270pT272	Q96B70	LENG9_HUMAN	Leukocyte receptor cluster member 9	0.824784	0.158513			0.983298
ARHGAP12	pT231pY243	Q8IWW6	RHG12_HUMAN	Rho GTPase-activating protein 12	0.221298	0.75759			0.978888
ZNF318	pS136	Q5VUA4	ZN318_HUMAN	Zinc finger protein 318				0.971346	0.971346
C3orf20	pT724pT733	Q8ND61	CC020_HUMAN	Uncharacterized protein C3orf20	0.954216	0.0118091			0.966025
HNRNPA3	pS356	P51991	ROA3_HUMAN	Heterogeneous nuclear ribonucleoprotein A3	0.330985	0.634168			0.965153
SLC12A4	pS967	Q9UP95	S12A4_HUMAN	Solute carrier family 12 member 4	1.25409	0.545105		-0.834903	0.96429
TDRD5	pT604pS605	Q8NAT2	TDRD5_HUMAN	Tudor domain-containing protein 5	0.584507	0.373199			0.957706
BAD	pS99	Q92934	BAD_HUMAN	Bcl2 antagonist of cell death				0.946462	0.946462
RELL1	pS109	Q8IUW5	RELL1_HUMAN	RELT-like protein 1	0.365242	0.569551			0.934793
NUMA1	pS1757	Q14980	NUMA1_HUMAN	Nuclear mitotic apparatus protein 1	2.44857	0.573595	-0.442916	-1.64503	0.934211
MLIP	pS135	Q5VWP3	MLIP_HUMAN	Muscular LMNA-interacting protein				0.933226	0.933226
PDLIM5	pT110	Q96HC4	PDLI5_HUMAN	PDZ and LIM domain protein 5				0.921956	0.921956
WAPAL	pS77	Q7Z5K2	WAPL_HUMAN	Wings apart-like protein homolog	0.148475	0.578875		0.192124	0.919474
ARHGEF10	pS59	O15013	ARHGA_HUMAN	Rho guanine nucleotide exchange factor 10	-0.0516244	0.968975			0.917351
LRRFIP2	pS332	Q9Y608	LRRF2_HUMAN	Leucine-rich repeat flightless-interacting protein 2	0.252253	0.44038		0.209924	0.902557
GBF1	pS1298	Q92538	GBF1_HUMAN	Golgi-specific brefeldin A-resistance guanine nucleotide exchange factor 1			0.897273		0.897273
SAFB2	pS343	Q14151	SAFB2_HUMAN	Scaffold attachment factor B2	1.13485	-0.263136			0.871717
MICAL1	pS875pS876	Q8TDZ2	MICA1_HUMAN	Protein-methionine sulfoxide oxidase MICAL1	-0.125433	0.981316			0.855882
MEF2D	pS251	Q14814	MEF2D_HUMAN	Myocyte-specific enhancer factor 2D	0.601624	0.250199			0.851824
ESYT2	pS758pS761	A0FGR8	ESYT2_HUMAN	Extended synaptotagmin-2	0.546449	1.90423		-1.59987	0.850804
PHF8	pS857	Q9UPP1	PHF8_HUMAN	Histone lysine demethylase PHF8	1.5465	-0.698199			0.848305
TGOLN2	pS298	O43493	TGON2_HUMAN	Trans-Golgi network integral membrane protein 2	0.214808	0.631006			0.845814
PRRC2C	pS2105	Q9Y520	PRC2C_HUMAN	Protein PRRC2C	0.814986	0.721018	-1.51658	0.823516	0.842942
CD44	pT618pT637pT638	P16070	CD44_HUMAN	CD44 antigen	0.502739	0.339213			0.841952
OXR1	pT223	Q8N573	OXR1_HUMAN	Oxidation resistance protein 1	0.896133	-0.0561883			0.839945
CDC42EP3	pS89	Q9UKI2	BORG2_HUMAN	Cdc42 effector protein 3	-0.286386	0.120392		1.00178	0.835783
ARHGEF26	pS392	Q96DR7	ARHGQ_HUMAN	Rho guanine nucleotide exchange factor 26	0.157504	0.667412			0.824916
EIF2S2	pT111	P20042	IF2B_HUMAN	Eukaryotic translation initiation factor 2 subunit 2				0.808434	0.808434
FAM125A	pS170	Q96EY5	F125A_HUMAN	Multivesicular body subunit 12A	-0.102619	0.907088			0.80447
SKIV2L	pS256	Q15477	SKIV2_HUMAN	Helicase SKI2W	-0.323317	1.00279	-1.42557	1.55014	0.80404
PSMD1	pT270	Q99460	PSMD1_HUMAN	26S proteasome non-ATPase regulatory subunit 1	0.858712	-0.0570196			0.801693
DENR	pS73	O43583	DENR_HUMAN	Density-regulated protein	0.672939	0.125413			0.798353
RBM6	pS912	P78332	RBM6_HUMAN	RNA-binding protein 6	0.783917	0.011493			0.79541
TRIO	pS2455	O75962	TRIO_HUMAN	Triple functional domain protein				0.793146	0.793146
DACT3	pS306	Q96B18	DACT3_HUMAN	Dapper homolog 3	0.802206	-0.0168148			0.785391
USP7	pS18	Q93009	UBP7_HUMAN	Ubiquitin carboxyl-terminal hydrolase 7	0.985162	0.461005	-0.310519	-0.354339	0.78131
PDCD5	pS119	O14737	PDCD5_HUMAN	Programmed cell death protein 5			0.778487		0.778487
PLEKHN1	pS278	Q494U1	PKHN1_HUMAN	Pleckstrin homology domain-containing family N member 1	0.212729	0.564681			0.77741
GLB1	pY96pY106	P16278	BGAL_HUMAN	Beta-galactosidase	0.184244	0.592433			0.776677
UBXN7	pS288	O94888	UBXN7_HUMAN	UBX domain-containing protein 7	0.046118	0.709597			0.755715
GPATCH8	pS1107	Q9UKJ3	GPTC8_HUMAN	G patch domain-containing protein 8	1.22369	-0.485368			0.738322
CALU	pS44	O43852	CALU_HUMAN	Calumenin	-0.0419019	0.768207			0.726306
MARK3	pS469	P27448	MARK3_HUMAN	MAP/microtubule affinity-regulating kinase 3				0.723829	0.723829
CXorf22	pT906pY910pT918	Q6ZTR5	CX022_HUMAN	Uncharacterized protein CXorf22	0.152339	0.5629			0.715239
SLC1A4	pS507	P43007	SATT_HUMAN	Neutral amino acid transporter A	-0.0640134	0.777656			0.713643
RECQL5	pS815	O94762	RECQ5_HUMAN	ATP-dependent DNA helicase Q5	0.248333	0.45827			0.706602
GTF2F1	pS385pT389	P35269	T2FA_HUMAN	General transcription factor IIF subunit 1			0.70438		0.70438
LYST	pS2124	Q99698	LYST_HUMAN	Lysosomal-trafficking regulator	-0.0634175	0.759514			0.696096
PKHD1L1	pY3239pY3248	Q86WI1	PKHL1_HUMAN	Fibrocystin-L	0.972977	-0.281122			0.691855
PACS1	pT793pT795pS814	Q6VY07	PACS1_HUMAN	Phosphofurin acidic cluster sorting protein 1	0.374019	0.316678			0.690698
MED1	pS1207pS1218	Q15648	MED1_HUMAN	Mediator of RNA polymerase II transcription subunit 1	-0.0976702	0.787639			0.689969
EBAG9	pS36	O00559	RCAS1_HUMAN	Receptor-binding cancer antigen expressed on SiSo cells	2.63461	-0.976955	-0.979583		0.678069
XPO6	pS199pS208	Q96QU8	XPO6_HUMAN	Exportin-6	0.562664	0.0994367			0.6621
SSB	pS366	P05455	LA_HUMAN	Lupus La protein			0.653855		0.653855
NOTCH2	pS1842pS1845	Q04721	NOTC2_HUMAN	Neurogenic locus notch homolog protein 2	0.174133	0.4779			0.652033
ITSN1	pS902	Q15811	ITSN1_HUMAN	Intersectin-1				0.647152	0.647152
EXOSC9	pS306	Q06265	EXOS9_HUMAN	Exosome complex component RRP45			-0.16366	0.801294	0.637635
C2orf18	pT365	Q8N357	CB018_HUMAN	Transmembrane protein C2orf18	-0.0777521	0.715041			0.637289
HDAC1	pS393	Q13547	HDAC1_HUMAN	Histone deacetylase 1	0.554978	0.0745507			0.629528
IVNS1ABP	pS338	Q9Y6Y0	NS1BP_HUMAN	Influenza virus NS1A-binding protein	0.480623	0.141514			0.622137
FUNDC1	pY11	Q8IVP5	FUND1_HUMAN	FUN14 domain-containing protein 1	0.176584	0.4377			0.614284
CTNNA2	pS654	P26232	CTNA2_HUMAN	Catenin alpha-2				0.613934	0.613934
PTRF	pS300	Q6NZI2	PTRF_HUMAN	Polymerase I and transcript release factor	0.239744	0.361922			0.601666
HSP90AB1	pS255	P08238	HS90B_HUMAN	Heat shock protein HSP 90-beta			0.598961		0.598961
PHF12	pT944	Q96QT6	PHF12_HUMAN	PHD finger protein 12	0.115932	0.480809			0.596742
PHLDB2	pS489	Q86SQ0	PHLB2_HUMAN	Pleckstrin homology-like domain family B member 2			0.583848		0.583848
EFTUD2	pT86	Q15029	U5S1_HUMAN	116 kDa U5 small nuclear ribonucleoprotein component	-0.483081	1.06687			0.583787
HABP4	pS108	Q5JVS0	HABP4_HUMAN	Intracellular hyaluronan-binding protein 4	-0.322092	0.895911			0.573818
KHDRBS1	pS58	Q07666	KHDR1_HUMAN	KH domain-containing, RNA-binding, signal transduction-associated protein 1	-0.818431	1.39212			0.573691
TACC1	pS44	O75410	TACC1_HUMAN	Transforming acidic coiled-coil-containing protein 1	-0.0372695	0.609443			0.572174
PTPN13	pS443	Q12923	PTN13_HUMAN	Tyrosine-protein phosphatase non-receptor type 13	0.268379	0.300243			0.568622
C1orf144	pS39	Q7Z422	CA144_HUMAN	UPF0485 protein C1orf144	0.225941	0.335991			0.561932
HNRNPH2	pS104	P55795	HNRH2_HUMAN	Heterogeneous nuclear ribonucleoprotein H2			0.547106		0.547106
TMEM132A	pS529	Q24JP5	T132A_HUMAN	Transmembrane protein 132A	-0.529175	1.07031			0.541136
WDR75	pS796	Q8IWA0	WDR75_HUMAN	WD repeat-containing protein 75	0.174102	0.366635			0.540737
NUP214	pS457	P35658	NU214_HUMAN	Nuclear pore complex protein Nup214	0.432083	0.10457			0.536654
PDHA1	pT231	P08559	ODPA_HUMAN	Pyruvate dehydrogenase E1 component subunit alpha, somatic form, mitochondrial			0.53024		0.53024
PLXNA3	pT1675	P51805	PLXA3_HUMAN	Plexin-A3	0.0924951	0.436372			0.528867
TOMM70A	pS91	O94826	TOM70_HUMAN	Mitochondrial import receptor subunit TOM70	0.511455	0.01716			0.528615
PDXDC1	pT12	Q6P996	PDXD1_HUMAN	Pyridoxal-dependent decarboxylase domain-containing protein 1	-1.34398	1.87153			0.527553
IWS1	pS398pS400	Q96ST2	IWS1_HUMAN	Protein IWS1 homolog			0.523521		0.523521
ASXL3	pT373pT374pS395	Q9C0F0	ASXL3_HUMAN	Putative Polycomb group protein ASXL3	0.621211	-0.100986			0.520225
C2orf16	pT266pT274pT280	Q68DN1	CB016_HUMAN	Uncharacterized protein C2orf16	0.0958168	0.417656			0.513473
CD2AP	pS458	Q9Y5K6	CD2AP_HUMAN	CD2-associated protein	-0.787546	0.751461		0.542298	0.506214
LY6G6D	pS32pS33	O95868	LY66D_HUMAN	Lymphocyte antigen 6 complex locus protein G6d	0.645524	-0.145561			0.499962
ERICH1	pS238	Q86X53	ERIC1_HUMAN	Glutamate-rich protein 1			0.495233		0.495233
CRK	pS40	P46108	CRK_HUMAN	Adapter molecule crk			0.492961		0.492961
RPRD1A	pS156	Q96P16	RPR1A_HUMAN	Regulation of nuclear pre-mRNA domain-containing protein 1A			0.492675		0.492675
ANLN	pS97	Q9NQW6	ANLN_HUMAN	Actin-binding protein anillin	0.16297	0.316276			0.479246
RAPH1	pT1153	Q70E73	RAPH1_HUMAN	Ras-associated and pleckstrin homology domains-containing protein 1	0.172961	0.298634			0.471595
LARP4B	pS511	Q92615	LAR4B_HUMAN	La-related protein 4B	-0.189857	0.660241			0.470384
ABI3	pT50pT54pS60	Q9P2A4	ABI3_HUMAN	ABI gene family member 3	0.0614629	0.402085			0.463548
CACNA2D4	pT733pT741pT762	Q7Z3S7	CA2D4_HUMAN	Voltage-dependent calcium channel subunit alpha-2/delta-4	-0.530506	0.983655			0.453149
SAAL1	pS56	Q96ER3	SAAL1_HUMAN	Protein SAAL1			0.445195		0.445195
BCL7C	pT111pS126	Q8WUZ0	BCL7C_HUMAN	B-cell CLL/lymphoma 7 protein family member C	0.583246	-0.140144			0.443101
PDCL	pS296	Q13371	PHLP_HUMAN	Phosducin-like protein				0.438944	0.438944
CHAF1B	pS538	Q13112	CAF1B_HUMAN	Chromatin assembly factor 1 subunit B	0.618357	-0.180566			0.43779
RPS17	pS115	P08708	RS17_HUMAN	40S ribosomal protein S17	0.0829672	0.354517			0.437484
CEACAM20	pS445	Q6UY09	CEA20_HUMAN	Carcinoembryonic antigen-related cell adhesion molecule 20	0.712277	-0.285917			0.426361
PPIL4	pS178	Q8WUA2	PPIL4_HUMAN	Peptidyl-prolyl cis-trans isomerase-like 4	0.0703404	0.355722			0.426063
AMN1	pT129	Q8IY45	AMN1_HUMAN	Protein AMN1 homolog			0.42294		0.42294
HDLBP	pS31	Q00341	VIGLN_HUMAN	Vigilin	0.192367	0.279481		-0.0572606	0.414587
DISC1	pS304pS308	Q9NRI5	DISC1_HUMAN	Disrupted in schizophrenia 1 protein	-0.206147	0.620541			0.414394
TRPV2	pS741	Q9Y5S1	TRPV2_HUMAN	Transient receptor potential cation channel subfamily V member 2	-0.546977	0.956696			0.409719
NFATC2	pS757	Q13469	NFAC2_HUMAN	Nuclear factor of activated T-cells, cytoplasmic 2	0.486095	-0.077381			0.408714
RCAN1	pS163pS167	P53805	RCAN1_HUMAN	Calcipressin-1				0.405627	0.405627
FAM40A	pS335	Q5VSL9	FA40A_HUMAN	Protein FAM40A	-1.09487	-0.12785	0.0401726	1.58695	0.404403
GPR97	pT426	Q86Y34	GPR97_HUMAN	Probable G-protein coupled receptor 97	-0.937782	1.34182			0.404039
CDC73	pT359	Q6P1J9	CDC73_HUMAN	Parafibromin	0.050765	0.353094			0.403859
DKC1	pT496	O60832	DKC1_HUMAN	H/ACA ribonucleoprotein complex subunit 4			0.402778		0.402778
USP24	pT2559	Q9UPU5	UBP24_HUMAN	Ubiquitin carboxyl-terminal hydrolase 24				0.393173	0.393173
FANCI	pT1140pT1143	Q9NVI1	FANCI_HUMAN	Fanconi anemia group I protein			0.393041		0.393041
TARS2	pS602	Q9BW92	SYTM_HUMAN	Threonine--tRNA ligase, mitochondrial			0.39179		0.39179
C5orf22	pS53	Q49AR2	CE022_HUMAN	UPF0489 protein C5orf22	0.250932	0.132301			0.383233
CUL4B	pS146	Q13620	CUL4B_HUMAN	Cullin-4B	-0.128911	0.511176			0.382264
JUND	pS255pS259	P17535	JUND_HUMAN	Transcription factor jun-D	0.218936	0.162279			0.381214
DLC1	pS577	Q96QB1	RHG07_HUMAN	Rho GTPase-activating protein 7				0.376855	0.376855
UBL7	pT240	Q96S82	UBL7_HUMAN	Ubiquitin-like protein 7	0.0464452	0.327118			0.373564
HAUS7	pS26	Q99871	HAUS7_HUMAN	HAUS augmin-like complex subunit 7			0.366129		0.366129
SIGLEC1	pT991	Q9BZZ2	SN_HUMAN	Sialoadhesin	-0.00762164	0.370164			0.362543
TPMT	pS14	P51580	TPMT_HUMAN	Thiopurine S-methyltransferase				0.360403	0.360403
NAV1	pS391	Q8NEY1	NAV1_HUMAN	Neuron navigator 1				0.35782	0.35782
SF3A1	pS329	Q15459	SF3A1_HUMAN	Splicing factor 3A subunit 1	0.309436	0.0482083			0.357645
NBAS	pS473	A2RRP1	NBAS_HUMAN	Neuroblastoma-amplified sequence	-0.0293872	0.384871			0.355484
COL5A2	pT1148	P05997	CO5A2_HUMAN	Collagen alpha-2(V) chain	-0.202077	0.549288			0.347211
HNRNPC	pS260	P07910	HNRPC_HUMAN	Heterogeneous nuclear ribonucleoproteins C1/C2	0.339311	0.00724064			0.346552
LRWD1	pS203	Q9UFC0	LRWD1_HUMAN	Leucine-rich repeat and WD repeat-containing protein 1	0.744368	-0.398978			0.34539
CEP55	pT430	Q53EZ4	CEP55_HUMAN	Centrosomal protein of 55 kDa			0.344355		0.344355
TMEM230	pS24	Q96A57	TM230_HUMAN	Transmembrane protein 230				0.332965	0.332965
PCYT1B	pS315	Q9Y5K3	PCY1B_HUMAN	Choline-phosphate cytidylyltransferase B			0.332147		0.332147
KDM3B	pS708pS712pS716	Q7LBC6	KDM3B_HUMAN	Lysine-specific demethylase 3B	-0.030788	0.360068			0.32928
TFAP4	pS124	Q01664	TFAP4_HUMAN	Transcription factor AP-4	0.877709	-0.553479			0.32423
RALY	pS288	Q9UKM9	RALY_HUMAN	RNA-binding protein Raly	0.198626	0.109758			0.308384
DNAJC2	pS47	Q99543	DNJC2_HUMAN	DnaJ homolog subfamily C member 2			0.306959		0.306959
SPATA7	pY311	Q9P0W8	SPAT7_HUMAN	Spermatogenesis-associated protein 7	-0.0867182	0.393454			0.306736
TIMELESS	pS1173	Q9UNS1	TIM_HUMAN	Protein timeless homolog			0.304776		0.304776
MREG	pS213	Q8N565	MREG_HUMAN	Melanoregulin	0.277492	0.0262732			0.303765
CDYL	pS216	Q9Y232	CDYL1_HUMAN	Chromodomain Y-like protein	0.214154	0.0880375			0.302191
AP2B1	pT863	P63010	AP2B1_HUMAN	AP-2 complex subunit beta	-0.0298174	0.32496			0.295142
PRCC	pT261	Q92733	PRCC_HUMAN	Proline-rich protein PRCC			0.0885099	0.206136	0.294646
CROT	pS533	Q9UKG9	OCTC_HUMAN	Peroxisomal carnitine O-octanoyltransferase	0.349002	-0.0582392			0.290763
TFIP11	pS210	Q9UBB9	TFP11_HUMAN	Tuftelin-interacting protein 11	0.0853842	0.0262932	0.17498		0.286657
SOCS5	pS211	O75159	SOCS5_HUMAN	Suppressor of cytokine signaling 5			0.281655		0.281655
CTBP2	pS424	P56545	CTBP2_HUMAN	C-terminal-binding protein 2	-0.040379	0.321957			0.281578
RIOK1	pS22	Q9BRS2	RIOK1_HUMAN	Serine/threonine-protein kinase RIO1			0.170144	0.0891771	0.259321
GAPVD1	pS757pS758	Q14C86	GAPD1_HUMAN	GTPase-activating protein and VPS9 domain-containing protein 1	0.160345	0.0937872			0.254132
SOWAHC	pS213	Q53LP3	SWAHC_HUMAN	Ankyrin repeat domain-containing protein SOWAHC				0.248451	0.248451
DNAJA1	pY7pY8pT18	P31689	DNJA1_HUMAN	DnaJ homolog subfamily A member 1	-0.0350221	0.278869			0.243847
DDX55	pS594	Q8NHQ9	DDX55_HUMAN	ATP-dependent RNA helicase DDX55			0.559854	-0.320991	0.238863
KCNA3	pS552	P22001	KCNA3_HUMAN	Potassium voltage-gated channel subfamily A member 3	-0.186884	0.424154			0.23727
SOGA2	pT1417pS1421	Q9Y4B5	SOGA2_HUMAN	Protein SOGA2			0.209789		0.209789
PARP14	pT1424pT1428pS1444	Q460N5	PAR14_HUMAN	Poly [ADP-ribose] polymerase 14	-0.285202	0.490984			0.205782
AP3D1	pS827	O14617	AP3D1_HUMAN	AP-3 complex subunit delta-1	0.247282	-0.041886			0.205396
FBXO18	pS80pS85	Q8NFZ0	FBX18_HUMAN	F-box only protein 18	0.177333	0.0278597			0.205193
TMPRSS7	pS746	Q7RTY8	TMPS7_HUMAN	Transmembrane protease serine 7	-0.541976	0.737235			0.195259
RTEL1	pS1206	Q9NZ71	RTEL1_HUMAN	Regulator of telomere elongation helicase 1	-0.18841	0.38197			0.19356
STUB1	pS19	Q9UNE7	CHIP_HUMAN	E3 ubiquitin-protein ligase CHIP			0.18995		0.18995
C11orf63	pS216	Q6NUN7	CK063_HUMAN	Uncharacterized protein C11orf63				0.187482	0.187482
CLTCL1	pT1318pS1325	P53675	CLH2_HUMAN	Clathrin heavy chain 2	0.535858	-0.348616			0.187242
TPD52L2	pS166	O43399	TPD54_HUMAN	Tumor protein D54			0.187212		0.187212
WBP11	pS237	Q9Y2W2	WBP11_HUMAN	WW domain-binding protein 11			0.174303		0.174303
FAM82A2	pS46	Q96TC7	RMD3_HUMAN	Regulator of microtubule dynamics protein 3	-0.105346	1.28215	0.661823	-1.66764	0.17098
CCDC94	pS211pS213	Q9BW85	CCD94_HUMAN	Coiled-coil domain-containing protein 94	0.211546	-0.0502864			0.161259
PBRM1	pS371pS375	Q86U86	PB1_HUMAN	Protein polybromo-1	-0.148879	0.307565			0.158686
SSH3	pS9	Q8TE77	SSH3_HUMAN	Protein phosphatase Slingshot homolog 3				0.158449	0.158449
STX7	pS144	O15400	STX7_HUMAN	Syntaxin-7	-0.217261	0.367861			0.1506
PAK4	pS474	O96013	PAK4_HUMAN	Serine/threonine-protein kinase PAK 4	0.437538	-0.338748	0.33712	-0.289624	0.146286
DHX29	pS200	Q7Z478	DHX29_HUMAN	ATP-dependent RNA helicase DHX29				0.137612	0.137612
RBM39	pS136	Q14498	RBM39_HUMAN	RNA-binding protein 39	-0.317752	0.450248			0.132497
TMEM192	pS230	Q8IY95	TM192_HUMAN	Transmembrane protein 192	-0.385582	0.498145			0.112563
COL6A3	pS998	P12111	CO6A3_HUMAN	Collagen alpha-3(VI) chain				0.108465	0.108465
LRP1B	pY710pY715pY716	Q9NZR2	LRP1B_HUMAN	Low-density lipoprotein receptor-related protein 1B	-0.00408212	0.109574			0.105492
ARVCF	pT642	O00192	ARVC_HUMAN	Armadillo repeat protein deleted in velo-cardio-facial syndrome	0.118805	-0.0272677			0.0915371
GNPTAB	pT350pS356	Q3T906	GNPTA_HUMAN	N-acetylglucosamine-1-phosphotransferase subunits alpha/beta	-0.231609	0.320215			0.0886065
TLE4	pS208	Q04727	TLE4_HUMAN	Transducin-like enhancer protein 4			0.0859808		0.0859808
METTL13	pS267	Q8N6R0	MET13_HUMAN	Methyltransferase-like protein 13				0.0832525	0.0832525
COL17A1	pS460pS463	Q9UMD9	COHA1_HUMAN	Collagen alpha-1(XVII) chain	-0.355226	0.437692			0.0824657
C17orf67	pS66	Q0P5P2	CQ067_HUMAN	Uncharacterized protein C17orf67	0.120049	-0.0395712			0.0804781
QSOX2	pS578	Q6ZRP7	QSOX2_HUMAN	Sulfhydryl oxidase 2	0.101218	-0.0226048			0.0786132
PADI2	pY226	Q9Y2J8	PADI2_HUMAN	Protein-arginine deiminase type-2	0.248938	-0.189448			0.0594896
SRSF6	pS303	Q13247	SRSF6_HUMAN	Serine/arginine-rich splicing factor 6			0.0554416		0.0554416
PMEPA1	pT59	Q969W9	PMEPA_HUMAN	Transmembrane prostate androgen-induced protein	-0.00298054	0.0569574			0.0539768
COMMD3	pY145pY149	Q9UBI1	COMD3_HUMAN	COMM domain-containing protein 3	0.0311127	0.0192885			0.0504012
RACGAP1	pT342	Q9H0H5	RGAP1_HUMAN	Rac GTPase-activating protein 1	0.134017	-0.0900745			0.0439427
RAP2C	pY106	Q9Y3L5	RAP2C_HUMAN	Ras-related protein Rap-2c	0.295479	-0.268063			0.0274156
TRPV3	pT660pT665pT680	Q8NET8	TRPV3_HUMAN	Transient receptor potential cation channel subfamily V member 3	0.0455144	-0.0191136			0.0264009
ZNF512B	pS303pS309pS315	Q96KM6	Z512B_HUMAN	Zinc finger protein 512B	-0.366887	0.391633			0.0247461
KIF1B	pS1487	O60333	KIF1B_HUMAN	Kinesin-like protein KIF1B			0.0236323		0.0236323
TULP2	pT291	O00295	TULP2_HUMAN	Tubby-related protein 2	-0.173753	0.181442			0.00768884
KTN1	pS75	Q86UP2	KTN1_HUMAN	Kinectin	0.922834	-0.920433			0.00240142
ZC3H18	pS534	Q86VM9	ZCH18_HUMAN	Zinc finger CCCH domain-containing protein 18			0.000107372		0.000107372
OSMR	pT635pT637pT642	Q99650	OSMR_HUMAN	Oncostatin-M-specific receptor subunit beta					0
CALCOCO1	pS577	Q9P1Z2	CACO1_HUMAN	Calcium-binding and coiled-coil domain-containing protein 1	0.318136	-0.322421			-0.00428496
CLASP1	pS1091	Q7Z460	CLAP1_HUMAN	CLIP-associating protein 1			-0.0107644		-0.0107644
FNDC3B	pS208	Q53EP0	FND3B_HUMAN	Fibronectin type III domain-containing protein 3B	-1.02849	1.01475			-0.0137376
CHD8	pS144pS145	Q9HCK8	CHD8_HUMAN	Chromodomain-helicase-DNA-binding protein 8	-0.233632	0.208254			-0.0253778
DOCK9	pY2045	Q9BZ29	DOCK9_HUMAN	Dedicator of cytokinesis protein 9	0.00847797	-0.0363189			-0.027841
LMNB1	pT575	P20700	LMNB1_HUMAN	Lamin-B1	0.100385	-0.13173			-0.0313443
HPS5	pS534	Q9UPZ3	HPS5_HUMAN	Hermansky-Pudlak syndrome 5 protein				-0.0552745	-0.0552745
AZI1	pT96	Q9UPN4	AZI1_HUMAN	5-azacytidine-induced protein 1	-0.761929	0.70135			-0.0605788
ZBTB7A	pS525	O95365	ZBT7A_HUMAN	Zinc finger and BTB domain-containing protein 7A	-0.131521	0.0661608			-0.0653603
DLK2	pS281	Q6UY11	DLK2_HUMAN	Protein delta homolog 2	0.0409584	-0.110516			-0.0695577
BCMO1	pT381pT382	Q9HAY6	BCDO1_HUMAN	Beta,beta-carotene 15,15-monooxygenase	0.18299	-0.260709			-0.077719
REEP4	pS152	Q9H6H4	REEP4_HUMAN	Receptor expression-enhancing protein 4	-0.257219	0.169818			-0.0874014
MPZL1	pS210	O95297	MPZL1_HUMAN	Myelin protein zero-like protein 1	1.18781	-0.68977	-0.598008		-0.0999703
ZC3HC1	pS335	Q86WB0	NIPA_HUMAN	Nuclear-interacting partner of ALK			-0.101543		-0.101543
PCYOX1L	pS216pS220	Q8NBM8	PCYXL_HUMAN	Prenylcysteine oxidase-like	0.36002	-0.465896			-0.105876
DST	pS2919	Q03001	DYST_HUMAN	Dystonin				-0.108351	-0.108351
LTV1	pS331	Q96GA3	LTV1_HUMAN	Protein LTV1 homolog	-0.452197	0.339874			-0.112322
MUC16	pY6609pY6615	Q8WXI7	MUC16_HUMAN	Mucin-16	0.734259	-0.854081			-0.119822
STRN4	pS276	Q9NRL3	STRN4_HUMAN	Striatin-4	0.641184	-0.762256			-0.121072
RRP1B	pT39pS47	Q14684	RRP1B_HUMAN	Ribosomal RNA processing protein 1 homolog B	0.369137	-0.502334			-0.133197
GMPS	pT652	P49915	GUAA_HUMAN	GMP synthase [glutamine-hydrolyzing]	0.368651	-0.502334			-0.133684
CHMP3	pS200	Q9Y3E7	CHMP3_HUMAN	Charged multivesicular body protein 3	-0.287821	-0.203138		0.355976	-0.134983
TMTC1	pT527	Q8IUR5	TMTC1_HUMAN	Transmembrane and TPR repeat-containing protein 1	-0.0417224	-0.0932737			-0.134996
KIAA0430	pS95	Q9Y4F3	MARF1_HUMAN	Meiosis arrest female protein 1	-0.20134	0.0592014			-0.142139
TFE3	pS554pS560	P19532	TFE3_HUMAN	Transcription factor E3				-0.143019	-0.143019
PWP1	pS50	Q13610	PWP1_HUMAN	Periodic tryptophan protein 1 homolog	0.805127	-0.95609			-0.150963
CCDC43	pT139	Q96MW1	CCD43_HUMAN	Coiled-coil domain-containing protein 43	0.202123	-0.359224			-0.157102
ZNF768	pS90pS97	Q9H5H4	ZN768_HUMAN	Zinc finger protein 768			-0.175996		-0.175996
FAM76B	pS193	Q5HYJ3	FA76B_HUMAN	Protein FAM76B	0.0538353	2.18654	-0.153619	-2.2632	-0.176438
TJP1	pS1619	Q07157	ZO1_HUMAN	Tight junction protein ZO-1	-0.121919	-0.05579			-0.177709
SLTM	pS553	Q9NWH9	SLTM_HUMAN	SAFB-like transcription modulator			-0.194723		-0.194723
RBM10	pS723	P98175	RBM10_HUMAN	RNA-binding protein 10			-0.195035		-0.195035
ANO3	pS552	Q9BYT9	ANO3_HUMAN	Anoctamin-3	-0.129314	-0.0710517			-0.200366
ACACA	pS25pS29	Q13085	ACACA_HUMAN	Acetyl-CoA carboxylase 1				-0.200852	-0.200852
SURF6	pS138	O75683	SURF6_HUMAN	Surfeit locus protein 6	0.369959	-0.582326			-0.212367
FRMD4A	pS800	Q9P2Q2	FRM4A_HUMAN	FERM domain-containing protein 4A				-0.21274	-0.21274
IGF1R	pT1366	P08069	IGF1R_HUMAN	Insulin-like growth factor 1 receptor				-0.215489	-0.215489
NDE1	pS282	Q9NXR1	NDE1_HUMAN	Nuclear distribution protein nudE homolog 1			-0.240749		-0.240749
IARS	pS1047	P41252	SYIC_HUMAN	Isoleucine--tRNA ligase, cytoplasmic			-0.24479		-0.24479
MED12	pS663	Q93074	MED12_HUMAN	Mediator of RNA polymerase II transcription subunit 12	-0.408152	0.146032			-0.26212
KDM5A	pS1111	P29375	KDM5A_HUMAN	Lysine-specific demethylase 5A	-1.65287	1.37675			-0.276118
FRYL	pT1959	O94915	FRYL_HUMAN	Protein furry homolog-like			-0.277349		-0.277349
RAB3C	pS198	Q96E17	RAB3C_HUMAN	Ras-related protein Rab-3C	-0.240173	-0.0528218			-0.292995
FERMT2	pS159	Q96AC1	FERM2_HUMAN	Fermitin family homolog 2	-0.283858	-0.0199452			-0.303803
F7	pT293pT298pT299	P08709	FA7_HUMAN	Coagulation factor VII	-0.192464	-0.113134			-0.305598
IRF2BPL	pS69	Q9H1B7	I2BPL_HUMAN	Interferon regulatory factor 2-binding protein-like			-0.306315		-0.306315
LY9	pT650pY651pT655	Q9HBG7	LY9_HUMAN	T-lymphocyte surface antigen Ly-9	0.345299	-0.654906			-0.309607
EEF1D	pS162	P29692	EF1D_HUMAN	Elongation factor 1-delta	-0.30741	-0.00663285			-0.314043
MDM2	pT16pT26	Q00987	MDM2_HUMAN	E3 ubiquitin-protein ligase Mdm2	-0.790991	0.472365			-0.318625
ARHGAP11A	pS527pS528pS538	Q6P4F7	RHGBA_HUMAN	Rho GTPase-activating protein 11A	-0.155051	-0.169344			-0.324395
LAMP2	pT236pT244	P13473	LAMP2_HUMAN	Lysosome-associated membrane glycoprotein 2	-0.0782383	-0.252009			-0.330247
MSN	pY116	P26038	MOES_HUMAN	Moesin			-0.335132		-0.335132
EPN1	pT470	Q9Y6I3	EPN1_HUMAN	Epsin-1	0.0321975	-0.381173			-0.348976
BRAF	pS365	P15056	BRAF_HUMAN	Serine/threonine-protein kinase B-raf	-0.192974	-0.159765			-0.352738
UNC80	pS724pS725	Q8N2C7	UNC80_HUMAN	Protein unc-80 homolog	0.697332	-1.0509			-0.353572
TMEM245	pT334	Q9H330	TM245_HUMAN	Transmembrane protein 245	-0.340161	-0.0161293			-0.356291
FKBP9	pT374pS386	O95302	FKBP9_HUMAN	Peptidyl-prolyl cis-trans isomerase FKBP9	1.23012	-1.59073			-0.360607
AP2M1	pT156	Q96CW1	AP2M1_HUMAN	AP-2 complex subunit mu				-0.369298	-0.369298
CHIA	pS111pT112	Q9BZP6	CHIA_HUMAN	Acidic mammalian chitinase				-0.371612	-0.371612
ELN	pY150	P15502	ELN_HUMAN	Elastin		-0.374019			-0.374019
SCN5A	pS1653	Q14524	SCN5A_HUMAN	Sodium channel protein type 5 subunit alpha	-0.466298	0.0911945			-0.375103
MRE11A	pY262	P49959	MRE11_HUMAN	Double-strand break repair protein MRE11A			-0.392333		-0.392333
LIG3	pS210	P49916	DNLI3_HUMAN	DNA ligase 3			-0.401378		-0.401378
YWHAQ	pS232	P27348	1433T_HUMAN	14-3-3 protein theta	0.0367193	-0.454663			-0.417944
TBCB	pS18	Q99426	TBCB_HUMAN	Tubulin-folding cofactor B				-0.426692	-0.426692
KIAA1462	pS757	Q9P266	JCAD_HUMAN	Junctional protein associated with coronary artery disease			-2.15022	1.72289	-0.427338
MSANTD3	pS98	Q96H12	MSD3_HUMAN	Myb/SANT-like DNA-binding domain-containing protein 3	0.145113	-0.572614			-0.427501
NDUFAB1	pY90	O14561	ACPM_HUMAN	Acyl carrier protein, mitochondrial	-0.0899863	-0.338531			-0.428518
ZC3HAV1	pS284	Q7Z2W4	ZCCHV_HUMAN	Zinc finger CCCH-type antiviral protein 1				-0.429166	-0.429166
PRKAR2B	pS114	P31323	KAP3_HUMAN	cAMP-dependent protein kinase type II-beta regulatory subunit	-0.47022	0.0310273			-0.439192
TERF2	pS323	Q15554	TERF2_HUMAN	Telomeric repeat-binding factor 2				-0.443861	-0.443861
BIRC8	pS155	Q96P09	BIRC8_HUMAN	Baculoviral IAP repeat-containing protein 8			-0.450867		-0.450867
PRSS55	pT257	Q6UWB4	PRS55_HUMAN	Serine protease 55				-0.455332	-0.455332
AMOTL1	pS793	Q8IY63	AMOL1_HUMAN	Angiomotin-like protein 1			-0.465467		-0.465467
PRRX1	pS21	P54821	PRRX1_HUMAN	Paired mesoderm homeobox protein 1				-0.46741	-0.46741
CLASP2	pS370	O75122	CLAP2_HUMAN	CLIP-associating protein 2				-0.468123	-0.468123
DIDO1	pT1719	Q9BTC0	DIDO1_HUMAN	Death-inducer obliterator 1	0.234489	-0.702875			-0.468385
FOXD3	pS46	Q9UJU5	FOXD3_HUMAN	Forkhead box protein D3				-0.489844	-0.489844
SEC31A	pS799	O94979	SC31A_HUMAN	Protein transport protein Sec31A	-1.77275	1.27916			-0.493584
SCRT2	pY195	Q9NQ03	SCRT2_HUMAN	Transcriptional repressor scratch 2	-0.379701	-0.116608			-0.49631
FAM58BP	pS49	P0C7Q3	FA58B_HUMAN	Putative cyclin-related protein FAM58B	-0.132698	-0.38496			-0.517658
EIF3D	pS528pS529	O15371	EIF3D_HUMAN	Eukaryotic translation initiation factor 3 subunit D	-0.413576	-0.104404			-0.51798
EIF4EBP2	pT45pT46	Q13542	4EBP2_HUMAN	Eukaryotic translation initiation factor 4E-binding protein 2	-0.05739	-0.475746			-0.533136
INSR	pS994	P06213	INSR_HUMAN	Insulin receptor	-0.593622	0.0591976			-0.534424
ETV3	pS245pS250	P41162	ETV3_HUMAN	ETS translocation variant 3			-0.536001		-0.536001
CAST	pS364	P20810	ICAL_HUMAN	Calpastatin			-0.546217		-0.546217
ANKRA2	pS302	Q9H9E1	ANRA2_HUMAN	Ankyrin repeat family A protein 2	-0.374019	-0.174202			-0.548221
UIMC1	pS653	Q96RL1	UIMC1_HUMAN	BRCA1-A complex subunit RAP80			-0.55221		-0.55221
ZNF259	pY418	O75312	ZPR1_HUMAN	Zinc finger protein ZPR1	-0.356541	-0.205003			-0.561544
ESF1	pS657pS663	Q9H501	ESF1_HUMAN	ESF1 homolog	0.597227	-1.1641			-0.566874
WDR44	pS403	Q5JSH3	WDR44_HUMAN	WD repeat-containing protein 44	-0.943033	0.36852			-0.574513
ABI2	pS368	Q9NYB9	ABI2_HUMAN	Abl interactor 2				-0.587009	-0.587009
PKN3	pY664	Q6P5Z2	PKN3_HUMAN	Serine/threonine-protein kinase N3	-0.101221	-0.502334			-0.603555
HMGA2	pS102pS105	P52926	HMGA2_HUMAN	High mobility group protein HMGI-C	-0.253396	-0.353244			-0.60664
RANGAP1	pS435pS442	P46060	RAGP1_HUMAN	Ran GTPase-activating protein 1	-0.156617	-0.455921			-0.612537
GPR156	pS13	Q8NFN8	GP156_HUMAN	Probable G-protein coupled receptor 156				-0.613596	-0.613596
DDX39B	pT218pS228	Q13838	DX39B_HUMAN	Spliceosome RNA helicase DDX39B	-0.19079	-0.428475			-0.619265
EDC4	pS725	Q6P2E9	EDC4_HUMAN	Enhancer of mRNA-decapping protein 4	-0.063765	-0.556752			-0.620517
SMARCA5	pS66	O60264	SMCA5_HUMAN	SWI/SNF-related matrix-associated actin-dependent regulator of chromatin subfamily A member 5	-0.743794	-0.327884	0.625619	-0.181846	-0.627905
ZNF93	pS357	P35789	ZNF93_HUMAN	Zinc finger protein 93			-0.629162		-0.629162
HTATSF1	pS642	O43719	HTSF1_HUMAN	HIV Tat-specific factor 1	0.922129	0.069429		-1.62365	-0.632093
EPN3	pS409pS413	Q9H201	EPN3_HUMAN	Epsin-3	0.354634	-0.988224			-0.63359
MTOR	pT1162	P42345	MTOR_HUMAN	Serine/threonine-protein kinase mTOR	-0.226198	-0.409508			-0.635706
LDHA	pS290	P00338	LDHA_HUMAN	L-lactate dehydrogenase A chain			-0.645293		-0.645293
CUL9	pS2426	Q8IWT3	CUL9_HUMAN	Cullin-9	-0.233271	-0.421921			-0.655192
SF3B2	pS362	Q13435	SF3B2_HUMAN	Splicing factor 3B subunit 2	-0.166724	-0.493685			-0.660409
ACLY	pS481	P53396	ACLY_HUMAN	ATP-citrate synthase			-0.663816		-0.663816
DHX9	pS87	Q08211	DHX9_HUMAN	ATP-dependent RNA helicase A	-0.974155	0.306966			-0.667189
RAI14	pT331	Q9P0K7	RAI14_HUMAN	Ankycorbin	-0.548239	-0.120589			-0.668829
RPAP1	pS72	Q9BWH6	RPAP1_HUMAN	RNA polymerase II-associated protein 1	-0.221247	-0.451598			-0.672845
LSM14A	pS192	Q8ND56	LS14A_HUMAN	Protein LSM14 homolog A	-2.50688	0.454701	2.8021	-1.42278	-0.672861
ELF2	pT407pT421	Q15723	ELF2_HUMAN	ETS-related transcription factor Elf-2	-0.467703	-0.208607			-0.67631
TRIM25	pS100	Q14258	TRI25_HUMAN	E3 ubiquitin/ISG15 ligase TRIM25			-0.67685		-0.67685
FAM13A	pS476pS493	O94988	FA13A_HUMAN	Protein FAM13A				-0.678354	-0.678354
SNX1	pS32pS39	Q13596	SNX1_HUMAN	Sorting nexin-1	-0.296302	-0.385645			-0.681947
GPR143	pS335	P51810	GP143_HUMAN	G-protein coupled receptor 143	-0.597525	-0.0914902			-0.689015
MLANA	pS117	Q16655	MAR1_HUMAN	Melanoma antigen recognized by T-cells 1	-0.659921	-0.0340222			-0.693944
PPM1B	pS199	O75688	PPM1B_HUMAN	Protein phosphatase 1B	-0.323949	-0.374019			-0.697968
PCDHB11	pS24	Q9Y5F2	PCDBB_HUMAN	Protocadherin beta-11	-0.0183264	-0.67995			-0.698276
WDR3	pS240	Q9UNX4	WDR3_HUMAN	WD repeat-containing protein 3	-0.21951	-0.480376			-0.699886
MAP1S	pS759	Q66K74	MAP1S_HUMAN	Microtubule-associated protein 1S	-0.238884	0.736105		-1.20688	-0.709664
DDX21	pS121	Q9NR30	DDX21_HUMAN	Nucleolar RNA helicase 2			-0.71609		-0.71609
BUD13	pS271	Q9BRD0	BUD13_HUMAN	BUD13 homolog			0.00633191	-0.748173	-0.741841
PRICKLE2	pT124pS147	Q7Z3G6	PRIC2_HUMAN	Prickle-like protein 2	-0.185333	-0.55742			-0.742753
NDRG1	pS330	Q92597	NDRG1_HUMAN	Protein NDRG1			1.06025	-1.80885	-0.748596
KRIT1	pS274pS276pS277	O00522	KRIT1_HUMAN	Krev interaction trapped protein 1	-1.08045	0.330569			-0.749882
YTHDF2	pS39	Q9Y5A9	YTHD2_HUMAN	YTH domain family protein 2			-0.753478		-0.753478
MITF	pS491pS501	O75030	MITF_HUMAN	Microphthalmia-associated transcription factor	-0.77944	-0.00240646			-0.781846
MAP4K1	pT655pS678	Q92918	M4K1_HUMAN	Mitogen-activated protein kinase kinase kinase kinase 1	-0.691947	-0.0913955			-0.783342
TMEM87B	pS469	Q96K49	TM87B_HUMAN	Transmembrane protein 87B	-0.0695987	-0.720725			-0.790324
PPP1R2P3	pS121pS122	Q6NXS1	IPP2M_HUMAN	Putative protein phosphatase inhibitor 2-like protein 3				-0.794099	-0.794099
MORC2	pS615	Q9Y6X9	MORC2_HUMAN	MORC family CW-type zinc finger protein 2	1.95705	-0.287411		-2.46457	-0.794926
ARHGAP32	pS892	A7KAX9	RHG32_HUMAN	Rho GTPase-activating protein 32				-0.807784	-0.807784
VAMP5	pS48	O95183	VAMP5_HUMAN	Vesicle-associated membrane protein 5				-0.821107	-0.821107
PGM1	pT115	P36871	PGM1_HUMAN	Phosphoglucomutase-1	-0.627918	0.298245	-0.49966		-0.829333
TAF12	pS51	Q16514	TAF12_HUMAN	Transcription initiation factor TFIID subunit 12			-0.83303		-0.83303
ANAPC1	pS688	Q9H1A4	APC1_HUMAN	Anaphase-promoting complex subunit 1			-0.843306		-0.843306
BOD1L1	pS2905	Q8NFC6	BD1L1_HUMAN	Biorientation of chromosomes in cell division protein 1-like 1				-0.843739	-0.843739
ARMCX3	pS61	Q9UH62	ARMX3_HUMAN	Armadillo repeat-containing X-linked protein 3			-0.843873		-0.843873
HIRIP3	pS227	Q9BW71	HIRP3_HUMAN	HIRA-interacting protein 3				-0.849137	-0.849137
KIF4A	pT1181	O95239	KIF4A_HUMAN	Chromosome-associated kinesin KIF4A			0.1993	-1.04986	-0.850563
MCF2L2	pS437pY445pS457	Q86YR7	MF2L2_HUMAN	Probable guanine nucleotide exchange factor MCF2L2				-0.864088	-0.864088
ICAM1	pT530	P05362	ICAM1_HUMAN	Intercellular adhesion molecule 1			-0.880948		-0.880948
SOX13	pS335	Q9UN79	SOX13_HUMAN	Transcription factor SOX-13			-0.882395		-0.882395
MPDZ	pS483	O75970	MPDZ_HUMAN	Multiple PDZ domain protein			-0.882553		-0.882553
TNS3	pS776	Q68CZ2	TENS3_HUMAN	Tensin-3				-0.888146	-0.888146
BMS1	pT638	Q14692	BMS1_HUMAN	Ribosome biogenesis protein BMS1 homolog	0.0281201	-0.916289			-0.888168
PRKD1	pS205	Q15139	KPCD1_HUMAN	Serine/threonine-protein kinase D1				-0.896036	-0.896036
PLEKHA4	pS164	Q9H4M7	PKHA4_HUMAN	Pleckstrin homology domain-containing family A member 4				-0.938978	-0.938978
SLC35B2	pS427	Q8TB61	S35B2_HUMAN	Adenosine 3-phospho 5-phosphosulfate transporter 1	-0.324494	-0.620459			-0.944954
SCAF11	pS608	Q99590	SCAFB_HUMAN	Protein SCAF11	-0.812923	-0.141611			-0.954534
HDGF	pS132pS133	P51858	HDGF_HUMAN	Hepatoma-derived growth factor			0.147897	-1.12225	-0.974349
PCNP	pS119	Q8WW12	PCNP_HUMAN	PEST proteolytic signal-containing nuclear protein	0.779636	0.0108403		-1.76868	-0.978203
CANX	pS564	P27824	CALX_HUMAN	Calnexin			-0.98005		-0.98005
USP10	pY364	Q14694	UBP10_HUMAN	Ubiquitin carboxyl-terminal hydrolase 10			-0.987295		-0.987295
KIAA2022	pT176pS180	Q5QGS0	K2022_HUMAN	Uncharacterized protein KIAA2022			-0.998621		-0.998621
MYO7B	pT349pT354	Q6PIF6	MYO7B_HUMAN	Unconventional myosin-VIIb	-0.630689	-0.376313			-1.007
SMPD4	pS58	Q9NXE4	NSMA3_HUMAN	Sphingomyelin phosphodiesterase 4	-0.630689	-0.383734			-1.01442
ZNF609	pS1055	O15014	ZN609_HUMAN	Zinc finger protein 609				-1.0231	-1.0231
BAZ2A	pS1397	Q9UIF9	BAZ2A_HUMAN	Bromodomain adjacent to zinc finger domain protein 2A	-0.333578	-0.68962			-1.0232
MYO5A	pT1650	Q9Y4I1	MYO5A_HUMAN	Unconventional myosin-Va	-0.755777	-0.272009			-1.02779
FOXI3	pS406pS410	A8MTJ6	FOXI3_HUMAN	Forkhead box protein I3	-1.19587	0.163053			-1.03281
CACNB3	pT22pS32pS39	P54284	CACB3_HUMAN	Voltage-dependent L-type calcium channel subunit beta-3	0.056011	-1.093			-1.03699
PGK1	pS203	P00558	PGK1_HUMAN	Phosphoglycerate kinase 1	0.289706	-0.750136	-0.580376		-1.04081
TSPYL6	pS104	Q8N831	TSYL6_HUMAN	Testis-specific Y-encoded-like protein 6	-0.375629	-0.675654			-1.05128
COIL	pT122	P38432	COIL_HUMAN	Coilin	-0.256126	0.168836		-0.982257	-1.06955
RBBP6	pS1179	Q7Z6E9	RBBP6_HUMAN	E3 ubiquitin-protein ligase RBBP6				-1.07358	-1.07358
ELAVL1	pS202	Q15717	ELAV1_HUMAN	ELAV-like protein 1				-1.07541	-1.07541
MLL2	pS4359	O14686	MLL2_HUMAN	Histone-lysine N-methyltransferase MLL2			-1.08394		-1.08394
NKAP	pS149	Q8N5F7	NKAP_HUMAN	NF-kappa-B-activating protein	-0.0124839	0.166529	-1.65212	0.406645	-1.09143
ARHGAP5	pS1218	Q13017	RHG05_HUMAN	Rho GTPase-activating protein 5				-1.0971	-1.0971
PANX3	pS137pS138pS145	Q96QZ0	PANX3_HUMAN	Pannexin-3	-0.937098	-0.16343			-1.10053
COBRA1	pS557	Q8WX92	NELFB_HUMAN	Negative elongation factor B	-0.555683	0.0363407	-0.296862	-0.285835	-1.10204
PITRM1	pY875pT876	Q5JRX3	PREP_HUMAN	Presequence protease, mitochondrial			-1.12226		-1.12226
CLN3	pS12	Q13286	CLN3_HUMAN	Battenin				-1.12432	-1.12432
FAM186A	pT539pS540	A6NE01	F186A_HUMAN	Protein FAM186A	-0.630689	-0.502334			-1.13302
NUP188	pS1709pS1717	Q5SRE5	NU188_HUMAN	Nucleoporin NUP188 homolog				-1.152	-1.152
C11orf96	pS399	Q7Z7L8	CK096_HUMAN	Uncharacterized protein C11orf96			-1.15941		-1.15941
SRSF10	pS133	O75494	SRS10_HUMAN	Serine/arginine-rich splicing factor 10	0.788708	0.777764		-2.72843	-1.16196
OFD1	pS435pY437	O75665	OFD1_HUMAN	Oral-facial-digital syndrome 1 protein				-1.16401	-1.16401
RBM17	pS222	Q96I25	SPF45_HUMAN	Splicing factor 45				-1.17039	-1.17039
ZBTB38	pS130	Q8NAP3	ZBT38_HUMAN	Zinc finger and BTB domain-containing protein 38				-1.17661	-1.17661
CDK18	pS130	Q07002	CDK18_HUMAN	Cyclin-dependent kinase 18			-1.17718		-1.17718
SUPT5H	pS666	O00267	SPT5H_HUMAN	Transcription elongation factor SPT5			-0.368137	-0.817118	-1.18525
NF1	pS2515	P21359	NF1_HUMAN	Neurofibromin				-1.18597	-1.18597
TMF1	pT401	P82094	TMF1_HUMAN	TATA element modulatory factor	0.768904	-1.95597			-1.18707
ZNF148	pS306	Q9UQR1	ZN148_HUMAN	Zinc finger protein 148				-1.18739	-1.18739
MARK2	pS571	Q7KZI7	MARK2_HUMAN	Serine/threonine-protein kinase MARK2				-1.18801	-1.18801
OLFM2	pY274	O95897	NOE2_HUMAN	Noelin-2	-1.10207	-0.0859982			-1.18807
WWC2	pT223pS227	Q6AWC2	WWC2_HUMAN	Protein WWC2	-0.343676	-0.859107			-1.20278
TBX2	pS653pS657	Q13207	TBX2_HUMAN	T-box transcription factor TBX2				-1.20959	-1.20959
OCA2	pS150	Q04671	P_HUMAN	P protein	-0.886545	-0.323966			-1.21051
CCNH	pT315	P51946	CCNH_HUMAN	Cyclin-H			0.215185	-1.43529	-1.2201
PRPF40A	pT373	O75400	PR40A_HUMAN	Pre-mRNA-processing factor 40 homolog A				-1.22816	-1.22816
BYSL	pS98	Q13895	BYST_HUMAN	Bystin	1.10529	-2.09322	0.752694	-1.01061	-1.24585
VDAC1	pT107	P21796	VDAC1_HUMAN	Voltage-dependent anion-selective channel protein 1			-1.24862		-1.24862
CTR9	pT925	Q6PD62	CTR9_HUMAN	RNA polymerase-associated protein CTR9 homolog	-0.0496148	0.398142	-0.0289853	-1.57044	-1.2509
CLCN7	pS60	P51798	CLCN7_HUMAN	H(+)/Cl(-) exchange transporter 7	-0.0837547	-1.17376			-1.25751
OPTN	pT525	Q96CV9	OPTN_HUMAN	Optineurin				-1.26421	-1.26421
BAG6	pS113	P46379	BAG6_HUMAN	Large proline-rich protein BAG6	-0.64393	-0.624083			-1.26801
ZNF280B	pS143	Q86YH2	Z280B_HUMAN	Zinc finger protein 280B	-0.374019	-0.894909			-1.26893
KHSRP	pS181	Q92945	FUBP2_HUMAN	Far upstream element-binding protein 2	-0.545874	-0.733722			-1.2796
SCAF1	pY238	Q9H7N4	SFR19_HUMAN	Splicing factor, arginine/serine-rich 19			-1.28068		-1.28068
SCRIB	pS504	Q14160	SCRIB_HUMAN	Protein scribble homolog				-1.28683	-1.28683
RANBP3	pS333	Q9H6Z4	RANB3_HUMAN	Ran-binding protein 3			0.166184	-1.45398	-1.2878
MARS	pS825	P56192	SYMC_HUMAN	Methionine--tRNA ligase, cytoplasmic	-0.259416	-1.029			-1.28842
DCP1A	pS315pS319	Q9NPI6	DCP1A_HUMAN	mRNA-decapping enzyme 1A	-0.669938	-0.625484			-1.29542
FXR2	pT598pS603	P51116	FXR2_HUMAN	Fragile X mental retardation syndrome-related protein 2				-1.30244	-1.30244
HMG20A	pS105	Q9NP66	HM20A_HUMAN	High mobility group protein 20A			-1.30655		-1.30655
SORBS3	pS530	O60504	VINEX_HUMAN	Vinexin	-0.116457	-0.44016	0.627912	-1.38161	-1.31031
RBM5	pS624	P52756	RBM5_HUMAN	RNA-binding protein 5	0.575616	-1.65245	0.410738	-0.659974	-1.32607
DEFB124	pY58	Q8NES8	DB124_HUMAN	Beta-defensin 124			-1.33742		-1.33742
CCDC25	pS204	Q86WR0	CCD25_HUMAN	Coiled-coil domain-containing protein 25			-1.34319		-1.34319
SLC35C2	pS335	Q9NQQ7	S35C2_HUMAN	Solute carrier family 35 member C2	-1.17766	-0.17207			-1.34973
SLC23A2	pT79pS81	Q9UGH3	S23A2_HUMAN	Solute carrier family 23 member 2				-1.35892	-1.35892
GAB2	pS543	Q9UQC2	GAB2_HUMAN	GRB2-associated-binding protein 2				-1.37431	-1.37431
CTNNB1	pT556	P35222	CTNB1_HUMAN	Catenin beta-1				-1.37915	-1.37915
SAMD1	pS161	Q6SPF0	SAMD1_HUMAN	Atherin				-1.38199	-1.38199
VPS13C	pY350	Q709C8	VP13C_HUMAN	Vacuolar protein sorting-associated protein 13C	-0.977979	-0.4043			-1.38228
COBLL1	pS987	Q53SF7	COBL1_HUMAN	Cordon-bleu protein-like 1			-1.3829		-1.3829
CBX4	pS442pS467	O00257	CBX4_HUMAN	E3 SUMO-protein ligase CBX4	-0.366883	-1.03021			-1.3971
SRP72	pS625pS630	O76094	SRP72_HUMAN	Signal recognition particle 72 kDa protein	-1.26153	-0.142131			-1.40367
ATP2B4	pT1239	P23634	AT2B4_HUMAN	Plasma membrane calcium-transporting ATPase 4	0.114127	-1.52369			-1.40957
HSP90B1	pT786	P14625	ENPL_HUMAN	Endoplasmin	0.393081	-1.80507			-1.41199
PNPLA2	pS404	Q96AD5	PLPL2_HUMAN	Patatin-like phospholipase domain-containing protein 2	-0.672599	-0.748985			-1.42158
RBM15B	pS552	Q8NDT2	RB15B_HUMAN	Putative RNA-binding protein 15B				-1.42291	-1.42291
ADAM17	pS791	P78536	ADA17_HUMAN	Disintegrin and metalloproteinase domain-containing protein 17			-1.42468		-1.42468
MTA1	pS576	Q13330	MTA1_HUMAN	Metastasis-associated protein MTA1			-1.43601		-1.43601
NGDN	pS143	Q8NEJ9	NGDN_HUMAN	Neuroguidin	-0.25864	-1.18428			-1.44292
NOP58	pT508pS514	Q9Y2X3	NOP58_HUMAN	Nucleolar protein 58	-0.991392	-0.453664			-1.44506
ACTL6B	pT163pT172	O94805	ACL6B_HUMAN	Actin-like protein 6B	-1.18818	-0.259256			-1.44743
NRBP1	pT433	Q9UHY1	NRBP_HUMAN	Nuclear receptor-binding protein			-1.44911		-1.44911
PKN1	pS562	Q16512	PKN1_HUMAN	Serine/threonine-protein kinase N1			-1.44925		-1.44925
STRAP	pS335pS338	Q9Y3F4	STRAP_HUMAN	Serine-threonine kinase receptor-associated protein	-0.701818	-0.748467			-1.45029
BTF3	pS30	P20290	BTF3_HUMAN	Transcription factor BTF3				-1.45563	-1.45563
MAP4K5	pT352pS361	Q9Y4K4	M4K5_HUMAN	Mitogen-activated protein kinase kinase kinase kinase 5				-1.4604	-1.4604
ANTXR1	pS362	Q9H6X2	ANTR1_HUMAN	Anthrax toxin receptor 1				-1.46431	-1.46431
PRPF4B	pY849	Q13523	PRP4B_HUMAN	Serine/threonine-protein kinase PRP4 homolog	0.154861	-0.188638		-1.43116	-1.46493
AKAP1	pS151	Q92667	AKAP1_HUMAN	A-kinase anchor protein 1, mitochondrial				-1.46775	-1.46775
TFPT	pS249pS252	P0C1Z6	TFPT_HUMAN	TCF3 fusion partner	-0.436241	-1.24372	1.2124	-1.00674	-1.4743
SRRT	pS540	Q9BXP5	SRRT_HUMAN	Serrate RNA effector molecule homolog	-1.90764	0.430506			-1.47713
RNF20	pS138	Q5VTR2	BRE1A_HUMAN	E3 ubiquitin-protein ligase BRE1A	-0.204492	-0.35286	0.0423178	-0.962668	-1.4777
MUC6	pY518pT520	Q6W4X9	MUC6_HUMAN	Mucin-6	-0.672582	-0.816415			-1.489
SIN3A	pS832	Q96ST3	SIN3A_HUMAN	Paired amphipathic helix protein Sin3a	0.00252661	-0.198001	-1.29556		-1.49104
BOP1	pS126pS127	Q14137	BOP1_HUMAN	Ribosome biogenesis protein BOP1	0.86842	-1.01125		-1.3605	-1.50333
MFAP1	pS116pS118	P55081	MFAP1_HUMAN	Microfibrillar-associated protein 1	0.763937	-0.0314699	-0.0633256	-2.18839	-1.51925
CCNYL1	pS344	Q8N7R7	CCYL1_HUMAN	Cyclin-Y-like protein 1			-1.06844	-0.466009	-1.53445
GSK3A	pS282	P49840	GSK3A_HUMAN	Glycogen synthase kinase-3 alpha				-1.53873	-1.53873
MYH10	pS1956	P35580	MYH10_HUMAN	Myosin-10				-1.53928	-1.53928
EPS15L1	pS255	Q9UBC2	EP15R_HUMAN	Epidermal growth factor receptor substrate 15-like 1	0.877254	-0.109403		-2.30743	-1.53958
CDK12	pT692	Q9NYV4	CDK12_HUMAN	Cyclin-dependent kinase 12	-0.734858	-0.807607			-1.54247
RPL12	pS38	P30050	RL12_HUMAN	60S ribosomal protein L12	-1.52932	-0.0151063			-1.54443
HDAC2	pS394	Q92769	HDAC2_HUMAN	Histone deacetylase 2	-1.13622	-0.411098			-1.54732
PHLDB1	pS971	Q86UU1	PHLB1_HUMAN	Pleckstrin homology-like domain family B member 1			-1.55407		-1.55407
TGFBR2	pS553	P37173	TGFR2_HUMAN	TGF-beta receptor type-2	-2.3209	0.760455			-1.56045
DNAJB11	pT188	Q9UBS4	DJB11_HUMAN	DnaJ homolog subfamily B member 11	-0.320772	-1.25107			-1.57184
TSC22D4	pS279	Q9Y3Q8	T22D4_HUMAN	TSC22 domain family protein 4			-1.58975		-1.58975
DNM1L	pS616	O00429	DNM1L_HUMAN	Dynamin-1-like protein			-1.60741		-1.60741
ARID1A	pS696	O14497	ARI1A_HUMAN	AT-rich interactive domain-containing protein 1A	1.55017	-0.231236	-0.169676	-2.75816	-1.6089
RAB11FIP1	pS156	Q6WKZ4	RFIP1_HUMAN	Rab11 family-interacting protein 1				-1.61364	-1.61364
LIN52	pS28	Q52LA3	LIN52_HUMAN	Protein lin-52 homolog	-0.00336734	-1.61853			-1.6219
PI4K2A	pS47pS51	Q9BTU6	P4K2A_HUMAN	Phosphatidylinositol 4-kinase type 2-alpha			-1.62973		-1.62973
TOPBP1	pS888	Q92547	TOPB1_HUMAN	DNA topoisomerase 2-binding protein 1				-1.64095	-1.64095
PCDHGB3	pS338	Q9Y5G1	PCDGF_HUMAN	Protocadherin gamma-B3	0.275056	-1.91691			-1.64186
NCAPD3	pS1384	P42695	CNDD3_HUMAN	Condensin-2 complex subunit D3	-1.57558	-0.0677669			-1.64335
AKAP6	pS1073	Q13023	AKAP6_HUMAN	A-kinase anchor protein 6			-1.64377		-1.64377
AHCTF1	pS1541	Q8WYP5	ELYS_HUMAN	Protein ELYS				-1.64801	-1.64801
PPAN	pS359	Q9NQ55	SSF1_HUMAN	Suppressor of SWI4 1 homolog			-1.19638	-0.452328	-1.64871
HSF1	pS303pS307	Q00613	HSF1_HUMAN	Heat shock factor protein 1			-1.66253		-1.66253
PDS5A	pS1305	Q29RF7	PDS5A_HUMAN	Sister chromatid cohesion protein PDS5 homolog A			-1.03474	-0.630926	-1.66567
WDR55	pS14	Q9H6Y2	WDR55_HUMAN	WD repeat-containing protein 55	-0.907042	-0.761986			-1.66903
PAICS	pS27	P22234	PUR6_HUMAN	Multifunctional protein ADE2			-0.1854	-1.49	-1.6754
FBXO4	pS12	Q9UKT5	FBX4_HUMAN	F-box only protein 4				-1.68646	-1.68646
MLPH	pS264	Q9BV36	MELPH_HUMAN	Melanophilin	-0.191721	-1.49816			-1.68989
RPRD2	pS374	Q5VT52	RPRD2_HUMAN	Regulation of nuclear pre-mRNA domain-containing protein 2	0.745178	-0.887965	0.728671	-2.28229	-1.69641
CTU2	pS508	Q2VPK5	CTU2_HUMAN	Cytoplasmic tRNA 2-thiolation protein 2			-0.138752	-1.57216	-1.71092
SYTL1	pY408pS413pS421	Q8IYJ3	SYTL1_HUMAN	Synaptotagmin-like protein 1	-0.451568	-1.26804			-1.71961
NIPBL	pS2658	Q6KC79	NIPBL_HUMAN	Nipped-B-like protein	-0.0184343	-0.73166	0.307335	-1.29483	-1.73759
KIF11	pT926	P52732	KIF11_HUMAN	Kinesin-like protein KIF11				-1.75413	-1.75413
2013-09-02	pS218	Q15019	SEPT2_HUMAN	Septin-2	-1.91096	0.518706	-0.379196		-1.77145
LEO1	pS658	Q8WVC0	LEO1_HUMAN	RNA polymerase-associated protein LEO1	-0.242274	-0.298796	2.31452	-3.54955	-1.7761
WRAP53	pS54	Q9BUR4	WAP53_HUMAN	Telomerase Cajal body protein 1			-1.7793		-1.7793
EML4	pS146	Q9HC35	EMAL4_HUMAN	Echinoderm microtubule-associated protein-like 4			-1.78355		-1.78355
IMPDH2	pS416	P12268	IMDH2_HUMAN	Inosine-5-monophosphate dehydrogenase 2				-1.79241	-1.79241
YTHDC1	pS308	Q96MU7	YTDC1_HUMAN	YTH domain-containing protein 1	0.14794	-0.101175	-0.722174	-1.12442	-1.79983
SSR1	pT260	P43307	SSRA_HUMAN	Translocon-associated protein subunit alpha	-0.207759	-1.62769			-1.83545
NOP56	pS520	O00567	NOP56_HUMAN	Nucleolar protein 56	1.60781	-1.6065	0.0969835	-1.9453	-1.847
TERF2IP	pS203	Q9NYB0	TE2IP_HUMAN	Telomeric repeat-binding factor 2-interacting protein 1			-1.37588	-0.475965	-1.85184
EFS	pS298	O43281	EFS_HUMAN	Embryonal Fyn-associated substrate				-1.85357	-1.85357
HNRNPUL2	pS161	Q1KMD3	HNRL2_HUMAN	Heterogeneous nuclear ribonucleoprotein U-like protein 2	0.569784	-1.15816		-1.2659	-1.85427
PKN2	pS583	Q16513	PKN2_HUMAN	Serine/threonine-protein kinase N2			-1.87747		-1.87747
PNN	pS441	Q9H307	PININ_HUMAN	Pinin	0.0700751	-0.53957	0.257308	-1.66996	-1.88215
PRKCD	pS304	Q05655	KPCD_HUMAN	Protein kinase C delta type				-1.88594	-1.88594
LIMD1	pS384	Q9UGP4	LIMD1_HUMAN	LIM domain-containing protein 1			-1.8897		-1.8897
SNAP23	pS110	O00161	SNP23_HUMAN	Synaptosomal-associated protein 23	-0.169458	-0.110768	-1.5754	-0.0360675	-1.8917
C17orf62	pS173	Q9BQA9	CQ062_HUMAN	Uncharacterized protein C17orf62	-0.97531	-0.924098			-1.89941
USP8	pS718	P40818	UBP8_HUMAN	Ubiquitin carboxyl-terminal hydrolase 8			-0.824319	-1.10332	-1.92764
KCTD12	pS187	Q96CX2	KCD12_HUMAN	BTB/POZ domain-containing protein KCTD12				-1.92997	-1.92997
ARHGAP31	pS629	Q2M1Z3	RHG31_HUMAN	Rho GTPase-activating protein 31				-1.93451	-1.93451
POLR2A	pT1912pS1920	P24928	RPB1_HUMAN	DNA-directed RNA polymerase II subunit RPB1	-0.636859	-1.30242			-1.93927
SCAF4	pS154	O95104	SFR15_HUMAN	Splicing factor, arginine/serine-rich 15	-0.127837	-1.1179		-0.694167	-1.9399
IFI16	pS776	Q16666	IF16_HUMAN	Gamma-interferon-inducible protein 16				-1.95121	-1.95121
SDAD1	pS585	Q9NVU7	SDA1_HUMAN	Protein SDA1 homolog	0.186677	-0.737205	-1.41029		-1.96081
2013-09-07	pS334	Q16181	SEPT7_HUMAN	Septin-7			-0.967132	-0.999343	-1.96648
FAM122B	pS137pS141	Q7Z309	F122B_HUMAN	Protein FAM122B			-0.533368	-1.44412	-1.97749
ADNP	pS921	Q9H2P0	ADNP_HUMAN	Activity-dependent neuroprotector homeobox protein				-1.9849	-1.9849
MAP2	pS1155	P11137	MAP2_HUMAN	Microtubule-associated protein 2	0.91852	-0.246308	-2.68157		-2.00936
KIAA1598	pS506	A0MZ66	SHOT1_HUMAN	Shootin-1	-0.0791798	-0.752507		-1.18851	-2.0202
UTP18	pS206pS210	Q9Y5J1	UTP18_HUMAN	U3 small nucleolar RNA-associated protein 18 homolog	-0.0998929	-1.92497			-2.02486
NOC2L	pS672pS673	Q9Y3T9	NOC2L_HUMAN	Nucleolar complex protein 2 homolog	0.141766	-0.821593	0.332304	-1.68297	-2.03049
SPRED1	pS238	Q7Z699	SPRE1_HUMAN	Sprouty-related, EVH1 domain-containing protein 1				-2.05467	-2.05467
EEF1B2	pS106	P24534	EF1B_HUMAN	Elongation factor 1-beta	-1.21664	-0.839903			-2.05654
PIKFYVE	pS307	Q9Y2I7	FYV1_HUMAN	1-phosphatidylinositol 3-phosphate 5-kinase				-2.05982	-2.05982
MLF2	pS238	Q15773	MLF2_HUMAN	Myeloid leukemia factor 2				-2.07733	-2.07733
UTP3	pS37	Q9NQZ2	SAS10_HUMAN	Something about silencing protein 10	-0.24698	-1.84087			-2.08785
ZNF397	pS476	Q8NF99	ZN397_HUMAN	Zinc finger protein 397			-2.09113		-2.09113
SLC4A1AP	pS466	Q9BWU0	NADAP_HUMAN	Kanadaptin			-0.893684	-1.204	-2.09769
ACTN1	pY241pY246	P12814	ACTN1_HUMAN	Alpha-actinin-1	-0.26204	-1.8388			-2.10084
UNK	pS385	Q9C0B0	UNK_HUMAN	RING finger protein unkempt homolog				-2.10391	-2.10391
PI4KB	pS428	Q9UBF8	PI4KB_HUMAN	Phosphatidylinositol 4-kinase beta			-1.16281	-0.94973	-2.11254
DDX42	pY183	Q86XP3	DDX42_HUMAN	ATP-dependent RNA helicase DDX42	0.135469	-2.25815			-2.12268
RAD18	pS471	Q9NS91	RAD18_HUMAN	E3 ubiquitin-protein ligase RAD18			1.08796	-3.21782	-2.12986
UFD1L	pS247	Q92890	UFD1_HUMAN	Ubiquitin fusion degradation protein 1 homolog				-2.13669	-2.13669
MYBBP1A	pS11	Q9BQG0	MBB1A_HUMAN	Myb-binding protein 1A	-0.0663142	-0.701847	-1.38221		-2.15037
KIAA1967	pS675	Q8N163	K1967_HUMAN	DBIRD complex subunit KIAA1967	-1.58297	-0.573045			-2.15602
SKA3	pS155	Q8IX90	SKA3_HUMAN	Spindle and kinetochore-associated protein 3	-0.089279	-0.223811	-0.594246	-1.25299	-2.16032
MARCKSL1	pS22	P49006	MRP_HUMAN	MARCKS-related protein	-0.25203	1.59796	-0.0763789	-3.4393	-2.16975
PDPK1	pS241	O15530	PDPK1_HUMAN	3-phosphoinositide-dependent protein kinase 1	-0.24692	-0.850024		-1.07828	-2.17523
SLC4A7	pS1213	Q9Y6M7	S4A7_HUMAN	Sodium bicarbonate cotransporter 3				-2.17581	-2.17581
FAM122A	pS37	Q96E09	F122A_HUMAN	Protein FAM122A	-0.334593	-1.85972			-2.19431
SRRM1	pT872pS874	Q8IYB3	SRRM1_HUMAN	Serine/arginine repetitive matrix protein 1				-2.1944	-2.1944
MAPK1	pT185pY187	P28482	MK01_HUMAN	Mitogen-activated protein kinase 1				-2.1954	-2.1954
SF1	pS80pS82	Q15637	SF01_HUMAN	Splicing factor 1	-0.996934	-0.0188904		-1.18148	-2.1973
TPX2	pS738	Q9ULW0	TPX2_HUMAN	Targeting protein for Xklp2	-1.42677	-0.375369	-0.399211		-2.20135
KPNA2	pS62	P52292	IMA2_HUMAN	Importin subunit alpha-2	-0.28585	-1.46474	1.90501	-2.38416	-2.22973
STK10	pT952	O94804	STK10_HUMAN	Serine/threonine-protein kinase 10			-2.23883		-2.23883
RSF1	pS604	Q96T23	RSF1_HUMAN	Remodeling and spacing factor 1	-0.180336	-0.0917773	-1.42085	-0.55196	-2.24493
PPP1R2	pT89	P41236	IPP2_HUMAN	Protein phosphatase inhibitor 2	-0.799139	-0.579815	-1.24657	0.361206	-2.26432
FN1	pT658	P02751	FINC_HUMAN	Fibronectin	-1.89398	-0.39429			-2.28827
MDC1	pS329	Q14676	MDC1_HUMAN	Mediator of DNA damage checkpoint protein 1	-0.249591	-0.849281	-1.19702		-2.2959
KIAA0930	pS289pT293	Q6ICG6	K0930_HUMAN	Uncharacterized protein KIAA0930				-2.35151	-2.35151
PTK2	pS910	Q05397	FAK1_HUMAN	Focal adhesion kinase 1				-2.3531	-2.3531
FIP1L1	pS492	Q6UN15	FIP1_HUMAN	Pre-mRNA 3-end-processing factor FIP1	0.644526	0.513838	-1.57616	-1.94307	-2.36087
SYAP1	pT248	Q96A49	SYAP1_HUMAN	Synapse-associated protein 1	-1.21208	-1.17701			-2.38909
WHSC1	pT544	O96028	NSD2_HUMAN	Probable histone-lysine N-methyltransferase NSD2				-2.39484	-2.39484
HMGA1	pS36	P17096	HMGA1_HUMAN	High mobility group protein HMG-I/HMG-Y			-2.40001		-2.40001
CDK11B	pS283	P21127	CD11B_HUMAN	Cyclin-dependent kinase 11B	0.0810386	-0.0370316	-0.462926	-1.99855	-2.41747
FAM195B	pS21	C9JLW8	F195B_HUMAN	Protein FAM195B			-0.674431	-1.7584	-2.43283
KLF10	pS363pS364	Q13118	KLF10_HUMAN	Krueppel-like factor 10				-2.45711	-2.45711
TRIM47	pS588	Q96LD4	TRI47_HUMAN	Tripartite motif-containing protein 47			-1.64833	-0.808978	-2.4573
USP15	pS229	Q9Y4E8	UBP15_HUMAN	Ubiquitin carboxyl-terminal hydrolase 15	-1.49359	-2.07354		1.09448	-2.47264
RALGAPA2	pT1435pS1455pS1457	Q2PPJ7	RGPA2_HUMAN	Ral GTPase-activating protein subunit alpha-2	-0.873195	-1.62123			-2.49443
SASH1	pS923	O94885	SASH1_HUMAN	SAM and SH3 domain-containing protein 1				-2.4946	-2.4946
SF3B1	pT142	O75533	SF3B1_HUMAN	Splicing factor 3B subunit 1				-2.50351	-2.50351
RPL22L1	pS118	Q6P5R6	RL22L_HUMAN	60S ribosomal protein L22-like 1	0.385321	-2.9034			-2.51808
NFIC	pS323	P08651	NFIC_HUMAN	Nuclear factor 1 C-type				-2.5204	-2.5204
ABCC13	pY197	Q9NSE7	ABCCD_HUMAN	Putative ATP-binding cassette sub-family C member 13	-0.754063	-1.76677			-2.52083
TOP2B	pS1522pS1524	Q02880	TOP2B_HUMAN	DNA topoisomerase 2-beta	1.27713	-1.36678		-2.46798	-2.55763
NOLC1	pS698	Q14978	NOLC1_HUMAN	Nucleolar and coiled-body phosphoprotein 1	0.135041	-1.60547		-1.09056	-2.56099
GSK3B	pT392	P49841	GSK3B_HUMAN	Glycogen synthase kinase-3 beta	0.652736	-3.26553			-2.61279
BCL2L13	pS426	Q9BXK5	B2L13_HUMAN	Bcl-2-like protein 13	-1.17385	-1.44715			-2.621
ANK2	pS3792	Q01484	ANK2_HUMAN	Ankyrin-2	-1.55159	-0.401719	-0.675465		-2.62878
CHAT	pS475	P28329	CLAT_HUMAN	Choline O-acetyltransferase				-2.6449	-2.6449
RRP12	pS1080	Q5JTH9	RRP12_HUMAN	RRP12-like protein	0.0068657	-0.110995		-2.59581	-2.69994
TMCC1	pS414	O94876	TMCC1_HUMAN	Transmembrane and coiled-coil domains protein 1	-1.29406	-1.44077			-2.73482
PCBP2	pS187	Q15366	PCBP2_HUMAN	Poly(rC)-binding protein 2	-0.402457	-0.730849	-1.60334		-2.73664
PAK1IP1	pS320	Q9NWT1	PK1IP_HUMAN	p21-activated protein kinase-interacting protein 1				-2.73893	-2.73893
PA1	pS237	Q9BTK6	PA1_HUMAN	PAXIP1-associated protein 1			-1.18133	-1.57171	-2.75304
PRRC2A	pT609	P48634	PRC2A_HUMAN	Protein PRRC2A				-2.76739	-2.76739
MEF2C	pS222	Q06413	MEF2C_HUMAN	Myocyte-specific enhancer factor 2C	0.00923326	1.27953	-1.51971	-2.58427	-2.81522
ETV6	pS16pS22	P41212	ETV6_HUMAN	Transcription factor ETV6	-0.955199	-0.0966562		-1.7712	-2.82306
NEDD4L	pT451	Q96PU5	NED4L_HUMAN	E3 ubiquitin-protein ligase NEDD4-like			-2.82458		-2.82458
DAAM2	pS656	Q86T65	DAAM2_HUMAN	Disheveled-associated activator of morphogenesis 2	-0.412064	-0.114622		-2.32562	-2.85231
CTPS1	pS575	P17812	PYRG1_HUMAN	CTP synthase 1	-0.169253	-0.100898	-2.61238		-2.88254
ITPR3	pS2670	Q14573	ITPR3_HUMAN	Inositol 1,4,5-trisphosphate receptor type 3	0.371758	0.335655	-2.14455	-1.45985	-2.89699
ABCF1	pS109	Q8NE71	ABCF1_HUMAN	ATP-binding cassette sub-family F member 1			-1.63404	-1.28305	-2.9171
TACC2	pS2317pS2321	O95359	TACC2_HUMAN	Transforming acidic coiled-coil-containing protein 2				-2.92372	-2.92372
TTLL12	pS15	Q14166	TTL12_HUMAN	Tubulin--tyrosine ligase-like protein 12	-0.182133	-0.943487	-0.713028	-1.09712	-2.93576
GFPT1	pS261	Q06210	GFPT1_HUMAN	Glucosamine--fructose-6-phosphate aminotransferase [isomerizing] 1	-1.91849	-1.63759	-0.824182	1.43205	-2.94821
OSBPL3	pS303	Q9H4L5	OSBL3_HUMAN	Oxysterol-binding protein-related protein 3				-2.95225	-2.95225
THRAP3	pS682	Q9Y2W1	TR150_HUMAN	Thyroid hormone receptor-associated protein 3	0.119454	0.0655928	-0.929154	-2.22231	-2.96641
LARP1	pS548	Q6PKG0	LARP1_HUMAN	La-related protein 1	-1.7627	-0.902129	-0.666021	0.335668	-2.99518
SACS	pS4264	Q9NZJ4	SACS_HUMAN	Sacsin	-0.834889	0.0168106		-2.19676	-3.01484
MGAM	pT214pS220pS225	O43451	MGA_HUMAN	Maltase-glucoamylase, intestinal	-1.01803	-2.00868			-3.02671
ZFYVE19	pS354	Q96K21	ZFY19_HUMAN	Zinc finger FYVE domain-containing protein 19	-0.791192	0.345319	-1.71192	-0.870876	-3.02867
PRKD3	pS364	O94806	KPCD3_HUMAN	Serine/threonine-protein kinase D3	-0.508066	-0.744609		-1.78218	-3.03485
ARHGEF1	pS863	Q92888	ARHG1_HUMAN	Rho guanine nucleotide exchange factor 1	-1.58987	1.1364		-2.58854	-3.04201
IGF2BP2	pS162	Q9Y6M1	IF2B2_HUMAN	Insulin-like growth factor 2 mRNA-binding protein 2	0.344456	0.786205	-1.05273	-3.14044	-3.06251
FARP2	pS439	O94887	FARP2_HUMAN	FERM, RhoGEF and pleckstrin domain-containing protein 2	-2.44248	-0.627779			-3.07026
HN1	pS88	Q9UK76	HN1_HUMAN	Hematological and neurological expressed 1 protein	-0.943363	-1.99476	0.57683	-0.709033	-3.07033
ACSS2	pS30	Q9NR19	ACSA_HUMAN	Acetyl-coenzyme A synthetase, cytoplasmic	-1.02939	-2.04648			-3.07587
FOXK2	pS398	Q01167	FOXK2_HUMAN	Forkhead box protein K2	-0.101544	-1.17977	-0.831166	-0.985574	-3.09805
DHX16	pS103pS106	O60231	DHX16_HUMAN	Putative pre-mRNA-splicing factor ATP-dependent RNA helicase DHX16	-0.555118	-2.05317	0.0981983	-0.620605	-3.1307
ZRANB2	pS153	O95218	ZRAB2_HUMAN	Zinc finger Ran-binding domain-containing protein 2	-1.28021	0.197422	-0.174869	-1.87547	-3.13313
POLD3	pS307	Q15054	DPOD3_HUMAN	DNA polymerase delta subunit 3	-0.141962	-1.55168		-1.4899	-3.18355
MCRS1	pS282	Q96EZ8	MCRS1_HUMAN	Microspherule protein 1	-0.279314	-3.40981	2.04178	-1.55474	-3.20208
TOR1AIP1	pS143	Q5JTV8	TOIP1_HUMAN	Torsin-1A-interacting protein 1	0.0163383	-1.4891		-1.7338	-3.20657
PRKAR1A	pS83	P10644	KAP0_HUMAN	cAMP-dependent protein kinase type I-alpha regulatory subunit	0.73212	-0.84423	-0.855276	-2.24976	-3.21715
FARP1	pT24	Q9Y4F1	FARP1_HUMAN	FERM, RhoGEF and pleckstrin domain-containing protein 1	-1.57936	0.24375		-1.93752	-3.27313
GOLGA4	pS41	Q13439	GOGA4_HUMAN	Golgin subfamily A member 4	-1.00713	-0.149527	-0.150021	-1.97321	-3.27989
NOP2	pS786	P46087	NOP2_HUMAN	Putative ribosomal RNA methyltransferase NOP2	-1.62915	0.790555		-2.467	-3.3056
G3BP1	pS230	Q13283	G3BP1_HUMAN	Ras GTPase-activating protein-binding protein 1	-0.728584	-2.58434			-3.31292
PHRF1	pS915	Q9P1Y6	PHRF1_HUMAN	PHD and RING finger domain-containing protein 1	-0.747741	-2.57059			-3.31833
TLE3	pT334	Q04726	TLE3_HUMAN	Transducin-like enhancer protein 3				-3.32376	-3.32376
SRSF9	pS211	Q13242	SRSF9_HUMAN	Serine/arginine-rich splicing factor 9	-1.27254	0.440754		-2.51088	-3.34266
2013-09-09	pS30	Q9UHD8	SEPT9_HUMAN	Septin-9	-2.11455	-1.23524			-3.34979
SON	pS1697	P18583	SON_HUMAN	Protein SON	0.492518	-0.590817	-1.71563	-1.55717	-3.3711
EIF3G	pT38	O75821	EIF3G_HUMAN	Eukaryotic translation initiation factor 3 subunit G	-1.64689	0.24328	-1.03407	-0.940182	-3.37786
TBC1D4	pS588	O60343	TBCD4_HUMAN	TBC1 domain family member 4			-1.18527	-2.20607	-3.39134
COPB2	pS859	P35606	COPB2_HUMAN	Coatomer subunit beta	-0.723905	-2.18495	-0.484954		-3.39381
MLLT4	pS216	P55196	AFAD_HUMAN	Afadin	-2.63058	-0.781243			-3.41183
PTPN12	pS673	Q05209	PTN12_HUMAN	Tyrosine-protein phosphatase non-receptor type 12	-0.0797929	0.711782	-1.71717	-2.3589	-3.44408
EFHD2	pS74	Q96C19	EFHD2_HUMAN	EF-hand domain-containing protein D2			-1.17489	-2.2771	-3.45199
LUC7L2	pS18	Q9Y383	LC7L2_HUMAN	Putative RNA-binding protein Luc7-like 2	-0.352202	-0.22409		-2.90871	-3.485
AKAP11	pT1100	Q9UKA4	AKA11_HUMAN	A-kinase anchor protein 11			-1.73646	-1.75566	-3.49212
RBMX	pS352	P38159	RBMX_HUMAN	RNA-binding motif protein, X chromosome	-1.29511	-0.088848		-2.12321	-3.50717
C1orf21	pS115	Q9H246	CA021_HUMAN	Uncharacterized protein C1orf21	-1.95293	0.887888		-2.47514	-3.54018
BCLAF1	pS512	Q9NYF8	BCLF1_HUMAN	Bcl-2-associated transcription factor 1	0.028695	-0.759946	-0.836558	-1.99382	-3.56163
SCARF2	pS651pS653	Q96GP6	SREC2_HUMAN	Scavenger receptor class F member 2			-1.1946	-2.41518	-3.60978
MKI67	pS584	P46013	KI67_HUMAN	Antigen KI-67	-1.25897	-0.151848		-2.19905	-3.60986
COPA	pS173	P53621	COPA_HUMAN	Coatomer subunit alpha			-1.31572	-2.3183	-3.63402
BAP18	pS96	Q8IXM2	BAP18_HUMAN	Chromatin complexes subunit BAP18	-0.234148	-0.0952866	-1.29904	-2.01792	-3.6464
SPTBN1	pS2138	Q01082	SPTB2_HUMAN	Spectrin beta chain, brain 1	0.241179	-0.0802379	-2.39578	-1.42328	-3.65812
RFC1	pS69pS71	P35251	RFC1_HUMAN	Replication factor C subunit 1	0.243881	0.539621		-4.46327	-3.67977
KIAA1143	pS146	Q96AT1	K1143_HUMAN	Uncharacterized protein KIAA1143	-3.34652	-0.352357			-3.69887
FAM84B	pT288	Q96KN1	FA84B_HUMAN	Protein FAM84B	-1.43473	-2.28071			-3.71544
NHSL1	pS328	Q5SYE7	NHSL1_HUMAN	NHS-like protein 1				-3.75913	-3.75913
PKM2	pS37	P14618	KPYM_HUMAN	Pyruvate kinase isozymes M1/M2	-0.409793	0.367012	-1.31118	-2.40996	-3.76392
NCBP1	pS22	Q09161	NCBP1_HUMAN	Nuclear cap-binding protein subunit 1	-0.904679	-2.86774			-3.77241
PPP1R10	pS313	Q96QC0	PP1RA_HUMAN	Serine/threonine-protein phosphatase 1 regulatory subunit 10				-3.78788	-3.78788
NUFIP2	pS629	Q7Z417	NUFP2_HUMAN	Nuclear fragile X mental retardation-interacting protein 2	-0.33048	-0.656655	-1.45623	-1.37781	-3.82118
SVIL	pS547	O95425	SVIL_HUMAN	Supervillin				-3.83784	-3.83784
PPP6R3	pS617	Q5H9R7	PP6R3_HUMAN	Serine/threonine-protein phosphatase 6 regulatory subunit 3	-1.67021	-0.563798	-1.64003		-3.87404
RB1	pS807pS811	P06400	RB_HUMAN	Retinoblastoma-associated protein			-1.61632	-2.29876	-3.91508
NACA	pT174	Q13765	NACA_HUMAN	Nascent polypeptide-associated complex subunit alpha	-1.46882	-2.44961			-3.91843
SNW1	pS224pS232	Q13573	SNW1_HUMAN	SNW domain-containing protein 1	-1.44713	-0.926878	0.482322	-2.03811	-3.92979
LSM12	pT75	Q3MHD2	LSM12_HUMAN	Protein LSM12 homolog	-0.511636	0.499198	-1.51517	-2.42693	-3.95454
SSRP1	pS444	Q08945	SSRP1_HUMAN	FACT complex subunit SSRP1	-0.743954	-1.35466	1.18668	-3.046	-3.95793
SNTB2	pS95	Q13425	SNTB2_HUMAN	Beta-2-syntrophin	0.241244	-1.50227	-0.811086	-1.89647	-3.96858
UBE2V1	pS146	Q13404	UB2V1_HUMAN	Ubiquitin-conjugating enzyme E2 variant 1			-1.94224	-2.03235	-3.97459
NUP88	pS517	Q99567	NUP88_HUMAN	Nuclear pore complex protein Nup88	-0.396153	-0.354843	-0.975697	-2.28921	-4.01591
TMPO	pS158	P42166	LAP2A_HUMAN	Lamina-associated polypeptide 2, isoform alpha				-4.02303	-4.02303
ITPR1	pT1420pT1443	Q14643	ITPR1_HUMAN	Inositol 1,4,5-trisphosphate receptor type 1	-1.43847	-2.61321			-4.05169
INPP5F	pS829	Q9Y2H2	SAC2_HUMAN	Phosphatidylinositide phosphatase SAC2			-1.81303	-2.24877	-4.0618
LAMTOR1	pS56	Q6IAA8	LTOR1_HUMAN	Ragulator complex protein LAMTOR1	-2.62886	-1.43577			-4.06464
BAZ1B	pS1468	Q9UIG0	BAZ1B_HUMAN	Tyrosine-protein kinase BAZ1B	-0.148594	-0.521159	-1.00049	-2.40041	-4.07065
EIF4ENIF1	pS564	Q9NRA8	4ET_HUMAN	Eukaryotic translation initiation factor 4E transporter	-0.208289	-0.185383	-2.18411	-1.49917	-4.07696
SLC20A1	pS265pS267	Q8WUM9	S20A1_HUMAN	Sodium-dependent phosphate transporter 1	-2.11665	-1.97477			-4.09142
SMC4	pS41	Q9NTJ3	SMC4_HUMAN	Structural maintenance of chromosomes protein 4	-1.42327	-0.79551	0.732717	-2.62253	-4.10859
PDIA6	pS428	Q15084	PDIA6_HUMAN	Protein disulfide-isomerase A6	0.976074	-3.67846	-1.41739		-4.11978
AKT2	pT199	P31751	AKT2_HUMAN	RAC-beta serine/threonine-protein kinase			-1.97421	-2.18687	-4.16108
EHBP1	pS426pS432pS436	Q8NDI1	EHBP1_HUMAN	EH domain-binding protein 1			-0.84299	-3.34628	-4.18927
SERBP1	pS392	Q8NC51	PAIRB_HUMAN	Plasminogen activator inhibitor 1 RNA-binding protein	-0.100979	-2.10267		-2.00839	-4.21204
SLC35G2	pS409	Q8TBE7	S35G2_HUMAN	Solute carrier family 35 member G2			-1.81658	-2.40403	-4.22061
ITGA5	pS128	P08648	ITA5_HUMAN	Integrin alpha-5	-1.99769	-2.23095			-4.22864
STRN3	pS257	Q13033	STRN3_HUMAN	Striatin-3	-2.15555	-2.14523			-4.30078
SMN1	pS28pS31	Q16637	SMN_HUMAN	Survival motor neuron protein	-1.58355	-1.73755	-0.785139	-0.198245	-4.30448
PXN	pS322	P49023	PAXI_HUMAN	Paxillin	-1.88675	-1.70048	0.00598928	-0.755833	-4.33708
CCDC6	pS240pS244	Q16204	CCDC6_HUMAN	Coiled-coil domain-containing protein 6	-1.2328	-2.27628	-0.834591		-4.34367
EIF5B	pS214	O60841	IF2P_HUMAN	Eukaryotic translation initiation factor 5B	-2.38673	-1.72959	0.749336	-1.00714	-4.37413
NAPRT1	pS537	Q6XQN6	PNCB_HUMAN	Nicotinate phosphoribosyltransferase			-2.37259	-2.00946	-4.38205
KIAA1429	pS1579	Q69YN4	VIR_HUMAN	Protein virilizer homolog	-0.899624	0.130366	-1.07987	-2.53356	-4.38269
RBM15	pS294	Q96T37	RBM15_HUMAN	Putative RNA-binding protein 15	-1.43248	-1.0018	-0.958572	-0.998423	-4.39127
CHAMP1	pS204pS214	Q96JM3	CHAP1_HUMAN	Chromosome alignment-maintaining phosphoprotein 1	-1.17866	-0.778132		-2.44734	-4.40413
ERCC5	pS384	P28715	ERCC5_HUMAN	DNA repair protein complementing XP-G cells			-1.83844	-2.67641	-4.51485
EYA1	pS314	Q99502	EYA1_HUMAN	Eyes absent homolog 1				-4.52932	-4.52932
KLC2	pS610	Q9H0B6	KLC2_HUMAN	Kinesin light chain 2	-3.90801	-0.308056		-0.335858	-4.55192
EPB41L2	pY88	O43491	E41L2_HUMAN	Band 4.1-like protein 2	-2.85942	-1.71043			-4.56986
SPRY4	pS125	Q9C004	SPY4_HUMAN	Protein sprouty homolog 4	0.162681	0.31526	-1.89064	-3.27374	-4.68644
AFAP1	pS264	Q8N556	AFAP1_HUMAN	Actin filament-associated protein 1	-2.18658	-2.5381			-4.72468
CARHSP1	pS41	Q9Y2V2	CHSP1_HUMAN	Calcium-regulated heat stable protein 1	-1.68211	-0.465826	-2.22858	-0.350125	-4.72664
DNMT1	pS714	P26358	DNMT1_HUMAN	DNA (cytosine-5)-methyltransferase 1	-0.819114	-1.37539	-0.9758	-1.57804	-4.74835
ARHGEF11	pS251pS255	O15085	ARHGB_HUMAN	Rho guanine nucleotide exchange factor 11				-4.80158	-4.80158
TMCO1	pT26pT33	Q9UM00	TMCO1_HUMAN	Transmembrane and coiled-coil domain-containing protein 1	-3.59162	-1.21059			-4.8022
CIT	pS440	O14578	CTRO_HUMAN	Citron Rho-interacting kinase	-0.286247	0.0975186	-1.59526	-3.053	-4.83698
NGFR	pS416	P08138	TNR16_HUMAN	Tumor necrosis factor receptor superfamily member 16	-2.06282	-2.79526			-4.85808
EIF4B	pS93	P23588	IF4B_HUMAN	Eukaryotic translation initiation factor 4B	-1.13939	-0.379622	-2.71735	-0.62752	-4.86389
BAG3	pS377pS381	O95817	BAG3_HUMAN	BAG family molecular chaperone regulator 3	-2.23383	-2.63597			-4.8698
TPI1	pS58	P60174	TPIS_HUMAN	Triosephosphate isomerase	-1.31131	-1.075	-0.162099	-2.3434	-4.8918
FOXK1	pS416pS420	P85037	FOXK1_HUMAN	Forkhead box protein K1	-1.74471	-1.04026		-2.1556	-4.94057
ZC3H13	pS993	Q5T200	ZC3HD_HUMAN	Zinc finger CCCH domain-containing protein 13			-2.16215	-2.8452	-5.00735
CLNS1A	pS102	P54105	ICLN_HUMAN	Methylosome subunit pICln	-0.629019	-1.22797	-0.221037	-2.95946	-5.03749
NCOR1	pS2120	O75376	NCOR1_HUMAN	Nuclear receptor corepressor 1	0.135392	-0.0232549	-1.81019	-3.36707	-5.06512
MEPCE	pT213pS216	Q7L2J0	MEPCE_HUMAN	7SK snRNA methylphosphate capping enzyme			0.232312	-5.30139	-5.06907
CDK3	pY15	Q00526	CDK3_HUMAN	Cyclin-dependent kinase 3	-0.405948	-0.441948	-1.28264	-2.93888	-5.06941
NDRG2	pS332	Q9UN36	NDRG2_HUMAN	Protein NDRG2	-1.46286	-1.52561	-2.09911		-5.08758
HNRNPK	pT118	P61978	HNRPK_HUMAN	Heterogeneous nuclear ribonucleoprotein K	-2.61845	-2.48613			-5.10457
NUP98	pS612	P52948	NUP98_HUMAN	Nuclear pore complex protein Nup98-Nup96	-0.514426	-0.699026	-1.61797	-2.31795	-5.14937
DPYSL2	pT509	Q16555	DPYL2_HUMAN	Dihydropyrimidinase-related protein 2	-1.55784	-2.16331	1.05273	-2.48506	-5.15348
MARCKS	pS170	P29966	MARCS_HUMAN	Myristoylated alanine-rich C-kinase substrate	-1.98132	-3.24747			-5.22878
EIF3C	pS39	Q99613	EIF3C_HUMAN	Eukaryotic translation initiation factor 3 subunit C	-0.296048	-0.880079	-2.54535	-1.55003	-5.27151
LMO7	pS805	Q8WWI1	LMO7_HUMAN	LIM domain only protein 7	0.158135	-1.44911	-1.92171	-2.06006	-5.27274
IRS2	pS915	Q9Y4H2	IRS2_HUMAN	Insulin receptor substrate 2	-0.859383	-1.07977	-1.64159	-1.71601	-5.29675
PPHLN1	pS133	Q8NEY8	PPHLN_HUMAN	Periphilin-1	-0.119689	-1.72144	-0.32009	-3.14018	-5.3014
EYA4	pS361	O95677	EYA4_HUMAN	Eyes absent homolog 4			-2.46495	-2.86846	-5.33341
POGZ	pS425	Q7Z3K3	POGZ_HUMAN	Pogo transposable element with ZNF domain	-0.0319094	-1.80232	-1.27206	-2.26633	-5.37262
SPRR2B	pS60	P35325	SPR2B_HUMAN	Small proline-rich protein 2B	-2.31664	-0.0121341	-3.04963		-5.3784
GPR12	pY243pT245pT246	P47775	GPR12_HUMAN	G-protein coupled receptor 12	-3.88064	-1.53613			-5.41677
TPR	pS2155	P12270	TPR_HUMAN	Nucleoprotein TPR			-2.24394	-3.19333	-5.43727
PSME3	pS24	P61289	PSME3_HUMAN	Proteasome activator complex subunit 3	-1.31785	-3.42316		-0.705707	-5.44671
NES	pS471	P48681	NEST_HUMAN	Nestin	-1.80177	-0.185901		-3.52091	-5.50859
MCM3	pS711	P25205	MCM3_HUMAN	DNA replication licensing factor MCM3	-0.548974	-1.99344	-1.23951	-1.7771	-5.55903
FLII	pS856	Q13045	FLII_HUMAN	Protein flightless-1 homolog			-3.39995	-2.19724	-5.59719
EIF4EBP1	pT37pT41	Q13541	4EBP1_HUMAN	Eukaryotic translation initiation factor 4E-binding protein 1	-1.99107	-3.67737			-5.66845
GIGYF2	pS26pS30	Q6Y7W6	PERQ2_HUMAN	PERQ amino acid-rich with GYF domain-containing protein 2	-0.629488	-0.666281	-2.42481	-1.95324	-5.67382
OSTF1	pT200pS213	Q92882	OSTF1_HUMAN	Osteoclast-stimulating factor 1			-2.43585	-3.28623	-5.72208
PCM1	pS65	Q15154	PCM1_HUMAN	Pericentriolar material 1 protein			-1.71639	-4.06093	-5.77732
EPRS	pS886	P07814	SYEP_HUMAN	Bifunctional glutamate/proline--tRNA ligase	-0.501192	-2.93502	-1.21877	-1.28253	-5.93751
GIT1	pS362	Q9Y2X7	GIT1_HUMAN	ARF GTPase-activating protein GIT1	-0.466883	-0.0148402	-3.10649	-2.42948	-6.01768
RRM2	pS20	P31350	RIR2_HUMAN	Ribonucleoside-diphosphate reductase subunit M2	-2.09153	-1.80588	0.202916	-2.34278	-6.03727
SRRM2	pS876	Q9UQ35	SRRM2_HUMAN	Serine/arginine repetitive matrix protein 2	0.195208	-2.51465	-1.07846	-2.70854	-6.10644
LARP4	pS583	Q71RC2	LARP4_HUMAN	La-related protein 4	-1.25084	-1.26058	-1.64503	-1.99821	-6.15466
TOP2A	pS1393	P11388	TOP2A_HUMAN	DNA topoisomerase 2-alpha	-0.962695	-2.1078	0.752965	-4.06107	-6.3786
FASN	pT2204	P49327	FAS_HUMAN	Fatty acid synthase	-0.0108173	-0.446809	-2.64718	-3.325	-6.4298
ZYX	pS344	Q15942	ZYX_HUMAN	Zyxin	-1.94892	-1.17865		-3.30939	-6.43696
RSL1D1	pT358	O76021	RL1D1_HUMAN	Ribosomal L1 domain-containing protein 1	-1.83615	-2.35776	-1.64825	-0.697707	-6.53986
SLC6A15	pS687	Q9H2J7	S6A15_HUMAN	Sodium-dependent neutral amino acid transporter B(0)AT2	-0.288973	-0.435257	-3.76558	-2.21014	-6.69995
		STpTPPPAEPVSLPQEPPKPR			-2.07362	-0.999853	-1.53289	-2.0967	-6.70306
CCDC86	pS47	Q9H6F5	CCD86_HUMAN	Coiled-coil domain-containing protein 86	-1.6114	-2.09172	-1.21181	-1.85908	-6.77402
KANK1	pS325	Q14678	KANK1_HUMAN	KN motif and ankyrin repeat domain-containing protein 1	-0.613666	-1.5749	-2.79577	-2.16959	-7.15392
SH3KBP1	pS230	Q96B97	SH3K1_HUMAN	SH3 domain-containing kinase-binding protein 1	-1.25795	-0.304191	-3.36135	-2.39093	-7.31441
UBAP2L	pS454	Q14157	UBP2L_HUMAN	Ubiquitin-associated protein 2-like	-0.960659	-2.35936	-0.207972	-4.08383	-7.61182
PPFIBP1	pS599	Q86W92	LIPB1_HUMAN	Liprin-beta-1	-0.630133	-1.63823	-1.77434	-3.80605	-7.84876
LIG1	pS76	P18858	DNLI1_HUMAN	DNA ligase 1	-1.36059	-1.987	-1.81155	-2.73825	-7.8974
DYNC1LI1	pS516	Q9Y6G9	DC1L1_HUMAN	Cytoplasmic dynein 1 light intermediate chain 1	-4.06114	-1.77853	0.389704	-2.44745	-7.89741
EIF4G1	pS1231	Q04637	IF4G1_HUMAN	Eukaryotic translation initiation factor 4 gamma 1	-1.26	-2.45496	-1.41616	-3.06081	-8.19193
RPS3	pT221	P23396	RS3_HUMAN	40S ribosomal protein S3	-1.79816	-2.07742	-2.1014	-2.27892	-8.25591
CTTN	pS418	Q14247	SRC8_HUMAN	Src substrate cortactin	-2.72094	-1.94795	-2.09604	-1.70346	-8.46839
TRAF1	pS66	Q13077	TRAF1_HUMAN	TNF receptor-associated factor 1			-5.25497	-3.29352	-8.54849
STMN1	pS38	P16949	STMN1_HUMAN	Stathmin	-0.796729	-2.49034	-3.04393	-2.45242	-8.78342
MCM2	pS139	P49736	MCM2_HUMAN	DNA replication licensing factor MCM2	-3.0575	-1.85185	-0.422974	-3.47148	-8.8038
SSFA2	pS739	P28290	SSFA2_HUMAN	Sperm-specific antigen 2	-0.890734	-2.23551	-1.96166	-3.79846	-8.88636
ANKS1A	pS663	Q92625	ANS1A_HUMAN	Ankyrin repeat and SAM domain-containing protein 1A	-1.35786	-2.89994	-2.36255	-2.32391	-8.94425
ATXN2L	pS111	Q8WWM7	ATX2L_HUMAN	Ataxin-2-like protein	-2.22579	-2.27796	-3.10483	-2.65934	-10.2679
FAM129B	pS692pS696	Q96TA1	NIBL1_HUMAN	Niban-like protein 1	-3.36652	-2.89288	-2.12149	-2.41826	-10.7991
CEP170	pS1112	Q5SW79	CE170_HUMAN	Centrosomal protein of 170 kDa	-1.57122	-2.34752	-2.19451	-4.7941	-10.9074
VIM	pS56	P08670	VIME_HUMAN	Vimentin	-3.2452	-3.03639	-2.29702	-2.43155	-11.0102
