# Supplementary material for: JUN dependency in distinct early and late BRAF inhibition adaptation states of melanoma
Source: Cell Discov. 2016 Sep 6;2:16028–. doi: 10.1038/celldisc.2016.28 (PMC5012007; doi:10.1038/celldisc.2016.28)
Supplement: Supplementary Table S8 [file celldisc201628-s29.xls]

## Sheet: Sheet1
Titz et al. Supplementary Table S8
JUN transcription factor activity upregulated in RTK-resistance mechanism melanoma cells
Genes were ranked by their fold-change expression difference in parental vs. resistant melanoma cells (two RTK-resistance pairs M229P/R5, M238P/R1 and a NRAS-resistance M249P/R4 pair as control). Gene-set enrichment analysis (GSEA) was conducted to identify enriched transcription factor binding sites (c3.all.v3.0.symbols.gmt database). The results were filtered for binding sites specifically enri…
			M229		M238		M249
SUM NES M229+M238	TF	mSigDB	NES	FDR	NES	FDR	NES	FDR
5.5847	JUN	V$AP1_Q4	3.3381	0	2.2466	0.0112	0.9591	0.9133
5.3468	SRF	V$SRF_Q6	3.1896	0	2.1572	0.0168	-1.0789	0.54
5.2381	SRF	V$SRF_Q5_01	3.0059	0.0004	2.2322	0.0121	-1.0239	0.5807
5.1556	JUN	V$AP1_C	3.1301	0	2.0255	0.0289	-1.1373	0.4927
5.0019	JUN	V$AP1_Q4_01	3.1103	0	1.8916	0.0473	1.2969	0.862
4.996	SRF	V$SRF_C	2.9751	0.0003	2.0209	0.0292	-0.9253	0.6912
4.738	SRF	V$SRF_Q4	2.726	0.001	2.012	0.0305	-0.8381	0.7806
4.7072	BACH1	V$BACH1_01	2.8877	0.0006	1.8195	0.0579	1.6086	0.5599
4.5705	JUN	V$AP1_Q6	2.7416	0.0012	1.8289	0.0559	1.0119	0.8935
4.4954	BACH2	V$BACH2_01	2.5952	0.0025	1.9002	0.0451	2.1145	0.4808
4.4788	JUN	V$AP1_Q2_01	2.7272	0.0011	1.7516	0.075	1.1573	0.7942
4.4016	TFCP2	V$CP2_02	2.239	0.0143	2.1626	0.0166	0.698	0.9406
4.2291	JUN	V$AP1_Q2	2.1717	0.0189	2.0574	0.0264	-0.5674	0.9736
4.1002	SMAD4	V$SMAD4_Q6	2.0613	0.0329	2.0389	0.0282	-0.8863	0.7275
4.0683	JUN	V$AP1_01	2.2601	0.0135	1.8082	0.0602	1.1876	0.7632
4.0016	FOXO1	V$FOXO1_02	2.1682	0.019	1.8334	0.0556	-1.4788	0.2796
3.9528	JUN	V$AP1_Q6_01	2.2478	0.014	1.705	0.082	-0.7788	0.8416
3.8108	NFATC	V$NFAT_Q6	2.0035	0.0424	1.8073	0.06	-1.6405	0.2072
3.7562	ETS1	V$ETS1_B	2.058	0.0328	1.6982	0.0839	1.3244	0.8477
3.7474	RUNX2	V$OSF2_Q6	2.057	0.0323	1.6904	0.0865	-1.4228	0.3061
3.6638	TCF8	V$AREB6_04	1.796	0.086	1.8678	0.0515	-1.3507	0.3508
3.6197	IRF7	V$IRF7_01	1.8403	0.0718	1.7794	0.0664	-1.033	0.5766
-4.0442	SOX5	V$SOX5_01	-1.8235	0.075	-2.2207	0.0785	-1.603	0.2225
-4.3959	MYC	V$MYCMAX_01	-2.2412	0.0128	-2.1547	0.0967	1.2518	0.7297
