# Supplementary material for: JUN dependency in distinct early and late BRAF inhibition adaptation states of melanoma
Source: Cell Discov. 2016 Sep 6;2:16028–. doi: 10.1038/celldisc.2016.28 (PMC5012007; doi:10.1038/celldisc.2016.28)
Supplement: Supplementary Table S9 [file celldisc201628-s30.xls]

## Sheet: Sheet1
Titz et al. Supplementary Table S9. Clinical characteristics of patients whose tumor biopsies were transcriptome-profiled.
Patient	Study site	Biopsy ID	Sex	Age	Stage	Dose of BRAFi (mg) and MEKi (mg)	Best overall response	Progression free survival (days)	Sites of biopsies
1	UCLA	B	F	66	M1c	Vemu 960 bid	-53% #	137	Cutaneous, clavicular
		D-15							Cutaneous, lateral neck
		DP2							Cutaneous, clavicular
		DP3							Cutaneous, shoulder
2	UCLA	B	M	66	M1a	Vemu 960 bid	< -30%	N/A (treatment limited by side effect)	SC, scalp
		D-6							SC, scalp
3	UCLA	B	M	45	M1c	Vemu 960mg bid/	-0.675	709+	Cutaneous, abdomen
		D-15				GDC0973 60mg qd		Responding	Cutaneous, abdomen
4	UCLA	B	F	26	M1c	Vemu 960mg bid/	-0.46	145
		DD-D-22				GDC0973 60mg qd
5	UCLA	B	M	51	M1c	Vemu 960 bid	-0.6	212	SC
		DP1							SC, flank
		DP2							SC,breast
6	UCLA	B	M	65	M1c	Vemu 960 bid	-0.22	161	SC, abdomen
		DP1							SC, flank
		DP2							SC
7	VICC	B	M	41	IIA	Dabra 150mg/Trame 1mg	-0.7	307	Axillary LN
		DD-DP							Axillary LN
8	UCLA	B	M	61	M1c	Vemu 960 bid	-0.57	196	SC, scalp
		DP							SC
9	UCLA	B	M	74	IIIc	Vemu 960 bid	-32% ##	258	Cutaneous , thigh
		DP1							Cutaneous , thigh
		DP2							Cutaneous , thigh
		DP3							Cutaneous , thigh
10	UCLA	B	M	59	M1a	Vemu 960 bid	-0.64	153	SC, left lower abdomen
		DP							SC, left lower abdomen
		DD-DP			M1b	Vemu 960mg bid/	-0.6	167	SC, left lower abdomen
						GDC0973 60mg qd
11	UCLA	B	F	47	IIIc	Vemu 960 bid	-31% ##	238	Cutaneous, leg
		DP1							Cutaneous, foot
		DP2							Cutaneous, leg
		DP3							Cutaneous, leg
12	UCLA	B	F	47	M1b	Vemu 960 bid	-0.72	97	SC, abdomen
		DP1							SC, chest
		DP2							Cutaneous, shoulder
13	UCLA	B	F	53	M1a	Vemu 960 bid	-1	342	SC, leg
		DP1							SC, leg
14	UCLA	B	M	65	M1a	Dabra 150 bid	> -80% ##	383	Cutaneous
		DP1							Cutaneous
		DP2							Cutaneous
		DP3							Cutaneous
		DP4							Cutaneous
		DP5							Cutaneous
		DP6							Cutaneous
		DP7							Cutaneous
		DP8							SC, chest
		DP9							SC, chest
UCLA, University of California Los Angeles.
VICC, Vanderbilt Ingram Cancer Center
B, baseline.
DP, disease progression.
DD-DP, double drug (BRAFi+MEKi) disease progression
D-n, on-treatment biopsy on the nth-day (DD-D-n is double drug on-treatment biopsy)
SC, subcutaneous.
Vemu, vemurafenib.
Dabra, dabrafenib.
Trame, trametinib
GDC0973, cobimetinib
Bid, twice a day.
Qd, once daily
# Clinical photos of tumor response available as supplementary figure in Nazarian, Shi et al, Nature 2010.
## Clinical photos of tumor response available in Shi, Hugo et al, Cancer Discovery 2013.
